# Supplementary material for: Submergence Stress Alters the Expression of Clock Genes and Configures New Zeniths and Expression of Outputs in Brachypodium distachyon
Source: Int J Mol Sci. 2023 May 10;24(10):8555. doi: 10.3390/ijms24108555 (PMC10218231; doi:10.3390/ijms24108555)
Supplement: Supplementary file 1 [file ijms-24-08555-s001.zip]

Archive with 8 entries (8 files):
- supplemental_Figure_S1.tif
- supplemental_Figure_S2.tif
- supplemental_table_S1.xlsx
- supplemental_table_S2.xlsx
- supplemental_table_S3.xlsx
- supplemental_table_S4.xlsx
- supplemental_table_S5.xlsx
- supplemental_table_S6.xlsx
