# Supplementary material for: Submergence Stress Alters the Expression of Clock Genes and Configures New Zeniths and Expression of Outputs in Brachypodium distachyon
Source: Int J Mol Sci. 2023 May 10;24(10):8555. doi: 10.3390/ijms24108555 (PMC10218231; doi:10.3390/ijms24108555)
Supplement: Supplementary file 1 [file ijms-24-08555-s001.zip › supplemental_table_S1.xlsx]

## Sheet: All DEGs by ZT (DWN)
Cutoff values: p < 0.000005, Log2FC=>-1.5, CPM => 15 CPM
Supplemental Table S1: List of all DEGs by ZT found common or exclusive of ecotypes
ZT0			ZT8			ZT16			ZT20			ZT24
823	1143	712	805	1310	653	1089	1232	763	1130	1414	959	1080	1224	861
ALL Bd21 DWN	ALL Bd21-3 DWN	COMMON	ALL Bd21 DWN	ALL Bd21-3 DWN	COMMON	ALL Bd21 DWN	ALL Bd21-3 DWN	COMMON	ALL Bd21 DWN	ALL Bd21-3 DWN	COMMON	ALL Bd21 DWN	ALL Bd21-3 DWN	COMMON
Bradi5g00980	Bradi1g12850	Bradi1g30740	Bradi1g12130	Bradi2g16271	Bradi3g20970	Bradi2g52050	Bradi3g48770	Bradi3g20970	Bradi3g48800	Bradi5g17421	Bradi3g20970	Bradi1g06696	Bradi3g50690	Bradi3g20970
Bradi2g19910	Bradi2g19910	Bradi2g12150	Bradi2g16283	Bradi1g12130	Bradi4g28345	Bradi3g48800	Bradi3g21030	Bradi5g20177	Bradi2g19650	Bradi2g23350	Bradi5g20177	Bradi3g48800	Bradi1g76630	Bradi5g20177
Bradi3g25886	Bradi2g57680	Bradi2g16810	Bradi4g02570	Bradi2g52870	Bradi4g28870	Bradi1g72110	Bradi5g17421	Bradi2g43820	Bradi4g12160	Bradi5g18495	Bradi3g57620	Bradi2g18025	Bradi5g18495	Bradi3g57620
Bradi2g57680	Bradi5g00980	Bradi4g25900	Bradi5g24070	Bradi3g36347	Bradi2g17390	Bradi2g23350	Bradi3g15040	Bradi5g09670	Bradi5g04630	Bradi1g76630	Bradi3g26880	Bradi1g68390	Bradi2g23350	Bradi5g09670
Bradi4g21836	Bradi3g39800	Bradi2g44190	Bradi2g16271	Bradi2g06111	Bradi2g26090	Bradi3g48770	Bradi3g21000	Bradi4g29160	Bradi5g23770	Bradi1g66700	Bradi5g09670	Bradi3g37670	Bradi2g54690	Bradi4g29160
Bradi3g15300	Bradi1g69540	Bradi2g12960	Bradi2g06115	Bradi2g06115	Bradi4g31800	Bradi1g76630	Bradi5g09120	Bradi4g28870	Bradi3g21030	Bradi3g48770	Bradi4g28870	Bradi5g04630	Bradi1g14780	Bradi4g28870
Bradi3g16515	Bradi3g36347	Bradi4g44027	Bradi3g48800	Bradi5g09120	Bradi4g27480	Bradi5g04630	Bradi1g72110	Bradi2g50133	Bradi3g48770	Bradi2g19650	Bradi3g59490	Bradi3g15040	Bradi2g19650	Bradi4g31800
Bradi1g71360	Bradi1g52011	Bradi1g14860	Bradi1g72110	Bradi2g57680	Bradi2g12960	Bradi3g55270	Bradi1g49920	Bradi2g61247	Bradi3g20980	Bradi1g15930	Bradi2g61247	Bradi1g72110	Bradi3g37680	Bradi2g09690
Bradi4g07380	Bradi3g15300	Bradi3g47646	Bradi3g36347	Bradi3g15040	Bradi2g23610	Bradi1g50740	Bradi2g19650	Bradi4g31800	Bradi3g37680	Bradi4g41300	Bradi1g27920	Bradi4g12160	Bradi3g15040	Bradi2g03400
Bradi3g39800	Bradi1g27867	Bradi1g02400	Bradi1g56860	Bradi1g14780	Bradi1g14860	Bradi1g68390	Bradi2g23350	Bradi2g03400	Bradi3g15040	Bradi5g04630	Bradi4g31800	Bradi3g61060	Bradi2g41060	Bradi3g36920
Bradi3g36347	Bradi1g08357	Bradi3g13160	Bradi4g07380	Bradi4g07380	Bradi2g51150	Bradi4g12160	Bradi5g04630	Bradi2g09690	Bradi1g15930	Bradi3g21030	Bradi4g04190	Bradi2g19650	Bradi2g18030	Bradi4g41540
Bradi4g00877	Bradi1g14780	Bradi3g08660	Bradi2g52870	Bradi3g30770	Bradi4g08500	Bradi5g17421	Bradi3g34720	Bradi4g41540	Bradi3g37670	Bradi1g72110	Bradi2g09690	Bradi1g50670	Bradi1g06696	Bradi3g30110
Bradi5g26230	Bradi4g07380	Bradi3g21090	Bradi1g27867	Bradi4g02570	Bradi1g12290	Bradi1g66700	Bradi1g63370	Bradi3g55277	Bradi5g18495	Bradi3g06750	Bradi2g03400	Bradi2g18030	Bradi1g47250	Bradi2g44190
Bradi3g37230	Bradi1g06696	Bradi2g50250	Bradi1g49920	Bradi3g34720	Bradi1g20270	Bradi5g22060	Bradi1g15930	Bradi2g12960	Bradi1g76630	Bradi1g66120	Bradi4g41540	Bradi4g20197	Bradi5g04630	Bradi4g41527
Bradi1g15290	Bradi1g71360	Bradi1g37450	Bradi2g03610	Bradi5g17421	Bradi1g44730	Bradi4g41300	Bradi5g01240	Bradi2g23610	Bradi1g72110	Bradi4g20197	Bradi2g44190	Bradi2g11860	Bradi2g60860	Bradi2g12960
Bradi1g06696	Bradi1g12130	Bradi4g20197	Bradi3g40007	Bradi1g51270	Bradi2g50250	Bradi2g50133	Bradi1g76630	Bradi2g04847	Bradi1g68390	Bradi5g23770	Bradi5g16690	Bradi3g37680	Bradi2g60870	Bradi1g58220
Bradi1g12850	Bradi3g01440	Bradi2g47430	Bradi4g30060	Bradi1g72110	Bradi1g37450	Bradi1g50670	Bradi3g20980	Bradi1g14860	Bradi3g55270	Bradi1g47030	Bradi4g41527	Bradi1g16580	Bradi1g00900	Bradi2g23610
Bradi1g14780	Bradi3g42220	Bradi1g47580	Bradi1g14780	Bradi3g48770	Bradi3g56060	Bradi1g60610	Bradi4g41300	Bradi4g16885	Bradi5g09120	Bradi3g39010	Bradi2g12960	Bradi1g69097	Bradi2g12057	Bradi2g04847
Bradi1g29680	Bradi5g26230	Bradi1g31391	Bradi1g76630	Bradi4g28345	Bradi4g20197	Bradi5g09120	Bradi2g52050	Bradi4g08500	Bradi2g18030	Bradi1g69540	Bradi2g23610	Bradi3g20970	Bradi3g40007	Bradi1g14860
Bradi3g13670	Bradi1g36130	Bradi3g50740	Bradi4g28345	Bradi2g52050	Bradi4g03050	Bradi5g23770	Bradi3g20970	Bradi1g18920	Bradi2g23350	Bradi3g37680	Bradi2g04847	Bradi2g23350	Bradi3g20970	Bradi2g24197
Bradi3g00910	Bradi4g09120	Bradi3g35850	Bradi3g36820	Bradi1g44000	Bradi2g06111	Bradi3g21030	Bradi1g47030	Bradi4g14870	Bradi1g47030	Bradi1g12710	Bradi1g14860	Bradi5g23770	Bradi5g23770	Bradi3g42837
Bradi1g69540	Bradi1g71370	Bradi2g55077	Bradi2g06111	Bradi5g26230	Bradi3g19020	Bradi1g15930	Bradi3g55270	Bradi1g12290	Bradi1g47250	Bradi2g18030	Bradi4g16885	Bradi3g00910	Bradi2g41055	Bradi2g46690
Bradi1g05500	Bradi2g04310	Bradi1g01000	Bradi2g58290	Bradi3g39800	Bradi2g45740	Bradi2g19650	Bradi5g12740	Bradi1g20270	Bradi1g66700	Bradi1g45710	Bradi3g42837	Bradi1g49920	Bradi1g56260	Bradi4g08500
Bradi3g06780	Bradi3g50740	Bradi2g08100	Bradi1g51490	Bradi5g26090	Bradi4g09920	Bradi3g39010	Bradi5g23770	Bradi1g44730	Bradi1g50670	Bradi3g15040	Bradi2g46690	Bradi3g33200	Bradi2g02660	Bradi4g14870
Bradi5g17200	Bradi2g14790	Bradi5g26620	Bradi3g21090	Bradi4g30060	Bradi1g04300	Bradi2g15370	Bradi3g46720	Bradi1g37450	Bradi1g69540	Bradi4g11540	Bradi2g61000	Bradi3g50690	Bradi1g54210	Bradi3g13160
Bradi3g42220	Bradi5g17421	Bradi5g25117	Bradi5g09120	Bradi5g14540	Bradi1g01000	Bradi4g22660	Bradi1g68900	Bradi2g50250	Bradi4g20197	Bradi2g41055	Bradi4g08500	Bradi1g67620	Bradi3g15087	Bradi1g12290
Bradi1g36130	Bradi3g24760	Bradi3g16530	Bradi5g17576	Bradi2g51688	Bradi4g25490	Bradi3g51370	Bradi1g66700	Bradi4g20197	Bradi1g49920	Bradi1g44920	Bradi3g13160	Bradi2g46120	Bradi4g41300	Bradi1g20270
Bradi1g57000	Bradi3g55200	Bradi3g21030	Bradi4g20197	Bradi1g24760	Bradi5g26620	Bradi3g15040	Bradi5g19410	Bradi4g03050	Bradi2g18025	Bradi2g41060	Bradi1g12290	Bradi4g11540	Bradi2g58152	Bradi1g37450
Bradi3g48800	Bradi3g00910	Bradi3g01110	Bradi3g28560	Bradi4g41300	Bradi2g30400	Bradi3g61060	Bradi4g22660	Bradi3g19020	Bradi3g51370	Bradi2g52050	Bradi1g20270	Bradi1g22450	Bradi3g00910	Bradi1g60320
Bradi3g48770	Bradi1g05500	Bradi3g10760	Bradi3g39800	Bradi1g06696	Bradi5g25117	Bradi3g18460	Bradi1g68390	Bradi1g07110	Bradi1g56860	Bradi3g51370	Bradi1g60320	Bradi1g47250	Bradi2g25620	Bradi2g50250
Bradi3g42618	Bradi5g09120	Bradi5g27602	Bradi5g23770	Bradi2g54690	Bradi2g10240	Bradi3g21000	Bradi4g11540	Bradi5g11230	Bradi3g61060	Bradi3g20980	Bradi1g37450	Bradi3g55270	Bradi4g35356	Bradi3g56060
Bradi1g12130	Bradi4g00877	Bradi5g24450	Bradi1g66700	Bradi3g52505	Bradi3g21030	Bradi2g58290	Bradi2g03610	Bradi4g25490	Bradi3g07000	Bradi5g09120	Bradi2g50250	Bradi3g21030	Bradi3g36347	Bradi4g20197
Bradi1g72110	Bradi3g16515	Bradi2g60870	Bradi4g31110	Bradi1g44920	Bradi2g57530	Bradi3g37670	Bradi4g20197	Bradi5g26620	Bradi2g34650	Bradi4g07100	Bradi3g56060	Bradi5g12740	Bradi1g68400	Bradi4g03050
Bradi3g00900	Bradi5g00912	Bradi4g43900	Bradi1g06420	Bradi1g66700	Bradi2g33270	Bradi1g68900	Bradi4g37856	Bradi2g48760	Bradi1g44920	Bradi3g37670	Bradi4g20197	Bradi5g01360	Bradi2g34650	Bradi3g19020
Bradi1g67365	Bradi3g13670	Bradi3g50570	Bradi4g11540	Bradi4g23800	Bradi2g40040	Bradi1g49920	Bradi2g54690	Bradi5g25117	Bradi4g11540	Bradi1g49920	Bradi4g03050	Bradi1g01920	Bradi3g33200	Bradi1g14750
Bradi2g04310	Bradi1g61790	Bradi3g48540	Bradi3g39997	Bradi2g15370	Bradi2g46306	Bradi3g20980	Bradi4g07100	Bradi1g16230	Bradi1g67460	Bradi3g21000	Bradi3g19020	Bradi5g14210	Bradi1g72110	Bradi1g04300
Bradi4g09120	Bradi1g20950	Bradi5g17360	Bradi1g41115	Bradi1g51490	Bradi2g60870	Bradi3g05480	Bradi2g09680	Bradi3g21030	Bradi3g40007	Bradi2g60860	Bradi1g14750	Bradi1g50760	Bradi1g15930	Bradi1g07110
Bradi2g47540	Bradi1g51490	Bradi3g17165	Bradi5g26230	Bradi1g27867	Bradi1g68830	Bradi4g20197	Bradi4g23800	Bradi2g57530	Bradi3g21090	Bradi2g54690	Bradi3g08930	Bradi2g58290	Bradi1g47210	Bradi5g13120
Bradi1g08357	Bradi1g36120	Bradi4g14020	Bradi2g12057	Bradi2g03610	Bradi1g02030	Bradi3g30120	Bradi1g44920	Bradi3g30277	Bradi3g28560	Bradi2g56260	Bradi1g07110	Bradi3g07000	Bradi2g08300	Bradi4g25490
Bradi5g10177	Bradi2g08100	Bradi1g33087	Bradi1g44000	Bradi3g07190	Bradi3g50570	Bradi1g68400	Bradi3g07000	Bradi5g15850	Bradi1g16580	Bradi3g55270	Bradi4g25490	Bradi2g12057	Bradi1g77400	Bradi2g48760
Bradi2g14790	Bradi1g72110	Bradi2g39740	Bradi5g17421	Bradi3g50750	Bradi5g17360	Bradi1g19070	Bradi3g37680	Bradi2g60870	Bradi1g38120	Bradi3g20970	Bradi5g26620	Bradi1g74050	Bradi1g49920	Bradi2g30400
Bradi1g36120	Bradi3g58060	Bradi4g31110	Bradi5g01240	Bradi1g67980	Bradi2g56750	Bradi3g30540	Bradi3g36347	Bradi1g71790	Bradi2g58290	Bradi2g34650	Bradi2g48760	Bradi3g28560	Bradi3g47010	Bradi1g28960
Bradi5g00912	Bradi3g48770	Bradi5g01240	Bradi2g41060	Bradi3g36820	Bradi1g77840	Bradi3g60880	Bradi1g11910	Bradi1g68830	Bradi3g20970	Bradi3g12497	Bradi2g30400	Bradi2g11410	Bradi2g56260	Bradi3g21030
Bradi3g58060	Bradi1g20780	Bradi1g08907	Bradi1g24760	Bradi1g36130	Bradi4g45320	Bradi3g28560	Bradi1g19070	Bradi1g02030	Bradi1g14780	Bradi2g09680	Bradi3g21030	Bradi2g36730	Bradi4g20197	Bradi2g57530
Bradi3g01440	Bradi1g15290	Bradi3g57380	Bradi5g02176	Bradi5g22830	Bradi1g33087	Bradi1g63370	Bradi3g37670	Bradi2g31580	Bradi1g45710	Bradi3g07000	Bradi2g57530	Bradi3g00900	Bradi1g69097	Bradi5g27602
Bradi1g27867	Bradi1g57000	Bradi5g06125	Bradi2g16290	Bradi1g42670	Bradi5g02176	Bradi5g01240	Bradi2g41055	Bradi3g60920	Bradi1g63370	Bradi1g14780	Bradi5g27602	Bradi5g22907	Bradi1g22361	Bradi4g45010
Bradi1g65540	Bradi1g61560	Bradi3g56600	Bradi4g41300	Bradi3g50420	Bradi4g02570	Bradi4g07100	Bradi3g07010	Bradi3g50570	Bradi1g07120	Bradi2g50133	Bradi4g45010	Bradi3g40007	Bradi3g37670	Bradi2g40040
Bradi1g38340	Bradi4g23800	Bradi3g51740	Bradi1g69540	Bradi1g01610	Bradi2g39740	Bradi5g11640	Bradi1g68400	Bradi4g34005	Bradi5g12740	Bradi1g47250	Bradi2g40040	Bradi1g36130	Bradi1g38120	Bradi2g25640
Bradi1g71370	Bradi3g55850	Bradi5g09130	Bradi5g04630	Bradi3g51370	Bradi4g31110	Bradi1g44920	Bradi3g28560	Bradi3g17165	Bradi1g33087	Bradi5g26023	Bradi2g25640	Bradi1g63200	Bradi1g22450	Bradi5g15850
Bradi1g19220	Bradi4g23695	Bradi4g35950	Bradi3g50420	Bradi1g49920	Bradi5g01240	Bradi5g12740	Bradi5g26023	Bradi1g77840	Bradi2g60870	Bradi2g60870	Bradi5g15850	Bradi1g54360	Bradi1g22880	Bradi2g60870
Bradi4g37210	Bradi1g26760	Bradi1g26070	Bradi1g28880	Bradi3g45667	Bradi4g32480	Bradi3g12497	Bradi5g02205	Bradi4g45320	Bradi5g01135	Bradi1g54210	Bradi2g60870	Bradi1g75730	Bradi3g07010	Bradi1g68830
Bradi1g14860	Bradi1g26790	Bradi1g12130	Bradi2g19650	Bradi1g76630	Bradi4g16600	Bradi1g78540	Bradi5g22060	Bradi5g02176	Bradi3g34517	Bradi1g31391	Bradi1g68830	Bradi4g32556	Bradi1g54030	Bradi1g02030
Bradi3g24760	Bradi1g38340	Bradi1g02450	Bradi1g67365	Bradi5g11147	Bradi4g34840	Bradi1g33087	Bradi5g01135	Bradi2g39740	Bradi1g50740	Bradi1g38120	Bradi1g02030	Bradi2g25070	Bradi2g02350	Bradi3g60920
Bradi3g07190	Bradi1g00900	Bradi3g11170	Bradi1g06696	Bradi1g16580	Bradi5g09130	Bradi4g19577	Bradi2g15370	Bradi4g33727	Bradi1g51490	Bradi3g40007	Bradi2g31580	Bradi5g04080	Bradi1g43990	Bradi3g50570
Bradi1g73710	Bradi1g29680	Bradi3g48800	Bradi4g22660	Bradi5g01240	Bradi3g04583	Bradi3g59210	Bradi3g12497	Bradi4g31110	Bradi2g46120	Bradi1g68390	Bradi3g60920	Bradi1g77400	Bradi1g38140	Bradi5g17360
Bradi1g75740	Bradi3g21090	Bradi1g09100	Bradi5g10040	Bradi1g45710	Bradi1g12130	Bradi1g50970	Bradi3g50420	Bradi5g01240	Bradi1g36130	Bradi2g45090	Bradi3g50570	Bradi3g34517	Bradi3g28560	Bradi4g34005
Bradi3g26870	Bradi3g42618	Bradi4g37210	Bradi2g09680	Bradi2g23350	Bradi1g02450	Bradi2g59102	Bradi1g38120	Bradi1g14560	Bradi5g01360	Bradi5g12740	Bradi5g17360	Bradi1g67687	Bradi1g68390	Bradi1g77840
Bradi2g06111	Bradi1g77867	Bradi4g41300	Bradi4g12160	Bradi1g57000	Bradi2g57386	Bradi1g75730	Bradi3g30770	Bradi4g16600	Bradi2g56260	Bradi3g33200	Bradi4g34005	Bradi5g18495	Bradi1g36130	Bradi4g45320
Bradi1g17090	Bradi1g19220	Bradi4g08597	Bradi4g19577	Bradi1g69540	Bradi4g41300	Bradi1g50760	Bradi2g12057	Bradi1g26830	Bradi1g66120	Bradi1g47210	Bradi1g77840	Bradi2g57680	Bradi5g22907	Bradi5g02176
Bradi1g19070	Bradi4g25900	Bradi2g00670	Bradi5g26620	Bradi2g59102	Bradi4g37210	Bradi3g07010	Bradi1g77400	Bradi4g34840	Bradi1g11910	Bradi1g16580	Bradi4g45320	Bradi3g41510	Bradi4g11540	Bradi2g39740
Bradi1g00900	Bradi4g22700	Bradi1g68900	Bradi1g15930	Bradi1g20780	Bradi4g08597	Bradi1g49410	Bradi1g60610	Bradi5g09130	Bradi3g00910	Bradi2g25620	Bradi1g33087	Bradi1g14780	Bradi2g09680	Bradi4g31110
Bradi4g31590	Bradi2g47540	Bradi1g12190	Bradi2g02660	Bradi1g15930	Bradi1g03947	Bradi1g66120	Bradi3g51370	Bradi2g21340	Bradi3g06750	Bradi2g11860	Bradi5g02176	Bradi2g17067	Bradi4g11357	Bradi1g14560
Bradi2g58290	Bradi1g16580	Bradi2g01340	Bradi3g17773	Bradi3g40007	Bradi4g18921	Bradi2g36730	Bradi1g77840	Bradi3g10330	Bradi3g33200	Bradi1g01610	Bradi2g39740	Bradi1g70590	Bradi5g14210	Bradi1g57860
Bradi4g00300	Bradi4g31590	Bradi4g37856	Bradi2g59102	Bradi5g00980	Bradi2g37487	Bradi4g11540	Bradi1g16580	Bradi3g42235	Bradi2g48760	Bradi1g43990	Bradi4g31110	Bradi4g22660	Bradi2g17067	Bradi1g26830
Bradi2g07050	Bradi2g47130	Bradi5g09120	Bradi3g51370	Bradi1g06420	Bradi4g02600	Bradi3g07000	Bradi2g41060	Bradi3g11170	Bradi1g50760	Bradi2g08300	Bradi1g14560	Bradi2g60870	Bradi1g66700	Bradi5g09130
Bradi3g28560	Bradi2g62520	Bradi3g40671	Bradi1g33087	Bradi4g20197	Bradi4g36240	Bradi1g47030	Bradi4g08597	Bradi1g02450	Bradi3g52220	Bradi1g51490	Bradi5g06125	Bradi2g44856	Bradi1g02550	Bradi3g09660
Bradi2g31937	Bradi4g40570	Bradi4g15010	Bradi3g07000	Bradi3g55270	Bradi1g34087	Bradi2g18030	Bradi2g53800	Bradi2g57386	Bradi4g41300	Bradi3g20720	Bradi1g57860	Bradi2g56260	Bradi1g33827	Bradi2g21340
Bradi3g51960	Bradi3g13160	Bradi5g12150	Bradi3g48770	Bradi1g69097	Bradi2g01340	Bradi1g24410	Bradi1g45710	Bradi4g41300	Bradi3g07010	Bradi1g63370	Bradi4g16600	Bradi1g27800	Bradi2g36740	Bradi5g24590
Bradi1g24760	Bradi4g16079	Bradi2g47240	Bradi1g19070	Bradi1g18050	Bradi4g37856	Bradi1g11910	Bradi2g60870	Bradi4g08597	Bradi2g12057	Bradi3g34517	Bradi1g26830	Bradi3g14250	Bradi1g63370	Bradi3g10330
Bradi3g52096	Bradi3g00900	Bradi1g50597	Bradi2g48040	Bradi1g08357	Bradi5g09120	Bradi2g46120	Bradi2g08880	Bradi1g03947	Bradi1g69097	Bradi2g12057	Bradi5g09130	Bradi1g07120	Bradi2g46120	Bradi3g42235
Bradi3g06750	Bradi4g03390	Bradi5g24040	Bradi2g41055	Bradi3g24760	Bradi4g41430	Bradi1g69097	Bradi4g14556	Bradi4g18921	Bradi2g11410	Bradi4g05980	Bradi3g09660	Bradi3g39997	Bradi5g22820	Bradi1g02450
Bradi1g20780	Bradi1g77990	Bradi2g25550	Bradi2g25620	Bradi2g60870	Bradi5g12150	Bradi1g77560	Bradi3g39010	Bradi1g68900	Bradi4g16600	Bradi2g18025	Bradi2g21340	Bradi3g52220	Bradi2g11860	Bradi2g57386
Bradi3g51370	Bradi1g43710	Bradi3g42618	Bradi1g42670	Bradi3g07010	Bradi3g42618	Bradi2g11410	Bradi2g50133	Bradi3g41800	Bradi2g11860	Bradi5g22060	Bradi5g24590	Bradi3g50420	Bradi4g12160	Bradi1g19080
Bradi1g77990	Bradi5g27602	Bradi3g33217	Bradi5g12990	Bradi4g24140	Bradi5g08990	Bradi2g06300	Bradi2g18030	Bradi4g36240	Bradi2g41055	Bradi1g19070	Bradi4g05300	Bradi2g27847	Bradi3g50420	Bradi1g03947
Bradi4g25900	Bradi1g47180	Bradi3g24760	Bradi3g55270	Bradi1g11910	Bradi4g18770	Bradi4g37856	Bradi2g11860	Bradi4g02600	Bradi3g50690	Bradi5g01135	Bradi1g26070	Bradi1g38120	Bradi2g06300	Bradi4g18921
Bradi1g44030	Bradi4g13619	Bradi3g15290	Bradi3g07190	Bradi2g19650	Bradi3g35310	Bradi2g08300	Bradi2g34650	Bradi4g30110	Bradi2g08880	Bradi3g30770	Bradi3g10330	Bradi1g36120	Bradi3g51370	Bradi2g37487
Bradi1g59380	Bradi3g52359	Bradi2g42870	Bradi3g15040	Bradi3g50406	Bradi1g21870	Bradi1g59550	Bradi3g20677	Bradi1g34087	Bradi1g54360	Bradi3g36347	Bradi1g02450	Bradi2g24910	Bradi3g06750	Bradi3g41800
Bradi4g40570	Bradi1g14860	Bradi1g11200	Bradi1g69097	Bradi1g14860	Bradi2g42870	Bradi1g38120	Bradi1g69540	Bradi2g01340	Bradi2g41060	Bradi2g24220	Bradi2g57386	Bradi5g01135	Bradi1g66120	Bradi4g02600
Bradi5g09120	Bradi1g09840	Bradi1g13580	Bradi4g05980	Bradi4g37210	Bradi2g22400	Bradi4g05980	Bradi1g27867	Bradi5g15167	Bradi3g39997	Bradi4g22660	Bradi4g41300	Bradi4g17900	Bradi1g07120	Bradi4g36240
Bradi3g13160	Bradi3g07190	Bradi4g12200	Bradi2g12960	Bradi4g11540	Bradi3g52400	Bradi3g21090	Bradi1g66120	Bradi1g29622	Bradi2g09680	Bradi3g50420	Bradi1g19080	Bradi3g06150	Bradi3g39740	Bradi1g34087
Bradi2g47130	Bradi4g00300	Bradi1g51980	Bradi2g10960	Bradi2g41060	Bradi2g16070	Bradi4g16600	Bradi1g10650	Bradi4g37856	Bradi2g08300	Bradi4g36601	Bradi4g33377	Bradi3g36697	Bradi5g01135	Bradi5g15167
Bradi1g01363	Bradi3g25670	Bradi2g22400	Bradi5g18820	Bradi2g02660	Bradi2g05130	Bradi1g45710	Bradi1g56260	Bradi5g09120	Bradi5g22907	Bradi4g11357	Bradi1g03947	Bradi2g59650	Bradi4g17900	Bradi4g37856
Bradi1g26760	Bradi1g69600	Bradi2g16070	Bradi3g21030	Bradi4g22660	Bradi2g41270	Bradi2g54690	Bradi4g16600	Bradi2g50290	Bradi3g12497	Bradi2g40790	Bradi3g14250	Bradi5g12890	Bradi1g16580	Bradi2g50290
Bradi3g50740	Bradi3g42180	Bradi3g52400	Bradi5g11147	Bradi1g78540	Bradi5g08190	Bradi3g30770	Bradi2g60860	Bradi3g38781	Bradi1g54030	Bradi2g46120	Bradi4g18921	Bradi1g26470	Bradi1g36980	Bradi3g38781
Bradi2g44520	Bradi2g46450	Bradi3g59440	Bradi2g57680	Bradi5g02205	Bradi1g50970	Bradi2g09680	Bradi1g22450	Bradi2g05980	Bradi1g33827	Bradi1g75730	Bradi2g37487	Bradi2g58152	Bradi3g36820	Bradi4g15010
Bradi3g36330	Bradi1g18050	Bradi4g40270	Bradi1g32800	Bradi2g25620	Bradi2g12047	Bradi5g14540	Bradi1g69097	Bradi1g68460	Bradi1g75730	Bradi2g59102	Bradi3g01450	Bradi1g36236	Bradi2g47130	Bradi1g68460
Bradi1g61790	Bradi3g12925	Bradi5g17140	Bradi4g37210	Bradi1g56860	Bradi1g20797	Bradi2g48760	Bradi4g28640	Bradi2g06890	Bradi3g59210	Bradi1g36130	Bradi3g41800	Bradi2g08880	Bradi3g07000	Bradi3g42618
Bradi5g12150	Bradi4g43450	Bradi1g60030	Bradi3g15087	Bradi1g77400	Bradi1g44000	Bradi1g47250	Bradi1g50970	Bradi3g35310	Bradi5g22060	Bradi1g11910	Bradi4g36240	Bradi3g39740	Bradi3g09080	Bradi5g02990
Bradi1g68330	Bradi5g11147	Bradi4g07570	Bradi1g68400	Bradi3g21030	Bradi1g61250	Bradi4g39617	Bradi1g75730	Bradi1g13090	Bradi2g45310	Bradi2g45310	Bradi4g02600	Bradi5g11147	Bradi5g15160	Bradi1g24121
Bradi5g27602	Bradi4g32310	Bradi2g04310	Bradi4g21170	Bradi1g75730	Bradi4g45037	Bradi1g51490	Bradi3g40007	Bradi1g47250	Bradi4g22660	Bradi1g69097	Bradi4g30110	Bradi2g43110	Bradi3g34517	Bradi2g06890
Bradi1g16580	Bradi4g09641	Bradi1g50970	Bradi3g35726	Bradi3g28560	Bradi3g48770	Bradi1g69540	Bradi5g14210	Bradi1g21870	Bradi4g36601	Bradi2g53800	Bradi1g34087	Bradi2g52460	Bradi1g75730	Bradi1g13090
Bradi1g61560	Bradi2g06730	Bradi1g06560	Bradi1g68330	Bradi3g35700	Bradi1g68400	Bradi5g15160	Bradi1g01920	Bradi2g05130	Bradi4g35356	Bradi3g28560	Bradi2g01340	Bradi1g22880	Bradi4g34420	Bradi1g47250
Bradi4g22090	Bradi1g15930	Bradi3g44810	Bradi3g59320	Bradi2g16290	Bradi5g11147	Bradi3g52220	Bradi4g36601	Bradi1g78160	Bradi1g01920	Bradi1g68400	Bradi5g15167	Bradi2g50220	Bradi1g11910	Bradi2g58912
Bradi1g57147	Bradi3g06780	Bradi1g61790	Bradi5g22830	Bradi2g48040	Bradi1g75730	Bradi1g75087	Bradi2g56260	Bradi1g50970	Bradi1g67620	Bradi2g02660	Bradi1g50620	Bradi4g08800	Bradi5g17850	Bradi2g42870
Bradi3g06240	Bradi4g40270	Bradi4g44277	Bradi2g34337	Bradi2g12057	Bradi1g29515	Bradi4g08597	Bradi3g38781	Bradi3g44810	Bradi5g15160	Bradi2g08880	Bradi4g37856	Bradi2g06300	Bradi3g12497	Bradi1g03940
Bradi4g32310	Bradi1g17850	Bradi1g61250	Bradi1g60800	Bradi2g02350	Bradi2g26650	Bradi1g60800	Bradi4g29467	Bradi2g12047	Bradi1g78350	Bradi3g46720	Bradi5g09120	Bradi4g37856	Bradi2g46450	Bradi3g53540
Bradi1g44920	Bradi3g52505	Bradi4g45037	Bradi2g23350	Bradi5g04630	Bradi4g16530	Bradi5g26023	Bradi1g07120	Bradi1g20797	Bradi2g58152	Bradi1g54030	Bradi1g59490	Bradi1g02450	Bradi5g19410	Bradi1g51980
Bradi2g02660	Bradi4g13625	Bradi3g48770	Bradi5g08190	Bradi1g71465	Bradi4g01070	Bradi2g60870	Bradi3g39740	Bradi3g05233	Bradi2g06300	Bradi3g60880	Bradi3g38781	Bradi3g42780	Bradi3g20980	Bradi2g22400
Bradi4g20500	Bradi5g12150	Bradi1g75730	Bradi1g75730	Bradi2g11860	Bradi5g14210	Bradi2g43110	Bradi1g51490	Bradi1g61250	Bradi1g60610	Bradi5g01240	Bradi1g22750	Bradi3g06740	Bradi2g04230	Bradi3g52400
Bradi2g36720	Bradi3g39010	Bradi3g15350	Bradi3g04583	Bradi3g06750	Bradi4g07290	Bradi3g37680	Bradi4g27590	Bradi1g44560	Bradi2g54690	Bradi3g36820	Bradi3g14630	Bradi1g73190	Bradi2g53800	Bradi3g59440
Bradi1g30240	Bradi3g06750	Bradi5g11147	Bradi3g17287	Bradi5g23770	Bradi4g30060	Bradi1g21870	Bradi2g20840	Bradi4g45037	Bradi3g50420	Bradi1g22450	Bradi5g02990	Bradi2g47130	Bradi3g33730	Bradi4g36220
Bradi2g27140	Bradi5g16760	Bradi2g26890	Bradi3g37670	Bradi3g07000	Bradi2g05911	Bradi1g14780	Bradi3g06750	Bradi3g48770	Bradi3g26820	Bradi1g59120	Bradi2g06890	Bradi2g34650	Bradi1g01610	Bradi1g60030
Bradi3g52359	Bradi1g67980	Bradi4g30060	Bradi2g41702	Bradi3g12497	Bradi1g22290	Bradi3g20970	Bradi4g17900	Bradi1g68400	Bradi2g53800	Bradi1g07120	Bradi1g24121	Bradi3g03360	Bradi1g42513	Bradi1g50970
Bradi5g11147	Bradi1g75740	Bradi3g48180	Bradi5g01360	Bradi3g20720	Bradi1g16580	Bradi5g01135	Bradi2g36730	Bradi5g11147	Bradi1g42513	Bradi5g02205	Bradi3g39780	Bradi3g40337	Bradi1g73190	Bradi1g06560
Bradi5g17421	Bradi4g37210	Bradi4g41340	Bradi1g08357	Bradi5g26620	Bradi3g44260	Bradi2g08880	Bradi1g31391	Bradi1g75730	Bradi1g77400	Bradi1g77400	Bradi1g13090	Bradi2g34337	Bradi1g02450	Bradi3g44810
Bradi1g51490	Bradi1g59380	Bradi3g48490	Bradi4g28640	Bradi2g41055	Bradi2g53540	Bradi4g35045	Bradi1g14780	Bradi2g26650	Bradi5g19410	Bradi4g44797	Bradi1g47250	Bradi1g77840	Bradi5g22290	Bradi2g12047
Bradi3g42180	Bradi1g54160	Bradi1g00900	Bradi1g22270	Bradi3g35660	Bradi4g16990	Bradi1g77840	Bradi2g45310	Bradi4g16530	Bradi1g43990	Bradi2g58152	Bradi3g06530	Bradi2g39320	Bradi5g22830	Bradi1g46622
Bradi1g68900	Bradi3g27800	Bradi2g04230	Bradi1g50760	Bradi1g68330	Bradi2g37000	Bradi2g53800	Bradi1g36130	Bradi4g01070	Bradi1g06696	Bradi2g17067	Bradi1g21870	Bradi4g34420	Bradi3g55270	Bradi4g44907
Bradi2g33340	Bradi4g34430	Bradi1g43680	Bradi2g11860	Bradi3g42618	Bradi1g24090	Bradi1g67460	Bradi1g02450	Bradi4g07290	Bradi1g30420	Bradi2g48457	Bradi2g58912	Bradi2g09910	Bradi3g39997	Bradi5g12976
Bradi4g40010	Bradi2g31937	Bradi5g15020	Bradi1g33690	Bradi3g26967	Bradi1g39284	Bradi1g22450	Bradi3g53907	Bradi5g14210	Bradi3g32100	Bradi3g07010	Bradi2g42870	Bradi3g36820	Bradi3g61060	Bradi3g05233
Bradi3g21090	Bradi4g20500	Bradi2g14840	Bradi2g36730	Bradi4g21170	Bradi1g19265	Bradi3g20677	Bradi2g25620	Bradi3g09690	Bradi2g61247	Bradi1g59550	Bradi3g53540	Bradi3g10500	Bradi1g45710	Bradi1g20797
Bradi4g29320	Bradi4g44838	Bradi1g16580	Bradi2g55450	Bradi3g35680	Bradi3g55190	Bradi1g71580	Bradi1g01610	Bradi2g04230	Bradi4g07100	Bradi5g22907	Bradi3g57370	Bradi3g53907	Bradi1g67620	Bradi3g50060
Bradi3g61060	Bradi1g44920	Bradi4g04590	Bradi3g21000	Bradi3g13970	Bradi2g11060	Bradi1g73190	Bradi1g54360	Bradi3g30500	Bradi1g24410	Bradi2g06300	Bradi5g13150	Bradi4g44040	Bradi1g77840	Bradi1g61250
Bradi1g45200	Bradi3g37040	Bradi4g43090	Bradi4g37856	Bradi1g08190	Bradi3g15120	Bradi2g03610	Bradi2g45090	Bradi3g34702	Bradi4g08800	Bradi5g21587	Bradi2g22400	Bradi2g43590	Bradi1g36120	Bradi1g44560
Bradi2g08100	Bradi1g24760	Bradi5g25236	Bradi2g54690	Bradi2g45090	Bradi3g50420	Bradi2g11860	Bradi4g27760	Bradi5g23976	Bradi5g26620	Bradi1g04670	Bradi3g52400	Bradi1g58260	Bradi4g18921	Bradi4g45037
Bradi1g52011	Bradi2g02350	Bradi4g03645	Bradi3g36760	Bradi3g12980	Bradi2g30410	Bradi4g21220	Bradi5g15160	Bradi2g01280	Bradi4g19577	Bradi2g43110	Bradi4g36220	Bradi4g18921	Bradi1g78240	Bradi3g50670
Bradi4g22700	Bradi1g17810	Bradi2g53540	Bradi1g33097	Bradi5g18870	Bradi4g13227	Bradi1g63200	Bradi3g59210	Bradi2g05911	Bradi2g39320	Bradi5g11230	Bradi1g60030	Bradi1g67230	Bradi2g44856	Bradi1g75730
Bradi3g09530	Bradi3g30770	Bradi3g30870	Bradi3g42618	Bradi3g47041	Bradi2g52460	Bradi1g33520	Bradi2g43820	Bradi2g35780	Bradi2g44856	Bradi2g34360	Bradi5g15612	Bradi2g26100	Bradi1g78697	Bradi5g11147
Bradi1g77867	Bradi3g52096	Bradi3g53370	Bradi1g76660	Bradi4g02580	Bradi1g29267	Bradi1g01920	Bradi3g36820	Bradi1g22290	Bradi5g14210	Bradi2g09910	Bradi1g50970	Bradi2g10970	Bradi1g54360	Bradi1g29515
Bradi4g41300	Bradi1g45200	Bradi1g24090	Bradi2g07050	Bradi1g36120	Bradi3g58920	Bradi2g25620	Bradi4g08800	Bradi1g16580	Bradi1g77840	Bradi5g15160	Bradi1g06560	Bradi4g00550	Bradi3g42780	Bradi2g26650
Bradi3g33217	Bradi4g22090	Bradi2g12427	Bradi1g50970	Bradi4g09120	Bradi5g15550	Bradi2g39320	Bradi5g13710	Bradi4g43090	Bradi3g40337	Bradi4g30110	Bradi3g44810	Bradi2g05911	Bradi4g03390	Bradi4g07290
Bradi3g36820	Bradi2g52260	Bradi4g14081	Bradi1g50670	Bradi4g14556	Bradi1g45210	Bradi1g26470	Bradi1g53747	Bradi3g44260	Bradi5g22830	Bradi1g38140	Bradi2g12047	Bradi3g39918	Bradi1g19730	Bradi5g14210
Bradi5g26725	Bradi5g14540	Bradi2g59950	Bradi1g67687	Bradi1g61810	Bradi2g16402	Bradi1g30420	Bradi4g19577	Bradi4g03645	Bradi1g67230	Bradi4g34420	Bradi1g46622	Bradi3g15087	Bradi3g31697	Bradi3g09690
Bradi4g23800	Bradi1g45710	Bradi1g50040	Bradi4g04420	Bradi3g47010	Bradi1g24410	Bradi2g12057	Bradi1g76787	Bradi2g53540	Bradi1g21870	Bradi5g22830	Bradi1g76387	Bradi5g22290	Bradi2g57680	Bradi2g16560
Bradi2g24910	Bradi2g60904	Bradi2g52460	Bradi3g33106	Bradi4g31110	Bradi1g33040	Bradi1g28880	Bradi1g50390	Bradi5g25390	Bradi2g26240	Bradi2g18050	Bradi1g20797	Bradi1g38780	Bradi4g08800	Bradi3g30500
Bradi1g09840	Bradi2g02660	Bradi1g30510	Bradi4g32310	Bradi1g42707	Bradi1g33097	Bradi2g02660	Bradi2g34360	Bradi3g45700	Bradi2g52460	Bradi4g35356	Bradi3g05233	Bradi4g32200	Bradi4g17460	Bradi5g15020
Bradi4g21170	Bradi2g26240	Bradi2g31937	Bradi1g12960	Bradi2g34300	Bradi4g36370	Bradi4g01850	Bradi3g52220	Bradi3g43270	Bradi2g43110	Bradi1g54360	Bradi3g50060	Bradi2g55450	Bradi2g08880	Bradi5g23976
Bradi1g62660	Bradi1g69097	Bradi1g45210	Bradi5g25117	Bradi3g17287	Bradi3g17773	Bradi4g18921	Bradi2g09910	Bradi4g16990	Bradi5g19017	Bradi1g67620	Bradi1g61250	Bradi1g16760	Bradi1g08357	Bradi2g01280
Bradi2g02350	Bradi5g22830	Bradi1g15120	Bradi1g57760	Bradi1g68400	Bradi1g46450	Bradi1g43990	Bradi2g17067	Bradi4g19600	Bradi1g50970	Bradi1g56270	Bradi1g44560	Bradi4g25990	Bradi1g67230	Bradi2g05911
Bradi2g60904	Bradi3g51757	Bradi4g40740	Bradi1g25860	Bradi2g60860	Bradi2g48267	Bradi3g50420	Bradi2g59650	Bradi2g37000	Bradi1g73190	Bradi5g26620	Bradi4g45037	Bradi4g27590	Bradi2g43110	Bradi1g00710
Bradi3g52505	Bradi5g16860	Bradi2g35440	Bradi1g77560	Bradi3g39997	Bradi1g50030	Bradi3g34720	Bradi5g22830	Bradi2g26200	Bradi4g18921	Bradi1g02550	Bradi3g05867	Bradi3g07010	Bradi3g24760	Bradi1g66790
Bradi3g51757	Bradi1g66700	Bradi1g71840	Bradi4g34420	Bradi5g24227	Bradi3g52670	Bradi2g12960	Bradi3g50180	Bradi1g24090	Bradi3g20677	Bradi3g50690	Bradi3g48770	Bradi3g59210	Bradi4g13260	Bradi1g22290
Bradi3g15040	Bradi1g68900	Bradi3g35540	Bradi2g46120	Bradi2g09680	Bradi3g17515	Bradi3g36697	Bradi3g50200	Bradi1g39284	Bradi2g25070	Bradi3g31697	Bradi3g50670	Bradi1g00940	Bradi2g06980	Bradi1g16580
Bradi2g26240	Bradi1g19070	Bradi1g77990	Bradi1g54360	Bradi4g05980	Bradi3g02790	Bradi2g10960	Bradi1g24410	Bradi1g19265	Bradi3g36347	Bradi1g36120	Bradi5g11147	Bradi1g29680	Bradi3g00900	Bradi5g18767
Bradi4g21220	Bradi3g33217	Bradi4g29290	Bradi1g45710	Bradi4g34420	Bradi3g15087	Bradi1g50030	Bradi2g08300	Bradi3g55190	Bradi3g35700	Bradi1g00900	Bradi1g75730	Bradi4g39190	Bradi4g27590	Bradi2g18650
Bradi4g12160	Bradi3g51370	Bradi3g19650	Bradi3g50690	Bradi4g43450	Bradi1g27192	Bradi3g50690	Bradi3g26820	Bradi2g11060	Bradi1g47017	Bradi1g47017	Bradi1g29515	Bradi1g54030	Bradi3g21030	Bradi5g17110
Bradi1g69097	Bradi3g51960	Bradi4g28300	Bradi4g40400	Bradi2g34337	Bradi1g09615	Bradi4g40010	Bradi2g13190	Bradi3g15120	Bradi3g39740	Bradi1g73190	Bradi2g26650	Bradi2g52760	Bradi1g77867	Bradi3g44260
Bradi1g19260	Bradi1g50040	Bradi3g15087	Bradi2g60870	Bradi2g45670	Bradi3g57567	Bradi4g42337	Bradi1g21870	Bradi3g50420	Bradi1g78697	Bradi1g07010	Bradi4g16530	Bradi2g48010	Bradi1g47030	Bradi5g18495
Bradi2g09680	Bradi2g42040	Bradi4g12160	Bradi4g36077	Bradi1g22270	Bradi2g57590	Bradi4g32200	Bradi1g43990	Bradi4g13227	Bradi2g36730	Bradi1g08357	Bradi4g01070	Bradi1g52670	Bradi1g70420	Bradi2g53540
Bradi2g59830	Bradi2g09680	Bradi1g37480	Bradi4g08597	Bradi4g08597	Bradi4g42230	Bradi1g27867	Bradi1g71465	Bradi2g52460	Bradi2g17067	Bradi2g02070	Bradi4g07290	Bradi5g19017	Bradi4g37856	Bradi3g45700
Bradi2g34337	Bradi3g26870	Bradi1g03530	Bradi3g00910	Bradi2g43820	Bradi1g74050	Bradi2g18025	Bradi5g22907	Bradi4g23910	Bradi1g22450	Bradi5g14210	Bradi5g14210	Bradi1g47030	Bradi5g16860	Bradi4g19600
Bradi1g45710	Bradi3g39830	Bradi1g78350	Bradi2g52460	Bradi1g66120	Bradi2g11410	Bradi1g06420	Bradi5g11230	Bradi1g29267	Bradi3g31697	Bradi3g47010	Bradi3g09690	Bradi2g47310	Bradi2g56960	Bradi2g37000
Bradi5g22830	Bradi3g08660	Bradi3g55830	Bradi4g40010	Bradi1g19730	Bradi1g66120	Bradi3g06750	Bradi3g42780	Bradi5g05225	Bradi2g10960	Bradi1g01920	Bradi2g43900	Bradi5g17850	Bradi4g22660	Bradi1g24090
Bradi4g14630	Bradi1g21097	Bradi1g34525	Bradi1g63370	Bradi1g44720	Bradi4g44300	Bradi1g22750	Bradi1g74050	Bradi3g58920	Bradi3g03360	Bradi4g03390	Bradi1g00900	Bradi1g59120	Bradi5g12890	Bradi2g26200
Bradi3g25670	Bradi5g26620	Bradi1g37270	Bradi3g29797	Bradi2g24220	Bradi4g27040	Bradi1g32800	Bradi1g56860	Bradi3g29210	Bradi4g04190	Bradi3g61060	Bradi2g04230	Bradi4g45320	Bradi2g42040	Bradi1g39284
Bradi1g49410	Bradi1g51257	Bradi4g27040	Bradi5g12740	Bradi2g53800	Bradi1g77060	Bradi2g43820	Bradi3g10330	Bradi2g49912	Bradi4g37856	Bradi2g47130	Bradi3g30500	Bradi3g38781	Bradi1g07010	Bradi3g55190
Bradi2g52260	Bradi1g68330	Bradi2g12370	Bradi1g33692	Bradi2g17067	Bradi5g09530	Bradi5g17900	Bradi3g34517	Bradi3g36697	Bradi4g20117	Bradi5g22290	Bradi1g43680	Bradi2g05080	Bradi2g26240	Bradi1g67020
Bradi4g01850	Bradi3g30870	Bradi1g56930	Bradi2g13860	Bradi3g50570	Bradi5g12570	Bradi5g22830	Bradi2g06300	Bradi2g05080	Bradi2g02070	Bradi5g12330	Bradi5g15020	Bradi3g60920	Bradi1g16760	Bradi2g11060
Bradi1g68270	Bradi1g47580	Bradi3g30120	Bradi1g02720	Bradi5g02176	Bradi3g47067	Bradi2g37040	Bradi4g36240	Bradi1g73040	Bradi2g53570	Bradi1g77840	Bradi5g20760	Bradi3g12497	Bradi5g16690	Bradi1g58480
Bradi1g67980	Bradi1g29040	Bradi2g09720	Bradi1g32650	Bradi3g35726	Bradi1g26470	Bradi4g44797	Bradi3g39997	Bradi2g16402	Bradi2g50220	Bradi5g09670	Bradi2g01280	Bradi1g12960	Bradi2g58290	Bradi3g15120
Bradi3g39830	Bradi4g13978	Bradi4g21220	Bradi1g73190	Bradi2g47130	Bradi2g42830	Bradi4g40400	Bradi3g00910	Bradi1g24410	Bradi3g10500	Bradi1g33827	Bradi2g05911	Bradi2g26240	Bradi4g28640	Bradi3g50420
Bradi4g28320	Bradi4g21170	Bradi4g44040	Bradi2g01340	Bradi3g04583	Bradi4g44040	Bradi3g46720	Bradi3g31697	Bradi1g33097	Bradi3g36820	Bradi2g31937	Bradi1g00710	Bradi4g17460	Bradi4g16600	Bradi2g30410
Bradi3g47646	Bradi1g73200	Bradi3g14221	Bradi2g17067	Bradi1g15290	Bradi5g08600	Bradi5g24227	Bradi1g35477	Bradi5g22060	Bradi4g05980	Bradi1g22880	Bradi1g66790	Bradi5g23470	Bradi2g60904	Bradi2g52460
Bradi1g43710	Bradi1g20925	Bradi2g61500	Bradi1g16580	Bradi2g55450	Bradi2g44856	Bradi1g12960	Bradi4g44070	Bradi3g40200	Bradi1g04670	Bradi3g30540	Bradi1g22290	Bradi3g16307	Bradi1g00940	Bradi5g05225
Bradi5g15010	Bradi3g18460	Bradi4g04050	Bradi5g17900	Bradi4g28640	Bradi2g43110	Bradi4g34420	Bradi1g70590	Bradi1g46450	Bradi1g63200	Bradi2g43820	Bradi1g16580	Bradi4g04420	Bradi5g12330	Bradi1g29267
Bradi4g34430	Bradi4g40400	Bradi1g26350	Bradi2g18025	Bradi1g24090	Bradi4g28320	Bradi4g40270	Bradi2g46120	Bradi4g03970	Bradi3g00900	Bradi1g78697	Bradi5g18767	Bradi1g77867	Bradi5g18397	Bradi3g58920
Bradi2g46450	Bradi1g17090	Bradi1g74420	Bradi4g42337	Bradi3g17773	Bradi2g59210	Bradi2g61247	Bradi4g03050	Bradi2g48267	Bradi2g40620	Bradi1g56860	Bradi2g18650	Bradi5g13680	Bradi3g46247	Bradi4g40740
Bradi4g11320	Bradi1g66090	Bradi3g01920	Bradi1g50390	Bradi5g12740	Bradi1g50280	Bradi2g55290	Bradi3g60880	Bradi3g41630	Bradi4g34420	Bradi2g35440	Bradi5g17110	Bradi4g36601	Bradi1g50970	Bradi3g29210
Bradi4g40270	Bradi2g12427	Bradi4g00300	Bradi1g77400	Bradi3g17165	Bradi4g42625	Bradi1g16580	Bradi2g34337	Bradi3g28350	Bradi5g22290	Bradi2g11410	Bradi3g28306	Bradi1g57880	Bradi2g05080	Bradi2g35440
Bradi2g52050	Bradi1g24870	Bradi1g01021	Bradi5g01135	Bradi1g69070	Bradi4g35810	Bradi1g56860	Bradi1g56270	Bradi1g50030	Bradi1g36120	Bradi4g04190	Bradi3g44260	Bradi1g76190	Bradi2g35440	Bradi2g49912
Bradi1g15930	Bradi3g28560	Bradi2g02560	Bradi5g22907	Bradi4g44797	Bradi1g59730	Bradi3g34510	Bradi4g05980	Bradi4g39610	Bradi1g77560	Bradi2g33340	Bradi4g04200	Bradi5g12307	Bradi1g32800	Bradi3g36697
Bradi1g76290	Bradi5g02210	Bradi4g00270	Bradi2g43110	Bradi3g33150	Bradi2g03694	Bradi2g45310	Bradi2g11410	Bradi3g15087	Bradi3g57567	Bradi3g37457	Bradi5g18495	Bradi1g34087	Bradi5g02460	Bradi2g05080
Bradi2g62520	Bradi2g44520	Bradi4g28320	Bradi1g38120	Bradi5g22060	Bradi2g13610	Bradi2g34337	Bradi2g44856	Bradi3g60880	Bradi2g24910	Bradi3g00910	Bradi2g53540	Bradi1g35477	Bradi1g01920	Bradi2g16402
Bradi1g21097	Bradi2g15370	Bradi3g13420	Bradi4g16990	Bradi2g01340	Bradi2g45390	Bradi5g01360	Bradi2g48760	Bradi2g37750	Bradi2g12960	Bradi1g67460	Bradi3g45700	Bradi4g43590	Bradi2g39320	Bradi1g24410
Bradi1g76630	Bradi3g33150	Bradi3g46590	Bradi1g42513	Bradi2g08880	Bradi1g22270	Bradi5g21587	Bradi3g17165	Bradi1g09615	Bradi4g40010	Bradi5g16860	Bradi4g19600	Bradi4g29780	Bradi3g56270	Bradi2g26100
Bradi4g20197	Bradi2g02290	Bradi3g59430	Bradi3g37680	Bradi3g20980	Bradi3g39040	Bradi3g20720	Bradi1g36120	Bradi1g23920	Bradi1g54210	Bradi2g26240	Bradi2g37000	Bradi2g02070	Bradi1g56130	Bradi1g33097
Bradi3g29797	Bradi1g26540	Bradi4g43670	Bradi1g37450	Bradi5g14210	Bradi3g26391	Bradi3g55277	Bradi2g17680	Bradi2g57590	Bradi1g38780	Bradi4g08800	Bradi1g24090	Bradi1g77610	Bradi2g16570	Bradi3g17773
Bradi1g78540	Bradi1g15830	Bradi1g50280	Bradi3g00900	Bradi1g75740	Bradi5g10040	Bradi1g27800	Bradi3g20720	Bradi3g57567	Bradi1g22880	Bradi3g40337	Bradi2g26200	Bradi5g22330	Bradi4g27760	Bradi1g46450
Bradi3g12925	Bradi4g02580	Bradi4g42625	Bradi1g39284	Bradi1g61560	Bradi3g37640	Bradi5g18360	Bradi1g47250	Bradi4g12160	Bradi2g18050	Bradi4g05027	Bradi2g12427	Bradi3g51960	Bradi2g11410	Bradi1g38630
Bradi1g24667	Bradi1g18960	Bradi2g04900	Bradi1g30850	Bradi4g37856	Bradi1g58230	Bradi3g39997	Bradi3g00507	Bradi1g37480	Bradi2g02660	Bradi3g46247	Bradi1g39284	Bradi5g18397	Bradi3g58920	Bradi2g24710
Bradi2g41060	Bradi4g21220	Bradi1g59730	Bradi1g67980	Bradi4g40400	Bradi2g10880	Bradi4g44040	Bradi4g11357	Bradi4g42230	Bradi2g47130	Bradi1g12740	Bradi4g14081	Bradi1g55710	Bradi1g22270	Bradi2g48267
Bradi2g25620	Bradi1g19730	Bradi2g03694	Bradi2g53540	Bradi3g32100	Bradi1g00560	Bradi2g02290	Bradi3g29761	Bradi1g74050	Bradi1g74050	Bradi3g39997	Bradi3g55190	Bradi3g06750	Bradi2g24710	Bradi3g19650
Bradi4g02580	Bradi4g41300	Bradi3g38600	Bradi2g18030	Bradi4g19577	Bradi5g12740	Bradi4g04200	Bradi3g55277	Bradi2g47280	Bradi4g44040	Bradi1g45930	Bradi1g67020	Bradi3g12950	Bradi3g51960	Bradi4g38440
Bradi1g50740	Bradi5g17200	Bradi3g39040	Bradi2g17680	Bradi2g17680	Bradi1g72110	Bradi2g52460	Bradi1g72762	Bradi2g11410	Bradi2g09910	Bradi2g47970	Bradi2g11060	Bradi3g09690	Bradi1g52670	Bradi3g28350
Bradi2g52870	Bradi1g04930	Bradi3g26391	Bradi3g61060	Bradi3g36760	Bradi2g48210	Bradi3g17507	Bradi2g52460	Bradi1g66120	Bradi3g58920	Bradi2g42040	Bradi1g58480	Bradi3g36347	Bradi2g48010	Bradi4g39610
Bradi5g19320	Bradi5g14280	Bradi2g59830	Bradi2g48740	Bradi1g38120	Bradi4g07911	Bradi1g78240	Bradi2g58290	Bradi5g24550	Bradi1g60800	Bradi2g46450	Bradi3g15120	Bradi5g22830	Bradi1g44630	Bradi4g28300
Bradi4g40400	Bradi4g40740	Bradi1g00920	Bradi1g24410	Bradi5g17900	Bradi4g27570	Bradi2g41055	Bradi1g59120	Bradi1g77060	Bradi5g23470	Bradi1g71370	Bradi3g50420	Bradi1g78240	Bradi2g09910	Bradi2g56240
Bradi5g26620	Bradi4g07880	Bradi5g12740	Bradi2g11410	Bradi4g16990	Bradi2g41696	Bradi2g43590	Bradi2g49567	Bradi1g20790	Bradi2g25620	Bradi3g15087	Bradi2g30410	Bradi2g01800	Bradi3g38781	Bradi3g15087
Bradi4g07880	Bradi3g48800	Bradi1g72110	Bradi1g09000	Bradi2g62520	Bradi3g36820	Bradi1g70590	Bradi3g32100	Bradi2g35467	Bradi5g12330	Bradi1g60610	Bradi2g52460	Bradi1g13090	Bradi1g03947	Bradi5g18170
Bradi1g66700	Bradi5g09340	Bradi2g20230	Bradi1g20270	Bradi1g43710	Bradi1g56137	Bradi3g58920	Bradi1g12960	Bradi3g47067	Bradi3g42780	Bradi3g21280	Bradi1g06430	Bradi4g33640	Bradi4g31257	Bradi2g37750
Bradi3g21000	Bradi2g53470	Bradi1g71370	Bradi3g20980	Bradi2g57590	Bradi2g13860	Bradi2g20840	Bradi1g63200	Bradi1g26470	Bradi4g30110	Bradi1g76660	Bradi5g05225	Bradi2g22400	Bradi1g77560	Bradi1g09615
Bradi3g37040	Bradi2g25620	Bradi4g07911	Bradi1g21870	Bradi1g33540	Bradi1g65910	Bradi3g10500	Bradi3g34610	Bradi2g42830	Bradi2g59650	Bradi2g02350	Bradi1g29267	Bradi3g42190	Bradi1g67687	Bradi1g23920
Bradi3g05480	Bradi3g51130	Bradi3g36820	Bradi1g68390	Bradi2g45730	Bradi2g10740	Bradi4g31360	Bradi1g78240	Bradi4g21220	Bradi4g42625	Bradi1g50970	Bradi3g58920	Bradi3g16515	Bradi3g38950	Bradi2g57590
Bradi1g47580	Bradi1g30240	Bradi2g36720	Bradi1g62860	Bradi1g77560	Bradi3g59950	Bradi2g06111	Bradi5g02890	Bradi4g44040	Bradi3g38781	Bradi2g48760	Bradi4g40740	Bradi2g16570	Bradi3g53907	Bradi4g12160
Bradi2g26607	Bradi3g36540	Bradi1g49537	Bradi1g19270	Bradi1g47210	Bradi1g49537	Bradi4g35040	Bradi2g05911	Bradi2g44856	Bradi3g30500	Bradi1g67170	Bradi3g29210	Bradi3g30500	Bradi2g36730	Bradi1g74050
Bradi2g32900	Bradi4g14630	Bradi2g33620	Bradi1g60050	Bradi1g08030	Bradi1g10940	Bradi5g26620	Bradi2g27847	Bradi2g43110	Bradi1g00900	Bradi4g08597	Bradi2g35440	Bradi1g42513	Bradi1g14860	Bradi2g47280
Bradi5g24040	Bradi1g26900	Bradi1g61560	Bradi2g08880	Bradi4g21220	Bradi4g00550	Bradi4g16990	Bradi4g04987	Bradi3g19770	Bradi3g15087	Bradi2g44856	Bradi2g49912	Bradi4g03050	Bradi2g22210	Bradi2g11410
Bradi1g19730	Bradi2g59102	Bradi4g43450	Bradi3g51520	Bradi3g14630	Bradi3g18590	Bradi1g78350	Bradi1g43851	Bradi4g44130	Bradi5g02176	Bradi2g20840	Bradi2g05080	Bradi3g29761	Bradi2g55450	Bradi1g34525
Bradi3g59430	Bradi1g62660	Bradi3g18590	Bradi4g07570	Bradi3g37670	Bradi3g00900	Bradi3g59320	Bradi3g40337	Bradi4g16280	Bradi1g12740	Bradi3g39740	Bradi3g35670	Bradi2g07951	Bradi1g77060	Bradi4g44300
Bradi2g02290	Bradi4g20197	Bradi3g00900	Bradi2g16100	Bradi5g12150	Bradi3g56380	Bradi4g29467	Bradi4g34870	Bradi3g30127	Bradi1g22270	Bradi4g19577	Bradi2g16402	Bradi3g05110	Bradi4g15010	Bradi5g24550
Bradi2g56470	Bradi1g44030	Bradi2g20447	Bradi1g24090	Bradi3g09350	Bradi1g29570	Bradi3g37457	Bradi1g76660	Bradi3g39467	Bradi4g00550	Bradi3g42780	Bradi1g24410	Bradi4g05980	Bradi2g59650	Bradi4g31257
Bradi5g18490	Bradi5g21587	Bradi1g48070	Bradi3g34610	Bradi5g13710	Bradi3g28560	Bradi1g54360	Bradi1g58340	Bradi3g05110	Bradi3g47010	Bradi4g03820	Bradi2g26100	Bradi3g04315	Bradi3g26820	Bradi1g77060
Bradi2g26380	Bradi3g06240	Bradi3g28560	Bradi1g42397	Bradi2g34650	Bradi1g22450	Bradi5g13150	Bradi4g35363	Bradi1g00940	Bradi1g12960	Bradi5g02460	Bradi1g33097	Bradi5g09670	Bradi4g00550	Bradi1g20790
Bradi5g14280	Bradi5g08767	Bradi5g01950	Bradi3g03360	Bradi4g27050	Bradi1g25693	Bradi3g33200	Bradi1g22880	Bradi2g02560	Bradi1g02550	Bradi3g32100	Bradi5g22060	Bradi3g45700	Bradi1g67170	Bradi2g35467
Bradi3g35540	Bradi1g57190	Bradi3g34940	Bradi1g42707	Bradi3g15087	Bradi3g34940	Bradi2g33340	Bradi1g71860	Bradi5g22820	Bradi3g60920	Bradi3g50570	Bradi3g40200	Bradi1g33827	Bradi4g44950	Bradi3g47067
Bradi1g77560	Bradi1g73710	Bradi3g13170	Bradi2g39320	Bradi1g50970	Bradi5g22547	Bradi1g38780	Bradi2g43590	Bradi4g28320	Bradi1g07010	Bradi1g56260	Bradi3g17773	Bradi1g60800	Bradi4g40800	Bradi1g26470
Bradi1g24870	Bradi1g32870	Bradi1g36120	Bradi3g02880	Bradi4g36601	Bradi3g33106	Bradi5g12307	Bradi3g50570	Bradi3g21450	Bradi1g77610	Bradi2g55050	Bradi1g46450	Bradi2g49567	Bradi3g50570	Bradi4g06980
Bradi3g56990	Bradi5g01240	Bradi1g30550	Bradi1g78240	Bradi1g20440	Bradi1g36120	Bradi5g09670	Bradi1g73190	Bradi4g20000	Bradi4g17900	Bradi1g42513	Bradi1g38630	Bradi4g08500	Bradi4g27830	Bradi2g42830
Bradi1g26540	Bradi3g35680	Bradi5g21587	Bradi1g19265	Bradi3g52359	Bradi1g30550	Bradi1g02805	Bradi5g02176	Bradi1g13910	Bradi2g03610	Bradi1g20780	Bradi4g03970	Bradi2g42040	Bradi4g45010	Bradi4g44040
Bradi2g05070	Bradi3g21030	Bradi1g43710	Bradi1g38780	Bradi2g06300	Bradi2g06980	Bradi1g77610	Bradi3g33200	Bradi1g67620	Bradi4g32440	Bradi1g58997	Bradi2g24710	Bradi1g50970	Bradi3g45840	Bradi1g70810
Bradi1g32620	Bradi1g32800	Bradi3g60796	Bradi1g00970	Bradi1g52460	Bradi1g43710	Bradi2g34360	Bradi2g55450	Bradi1g50280	Bradi2g05911	Bradi1g03947	Bradi2g48267	Bradi2g48760	Bradi2g16560	Bradi1g26350
Bradi1g57190	Bradi3g17165	Bradi1g44920	Bradi5g08600	Bradi4g28350	Bradi2g39320	Bradi1g24230	Bradi4g44130	Bradi3g49310	Bradi3g46247	Bradi2g52760	Bradi3g28350	Bradi1g30420	Bradi5g12740	Bradi5g16980
Bradi1g20950	Bradi1g15560	Bradi2g17600	Bradi1g08190	Bradi1g50040	Bradi1g43560	Bradi3g40337	Bradi4g00550	Bradi2g04900	Bradi2g34337	Bradi1g30420	Bradi1g50030	Bradi3g13770	Bradi3g39040	Bradi2g43110
Bradi1g14810	Bradi2g52050	Bradi1g12280	Bradi1g65910	Bradi1g24870	Bradi5g27570	Bradi1g14860	Bradi4g04420	Bradi3g42100	Bradi3g53907	Bradi1g77560	Bradi4g39610	Bradi4g27760	Bradi1g58340	Bradi2g44856
Bradi2g11860	Bradi1g71120	Bradi1g76630	Bradi1g44030	Bradi2g10960	Bradi1g12280	Bradi1g33827	Bradi2g16402	Bradi1g26680	Bradi1g52670	Bradi2g62520	Bradi4g28300	Bradi4g37910	Bradi1g68590	Bradi3g19770
Bradi5g21587	Bradi1g01021	Bradi1g26760	Bradi1g00980	Bradi2g13860	Bradi2g40390	Bradi3g39740	Bradi2g53540	Bradi5g22090	Bradi1g26470	Bradi4g37856	Bradi3g15087	Bradi3g15570	Bradi3g32100	Bradi4g00300
Bradi1g71120	Bradi1g44630	Bradi4g24367	Bradi3g50570	Bradi1g60050	Bradi5g18647	Bradi1g76660	Bradi3g35700	Bradi4g24310	Bradi1g74410	Bradi1g14860	Bradi1g52120	Bradi1g10940	Bradi1g67980	Bradi4g44130
Bradi4g28970	Bradi1g76290	Bradi2g60904	Bradi2g34300	Bradi5g10040	Bradi1g76630	Bradi5g11230	Bradi5g22290	Bradi1g22270	Bradi1g70590	Bradi3g59057	Bradi5g18170	Bradi4g36240	Bradi5g18767	Bradi2g10500
Bradi3g60796	Bradi1g69827	Bradi1g09840	Bradi4g18921	Bradi1g54360	Bradi2g60390	Bradi2g34650	Bradi4g28870	Bradi3g39040	Bradi4g27590	Bradi5g23470	Bradi2g37750	Bradi2g11920	Bradi4g29780	Bradi3g30127
Bradi2g15370	Bradi3g09350	Bradi5g24227	Bradi3g12497	Bradi3g42240	Bradi2g41510	Bradi2g48040	Bradi4g44040	Bradi3g34040	Bradi2g39740	Bradi2g06980	Bradi1g09615	Bradi1g77140	Bradi1g74050	Bradi2g56960
Bradi1g57860	Bradi3g34517	Bradi1g02720	Bradi1g14860	Bradi5g17576	Bradi1g43851	Bradi2g41060	Bradi1g33827	Bradi3g37640	Bradi1g36260	Bradi4g29780	Bradi1g23920	Bradi5g10440	Bradi1g59120	Bradi1g00940
Bradi3g35670	Bradi5g15010	Bradi1g26900	Bradi3g50200	Bradi1g23895	Bradi4g24367	Bradi5g19017	Bradi1g52670	Bradi3g07931	Bradi2g43590	Bradi2g03610	Bradi2g57590	Bradi4g21170	Bradi1g10650	Bradi5g22820
Bradi2g07577	Bradi3g15040	Bradi1g57880	Bradi1g60207	Bradi3g37680	Bradi1g26880	Bradi2g25070	Bradi1g22270	Bradi1g00560	Bradi3g12925	Bradi3g38781	Bradi3g57567	Bradi1g24230	Bradi3g16307	Bradi4g28320
Bradi3g01110	Bradi5g17360	Bradi2g56260	Bradi5g27570	Bradi1g76787	Bradi1g66100	Bradi3g02880	Bradi1g54030	Bradi5g12740	Bradi1g19730	Bradi1g65530	Bradi4g12160	Bradi3g50180	Bradi1g26760	Bradi4g22110
Bradi2g09720	Bradi1g66710	Bradi2g08350	Bradi2g08300	Bradi1g24410	Bradi1g58340	Bradi5g22907	Bradi1g12710	Bradi1g72110	Bradi2g47970	Bradi5g16690	Bradi1g37480	Bradi4g09125	Bradi2g55050	Bradi3g21450
Bradi1g12710	Bradi1g71465	Bradi2g17067	Bradi1g02450	Bradi3g56380	Bradi2g60904	Bradi3g39780	Bradi2g45160	Bradi2g48210	Bradi3g47550	Bradi1g19730	Bradi4g42230	Bradi1g06350	Bradi3g00507	Bradi3g46590
Bradi1g20925	Bradi5g02460	Bradi4g09125	Bradi1g66120	Bradi1g33087	Bradi1g35477	Bradi1g74050	Bradi1g47210	Bradi1g71370	Bradi3g58915	Bradi5g22820	Bradi1g74050	Bradi3g46247	Bradi3g30500	Bradi1g67620
Bradi4g41340	Bradi3g01110	Bradi1g24230	Bradi5g12150	Bradi2g12047	Bradi5g09650	Bradi1g77400	Bradi1g67687	Bradi3g38227	Bradi4g04200	Bradi2g58290	Bradi2g11410	Bradi2g53540	Bradi2g04310	Bradi3g49310
Bradi5g17360	Bradi2g56470	Bradi4g06750	Bradi1g22680	Bradi2g56260	Bradi1g02720	Bradi4g04420	Bradi1g04670	Bradi1g54030	Bradi1g78240	Bradi1g09615	Bradi1g66120	Bradi4g32440	Bradi2g55150	Bradi3g42100
Bradi2g59102	Bradi1g06420	Bradi3g21280	Bradi2g37377	Bradi1g72762	Bradi1g58415	Bradi4g04190	Bradi2g43110	Bradi1g41957	Bradi3g39918	Bradi3g30500	Bradi1g34525	Bradi5g02176	Bradi2g59420	Bradi5g18060
Bradi3g07340	Bradi3g16540	Bradi3g49280	Bradi3g33150	Bradi1g56270	Bradi5g21040	Bradi4g31110	Bradi1g47017	Bradi4g08050	Bradi1g24230	Bradi1g71790	Bradi5g24550	Bradi1g46450	Bradi2g52760	Bradi2g45390
Bradi1g32800	Bradi2g56260	Bradi1g17200	Bradi5g08062	Bradi3g56060	Bradi4g30540	Bradi2g18050	Bradi5g09670	Bradi3g36820	Bradi2g55050	Bradi3g52160	Bradi4g31257	Bradi3g31697	Bradi3g03270	Bradi3g39040
Bradi1g31700	Bradi1g75730	Bradi4g18910	Bradi1g15290	Bradi2g51480	Bradi2g17067	Bradi3g58915	Bradi2g37340	Bradi2g45490	Bradi2g38765	Bradi2g20380	Bradi1g77060	Bradi4g45037	Bradi3g35660	Bradi1g22270
Bradi2g12960	Bradi1g32620	Bradi4g14630	Bradi1g67230	Bradi4g16480	Bradi4g09125	Bradi5g16690	Bradi1g77060	Bradi2g13860	Bradi5g16690	Bradi4g16600	Bradi3g35700	Bradi1g71860	Bradi4g08030	Bradi3g26391
Bradi5g08767	Bradi1g76630	Bradi2g12880	Bradi2g09910	Bradi1g47250	Bradi1g24230	Bradi2g27847	Bradi4g25490	Bradi4g39920	Bradi2g20380	Bradi1g70420	Bradi1g20790	Bradi1g10930	Bradi1g47017	Bradi3g34040
Bradi1g12960	Bradi2g49110	Bradi4g40400	Bradi2g10970	Bradi3g37690	Bradi1g75930	Bradi1g09615	Bradi1g39284	Bradi2g10740	Bradi5g09670	Bradi1g10650	Bradi2g35467	Bradi2g55290	Bradi3g13160	Bradi3g07931
Bradi2g46501	Bradi1g78540	Bradi5g17200	Bradi1g63200	Bradi1g21870	Bradi4g06750	Bradi1g73935	Bradi2g41510	Bradi1g49537	Bradi1g58260	Bradi3g20677	Bradi3g27506	Bradi2g26690	Bradi1g35477	Bradi1g00560
Bradi2g52660	Bradi1g11910	Bradi3g37040	Bradi1g22750	Bradi1g62860	Bradi1g10560	Bradi2g53540	Bradi5g19017	Bradi3g59950	Bradi1g38140	Bradi1g49537	Bradi3g47067	Bradi3g35660	Bradi4g09125	Bradi5g12740
Bradi1g32650	Bradi2g26607	Bradi4g40570	Bradi4g45310	Bradi1g63370	Bradi1g17200	Bradi2g57580	Bradi4g33490	Bradi1g10940	Bradi1g48470	Bradi1g02805	Bradi1g26470	Bradi2g57590	Bradi1g66100	Bradi1g59500
Bradi4g06290	Bradi2g24220	Bradi1g60010	Bradi4g16600	Bradi1g61250	Bradi3g51520	Bradi2g48457	Bradi3g42190	Bradi4g00550	Bradi1g29271	Bradi4g40400	Bradi4g06980	Bradi2g46800	Bradi4g02580	Bradi1g72110
Bradi5g02460	Bradi3g21000	Bradi4g43361	Bradi1g56270	Bradi1g33097	Bradi1g70590	Bradi2g24220	Bradi1g32800	Bradi3g00900	Bradi2g50250	Bradi2g39320	Bradi4g44040	Bradi3g38761	Bradi1g06560	Bradi1g45833
Bradi4g35045	Bradi5g24040	Bradi1g71360	Bradi5g09530	Bradi5g17360	Bradi4g40400	Bradi2g09910	Bradi2g10970	Bradi1g61680	Bradi2g01800	Bradi3g52220	Bradi1g26350	Bradi2g06980	Bradi5g11640	Bradi2g48210
Bradi1g50040	Bradi3g35700	Bradi4g45030	Bradi1g24230	Bradi5g11750	Bradi2g62370	Bradi3g50180	Bradi1g08357	Bradi1g29570	Bradi5g13150	Bradi1g06420	Bradi5g17127	Bradi3g58920	Bradi4g35363	Bradi3g39750
Bradi1g33230	Bradi1g42670	Bradi1g38340	Bradi4g25740	Bradi3g00910	Bradi2g50460	Bradi2g53570	Bradi4g27210	Bradi3g28560	Bradi1g27800	Bradi4g45320	Bradi5g16980	Bradi3g34410	Bradi4g05980	Bradi1g54030
Bradi1g26350	Bradi1g24667	Bradi3g41470	Bradi2g51440	Bradi2g22400	Bradi3g57027	Bradi2g05911	Bradi1g71790	Bradi1g22450	Bradi4g03820	Bradi3g33730	Bradi2g43110	Bradi2g04847	Bradi4g36240	Bradi3g38227
Bradi1g22750	Bradi4g31110	Bradi4g03651	Bradi1g36130	Bradi4g36077	Bradi2g52870	Bradi1g08357	Bradi2g28380	Bradi5g01950	Bradi3g10330	Bradi1g22270	Bradi2g44856	Bradi5g22090	Bradi5g02205	Bradi3g07660
Bradi1g66710	Bradi1g12960	Bradi2g26710	Bradi1g61250	Bradi4g13625	Bradi2g41560	Bradi2g41702	Bradi4g44490	Bradi2g25070	Bradi4g17460	Bradi1g45200	Bradi4g00300	Bradi1g26760	Bradi2g10960	Bradi3g36820
Bradi3g27800	Bradi2g52660	Bradi3g00910	Bradi5g15160	Bradi4g04420	Bradi4g44070	Bradi2g24910	Bradi2g26650	Bradi5g22547	Bradi1g67687	Bradi4g18170	Bradi4g44130	Bradi1g24410	Bradi1g09615	Bradi2g45490
Bradi1g31280	Bradi1g65540	Bradi1g18960	Bradi3g08820	Bradi4g33323	Bradi2g30370	Bradi2g50220	Bradi4g45320	Bradi1g36260	Bradi2g53661	Bradi3g09080	Bradi3g30127	Bradi4g35356	Bradi3g39918	Bradi1g64267
Bradi1g77430	Bradi2g03694	Bradi2g58440	Bradi1g60217	Bradi1g02450	Bradi4g03651	Bradi2g04360	Bradi1g38780	Bradi1g36120	Bradi3g35660	Bradi3g57567	Bradi2g56960	Bradi2g38765	Bradi1g06420	Bradi2g10740
Bradi3g21030	Bradi1g37480	Bradi5g08767	Bradi2g27370	Bradi3g13670	Bradi3g01137	Bradi1g43680	Bradi4g16530	Bradi2g06980	Bradi4g42337	Bradi1g36980	Bradi1g00940	Bradi1g22750	Bradi5g27602	Bradi2g36720
Bradi4g13978	Bradi1g01630	Bradi5g17421	Bradi1g78350	Bradi2g26240	Bradi4g07980	Bradi3g44260	Bradi2g57530	Bradi5g21587	Bradi1g02450	Bradi2g52460	Bradi2g02560	Bradi2g50250	Bradi3g44810	Bradi3g59950
Bradi3g59420	Bradi5g23770	Bradi2g44520	Bradi4g04996	Bradi5g01135	Bradi2g01800	Bradi1g77140	Bradi3g36120	Bradi2g39320	Bradi5g22820	Bradi3g12627	Bradi5g22820	Bradi3g47950	Bradi2g44420	Bradi1g10940
Bradi5g25236	Bradi2g32900	Bradi1g16527	Bradi3g58920	Bradi1g14307	Bradi3g00910	Bradi2g59650	Bradi5g17900	Bradi2g34360	Bradi5g16860	Bradi3g03360	Bradi4g28320	Bradi2g55150	Bradi2g08790	Bradi4g00550
Bradi5g15970	Bradi3g13170	Bradi4g33323	Bradi2g50250	Bradi4g13227	Bradi4g04996	Bradi2g02070	Bradi3g50690	Bradi1g44920	Bradi1g08357	Bradi1g36260	Bradi3g21450	Bradi4g02600	Bradi1g58997	Bradi3g00900
Bradi3g30870	Bradi4g40760	Bradi4g40780	Bradi3g56380	Bradi2g52460	Bradi1g33340	Bradi1g30160	Bradi2g36130	Bradi1g78340	Bradi4g32200	Bradi1g52670	Bradi1g13910	Bradi2g05730	Bradi3g21280	Bradi1g64640
Bradi4g04420	Bradi2g07050	Bradi5g00912	Bradi3g55840	Bradi2g08300	Bradi1g25860	Bradi4g00877	Bradi2g40600	Bradi1g43560	Bradi3g33730	Bradi2g13190	Bradi2g59210	Bradi2g01710	Bradi3g40337	Bradi1g12880
Bradi5g24227	Bradi1g32650	Bradi1g11900	Bradi1g46560	Bradi5g27602	Bradi5g17421	Bradi1g54030	Bradi2g50250	Bradi1g12280	Bradi4g40400	Bradi5g17740	Bradi1g67620	Bradi1g56130	Bradi2g47970	Bradi3g26386
Bradi3g57380	Bradi5g19320	Bradi3g47550	Bradi4g45010	Bradi2g48457	Bradi1g69307	Bradi3g13727	Bradi1g59550	Bradi1g09090	Bradi3g06150	Bradi1g78340	Bradi4g42625	Bradi5g07390	Bradi5g11147	Bradi2g20447
Bradi3g38600	Bradi4g22660	Bradi2g25910	Bradi2g45730	Bradi3g60880	Bradi4g19450	Bradi3g58620	Bradi2g16140	Bradi5g18647	Bradi4g37870	Bradi1g44630	Bradi3g49310	Bradi3g54890	Bradi3g35640	Bradi5g15527
Bradi1g56580	Bradi4g44810	Bradi3g19620	Bradi3g56990	Bradi3g39040	Bradi4g33323	Bradi2g44540	Bradi1g18920	Bradi2g40390	Bradi2g42040	Bradi2g55160	Bradi3g42100	Bradi5g12330	Bradi4g07980	Bradi1g61680
Bradi1g21095	Bradi2g58290	Bradi4g39100	Bradi2g11060	Bradi3g60027	Bradi4g09770	Bradi3g03360	Bradi2g39740	Bradi1g76630	Bradi3g35680	Bradi4g31257	Bradi1g59730	Bradi2g60300	Bradi2g39740	Bradi3g28560
Bradi1g31370	Bradi5g26725	Bradi1g49410	Bradi1g07180	Bradi2g07000	Bradi4g40780	Bradi3g57567	Bradi5g15850	Bradi2g60390	Bradi5g25320	Bradi2g10960	Bradi1g26680	Bradi1g32800	Bradi1g28140	Bradi1g22450
Bradi3g16540	Bradi4g29320	Bradi4g06300	Bradi2g53661	Bradi1g32650	Bradi3g47550	Bradi1g22880	Bradi2g60300	Bradi2g43100	Bradi3g13770	Bradi1g75740	Bradi5g22090	Bradi2g41510	Bradi3g34980	Bradi5g01950
Bradi1g42670	Bradi1g78350	Bradi1g15930	Bradi1g60610	Bradi1g45200	Bradi4g45310	Bradi3g42780	Bradi5g26620	Bradi2g41510	Bradi2g50460	Bradi4g17460	Bradi5g18060	Bradi5g27602	Bradi3g12925	Bradi2g25070
Bradi4g22660	Bradi2g52110	Bradi1g67270	Bradi5g13710	Bradi1g39284	Bradi2g17192	Bradi1g56270	Bradi1g46560	Bradi3g12920	Bradi2g37000	Bradi5g11640	Bradi1g22270	Bradi1g14860	Bradi1g50740	Bradi3g34940
Bradi2g41055	Bradi2g42870	Bradi4g21170	Bradi2g57590	Bradi2g46120	Bradi3g58700	Bradi1g33540	Bradi3g10500	Bradi1g43851	Bradi3g41510	Bradi1g50040	Bradi3g39040	Bradi1g68590	Bradi4g44040	Bradi3g13170
Bradi3g13727	Bradi2g11860	Bradi2g36480	Bradi1g24870	Bradi1g02805	Bradi1g15930	Bradi4g27590	Bradi2g47290	Bradi1g26760	Bradi3g29797	Bradi1g74050	Bradi3g26391	Bradi1g02550	Bradi5g23470	Bradi5g22547
Bradi2g41087	Bradi4g33323	Bradi4g22700	Bradi1g09615	Bradi2g58290	Bradi1g52460	Bradi2g21880	Bradi3g39040	Bradi1g66100	Bradi2g06980	Bradi1g67687	Bradi3g34040	Bradi4g39920	Bradi4g25490	Bradi1g36260
Bradi5g23770	Bradi4g44907	Bradi1g65110	Bradi3g56060	Bradi5g15160	Bradi4g21170	Bradi1g21280	Bradi2g57590	Bradi1g58340	Bradi2g41510	Bradi1g21870	Bradi3g37640	Bradi3g50570	Bradi1g33160	Bradi1g36120
Bradi1g35210	Bradi3g49360	Bradi1g46150	Bradi2g55290	Bradi1g77867	Bradi4g11487	Bradi3g50200	Bradi4g34420	Bradi2g60904	Bradi3g44260	Bradi3g53907	Bradi1g00560	Bradi4g28870	Bradi2g47310	Bradi2g06980
Bradi2g53470	Bradi3g35660	Bradi4g43960	Bradi5g27540	Bradi1g03947	Bradi3g34727	Bradi1g10650	Bradi3g47550	Bradi1g35477	Bradi5g07390	Bradi2g21330	Bradi5g12740	Bradi1g26680	Bradi3g33217	Bradi1g43710
Bradi2g60870	Bradi4g04420	Bradi3g15040	Bradi2g16070	Bradi3g47550	Bradi4g43590	Bradi3g12627	Bradi2g37000	Bradi1g02720	Bradi1g28880	Bradi1g33087	Bradi1g72110	Bradi3g47550	Bradi3g54890	Bradi2g39320
Bradi2g42040	Bradi2g34090	Bradi4g44913	Bradi4g30530	Bradi4g25740	Bradi1g46560	Bradi1g58260	Bradi1g27800	Bradi1g26900	Bradi4g20174	Bradi2g07000	Bradi1g59500	Bradi1g20860	Bradi3g12627	Bradi3g56960
Bradi4g15010	Bradi4g14937	Bradi4g44860	Bradi1g68830	Bradi1g12960	Bradi1g29000	Bradi4g28870	Bradi1g33097	Bradi5g21040	Bradi5g12307	Bradi1g78240	Bradi1g45833	Bradi1g49950	Bradi1g12960	Bradi1g43560
Bradi1g26570	Bradi1g56580	Bradi3g03770	Bradi4g13227	Bradi2g58152	Bradi1g47030	Bradi3g17165	Bradi1g03220	Bradi4g30540	Bradi1g76080	Bradi1g77060	Bradi2g48210	Bradi1g76787	Bradi5g12070	Bradi2g17600
Bradi1g48070	Bradi3g55270	Bradi5g18910	Bradi4g09330	Bradi3g56270	Bradi3g15040	Bradi5g02176	Bradi3g45700	Bradi2g56260	Bradi1g21900	Bradi1g63200	Bradi3g39750	Bradi2g11080	Bradi5g01900	Bradi1g09090
Bradi1g46150	Bradi3g57380	Bradi4g27050	Bradi4g41430	Bradi2g12960	Bradi4g44860	Bradi1g13460	Bradi2g07000	Bradi2g17067	Bradi2g55450	Bradi2g59650	Bradi3g38227	Bradi1g20060	Bradi4g45320	Bradi1g12280
Bradi2g19650	Bradi2g53620	Bradi1g75920	Bradi2g32220	Bradi5g22907	Bradi1g08710	Bradi4g02600	Bradi2g37040	Bradi1g24230	Bradi1g26760	Bradi1g67230	Bradi1g54030	Bradi2g37000	Bradi2g05911	Bradi3g02640
Bradi1g75920	Bradi4g08020	Bradi2g46180	Bradi2g42870	Bradi4g13619	Bradi2g11920	Bradi1g04670	Bradi4g27050	Bradi2g14820	Bradi3g14250	Bradi5g02210	Bradi1g41957	Bradi3g46557	Bradi3g19630	Bradi4g37555
Bradi1g78350	Bradi2g53810	Bradi1g77320	Bradi1g33950	Bradi3g29797	Bradi4g07430	Bradi4g33640	Bradi1g10940	Bradi3g20677	Bradi1g14860	Bradi1g27920	Bradi3g36820	Bradi1g47017	Bradi3g47550	Bradi2g60390
Bradi1g50760	Bradi1g49410	Bradi3g60352	Bradi3g50180	Bradi3g37030	Bradi5g18910	Bradi1g74410	Bradi3g35660	Bradi1g10560	Bradi4g29780	Bradi2g61247	Bradi2g10740	Bradi4g20000	Bradi2g02070	Bradi2g41510
Bradi3g56020	Bradi2g39740	Bradi2g07000	Bradi3g07010	Bradi3g52680	Bradi4g27050	Bradi2g18040	Bradi2g01800	Bradi1g02805	Bradi1g03947	Bradi5g12890	Bradi2g36720	Bradi2g42870	Bradi1g67365	Bradi1g26760
Bradi2g16290	Bradi3g35540	Bradi4g00640	Bradi4g35040	Bradi1g26900	Bradi3g51680	Bradi1g48470	Bradi2g39320	Bradi3g51520	Bradi3g50180	Bradi4g27760	Bradi3g59950	Bradi4g45010	Bradi1g02150	Bradi4g24367
Bradi2g04330	Bradi3g55317	Bradi2g35080	Bradi3g03270	Bradi1g24230	Bradi1g67170	Bradi1g72762	Bradi1g69650	Bradi1g70590	Bradi5g17850	Bradi5g15970	Bradi1g49537	Bradi4g25490	Bradi1g30811	Bradi1g26880
Bradi5g16860	Bradi1g47250	Bradi2g05600	Bradi1g29000	Bradi2g42870	Bradi1g77320	Bradi2g13860	Bradi3g47067	Bradi4g40400	Bradi1g27920	Bradi4g13260	Bradi1g10940	Bradi2g49330	Bradi2g52460	Bradi1g66100
Bradi3g13170	Bradi3g47041	Bradi4g01370	Bradi3g33200	Bradi3g33200	Bradi3g60352	Bradi4g03730	Bradi1g11270	Bradi2g62370	Bradi4g04420	Bradi5g19410	Bradi4g00550	Bradi1g33097	Bradi3g45160	Bradi1g58340
Bradi3g40671	Bradi3g36820	Bradi3g36760	Bradi4g27050	Bradi1g54030	Bradi1g63850	Bradi3g59460	Bradi3g58920	Bradi5g23600	Bradi1g68590	Bradi2g53570	Bradi3g18590	Bradi4g07980	Bradi2g37000	Bradi3g17550
Bradi3g15087	Bradi1g26350	Bradi3g35726	Bradi4g03121	Bradi1g78240	Bradi1g19270	Bradi4g30110	Bradi1g45200	Bradi2g50460	Bradi1g10650	Bradi4g18921	Bradi3g00900	Bradi5g24550	Bradi3g52220	Bradi1g37870
Bradi2g54690	Bradi3g09530	Bradi5g19320	Bradi2g05226	Bradi2g07050	Bradi2g46520	Bradi5g23470	Bradi1g77560	Bradi5g09940	Bradi4g08500	Bradi1g41957	Bradi1g64640	Bradi4g08030	Bradi5g09940	Bradi2g60904
Bradi2g41702	Bradi4g41340	Bradi2g23350	Bradi1g57725	Bradi5g18820	Bradi1g10990	Bradi2g47130	Bradi1g00560	Bradi4g44070	Bradi3g06740	Bradi3g58920	Bradi3g26386	Bradi3g44810	Bradi3g57567	Bradi1g35477
Bradi2g15340	Bradi3g60352	Bradi2g48279	Bradi1g58415	Bradi2g43110	Bradi4g29963	Bradi3g33160	Bradi2g61247	Bradi1g76970	Bradi1g50030	Bradi2g55450	Bradi5g15527	Bradi1g19660	Bradi1g76787	Bradi5g09650
Bradi3g55270	Bradi1g02680	Bradi3g07385	Bradi4g44070	Bradi1g10650	Bradi2g10970	Bradi1g03947	Bradi2g04847	Bradi4g03651	Bradi3g26386	Bradi2g39740	Bradi1g61680	Bradi2g53570	Bradi3g45700	Bradi1g02720
Bradi1g18960	Bradi4g15010	Bradi4g17040	Bradi5g02890	Bradi1g36980	Bradi1g07140	Bradi1g78340	Bradi2g24220	Bradi1g72762	Bradi1g71860	Bradi1g67980	Bradi3g28560	Bradi3g44260	Bradi3g39830	Bradi1g57880
Bradi5g16900	Bradi4g06750	Bradi4g00530	Bradi1g26470	Bradi4g29780	Bradi3g36760	Bradi1g44030	Bradi4g28350	Bradi3g01137	Bradi1g43851	Bradi3g03270	Bradi1g22450	Bradi3g02880	Bradi1g27800	Bradi5g21040
Bradi2g53050	Bradi1g09790	Bradi3g06240	Bradi1g59120	Bradi4g07980	Bradi3g35726	Bradi1g29271	Bradi3g12950	Bradi4g07980	Bradi4g45010	Bradi3g26820	Bradi5g01950	Bradi4g15010	Bradi2g10740	Bradi2g56260
Bradi2g41640	Bradi3g56020	Bradi2g52660	Bradi4g44913	Bradi1g29000	Bradi2g23350	Bradi1g43851	Bradi3g39800	Bradi3g00910	Bradi3g47950	Bradi3g34375	Bradi2g25070	Bradi3g47067	Bradi2g57530	Bradi4g30540
Bradi1g00807	Bradi4g14081	Bradi1g69827	Bradi1g50030	Bradi3g37040	Bradi3g50390	Bradi1g39284	Bradi5g09940	Bradi2g01800	Bradi4g09125	Bradi3g19630	Bradi3g34940	Bradi3g41520	Bradi2g53661	Bradi2g17067
Bradi3g33150	Bradi1g54840	Bradi3g13670	Bradi2g53120	Bradi3g03270	Bradi3g01470	Bradi2g48210	Bradi4g17460	Bradi1g28366	Bradi3g58020	Bradi2g22210	Bradi3g13170	Bradi1g21870	Bradi3g44260	Bradi4g09125
Bradi1g01021	Bradi1g56270	Bradi3g29797	Bradi2g41390	Bradi3g27800	Bradi2g03320	Bradi3g39950	Bradi2g14690	Bradi3g50690	Bradi2g28380	Bradi1g76090	Bradi3g33106	Bradi1g29267	Bradi1g49537	Bradi3g19100
Bradi4g14081	Bradi4g28350	Bradi3g29310	Bradi1g33700	Bradi2g09910	Bradi1g60610	Bradi1g20780	Bradi3g47010	Bradi4g04996	Bradi2g47310	Bradi3g18825	Bradi1g36260	Bradi2g53661	Bradi2g42870	Bradi1g24230
Bradi3g09780	Bradi3g37690	Bradi3g58060	Bradi1g21095	Bradi1g09615	Bradi1g29271	Bradi1g44110	Bradi3g44260	Bradi3g19210	Bradi2g48010	Bradi3g58020	Bradi1g36120	Bradi5g19550	Bradi1g38780	Bradi2g38750
Bradi2g03694	Bradi3g59430	Bradi1g71120	Bradi3g57567	Bradi5g09530	Bradi1g17510	Bradi1g71790	Bradi3g39950	Bradi5g17421	Bradi3g50570	Bradi1g76787	Bradi2g06980	Bradi2g13520	Bradi2g10970	Bradi2g56030
Bradi1g13660	Bradi1g50826	Bradi1g77400	Bradi1g43710	Bradi1g07120	Bradi4g17460	Bradi1g10560	Bradi1g42707	Bradi1g69307	Bradi5g24060	Bradi1g24410	Bradi1g43710	Bradi4g30540	Bradi5g17900	Bradi1g70590
Bradi2g20790	Bradi5g15970	Bradi3g52505	Bradi1g22880	Bradi1g50390	Bradi2g44440	Bradi2g17067	Bradi2g16100	Bradi5g22290	Bradi5g24630	Bradi1g32800	Bradi2g39320	Bradi1g58340	Bradi2g25910	Bradi5g10440
Bradi5g01240	Bradi1g08190	Bradi1g20925	Bradi1g74050	Bradi5g02210	Bradi3g29797	Bradi2g06220	Bradi1g21990	Bradi2g50220	Bradi2g48210	Bradi1g63300	Bradi1g44920	Bradi3g38227	Bradi3g31515	Bradi1g44990
Bradi2g52090	Bradi1g56930	Bradi2g15340	Bradi1g27800	Bradi1g68390	Bradi2g61017	Bradi2g14690	Bradi5g23470	Bradi4g19450	Bradi1g29267	Bradi1g46247	Bradi1g43560	Bradi3g39040	Bradi1g52460	Bradi2g08340
Bradi1g26900	Bradi2g42360	Bradi2g42847	Bradi2g07951	Bradi3g02880	Bradi3g31697	Bradi2g11920	Bradi2g10960	Bradi4g09770	Bradi2g05080	Bradi3g35680	Bradi2g17600	Bradi4g31257	Bradi3g60920	Bradi3g41520
Bradi1g63190	Bradi3g03770	Bradi1g20950	Bradi2g49560	Bradi1g71790	Bradi1g52540	Bradi3g06150	Bradi4g25740	Bradi2g09450	Bradi1g77140	Bradi3g35660	Bradi1g12280	Bradi2g30400	Bradi1g67760	Bradi1g19790
Bradi3g60352	Bradi2g47430	Bradi1g19660	Bradi4g17900	Bradi3g21000	Bradi2g45730	Bradi2g04230	Bradi2g11060	Bradi1g71860	Bradi4g07980	Bradi2g45060	Bradi1g09090	Bradi1g59270	Bradi3g29761	Bradi4g33901
Bradi2g22180	Bradi3g49280	Bradi2g46501	Bradi1g22450	Bradi1g65530	Bradi1g77400	Bradi4g20174	Bradi1g33030	Bradi1g11900	Bradi2g27140	Bradi1g21900	Bradi3g02640	Bradi1g03947	Bradi3g57610	Bradi1g22147
Bradi3g15350	Bradi1g58350	Bradi4g38140	Bradi1g10990	Bradi5g25117	Bradi1g19660	Bradi4g17900	Bradi2g48210	Bradi3g47550	Bradi4g02600	Bradi4g40800	Bradi1g76630	Bradi3g04310	Bradi5g24550	Bradi2g06520
Bradi4g40740	Bradi2g09720	Bradi5g10093	Bradi2g07550	Bradi3g38950	Bradi4g44140	Bradi3g08820	Bradi3g02530	Bradi4g45310	Bradi1g21095	Bradi3g13727	Bradi2g60390	Bradi2g47970	Bradi2g13190	Bradi5g09940
Bradi3g46140	Bradi1g71790	Bradi1g57147	Bradi3g46480	Bradi5g12330	Bradi3g34610	Bradi1g69120	Bradi1g14860	Bradi2g17192	Bradi2g18410	Bradi5g13150	Bradi2g41510	Bradi1g60207	Bradi4g34005	Bradi2g41560
Bradi1g15830	Bradi5g02205	Bradi3g56660	Bradi3g26870	Bradi1g66710	Bradi1g57147	Bradi4g19450	Bradi2g35440	Bradi1g65340	Bradi1g66790	Bradi3g12925	Bradi1g43851	Bradi3g52470	Bradi2g57590	Bradi1g76970
Bradi1g30550	Bradi4g28320	Bradi1g28530	Bradi2g55050	Bradi3g35640	Bradi3g07010	Bradi1g25117	Bradi3g46247	Bradi3g59057	Bradi3g39780	Bradi5g26090	Bradi1g26760	Bradi2g48210	Bradi5g09130	Bradi2g30370
Bradi4g44838	Bradi3g10770	Bradi1g15830	Bradi5g19017	Bradi3g46480	Bradi1g67760	Bradi5g24060	Bradi3g15087	Bradi1g15930	Bradi3g38761	Bradi4g20174	Bradi4g24367	Bradi3g52505	Bradi1g36260	Bradi4g07980
Bradi3g36887	Bradi1g45930	Bradi3g07010	Bradi5g18910	Bradi5g08190	Bradi2g26277	Bradi1g51910	Bradi4g18910	Bradi2g60310	Bradi1g63190	Bradi2g05080	Bradi1g26880	Bradi3g50200	Bradi1g76880	Bradi3g00910
Bradi2g37470	Bradi2g59830	Bradi3g30170	Bradi2g12047	Bradi5g02890	Bradi2g46835	Bradi1g69307	Bradi1g67620	Bradi3g43040	Bradi1g09615	Bradi4g27590	Bradi1g66100	Bradi1g24560	Bradi1g33097	Bradi2g01800
Bradi1g31391	Bradi3g01350	Bradi4g26410	Bradi2g60390	Bradi1g36027	Bradi1g49920	Bradi1g15627	Bradi4g33640	Bradi3g34727	Bradi1g10940	Bradi1g02450	Bradi1g58340	Bradi1g36580	Bradi2g41560	Bradi3g50690
Bradi1g24230	Bradi2g60870	Bradi2g26277	Bradi3g08317	Bradi1g69650	Bradi4g44838	Bradi1g21095	Bradi2g04230	Bradi4g43590	Bradi4g33550	Bradi3g02530	Bradi2g60904	Bradi2g45850	Bradi1g69550	Bradi3g19210
Bradi1g67270	Bradi3g12497	Bradi3g30260	Bradi4g03651	Bradi1g59120	Bradi1g38120	Bradi1g50390	Bradi2g60260	Bradi1g46560	Bradi1g45200	Bradi2g10740	Bradi5g09650	Bradi3g07190	Bradi1g69650	Bradi1g11430
Bradi4g44093	Bradi3g07010	Bradi4g44838	Bradi4g42910	Bradi3g09080	Bradi2g36130	Bradi2g35780	Bradi1g58260	Bradi3g45951	Bradi3g35670	Bradi3g55190	Bradi1g35477	Bradi2g03400	Bradi4g40740	Bradi2g58440
Bradi4g34420	Bradi2g44550	Bradi1g11910	Bradi3g01470	Bradi3g37940	Bradi2g16290	Bradi2g50250	Bradi2g02660	Bradi1g77100	Bradi1g70420	Bradi3g10330	Bradi1g57880	Bradi5g22820	Bradi1g24500	Bradi5g22290
Bradi1g15560	Bradi2g48450	Bradi1g75940	Bradi1g33030	Bradi1g50030	Bradi5g15180	Bradi3g34610	Bradi4g07980	Bradi2g34790	Bradi2g04230	Bradi4g02580	Bradi5g21040	Bradi3g47010	Bradi3g42190	Bradi2g50220
Bradi3g59440	Bradi3g02200	Bradi4g42620	Bradi1g58230	Bradi4g09125	Bradi2g17680	Bradi3g00910	Bradi3g02880	Bradi2g47310	Bradi2g11920	Bradi3g45160	Bradi4g30540	Bradi4g24367	Bradi2g30400	Bradi4g08030
Bradi4g06750	Bradi5g08990	Bradi2g16290	Bradi3g39040	Bradi2g39320	Bradi2g25620	Bradi1g66100	Bradi4g18921	Bradi2g37720	Bradi1g36236	Bradi1g50030	Bradi2g56260	Bradi2g39740	Bradi1g04130	Bradi3g19850
Bradi4g43450	Bradi5g11230	Bradi3g58020	Bradi2g05911	Bradi1g77060	Bradi2g34337	Bradi2g60390	Bradi2g44420	Bradi1g47030	Bradi1g67170	Bradi3g16307	Bradi2g20380	Bradi3g58020	Bradi4g33940	Bradi2g09450
Bradi4g03651	Bradi3g42060	Bradi5g10970	Bradi3g20970	Bradi1g76660	Bradi1g34770	Bradi4g44140	Bradi2g50290	Bradi3g15040	Bradi3g39830	Bradi2g20790	Bradi2g17067	Bradi1g32470	Bradi1g66710	Bradi1g71860
Bradi2g37377	Bradi2g22180	Bradi2g25620	Bradi1g78710	Bradi5g16900	Bradi1g09000	Bradi2g01800	Bradi3g39918	Bradi3g53907	Bradi1g37450	Bradi1g13090	Bradi4g09125	Bradi2g35440	Bradi3g50180	Bradi1g11900
Bradi3g55840	Bradi1g12280	Bradi3g06780	Bradi2g06980	Bradi4g34430	Bradi2g36730	Bradi2g56260	Bradi2g02070	Bradi1g08710	Bradi1g68040	Bradi3g47550	Bradi3g19100	Bradi1g22270	Bradi1g70590	Bradi3g47550
Bradi2g10960	Bradi3g44810	Bradi2g34337	Bradi1g03947	Bradi4g08020	Bradi2g10870	Bradi3g30470	Bradi1g67170	Bradi4g44860	Bradi1g33097	Bradi5g19017	Bradi1g24230	Bradi2g15630	Bradi3g34610	Bradi2g17192
Bradi1g22180	Bradi3g09780	Bradi4g30570	Bradi2g17210	Bradi1g57760	Bradi5g24060	Bradi3g34517	Bradi4g18170	Bradi4g07430	Bradi1g28140	Bradi4g44040	Bradi2g32520	Bradi2g26200	Bradi3g59057	Bradi2g25910
Bradi4g06017	Bradi3g38600	Bradi1g22180	Bradi5g16900	Bradi2g13190	Bradi4g34420	Bradi4g42900	Bradi3g03270	Bradi2g11920	Bradi2g10970	Bradi2g08790	Bradi3g21280	Bradi1g78697	Bradi5g09650	Bradi3g56280
Bradi3g55317	Bradi3g13727	Bradi4g34420	Bradi2g59119	Bradi5g22820	Bradi1g51490	Bradi2g00390	Bradi2g58152	Bradi3g03770	Bradi1g76787	Bradi2g04230	Bradi3g20677	Bradi2g16560	Bradi3g56190	Bradi1g65340
Bradi2g53620	Bradi3g59130	Bradi1g51490	Bradi4g29963	Bradi1g31780	Bradi2g10960	Bradi1g33097	Bradi2g55290	Bradi4g43110	Bradi5g11147	Bradi3g00900	Bradi1g10560	Bradi1g68040	Bradi3g14630	Bradi2g58152
Bradi1g60030	Bradi1g02400	Bradi2g10960	Bradi2g22400	Bradi2g58440	Bradi3g40190	Bradi4g33727	Bradi1g03947	Bradi5g18910	Bradi2g53540	Bradi3g45840	Bradi3g14500	Bradi4g37990	Bradi5g09670	Bradi4g39100
Bradi3g51130	Bradi2g41702	Bradi5g16860	Bradi1g23610	Bradi2g35440	Bradi5g18820	Bradi1g07180	Bradi4g21220	Bradi4g27050	Bradi1g22750	Bradi4g21220	Bradi1g17200	Bradi3g10330	Bradi1g60610	Bradi1g44530
Bradi3g48180	Bradi3g59420	Bradi1g69530	Bradi3g15473	Bradi2g41027	Bradi4g07380	Bradi2g45160	Bradi1g24090	Bradi3g02960	Bradi1g13090	Bradi1g46622	Bradi2g56030	Bradi3g12627	Bradi1g29500	Bradi3g59057
Bradi1g72660	Bradi1g19260	Bradi4g07380	Bradi4g07880	Bradi1g61790	Bradi4g43710	Bradi4g07570	Bradi3g61060	Bradi1g67170	Bradi4g18170	Bradi1g12960	Bradi1g70590	Bradi1g60217	Bradi1g46622	Bradi1g67270
Bradi5g12740	Bradi1g49010	Bradi3g05560	Bradi1g63080	Bradi1g67620	Bradi1g78240	Bradi4g32310	Bradi5g12890	Bradi1g77320	Bradi2g27847	Bradi5g27530	Bradi4g40400	Bradi2g55050	Bradi5g02176	Bradi1g07980
Bradi3g34517	Bradi4g03651	Bradi1g25157	Bradi1g68040	Bradi3g58780	Bradi2g18030	Bradi5g15010	Bradi3g35680	Bradi2g07000	Bradi3g33160	Bradi3g56270	Bradi2g62370	Bradi1g00560	Bradi1g57880	Bradi1g64384
Bradi4g43090	Bradi1g06890	Bradi2g22180	Bradi1g54280	Bradi2g59650	Bradi2g22180	Bradi2g41510	Bradi2g59550	Bradi3g60352	Bradi1g34087	Bradi1g63190	Bradi5g25320	Bradi3g09080	Bradi3g55190	Bradi3g43040
Bradi2g42870	Bradi5g16690	Bradi1g01630	Bradi4g13619	Bradi5g02460	Bradi1g42513	Bradi2g53120	Bradi2g53570	Bradi3g51387	Bradi2g62520	Bradi1g76290	Bradi2g08340	Bradi1g45200	Bradi3g47690	Bradi4g21170
Bradi2g43100	Bradi5g12740	Bradi1g31280	Bradi1g10650	Bradi1g22450	Bradi3g59030	Bradi4g42910	Bradi3g08820	Bradi1g19270	Bradi5g03550	Bradi3g13160	Bradi2g50460	Bradi4g04200	Bradi3g02200	Bradi4g43590
Bradi1g76190	Bradi3g47646	Bradi5g16060	Bradi2g48610	Bradi5g12070	Bradi1g04700	Bradi3g47950	Bradi3g57567	Bradi2g17710	Bradi3g33150	Bradi3g57610	Bradi3g41520	Bradi5g17900	Bradi2g62520	Bradi4g22700
Bradi1g65530	Bradi2g46501	Bradi1g50832	Bradi1g59730	Bradi5g14280	Bradi4g19540	Bradi3g16307	Bradi2g47130	Bradi2g46520	Bradi4g03050	Bradi3g00507	Bradi1g19790	Bradi3g33730	Bradi5g17740	Bradi2g34790
Bradi1g71840	Bradi1g31370	Bradi3g26870	Bradi2g18050	Bradi4g08800	Bradi5g16060	Bradi4g45037	Bradi1g24110	Bradi1g52200	Bradi4g05650	Bradi3g13170	Bradi1g22147	Bradi3g34610	Bradi4g08500	Bradi2g47310
Bradi4g32200	Bradi1g29590	Bradi3g39927	Bradi1g01920	Bradi2g04310	Bradi2g59650	Bradi4g20117	Bradi2g62520	Bradi2g38490	Bradi3g55190	Bradi1g38780	Bradi4g33901	Bradi4g44140	Bradi3g05233	Bradi1g47030
Bradi3g50570	Bradi3g43595	Bradi2g34310	Bradi1g12280	Bradi5g16690	Bradi3g46557	Bradi2g06980	Bradi3g17773	Bradi4g29963	Bradi4g33640	Bradi1g69650	Bradi2g06520	Bradi1g66710	Bradi4g28260	Bradi3g15040
Bradi2g16810	Bradi2g35080	Bradi3g07000	Bradi1g20440	Bradi4g41550	Bradi3g26870	Bradi1g07120	Bradi1g07180	Bradi2g10970	Bradi1g31280	Bradi1g65900	Bradi5g09940	Bradi2g35467	Bradi2g43590	Bradi5g11780
Bradi3g01770	Bradi2g20790	Bradi5g16797	Bradi3g34727	Bradi2g36130	Bradi2g34310	Bradi1g65530	Bradi1g78340	Bradi1g25117	Bradi3g16307	Bradi3g39830	Bradi1g51040	Bradi2g45350	Bradi1g43950	Bradi3g53907
Bradi1g69240	Bradi3g52160	Bradi2g26240	Bradi2g13190	Bradi1g44030	Bradi3g07000	Bradi1g67230	Bradi1g38140	Bradi3g35726	Bradi5g17900	Bradi5g18767	Bradi2g41560	Bradi1g68710	Bradi3g20677	Bradi4g44913
Bradi1g20930	Bradi1g30550	Bradi3g34517	Bradi2g62170	Bradi2g50133	Bradi5g18360	Bradi3g00900	Bradi5g05225	Bradi2g23350	Bradi5g24550	Bradi3g35670	Bradi4g44070	Bradi5g20177	Bradi5g14490	Bradi1g08710
Bradi3g11170	Bradi3g57370	Bradi3g06750	Bradi1g36120	Bradi3g58920	Bradi3g34245	Bradi3g31697	Bradi2g41560	Bradi2g34650	Bradi2g32520	Bradi5g02190	Bradi1g76970	Bradi1g78210	Bradi3g13170	Bradi4g44860
Bradi1g56930	Bradi1g48070	Bradi3g01770	Bradi2g26277	Bradi3g26870	Bradi1g24500	Bradi5g27040	Bradi3g30500	Bradi3g45648	Bradi3g59057	Bradi5g27513	Bradi2g30370	Bradi2g60904	Bradi3g47950	Bradi1g29500
Bradi3g07010	Bradi1g67270	Bradi1g28140	Bradi4g44040	Bradi3g39740	Bradi4g06740	Bradi4g32190	Bradi2g06980	Bradi2g03320	Bradi1g22147	Bradi4g36240	Bradi4g07980	Bradi2g01077	Bradi2g40620	Bradi4g07430
Bradi2g22400	Bradi3g21280	Bradi4g06740	Bradi3g44930	Bradi2g16005	Bradi2g02660	Bradi3g35310	Bradi2g46800	Bradi1g77610	Bradi3g19630	Bradi4g44070	Bradi3g00910	Bradi3g53987	Bradi3g38960	Bradi4g40800
Bradi2g13860	Bradi4g34420	Bradi3g22840	Bradi1g52460	Bradi1g58350	Bradi2g32220	Bradi1g36027	Bradi5g20177	Bradi1g60610	Bradi1g56130	Bradi5g27602	Bradi2g01800	Bradi3g19020	Bradi4g30540	Bradi4g43110
Bradi2g47970	Bradi3g12627	Bradi1g04620	Bradi1g27192	Bradi1g78697	Bradi2g50967	Bradi2g19640	Bradi1g70420	Bradi4g17460	Bradi1g59120	Bradi1g44720	Bradi1g28366	Bradi2g47540	Bradi1g24870	Bradi5g18910
Bradi1g43990	Bradi1g19250	Bradi3g37140	Bradi3g58780	Bradi5g27570	Bradi2g03610	Bradi2g13190	Bradi3g03360	Bradi3g39918	Bradi3g39750	Bradi2g60904	Bradi3g50690	Bradi1g02150	Bradi2g45160	Bradi4g27050
Bradi3g08660	Bradi2g37470	Bradi1g38687	Bradi1g29066	Bradi2g08790	Bradi2g41055	Bradi5g05225	Bradi2g07550	Bradi1g64770	Bradi1g00940	Bradi1g61250	Bradi4g04996	Bradi4g06510	Bradi2g34337	Bradi3g02960
Bradi4g28350	Bradi5g17140	Bradi4g01100	Bradi2g41696	Bradi1g11270	Bradi4g22660	Bradi1g59270	Bradi1g61250	Bradi2g45310	Bradi4g03390	Bradi4g34430	Bradi3g19210	Bradi4g23887	Bradi4g41527	Bradi3g41212
Bradi2g47430	Bradi2g07000	Bradi4g31277	Bradi1g58260	Bradi1g12280	Bradi3g39997	Bradi2g38765	Bradi1g76880	Bradi3g29310	Bradi4g28870	Bradi1g59380	Bradi2g58440	Bradi1g43560	Bradi3g03360	Bradi4g30000
Bradi2g18050	Bradi5g26060	Bradi1g76330	Bradi2g46835	Bradi4g45037	Bradi4g05980	Bradi3g12980	Bradi3g06740	Bradi1g74430	Bradi3g12627	Bradi1g24230	Bradi5g17150	Bradi4g19600	Bradi2g28380	Bradi1g67170
Bradi4g44427	Bradi3g59210	Bradi2g02660	Bradi4g08800	Bradi1g17200	Bradi3g51370	Bradi3g02530	Bradi1g10990	Bradi4g39190	Bradi4g31110	Bradi2g25910	Bradi5g22290	Bradi1g06560	Bradi1g61577	Bradi1g77320
Bradi2g23350	Bradi3g29797	Bradi1g57000	Bradi4g18770	Bradi3g34610	Bradi4g41137	Bradi2g26240	Bradi4g45037	Bradi3g04310	Bradi2g04847	Bradi3g42180	Bradi2g50220	Bradi1g31700	Bradi1g59500	Bradi2g24910
Bradi5g12330	Bradi1g31700	Bradi2g32220	Bradi3g40337	Bradi3g10770	Bradi3g17287	Bradi4g17460	Bradi5g24550	Bradi3g31697	Bradi3g13170	Bradi5g07390	Bradi4g08030	Bradi2g10960	Bradi3g12950	Bradi3g51387
Bradi3g20980	Bradi1g22370	Bradi3g51130	Bradi1g47140	Bradi1g31391	Bradi4g23800	Bradi4g03050	Bradi1g49950	Bradi2g45730	Bradi3g13160	Bradi5g24060	Bradi3g01630	Bradi5g17150	Bradi1g17200	Bradi2g46520
Bradi4g05650	Bradi3g60796	Bradi3g05950	Bradi2g44856	Bradi3g32820	Bradi1g54280	Bradi3g50570	Bradi2g57680	Bradi5g11240	Bradi4g31257	Bradi3g45700	Bradi3g57000	Bradi2g44420	Bradi3g26870	Bradi1g52200
Bradi1g51970	Bradi1g69240	Bradi2g20790	Bradi2g16300	Bradi4g36240	Bradi4g08800	Bradi2g44420	Bradi1g37450	Bradi1g77400	Bradi2g52760	Bradi3g57370	Bradi1g71860	Bradi2g37340	Bradi2g48760	Bradi1g10990
Bradi1g24747	Bradi1g49537	Bradi2g42360	Bradi2g07337	Bradi3g20677	Bradi4g25740	Bradi4g33490	Bradi1g41957	Bradi3g07280	Bradi3g15570	Bradi3g27730	Bradi1g11900	Bradi3g32100	Bradi4g40400	Bradi2g35080
Bradi2g59950	Bradi4g11540	Bradi2g50967	Bradi1g76787	Bradi1g32800	Bradi1g60207	Bradi1g47017	Bradi1g29267	Bradi3g56490	Bradi5g27602	Bradi2g55290	Bradi3g47550	Bradi4g41527	Bradi2g55290	Bradi4g29963
Bradi1g06890	Bradi1g31780	Bradi4g00877	Bradi3g23066	Bradi3g45160	Bradi1g69540	Bradi2g11060	Bradi2g52760	Bradi2g56676	Bradi2g08790	Bradi5g17850	Bradi1g07010	Bradi1g67170	Bradi2g48267	Bradi2g10970
Bradi5g26060	Bradi4g22250	Bradi2g59420	Bradi2g45757	Bradi4g27760	Bradi2g48610	Bradi3g15087	Bradi1g24500	Bradi4g08420	Bradi3g41520	Bradi1g43560	Bradi2g17192	Bradi1g68000	Bradi4g03820	Bradi1g07140
Bradi3g30120	Bradi3g48180	Bradi3g41864	Bradi1g04700	Bradi3g42180	Bradi1g62860	Bradi2g54110	Bradi1g17620	Bradi1g19660	Bradi2g55290	Bradi5g12070	Bradi2g25910	Bradi4g22700	Bradi1g02030	Bradi2g11676
Bradi3g37140	Bradi3g36887	Bradi4g22660	Bradi4g39920	Bradi5g26060	Bradi2g53661	Bradi1g12740	Bradi1g43560	Bradi4g44140	Bradi5g18767	Bradi4g04200	Bradi1g65340	Bradi4g44907	Bradi1g63190	Bradi3g36760
Bradi2g42360	Bradi3g37940	Bradi3g39997	Bradi1g29515	Bradi1g58997	Bradi1g08357	Bradi3g13770	Bradi3g44810	Bradi1g32428	Bradi2g55150	Bradi1g26760	Bradi2g58152	Bradi1g33160	Bradi3g01137	Bradi3g35726
Bradi1g59550	Bradi3g39040	Bradi5g21600	Bradi1g69650	Bradi2g04230	Bradi1g23770	Bradi3g33150	Bradi3g00900	Bradi3g34610	Bradi2g24710	Bradi1g52460	Bradi3g59057	Bradi3g24010	Bradi5g25320	Bradi3g12800
Bradi3g17165	Bradi3g46140	Bradi2g46197	Bradi4g45037	Bradi1g42513	Bradi1g10650	Bradi2g50967	Bradi5g12660	Bradi3g33160	Bradi1g07530	Bradi3g01137	Bradi1g15930	Bradi5g15000	Bradi5g20177	Bradi5g19320
Bradi5g10970	Bradi1g12290	Bradi3g51370	Bradi5g18360	Bradi1g25860	Bradi1g68000	Bradi2g01340	Bradi1g20797	Bradi1g15330	Bradi2g52730	Bradi1g69550	Bradi1g52460	Bradi1g22147	Bradi4g18170	Bradi2g23350
Bradi4g09330	Bradi2g50133	Bradi5g26060	Bradi3g47550	Bradi2g50250	Bradi2g57860	Bradi3g46557	Bradi4g41540	Bradi2g57650	Bradi2g26690	Bradi3g09690	Bradi3g43040	Bradi3g55287	Bradi3g32040	Bradi2g34650
Bradi3g20660	Bradi1g51970	Bradi2g37470	Bradi4g23800	Bradi1g59880	Bradi4g17900	Bradi4g44070	Bradi4g31110	Bradi2g54680	Bradi5g12070	Bradi2g45730	Bradi4g43590	Bradi4g37870	Bradi3g55110	Bradi3g30150
Bradi4g07570	Bradi1g02550	Bradi4g23800	Bradi4g36240	Bradi2g44856	Bradi3g12950	Bradi2g04847	Bradi2g45850	Bradi3g07010	Bradi1g77060	Bradi3g27800	Bradi1g77100	Bradi3g45840	Bradi1g49770	Bradi3g50390
Bradi4g33323	Bradi2g58440	Bradi4g06017	Bradi3g60352	Bradi3g00900	Bradi1g69240	Bradi5g22547	Bradi2g10740	Bradi1g67760	Bradi5g12890	Bradi1g30811	Bradi2g47310	Bradi1g36260	Bradi3g16515	Bradi3g09730
Bradi2g45090	Bradi1g35210	Bradi1g23510	Bradi4g06740	Bradi2g16402	Bradi5g23770	Bradi5g12070	Bradi1g10930	Bradi4g26410	Bradi5g17150	Bradi4g28640	Bradi1g47030	Bradi5g05225	Bradi2g61247	Bradi5g16200
Bradi3g36760	Bradi5g13310	Bradi1g54847	Bradi1g03220	Bradi1g47140	Bradi1g12740	Bradi4g32440	Bradi1g64770	Bradi3g00311	Bradi5g17740	Bradi4g40010	Bradi3g15040	Bradi3g34980	Bradi2g17200	Bradi1g15060
Bradi1g25157	Bradi1g30420	Bradi4g25740	Bradi1g33040	Bradi3g03360	Bradi4g09120	Bradi3g40007	Bradi1g00940	Bradi2g46835	Bradi2g11060	Bradi2g45160	Bradi5g11780	Bradi1g77667	Bradi5g07390	Bradi1g24980
Bradi3g39927	Bradi3g52400	Bradi1g66420	Bradi2g52930	Bradi1g28880	Bradi1g77867	Bradi4g08800	Bradi3g48730	Bradi2g26277	Bradi2g45850	Bradi4g45037	Bradi3g53907	Bradi3g21450	Bradi1g03220	Bradi1g77610
Bradi3g08240	Bradi2g16810	Bradi1g69540	Bradi4g04987	Bradi1g59380	Bradi3g18600	Bradi2g14700	Bradi3g07280	Bradi1g49920	Bradi2g46800	Bradi4g17230	Bradi1g29500	Bradi1g29515	Bradi1g24230	Bradi4g17460
Bradi3g02530	Bradi5g24630	Bradi1g03640	Bradi3g40860	Bradi1g37450	Bradi1g76660	Bradi2g37000	Bradi1g65530	Bradi1g52670	Bradi2g48267	Bradi3g33150	Bradi4g44860	Bradi1g77060	Bradi3g58020	Bradi2g26280
Bradi3g52160	Bradi1g77940	Bradi2g48610	Bradi4g13208	Bradi3g14570	Bradi3g47950	Bradi1g66640	Bradi4g40400	Bradi1g38120	Bradi3g45840	Bradi2g06890	Bradi4g07430	Bradi3g47690	Bradi4g03050	Bradi2g44440
Bradi1g04760	Bradi3g08240	Bradi4g33490	Bradi2g43590	Bradi4g07290	Bradi2g59119	Bradi4g19600	Bradi1g02030	Bradi1g11910	Bradi4g11320	Bradi1g68330	Bradi2g11920	Bradi1g69550	Bradi4g40010	Bradi3g13670
Bradi5g25320	Bradi1g30740	Bradi1g62860	Bradi1g23400	Bradi1g77840	Bradi3g03270	Bradi2g60300	Bradi2g11920	Bradi2g36130	Bradi1g50620	Bradi4g17900	Bradi4g40800	Bradi1g66100	Bradi1g61790	Bradi3g29797
Bradi1g44020	Bradi4g09490	Bradi4g03460	Bradi1g17200	Bradi4g40786	Bradi2g07550	Bradi2g58750	Bradi2g35780	Bradi3g58020	Bradi4g04210	Bradi1g43950	Bradi3g03770	Bradi2g06890	Bradi2g35900	Bradi4g45190
Bradi1g06560	Bradi1g47030	Bradi3g47060	Bradi3g49877	Bradi1g19660	Bradi2g41702	Bradi1g76080	Bradi1g60050	Bradi2g25620	Bradi1g50822	Bradi1g06696	Bradi4g43110	Bradi4g44070	Bradi1g10940	Bradi3g39918
Bradi4g11540	Bradi4g03660	Bradi1g08357	Bradi2g27140	Bradi1g45930	Bradi1g36130	Bradi3g42190	Bradi4g19450	Bradi2g34337	Bradi4g42910	Bradi3g39040	Bradi5g18910	Bradi2g56030	Bradi1g13090	Bradi1g09300
Bradi3g37680	Bradi5g16797	Bradi1g10650	Bradi1g67170	Bradi1g73190	Bradi1g77560	Bradi1g71370	Bradi5g19560	Bradi1g09000	Bradi3g14290	Bradi1g70590	Bradi4g27050	Bradi1g32428	Bradi4g45037	Bradi1g64770
Bradi1g50897	Bradi2g34337	Bradi4g32200	Bradi4g36370	Bradi1g60610	Bradi1g75740	Bradi1g26760	Bradi3g37640	Bradi3g46270	Bradi4g45320	Bradi1g58340	Bradi3g02960	Bradi4g13208	Bradi1g51970	Bradi1g74430
Bradi3g28520	Bradi3g37680	Bradi3g47690	Bradi2g02070	Bradi4g16530	Bradi1g07370	Bradi2g16420	Bradi4g02600	Bradi2g36730	Bradi4g37990	Bradi4g16990	Bradi4g30000	Bradi4g09770	Bradi5g00980	Bradi2g17200
Bradi1g19010	Bradi2g15630	Bradi1g69240	Bradi2g48930	Bradi1g07010	Bradi1g76787	Bradi1g36130	Bradi2g35467	Bradi1g08130	Bradi2g46450	Bradi4g12160	Bradi1g67170	Bradi3g38950	Bradi4g20174	Bradi3g04310
Bradi2g56260	Bradi4g33490	Bradi5g23770	Bradi1g43851	Bradi2g61410	Bradi2g26607	Bradi3g27800	Bradi5g22820	Bradi2g40600	Bradi3g57370	Bradi3g47950	Bradi1g77320	Bradi2g14392	Bradi5g27530	Bradi3g31697
Bradi1g56270	Bradi2g04900	Bradi2g47540	Bradi5g21040	Bradi3g52400	Bradi1g24870	Bradi5g18950	Bradi2g46835	Bradi4g34420	Bradi2g50317	Bradi2g12047	Bradi3g51387	Bradi2g24710	Bradi1g60050	Bradi2g28460
Bradi2g39740	Bradi5g24227	Bradi4g33830	Bradi3g39740	Bradi1g30420	Bradi1g60217	Bradi1g13047	Bradi3g53987	Bradi1g51490	Bradi4g43590	Bradi4g32440	Bradi2g46520	Bradi4g07380	Bradi2g11080	Bradi5g11240
Bradi1g54840	Bradi2g19650	Bradi4g09120	Bradi1g57147	Bradi3g50200	Bradi4g37870	Bradi1g45200	Bradi5g11240	Bradi2g10960	Bradi1g67760	Bradi4g09125	Bradi1g52200	Bradi4g29160	Bradi2g22400	Bradi1g77400
Bradi4g43900	Bradi1g11240	Bradi2g26576	Bradi2g45160	Bradi1g12290	Bradi2g41087	Bradi5g12714	Bradi4g23887	Bradi5g18820	Bradi3g50200	Bradi1g02030	Bradi1g10990	Bradi1g09615	Bradi3g39750	Bradi3g10200
Bradi5g16797	Bradi4g16990	Bradi1g77867	Bradi1g77060	Bradi1g01021	Bradi5g16900	Bradi3g07280	Bradi4g37990	Bradi2g44400	Bradi3g03270	Bradi1g27867	Bradi2g10970	Bradi4g01887	Bradi2g41510	Bradi1g56130
Bradi2g34250	Bradi4g44093	Bradi3g01440	Bradi2g06220	Bradi5g18767	Bradi2g55050	Bradi3g08200	Bradi4g32440	Bradi1g47017	Bradi2g42870	Bradi2g46800	Bradi2g21330	Bradi1g34525	Bradi4g33640	Bradi3g13237
Bradi3g42060	Bradi4g29467	Bradi1g31370	Bradi4g07980	Bradi4g15010	Bradi1g57760	Bradi4g44130	Bradi1g09615	Bradi4g43710	Bradi3g26880	Bradi2g00950	Bradi3g12800	Bradi2g11500	Bradi2g42300	Bradi1g19660
Bradi3g39040	Bradi2g25910	Bradi5g13460	Bradi1g04130	Bradi3g38960	Bradi1g42397	Bradi2g25310	Bradi1g69307	Bradi1g78240	Bradi2g44420	Bradi1g49770	Bradi5g19320	Bradi5g25767	Bradi1g62063	Bradi4g08420
Bradi3g57000	Bradi5g12330	Bradi1g77430	Bradi4g02580	Bradi1g10990	Bradi2g53420	Bradi1g10940	Bradi1g07980	Bradi2g18030	Bradi3g45700	Bradi2g37000	Bradi2g23350	Bradi2g60390	Bradi5g02890	Bradi4g44140
Bradi3g03770	Bradi4g09920	Bradi2g45970	Bradi1g70590	Bradi2g36730	Bradi3g21000	Bradi2g28380	Bradi2g54680	Bradi2g22180	Bradi2g07630	Bradi1g07370	Bradi2g34650	Bradi4g44860	Bradi2g01800	Bradi1g32428
Bradi4g19517	Bradi2g47970	Bradi1g76660	Bradi4g29320	Bradi1g04930	Bradi3g50200	Bradi1g67687	Bradi1g50740	Bradi4g19540	Bradi2g60300	Bradi1g62063	Bradi3g45648	Bradi2g44400	Bradi2g36720	Bradi3g34610
Bradi2g25910	Bradi5g10970	Bradi2g14790	Bradi1g45210	Bradi1g43851	Bradi2g17210	Bradi1g49950	Bradi1g46450	Bradi5g16060	Bradi2g41087	Bradi2g44420	Bradi3g50390	Bradi4g36220	Bradi2g40040	Bradi2g57650
Bradi2g61830	Bradi1g76660	Bradi2g46450	Bradi1g50660	Bradi1g30850	Bradi4g09330	Bradi3g55190	Bradi1g20790	Bradi2g59650	Bradi1g39284	Bradi3g35700	Bradi3g09730	Bradi3g13160	Bradi1g58480	Bradi1g15330
Bradi4g12200	Bradi1g74540	Bradi1g59430	Bradi4g42625	Bradi5g15970	Bradi2g54690	Bradi3g09080	Bradi5g21587	Bradi1g59880	Bradi1g17200	Bradi4g22090	Bradi5g16200	Bradi3g26860	Bradi2g08702	Bradi1g28530
Bradi4g32190	Bradi4g14020	Bradi4g09490	Bradi4g09120	Bradi1g20250	Bradi5g15000	Bradi3g26820	Bradi5g15550	Bradi3g46557	Bradi2g49567	Bradi1g66100	Bradi3g06240	Bradi4g06867	Bradi4g30040	Bradi3g07010
Bradi1g75730	Bradi2g12150	Bradi1g36130	Bradi5g09130	Bradi3g59057	Bradi3g37670	Bradi3g38781	Bradi3g04583	Bradi3g52447	Bradi5g27513	Bradi2g35900	Bradi1g77610	Bradi4g42910	Bradi2g49567	Bradi1g67760
Bradi4g36370	Bradi5g01135	Bradi2g41702	Bradi5g17132	Bradi2g53120	Bradi2g37800	Bradi2g18270	Bradi1g20440	Bradi5g18360	Bradi3g42190	Bradi2g38765	Bradi1g60610	Bradi3g07150	Bradi1g68330	Bradi2g14750
Bradi4g43510	Bradi3g11370	Bradi1g35210	Bradi4g28320	Bradi3g59210	Bradi2g16960	Bradi1g02450	Bradi2g45060	Bradi3g07000	Bradi2g35440	Bradi3g44810	Bradi1g69827	Bradi5g21040	Bradi1g26350	Bradi2g60554
Bradi5g25117	Bradi2g07577	Bradi2g44172	Bradi1g12290	Bradi2g44420	Bradi5g01135	Bradi3g30490	Bradi3g27800	Bradi1g70170	Bradi1g02150	Bradi4g08500	Bradi4g17460	Bradi4g34005	Bradi2g47540	Bradi1g49920
Bradi3g53370	Bradi3g50570	Bradi1g75740	Bradi2g49850	Bradi1g20270	Bradi3g60027	Bradi4g03390	Bradi1g36990	Bradi2g26240	Bradi1g60030	Bradi5g27040	Bradi1g29271	Bradi2g03610	Bradi1g63200	Bradi4g44838
Bradi4g14937	Bradi1g63300	Bradi1g20330	Bradi4g44140	Bradi4g41430	Bradi3g03360	Bradi2g41696	Bradi2g08790	Bradi3g34517	Bradi3g11470	Bradi1g50740	Bradi2g26280	Bradi3g56190	Bradi1g58600	Bradi1g52670
Bradi1g47737	Bradi1g24230	Bradi1g54840	Bradi2g49000	Bradi1g33030	Bradi3g31140	Bradi1g53470	Bradi1g08125	Bradi4g32763	Bradi5g13680	Bradi4g00550	Bradi2g44440	Bradi1g76880	Bradi5g27513	Bradi1g51020
Bradi2g20447	Bradi3g22802	Bradi2g26607	Bradi4g05370	Bradi2g16350	Bradi1g13980	Bradi1g35477	Bradi2g22180	Bradi1g24500	Bradi4g23887	Bradi3g38950	Bradi3g29797	Bradi1g70420	Bradi3g09690	Bradi1g38120
Bradi1g54350	Bradi2g26380	Bradi1g15560	Bradi1g08550	Bradi2g07550	Bradi1g78320	Bradi2g26690	Bradi2g24010	Bradi3g06750	Bradi1g76880	Bradi1g68590	Bradi3g39918	Bradi2g12047	Bradi3g26386	Bradi1g32470
Bradi2g40476	Bradi5g06377	Bradi1g24870	Bradi2g14690	Bradi5g09650	Bradi1g00970	Bradi2g10970	Bradi2g46197	Bradi4g40810	Bradi2g06220	Bradi1g77610	Bradi1g64770	Bradi3g39750	Bradi2g16100	Bradi2g36130
Bradi4g42620	Bradi1g65530	Bradi2g41087	Bradi3g19020	Bradi3g34980	Bradi2g06080	Bradi1g46247	Bradi3g49310	Bradi2g02660	Bradi2g13190	Bradi3g47690	Bradi2g45310	Bradi4g40010	Bradi1g27280	Bradi3g58020
Bradi4g09490	Bradi4g44027	Bradi4g37870	Bradi1g77840	Bradi3g44810	Bradi5g25130	Bradi1g16230	Bradi3g58780	Bradi2g32220	Bradi3g09690	Bradi5g26230	Bradi4g39190	Bradi4g01070	Bradi1g45200	Bradi2g48010
Bradi5g22907	Bradi2g23710	Bradi3g49275	Bradi5g12307	Bradi1g67170	Bradi1g27867	Bradi1g17090	Bradi3g01640	Bradi1g25380	Bradi3g28306	Bradi2g36730	Bradi3g04310	Bradi1g60050	Bradi5g19550	Bradi2g34337
Bradi1g76660	Bradi4g17230	Bradi5g16900	Bradi2g56037	Bradi3g06240	Bradi2g13190	Bradi3g34077	Bradi1g16230	Bradi2g50967	Bradi1g43680	Bradi2g48267	Bradi3g31697	Bradi3g28350	Bradi3g11470	Bradi1g17060
Bradi1g03530	Bradi2g00817	Bradi2g56480	Bradi1g13047	Bradi1g13980	Bradi3g42780	Bradi1g68040	Bradi1g75740	Bradi1g70290	Bradi2g22210	Bradi1g28140	Bradi1g30811	Bradi1g74310	Bradi2g41702	Bradi4g30570
Bradi4g45030	Bradi2g22400	Bradi1g12850	Bradi2g59124	Bradi2g16100	Bradi1g24747	Bradi5g17150	Bradi3g38950	Bradi2g03610	Bradi1g46450	Bradi1g43851	Bradi2g28460	Bradi1g70170	Bradi2g16511	Bradi2g36730
Bradi1g02550	Bradi1g46150	Bradi2g53470	Bradi2g47130	Bradi1g60207	Bradi1g09537	Bradi2g46197	Bradi1g34087	Bradi2g24010	Bradi4g44070	Bradi1g06560	Bradi5g11240	Bradi1g29500	Bradi1g24090	Bradi4g34420
Bradi3g09350	Bradi1g31391	Bradi1g29680	Bradi4g00550	Bradi2g46450	Bradi1g04130	Bradi5g17850	Bradi2g48150	Bradi5g11640	Bradi4g25490	Bradi1g56130	Bradi1g77400	Bradi1g19000	Bradi3g49360	Bradi2g10960
Bradi3g14940	Bradi3g45840	Bradi5g12330	Bradi4g03645	Bradi3g33342	Bradi1g59380	Bradi3g46247	Bradi3g35310	Bradi2g41055	Bradi1g32800	Bradi3g44260	Bradi4g05860	Bradi4g08420	Bradi1g34525	Bradi5g18820
Bradi4g44810	Bradi2g37040	Bradi1g19260	Bradi1g36236	Bradi4g18170	Bradi2g09680	Bradi2g27370	Bradi1g46247	Bradi4g22660	Bradi2g15630	Bradi1g67020	Bradi1g56130	Bradi1g59880	Bradi2g45730	Bradi1g24110
Bradi3g55830	Bradi1g24747	Bradi1g29710	Bradi3g52640	Bradi1g07133	Bradi3g02880	Bradi1g43670	Bradi2g56607	Bradi3g39997	Bradi5g18360	Bradi2g55150	Bradi3g56490	Bradi5g09940	Bradi2g53540	Bradi1g07170
Bradi4g30060	Bradi3g28520	Bradi3g21000	Bradi1g67760	Bradi4g20500	Bradi1g45710	Bradi2g48610	Bradi1g04130	Bradi4g05980	Bradi3g44810	Bradi3g02200	Bradi3g13237	Bradi1g43990	Bradi1g71860	Bradi1g47017
Bradi3g59130	Bradi3g32100	Bradi2g17210	Bradi4g29440	Bradi3g44930	Bradi1g25430	Bradi3g41630	Bradi2g46520	Bradi2g46197	Bradi2g26100	Bradi1g02150	Bradi4g08420	Bradi4g40740	Bradi1g27920	Bradi1g78240
Bradi2g01340	Bradi2g59420	Bradi4g09330	Bradi1g17510	Bradi1g67687	Bradi2g44930	Bradi2g04330	Bradi1g20100	Bradi3g51370	Bradi5g05225	Bradi2g54680	Bradi1g19660	Bradi2g53420	Bradi2g59550	Bradi2g18030
Bradi3g45840	Bradi2g15340	Bradi1g13660	Bradi4g41000	Bradi3g42700	Bradi2g41060	Bradi4g42625	Bradi5g21040	Bradi4g23800	Bradi2g60390	Bradi1g28880	Bradi4g44140	Bradi3g57620	Bradi1g24410	Bradi2g22180
Bradi1g01630	Bradi1g34525	Bradi1g19010	Bradi2g06080	Bradi4g28320	Bradi4g28160	Bradi3g09290	Bradi1g26470	Bradi1g23510	Bradi4g40800	Bradi3g39918	Bradi3g34610	Bradi3g53540	Bradi1g29680	Bradi2g43750
Bradi1g28880	Bradi3g21480	Bradi4g14937	Bradi3g19893	Bradi4g09920	Bradi4g27590	Bradi2g50460	Bradi4g06510	Bradi5g26023	Bradi3g38020	Bradi1g48470	Bradi3g33160	Bradi2g06220	Bradi3g06740	Bradi1g42513
Bradi4g25120	Bradi3g20660	Bradi2g02290	Bradi2g22180	Bradi4g29320	Bradi2g12057	Bradi5g21040	Bradi4g44140	Bradi4g08800	Bradi3g24010	Bradi1g24500	Bradi2g57650	Bradi3g55190	Bradi5g26230	Bradi2g59650
Bradi2g12150	Bradi1g02450	Bradi2g54690	Bradi2g16960	Bradi1g71370	Bradi2g07337	Bradi1g60050	Bradi4g40010	Bradi4g25740	Bradi1g57880	Bradi2g56960	Bradi1g15330	Bradi2g12960	Bradi1g17090	Bradi2g04780
Bradi2g17067	Bradi4g28070	Bradi5g01135	Bradi3g02790	Bradi3g51520	Bradi2g37377	Bradi1g58340	Bradi3g47950	Bradi4g37910	Bradi1g60050	Bradi3g14290	Bradi2g54680	Bradi3g42837	Bradi2g46800	Bradi1g59880
Bradi4g45037	Bradi1g03530	Bradi3g60027	Bradi2g16402	Bradi3g55840	Bradi1g28880	Bradi3g28460	Bradi4g43590	Bradi1g60207	Bradi2g16570	Bradi1g59880	Bradi3g07010	Bradi2g17210	Bradi3g10330	Bradi1g41820
Bradi1g36027	Bradi3g02530	Bradi4g31590	Bradi5g11750	Bradi3g61060	Bradi1g06420	Bradi1g24121	Bradi3g00311	Bradi3g34720	Bradi1g66100	Bradi2g40620	Bradi1g67760	Bradi5g17110	Bradi4g33901	Bradi2g22210
Bradi1g59730	Bradi4g42900	Bradi2g62520	Bradi3g58915	Bradi1g69220	Bradi1g23610	Bradi5g14210	Bradi3g28455	Bradi1g69540	Bradi2g45350	Bradi3g50180	Bradi3g00311	Bradi4g37210	Bradi1g57860	Bradi3g46557
Bradi2g07000	Bradi3g07150	Bradi1g02680	Bradi1g13980	Bradi1g60217	Bradi5g20880	Bradi1g71860	Bradi4g43450	Bradi5g07390	Bradi2g53420	Bradi1g50620	Bradi2g14750	Bradi5g02890	Bradi4g02600	Bradi1g77047
Bradi3g19650	Bradi2g34310	Bradi3g19170	Bradi2g13610	Bradi2g42040	Bradi1g13047	Bradi1g59120	Bradi5g17360	Bradi1g36907	Bradi1g59380	Bradi1g03220	Bradi2g26277	Bradi2g16100	Bradi3g07190	Bradi3g07000
Bradi5g15160	Bradi1g33230	Bradi4g32310	Bradi1g53560	Bradi1g02635	Bradi4g28070	Bradi1g19660	Bradi2g14392	Bradi2g48610	Bradi2g37340	Bradi5g20177	Bradi3g30260	Bradi1g24090	Bradi1g42670	Bradi1g70170
Bradi3g43595	Bradi4g44913	Bradi4g27872	Bradi2g16140	Bradi5g08600	Bradi2g57220	Bradi4g00550	Bradi3g55190	Bradi4g33490	Bradi5g09940	Bradi2g46197	Bradi1g49920	Bradi4g07430	Bradi4g28320	Bradi2g26240
Bradi3g18590	Bradi1g18720	Bradi3g11370	Bradi3g37230	Bradi2g17200	Bradi3g37240	Bradi5g24450	Bradi2g30370	Bradi4g07100	Bradi2g10740	Bradi3g20660	Bradi1g52670	Bradi5g18767	Bradi4g40760	Bradi3g34517
Bradi4g39090	Bradi1g52374	Bradi4g43510	Bradi2g13580	Bradi3g56990	Bradi1g69097	Bradi4g34430	Bradi2g28460	Bradi1g12550	Bradi1g75290	Bradi1g17090	Bradi1g38120	Bradi1g24500	Bradi1g48470	Bradi3g06750
Bradi2g02560	Bradi1g77430	Bradi1g27867	Bradi1g44730	Bradi1g26540	Bradi5g02890	Bradi4g37990	Bradi3g01470	Bradi1g08357	Bradi2g60904	Bradi1g07530	Bradi1g11910	Bradi2g47280	Bradi1g10990	Bradi1g24500
Bradi1g57880	Bradi3g26391	Bradi1g19070	Bradi3g58700	Bradi4g06750	Bradi5g13710	Bradi4g36240	Bradi2g37750	Bradi1g10650	Bradi1g57860	Bradi2g10970	Bradi1g32470	Bradi1g67760	Bradi1g29267	Bradi3g01770
Bradi4g14020	Bradi2g36720	Bradi2g53620	Bradi4g02600	Bradi2g07577	Bradi3g29761	Bradi2g53420	Bradi5g23890	Bradi2g13520	Bradi1g10930	Bradi5g14490	Bradi2g36130	Bradi1g08357	Bradi2g37340	Bradi1g04720
Bradi4g28070	Bradi5g15020	Bradi4g39090	Bradi4g28070	Bradi2g45060	Bradi1g50390	Bradi1g44090	Bradi5g11147	Bradi4g17900	Bradi1g43950	Bradi2g52730	Bradi3g58020	Bradi2g48930	Bradi1g26470	Bradi1g28140
Bradi4g23695	Bradi3g53370	Bradi3g40920	Bradi1g77140	Bradi2g04360	Bradi3g33150	Bradi2g09690	Bradi2g16350	Bradi3g12950	Bradi4g39190	Bradi5g02890	Bradi2g48010	Bradi1g28880	Bradi1g07530	Bradi1g38687
Bradi1g28140	Bradi1g59120	Bradi1g24747	Bradi3g28200	Bradi1g01920	Bradi4g11540	Bradi4g18770	Bradi1g20270	Bradi3g26820	Bradi5g22330	Bradi3g59320	Bradi2g25620	Bradi3g13237	Bradi1g65600	Bradi4g01100
Bradi4g00530	Bradi2g61830	Bradi2g18050	Bradi2g41510	Bradi5g24630	Bradi5g21710	Bradi3g29310	Bradi2g43100	Bradi4g32200	Bradi1g20860	Bradi1g26900	Bradi2g34337	Bradi1g68460	Bradi1g03340	Bradi1g76330
Bradi1g30740	Bradi1g63190	Bradi4g00860	Bradi4g07290	Bradi3g29761	Bradi4g28057	Bradi2g41550	Bradi1g52020	Bradi1g69240	Bradi3g47067	Bradi5g12307	Bradi1g17060	Bradi5g09650	Bradi2g27847	Bradi1g25380
Bradi4g04460	Bradi1g28140	Bradi4g04720	Bradi2g41027	Bradi4g44838	Bradi2g55290	Bradi3g52160	Bradi1g02805	Bradi5g23770	Bradi3g49380	Bradi3g02880	Bradi4g30570	Bradi2g57190	Bradi1g63300	Bradi2g49330
Bradi2g35080	Bradi3g58020	Bradi1g59380	Bradi1g29570	Bradi4g06740	Bradi3g12497	Bradi2g32520	Bradi2g60390	Bradi3g16927	Bradi3g34610	Bradi4g03050	Bradi3g46270	Bradi2g21340	Bradi3g52400	Bradi1g70290
Bradi1g59120	Bradi2g16290	Bradi2g09680	Bradi3g35310	Bradi1g15627	Bradi1g68390	Bradi1g29267	Bradi2g57386	Bradi1g68590	Bradi4g33901	Bradi2g16560	Bradi2g36730	Bradi4g28320	Bradi4g29707	Bradi2g59420
Bradi1g59430	Bradi3g07397	Bradi2g05070	Bradi3g06150	Bradi1g35477	Bradi2g16350	Bradi5g22820	Bradi3g56060	Bradi2g37040	Bradi2g21330	Bradi1g66640	Bradi4g17260	Bradi5g15970	Bradi1g34670	Bradi2g03610
Bradi2g53780	Bradi5g08790	Bradi3g34280	Bradi3g42235	Bradi1g28090	Bradi2g16100	Bradi3g51520	Bradi1g59270	Bradi1g30797	Bradi3g34410	Bradi1g43090	Bradi2g40600	Bradi1g25380	Bradi4g37990	Bradi2g24010
Bradi1g11910	Bradi3g32820	Bradi1g45710	Bradi4g27210	Bradi1g21095	Bradi2g58290	Bradi1g00560	Bradi1g19265	Bradi1g31370	Bradi4g36240	Bradi2g34337	Bradi5g24060	Bradi2g10740	Bradi1g24121	Bradi4g22660
Bradi1g17200	Bradi4g30570	Bradi3g06597	Bradi5g12570	Bradi1g06890	Bradi1g20100	Bradi1g20270	Bradi3g45648	Bradi1g76660	Bradi1g17450	Bradi1g76880	Bradi4g34420	Bradi1g54280	Bradi4g00300	Bradi3g39997
Bradi1g71465	Bradi4g28970	Bradi2g12057	Bradi2g19640	Bradi4g29963	Bradi5g01420	Bradi2g45850	Bradi4g03730	Bradi3g47950	Bradi3g29761	Bradi4g39780	Bradi1g51490	Bradi3g59730	Bradi1g33030	Bradi4g05980
Bradi3g49360	Bradi4g28260	Bradi3g07397	Bradi4g35810	Bradi2g11920	Bradi3g06740	Bradi2g23710	Bradi2g25310	Bradi2g46800	Bradi4g07570	Bradi1g71860	Bradi2g10960	Bradi1g63610	Bradi4g25740	Bradi2g54890
Bradi4g32480	Bradi2g12300	Bradi2g37377	Bradi1g75740	Bradi1g00980	Bradi2g59124	Bradi2g11500	Bradi2g55050	Bradi3g03270	Bradi1g62063	Bradi2g41560	Bradi5g18820	Bradi1g03220	Bradi3g42180	Bradi5g26060
Bradi3g56660	Bradi4g38140	Bradi4g23695	Bradi2g34310	Bradi2g09690	Bradi1g63370	Bradi1g68590	Bradi2g45490	Bradi2g07550	Bradi4g08030	Bradi3g34980	Bradi5g16860	Bradi2g48267	Bradi1g00560	Bradi1g62063
Bradi1g37480	Bradi4g14024	Bradi1g28880	Bradi2g37487	Bradi1g33040	Bradi1g67980	Bradi1g36120	Bradi5g18820	Bradi2g20840	Bradi2g13520	Bradi2g11920	Bradi1g07170	Bradi3g18680	Bradi4g43450	Bradi4g23800
Bradi1g26070	Bradi1g33160	Bradi3g35050	Bradi4g42230	Bradi3g12627	Bradi2g07330	Bradi2g40600	Bradi3g16307	Bradi1g36130	Bradi4g20000	Bradi1g59500	Bradi1g47017	Bradi1g51970	Bradi2g45850	Bradi1g54847
Bradi1g00920	Bradi1g09615	Bradi1g23610	Bradi2g62370	Bradi4g44070	Bradi3g37680	Bradi2g55450	Bradi1g48470	Bradi1g77560	Bradi3g34980	Bradi3g60920	Bradi1g78240	Bradi2g26650	Bradi3g20660	Bradi2g55150
Bradi2g54814	Bradi4g41550	Bradi2g32900	Bradi1g63840	Bradi5g19017	Bradi4g04460	Bradi4g26615	Bradi1g08560	Bradi1g53747	Bradi1g10560	Bradi2g47310	Bradi2g18030	Bradi1g24870	Bradi5g19017	Bradi3g16187
Bradi1g02400	Bradi1g62860	Bradi2g20060	Bradi4g28057	Bradi3g40190	Bradi2g45620	Bradi3g06740	Bradi2g40390	Bradi3g46247	Bradi2g41027	Bradi1g36990	Bradi2g22180	Bradi2g08790	Bradi3g28350	Bradi4g08800
Bradi3g21480	Bradi2g27140	Bradi1g73710	Bradi2g37181	Bradi1g19220	Bradi3g42700	Bradi2g48930	Bradi2g39074	Bradi1g38400	Bradi3g46557	Bradi4g25490	Bradi1g01630	Bradi2g44190	Bradi3g48480	Bradi1g54280
Bradi1g62860	Bradi1g59730	Bradi5g20880	Bradi1g49537	Bradi1g49537	Bradi2g09910	Bradi1g29570	Bradi2g25070	Bradi1g08570	Bradi1g49537	Bradi2g37340	Bradi1g42513	Bradi1g28140	Bradi1g28880	Bradi1g75290
Bradi3g16530	Bradi3g01920	Bradi1g05500	Bradi2g08790	Bradi2g16810	Bradi1g73190	Bradi1g52670	Bradi5g11640	Bradi5g15480	Bradi1g67980	Bradi2g50250	Bradi4g19540	Bradi4g27210	Bradi4g24367	Bradi4g25740
Bradi5g15180	Bradi3g55840	Bradi3g56020	Bradi4g16530	Bradi1g23610	Bradi1g20440	Bradi3g59730	Bradi2g49850	Bradi1g07370	Bradi1g51970	Bradi1g07840	Bradi1g31280	Bradi3g36930	Bradi3g47067	Bradi4g37910
Bradi1g69827	Bradi1g31280	Bradi4g28070	Bradi3g34220	Bradi1g20100	Bradi1g10150	Bradi3g59020	Bradi1g26680	Bradi1g63520	Bradi2g07951	Bradi1g26350	Bradi2g59650	Bradi1g17060	Bradi4g37870	Bradi1g60207
Bradi1g60800	Bradi4g08597	Bradi4g44427	Bradi1g66100	Bradi3g57620	Bradi2g50440	Bradi3g09780	Bradi5g07390	Bradi1g76787	Bradi3g37640	Bradi2g56820	Bradi1g59880	Bradi4g02580	Bradi2g38765	Bradi2g26330
Bradi2g53800	Bradi2g04230	Bradi3g37240	Bradi1g57070	Bradi1g15560	Bradi1g49950	Bradi2g60710	Bradi3g24010	Bradi2g48930	Bradi3g20660	Bradi1g60050	Bradi2g22210	Bradi3g11470	Bradi1g06890	Bradi5g07390
Bradi4g11400	Bradi4g12200	Bradi5g14280	Bradi1g69307	Bradi2g49850	Bradi2g37181	Bradi1g43560	Bradi2g31580	Bradi2g26607	Bradi5g25236	Bradi1g35477	Bradi3g46557	Bradi2g57530	Bradi1g71420	Bradi1g55760
Bradi4g05630	Bradi1g50597	Bradi2g53780	Bradi1g78320	Bradi3g46720	Bradi5g17900	Bradi1g76090	Bradi3g10160	Bradi2g44920	Bradi1g59270	Bradi4g37990	Bradi1g77047	Bradi3g54370	Bradi3g10500	Bradi2g59550
Bradi4g14024	Bradi5g27530	Bradi1g69097	Bradi2g26090	Bradi1g47030	Bradi1g06696	Bradi1g69240	Bradi5g22547	Bradi4g27760	Bradi1g26880	Bradi3g18790	Bradi3g26870	Bradi1g21095	Bradi2g15630	Bradi5g13047
Bradi1g34670	Bradi1g26810	Bradi2g24850	Bradi1g19660	Bradi2g03694	Bradi1g27800	Bradi2g05080	Bradi3g33150	Bradi2g14392	Bradi1g67640	Bradi2g04310	Bradi1g70170	Bradi1g46622	Bradi5g22330	Bradi1g21900
Bradi1g10650	Bradi3g20980	Bradi5g02890	Bradi3g29810	Bradi2g26380	Bradi2g52920	Bradi1g12290	Bradi1g64130	Bradi1g60217	Bradi4g01100	Bradi3g26870	Bradi3g07000	Bradi1g57860	Bradi1g67640	Bradi2g53661
Bradi4g40780	Bradi2g41640	Bradi3g33150	Bradi2g46190	Bradi1g78710	Bradi2g49000	Bradi1g57860	Bradi3g59730	Bradi2g41087	Bradi2g56960	Bradi1g74410	Bradi5g18360	Bradi1g51170	Bradi1g60100	Bradi1g08357
Bradi3g08317	Bradi2g17067	Bradi4g11540	Bradi4g32556	Bradi2g06980	Bradi4g30530	Bradi1g46450	Bradi4g19207	Bradi1g39167	Bradi1g52460	Bradi3g05233	Bradi3g34245	Bradi1g20797	Bradi2g48150	Bradi1g23770
Bradi3g05560	Bradi1g54350	Bradi3g01477	Bradi4g17460	Bradi1g58210	Bradi1g30850	Bradi3g53907	Bradi4g30110	Bradi5g15104	Bradi1g59500	Bradi1g17200	Bradi2g26240	Bradi2g45160	Bradi2g20380	Bradi1g68000
Bradi4g24843	Bradi4g09330	Bradi1g76190	Bradi4g44838	Bradi1g43950	Bradi2g55450	Bradi2g37181	Bradi2g09450	Bradi3g41510	Bradi4g13208	Bradi2g22400	Bradi3g34517	Bradi2g06520	Bradi1g67020	Bradi2g58630
Bradi4g13619	Bradi3g34727	Bradi1g07060	Bradi1g01000	Bradi2g24420	Bradi1g58260	Bradi2g37340	Bradi1g74430	Bradi3g14290	Bradi2g05730	Bradi4g02600	Bradi1g24500	Bradi1g63520	Bradi2g54680	Bradi2g13520
Bradi1g02450	Bradi1g29457	Bradi2g58290	Bradi2g50967	Bradi4g27210	Bradi2g13580	Bradi2g01280	Bradi4g06117	Bradi1g21990	Bradi5g16900	Bradi4g23800	Bradi3g06750	Bradi1g07180	Bradi2g07630	Bradi4g17900
Bradi3g07150	Bradi4g04590	Bradi1g52011	Bradi4g03050	Bradi3g21280	Bradi1g56270	Bradi2g49567	Bradi5g27570	Bradi1g48330	Bradi1g35477	Bradi1g00940	Bradi3g01770	Bradi4g00300	Bradi1g46947	Bradi3g12950
Bradi4g42625	Bradi3g40671	Bradi1g34560	Bradi3g10770	Bradi1g76290	Bradi2g08880	Bradi1g12280	Bradi2g26240	Bradi5g25767	Bradi2g54680	Bradi2g59420	Bradi1g04720	Bradi1g66790	Bradi1g77100	Bradi4g32200
Bradi4g02980	Bradi3g46590	Bradi2g20110	Bradi4g43590	Bradi1g42397	Bradi1g33700	Bradi2g37750	Bradi5g09650	Bradi5g24090	Bradi1g29515	Bradi5g26060	Bradi1g28140	Bradi2g52730	Bradi5g15970	Bradi3g47690
Bradi1g11310	Bradi3g56990	Bradi3g42180	Bradi1g33960	Bradi2g34310	Bradi5g26230	Bradi3g28455	Bradi2g26690	Bradi2g55050	Bradi2g45160	Bradi3g14250	Bradi4g01100	Bradi1g35990	Bradi1g19660	Bradi1g69240
Bradi1g03640	Bradi1g09100	Bradi3g07150	Bradi3g18590	Bradi1g26760	Bradi1g71500	Bradi3g26870	Bradi1g61680	Bradi4g37990	Bradi1g66360	Bradi2g42300	Bradi2g02660	Bradi1g26880	Bradi1g07170	Bradi5g23770
Bradi3g03520	Bradi5g25236	Bradi3g21480	Bradi4g33323	Bradi2g20380	Bradi3g40337	Bradi1g09090	Bradi2g50460	Bradi2g53420	Bradi1g69550	Bradi2g01800	Bradi1g25380	Bradi5g23890	Bradi1g15377	Bradi2g47540
Bradi2g04230	Bradi2g15890	Bradi1g67980	Bradi4g26130	Bradi2g18030	Bradi4g40010	Bradi4g27760	Bradi1g20860	Bradi3g21000	Bradi1g78210	Bradi4g07980	Bradi2g49330	Bradi3g52400	Bradi1g59880	Bradi2g16570
Bradi1g68390	Bradi2g16070	Bradi2g07330	Bradi2g25070	Bradi4g20174	Bradi2g49560	Bradi2g23370	Bradi2g45757	Bradi3g50200	Bradi4g05660	Bradi1g44030	Bradi2g59420	Bradi3g42618	Bradi2g58440	Bradi1g68590
Bradi1g63200	Bradi5g26070	Bradi3g37680	Bradi3g40190	Bradi1g56930	Bradi1g23400	Bradi1g70170	Bradi3g46557	Bradi2g17210	Bradi1g60100	Bradi2g44440	Bradi2g03610	Bradi3g56960	Bradi3g37640	Bradi1g58600
Bradi2g26890	Bradi2g55750	Bradi4g04460	Bradi1g50826	Bradi1g06560	Bradi4g28640	Bradi4g03970	Bradi4g45310	Bradi4g09330	Bradi3g47690	Bradi2g40040	Bradi2g24010	Bradi2g11060	Bradi1g08190	Bradi1g77867
Bradi4g17040	Bradi1g25157	Bradi1g20440	Bradi3g16927	Bradi1g22680	Bradi1g08190	Bradi4g09770	Bradi4g42230	Bradi3g40860	Bradi1g39167	Bradi5g02510	Bradi2g41055	Bradi2g45757	Bradi1g31280	Bradi3g18600
Bradi3g32820	Bradi1g34560	Bradi1g20780	Bradi4g32480	Bradi2g60904	Bradi4g36077	Bradi2g09450	Bradi3g13770	Bradi3g48820	Bradi4g02580	Bradi1g33097	Bradi4g22660	Bradi3g19630	Bradi2g11500	Bradi2g51500
Bradi4g43960	Bradi4g43090	Bradi1g30240	Bradi3g55190	Bradi1g59730	Bradi2g07951	Bradi3g48730	Bradi5g22090	Bradi2g54690	Bradi2g23610	Bradi3g49360	Bradi3g39997	Bradi4g41540	Bradi1g70170	Bradi3g19630
Bradi3g50930	Bradi3g33200	Bradi5g26725	Bradi2g38470	Bradi3g49360	Bradi1g01920	Bradi4g19040	Bradi1g60100	Bradi5g15000	Bradi2g14392	Bradi5g09940	Bradi4g05980	Bradi3g45515	Bradi5g02510	Bradi1g31370
Bradi2g16570	Bradi4g13227	Bradi4g00320	Bradi2g30400	Bradi3g03878	Bradi1g32650	Bradi2g08790	Bradi2g60904	Bradi3g37670	Bradi5g20177	Bradi4g08030	Bradi3g51370	Bradi1g24121	Bradi2g12047	Bradi1g77430
Bradi5g27530	Bradi3g36760	Bradi4g28970	Bradi3g41810	Bradi5g09130	Bradi3g40007	Bradi2g54680	Bradi3g29210	Bradi2g52760	Bradi4g45037	Bradi2g41027	Bradi4g41137	Bradi1g64770	Bradi2g41696	Bradi3g47950
Bradi3g57567	Bradi1g04620	Bradi3g58197	Bradi4g37870	Bradi1g65910	Bradi3g42190	Bradi1g22290	Bradi2g50220	Bradi3g01640	Bradi1g02030	Bradi4g35363	Bradi1g62063	Bradi3g51387	Bradi2g50250	Bradi2g46800
Bradi2g39930	Bradi1g50740	Bradi1g06696	Bradi4g43710	Bradi1g66100	Bradi5g22907	Bradi2g44856	Bradi1g71425	Bradi2g16960	Bradi2g46520	Bradi3g42190	Bradi4g06017	Bradi2g58440	Bradi3g24010	Bradi5g19110
Bradi2g61500	Bradi1g08907	Bradi1g09760	Bradi2g48210	Bradi1g07140	Bradi1g14780	Bradi3g32100	Bradi2g22360	Bradi5g01135	Bradi1g49180	Bradi3g06740	Bradi1g23510	Bradi2g56960	Bradi2g52730	Bradi3g03270
Bradi2g36480	Bradi1g07120	Bradi3g50930	Bradi4g04030	Bradi2g44440	Bradi2g27260	Bradi2g62520	Bradi1g07370	Bradi3g03360	Bradi3g21280	Bradi2g41702	Bradi1g54847	Bradi4g03121	Bradi5g05225	Bradi1g14710
Bradi4g30570	Bradi5g26217	Bradi1g47737	Bradi4g03500	Bradi3g20970	Bradi4g27210	Bradi3g18590	Bradi1g09760	Bradi1g53470	Bradi3g39040	Bradi2g24710	Bradi3g16187	Bradi1g60100	Bradi4g44860	Bradi2g07550
Bradi5g24450	Bradi4g37870	Bradi1g32620	Bradi4g20500	Bradi1g03220	Bradi3g61060	Bradi3g60352	Bradi3g04310	Bradi1g19000	Bradi1g53560	Bradi1g29271	Bradi2g55150	Bradi1g15377	Bradi1g65900	Bradi1g77140
Bradi4g06740	Bradi3g59810	Bradi3g39830	Bradi2g41270	Bradi4g07880	Bradi4g13619	Bradi1g25107	Bradi4g14081	Bradi2g62520	Bradi3g05233	Bradi4g32200	Bradi4g08800	Bradi1g07530	Bradi1g59380	Bradi1g36130
Bradi1g09100	Bradi3g13420	Bradi1g52374	Bradi1g59380	Bradi2g37377	Bradi1g74862	Bradi3g24010	Bradi1g52460	Bradi3g31140	Bradi2g40040	Bradi1g61790	Bradi1g54280	Bradi3g14500	Bradi3g56060	Bradi4g40960
Bradi2g46180	Bradi3g37140	Bradi1g46280	Bradi5g02030	Bradi3g55190	Bradi5g10150	Bradi3g36820	Bradi1g36027	Bradi2g26690	Bradi1g49950	Bradi1g04130	Bradi1g75290	Bradi3g39830	Bradi1g68710	Bradi3g46247
Bradi3g21280	Bradi4g45037	Bradi3g59420	Bradi5g15000	Bradi2g30400	Bradi1g49770	Bradi4g36910	Bradi3g11370	Bradi1g60490	Bradi4g39920	Bradi2g58760	Bradi4g06867	Bradi2g46520	Bradi4g27050	Bradi1g63520
Bradi1g52374	Bradi3g47550	Bradi1g62660	Bradi1g71500	Bradi1g50620	Bradi2g48040	Bradi3g59950	Bradi2g12790	Bradi3g28455	Bradi5g18397	Bradi3g35640	Bradi4g25740	Bradi4g44950	Bradi3g31550	Bradi5g11350
Bradi2g35440	Bradi3g59440	Bradi2g07577	Bradi5g22547	Bradi2g41560	Bradi1g24147	Bradi3g36347	Bradi4g29963	Bradi2g06080	Bradi3g17519	Bradi3g33217	Bradi4g37910	Bradi2g43640	Bradi3g50200	Bradi1g07370
Bradi3g07385	Bradi1g09780	Bradi2g52920	Bradi3g57027	Bradi1g74030	Bradi1g22680	Bradi4g43110	Bradi3g01137	Bradi2g60910	Bradi5g19550	Bradi3g26386	Bradi1g60207	Bradi4g33550	Bradi4g36601	Bradi4g38740
Bradi2g08350	Bradi2g12960	Bradi3g43595	Bradi2g57220	Bradi4g16600	Bradi1g12960	Bradi3g04440	Bradi1g02720	Bradi1g27867	Bradi3g14630	Bradi2g42870	Bradi1g69540	Bradi3g20660	Bradi1g77610	Bradi1g76787
Bradi1g49010	Bradi1g51980	Bradi4g14024	Bradi2g48267	Bradi3g37640	Bradi2g60300	Bradi3g47550	Bradi1g70170	Bradi1g19070	Bradi4g30540	Bradi1g26070	Bradi5g07390	Bradi1g17620	Bradi1g07980	Bradi2g48930
Bradi1g02680	Bradi1g09760	Bradi4g02980	Bradi2g23610	Bradi1g22880	Bradi3g44930	Bradi4g05630	Bradi1g50030	Bradi5g19550	Bradi2g56030	Bradi2g16570	Bradi2g59550	Bradi4g18170	Bradi4g06980	Bradi1g24870
Bradi1g33160	Bradi4g29780	Bradi3g57320	Bradi1g34087	Bradi1g70590	Bradi1g42670	Bradi1g17450	Bradi2g49912	Bradi2g13190	Bradi2g40600	Bradi3g39750	Bradi4g03390	Bradi1g44560	Bradi3g02880	Bradi2g44920
Bradi5g27513	Bradi2g17680	Bradi4g41550	Bradi2g51150	Bradi2g20840	Bradi5g17576	Bradi5g23600	Bradi3g05233	Bradi4g18170	Bradi1g24121	Bradi3g59020	Bradi2g48610	Bradi2g37750	Bradi1g21900	Bradi4g27760
Bradi1g00790	Bradi4g09125	Bradi1g29590	Bradi2g46520	Bradi1g50826	Bradi1g63200	Bradi3g10330	Bradi2g58750	Bradi3g42780	Bradi1g67990	Bradi3g00311	Bradi5g13047	Bradi3g50930	Bradi2g53570	Bradi2g14392
Bradi3g11370	Bradi3g07000	Bradi2g61830	Bradi2g03280	Bradi4g03730	Bradi3g55840	Bradi5g13680	Bradi5g11350	Bradi1g70420	Bradi5g22090	Bradi3g52090	Bradi1g21900	Bradi1g61680	Bradi2g26650	Bradi1g60217
Bradi1g49537	Bradi2g54690	Bradi3g16540	Bradi1g50407	Bradi4g41527	Bradi2g53120	Bradi1g54280	Bradi4g01070	Bradi3g39880	Bradi4g17260	Bradi4g04420	Bradi4g07100	Bradi1g74070	Bradi1g07370	Bradi4g37870
Bradi1g50826	Bradi1g57880	Bradi4g38770	Bradi2g01800	Bradi2g55290	Bradi2g28380	Bradi4g44860	Bradi1g28880	Bradi2g27847	Bradi4g37490	Bradi1g27280	Bradi2g53661	Bradi3g40860	Bradi3g30110	Bradi2g41087
Bradi3g00220	Bradi3g11170	Bradi2g47970	Bradi3g44260	Bradi3g40337	Bradi2g46301	Bradi2g16100	Bradi2g25410	Bradi4g03730	Bradi3g40200	Bradi3g12950	Bradi1g08357	Bradi1g43710	Bradi4g44130	Bradi1g39167
Bradi2g39320	Bradi1g10650	Bradi1g33160	Bradi2g45620	Bradi1g41115	Bradi1g59120	Bradi2g48267	Bradi3g52470	Bradi1g33827	Bradi3g52470	Bradi2g05911	Bradi1g10650	Bradi2g44920	Bradi1g29590	Bradi4g25910
Bradi3g14221	Bradi4g40780	Bradi1g29260	Bradi4g28695	Bradi1g00940	Bradi1g24760	Bradi4g16280	Bradi1g29570	Bradi2g53570	Bradi4g04987	Bradi2g32520	Bradi1g68000	Bradi4g01100	Bradi3g38761	Bradi3g18680
Bradi4g29467	Bradi5g16900	Bradi2g15890	Bradi4g32200	Bradi1g36990	Bradi5g26410	Bradi2g45150	Bradi2g45730	Bradi1g04130	Bradi2g12047	Bradi3g24760	Bradi2g58630	Bradi3g48997	Bradi2g14392	Bradi3g41510
Bradi2g04900	Bradi2g37632	Bradi3g09350	Bradi2g25380	Bradi3g38781	Bradi3g52640	Bradi4g20000	Bradi1g58997	Bradi1g59380	Bradi5g23890	Bradi2g43590	Bradi2g13520	Bradi4g20500	Bradi1g38630	Bradi3g14290
Bradi1g29457	Bradi3g45160	Bradi1g56270	Bradi3g52220	Bradi2g48760	Bradi5g12430	Bradi1g29720	Bradi4g30540	Bradi2g09680	Bradi1g76387	Bradi4g30540	Bradi4g17900	Bradi3g15120	Bradi4g37910	Bradi2g05690
Bradi2g58440	Bradi3g00220	Bradi5g26230	Bradi4g37110	Bradi1g21780	Bradi3g39740	Bradi1g64770	Bradi1g46947	Bradi3g02880	Bradi1g58340	Bradi5g02176	Bradi3g12950	Bradi4g40800	Bradi4g33550	Bradi5g25767
Bradi1g58415	Bradi1g16500	Bradi5g26070	Bradi3g25670	Bradi3g34517	Bradi5g11750	Bradi3g39040	Bradi4g04730	Bradi1g45710	Bradi1g17620	Bradi1g55730	Bradi3g26820	Bradi2g22210	Bradi1g29271	Bradi2g55050
Bradi3g44810	Bradi2g59950	Bradi4g34430	Bradi2g41560	Bradi2g11060	Bradi4g40020	Bradi5g13710	Bradi4g39190	Bradi2g41060	Bradi4g28640	Bradi2g25070	Bradi4g32200	Bradi3g03270	Bradi4g27210	Bradi1g29680
Bradi3g49275	Bradi2g34300	Bradi4g28640	Bradi1g25693	Bradi1g26880	Bradi1g03220	Bradi2g17210	Bradi1g20060	Bradi4g28160	Bradi3g04310	Bradi3g29761	Bradi3g47690	Bradi2g49912	Bradi4g04420	Bradi3g60780
Bradi1g29590	Bradi1g75920	Bradi1g50897	Bradi1g23770	Bradi3g11370	Bradi3g13770	Bradi1g29515	Bradi1g19660	Bradi4g27590	Bradi2g22180	Bradi4g40760	Bradi1g69240	Bradi1g07170	Bradi2g60300	Bradi5g12330
Bradi3g52400	Bradi1g50832	Bradi4g05650	Bradi2g03320	Bradi5g21040	Bradi3g58780	Bradi1g10930	Bradi1g15330	Bradi2g12057	Bradi5g18170	Bradi1g34670	Bradi4g40954	Bradi2g41560	Bradi3g58290	Bradi4g33067
Bradi3g46590	Bradi3g35050	Bradi1g45200	Bradi2g46306	Bradi1g68830	Bradi4g20500	Bradi1g65750	Bradi1g38630	Bradi5g23890	Bradi3g28350	Bradi1g24870	Bradi5g23770	Bradi1g48470	Bradi5g12307	Bradi1g27280
Bradi4g41000	Bradi2g18050	Bradi1g19730	Bradi3g34940	Bradi2g16070	Bradi1g63840	Bradi1g78697	Bradi3g36697	Bradi1g28880	Bradi3g21450	Bradi3g39780	Bradi1g12740	Bradi5g24640	Bradi3g14570	Bradi3g27260
Bradi3g56600	Bradi4g30060	Bradi1g32650	Bradi2g33270	Bradi2g25910	Bradi2g05226	Bradi3g28350	Bradi1g60217	Bradi1g13047	Bradi3g19020	Bradi1g56937	Bradi2g16570	Bradi1g33030	Bradi2g57190	Bradi4g37990
Bradi2g17600	Bradi3g55830	Bradi4g25120	Bradi2g28380	Bradi2g37000	Bradi4g04420	Bradi2g35467	Bradi1g60207	Bradi5g18377	Bradi1g32650	Bradi1g35350	Bradi1g68590	Bradi1g23920	Bradi3g26860	Bradi1g63100
Bradi3g17515	Bradi1g15120	Bradi3g08240	Bradi2g50460	Bradi1g74050	Bradi1g54360	Bradi1g44560	Bradi3g21450	Bradi1g69097	Bradi1g20060	Bradi4g44860	Bradi1g58600	Bradi2g26987	Bradi2g47430	Bradi2g16511
Bradi2g55750	Bradi1g06560	Bradi1g19220	Bradi1g02730	Bradi1g02720	Bradi3g38960	Bradi2g12790	Bradi1g78697	Bradi5g02890	Bradi1g51170	Bradi1g26680	Bradi1g30797	Bradi5g17740	Bradi2g56030	Bradi3g50200
Bradi5g20880	Bradi2g17600	Bradi5g22907	Bradi1g59270	Bradi3g53907	Bradi5g17132	Bradi2g38490	Bradi2g09690	Bradi5g13710	Bradi3g13237	Bradi4g07840	Bradi2g56890	Bradi1g50407	Bradi1g26070	Bradi2g17210
Bradi2g53540	Bradi1g19010	Bradi3g52160	Bradi5g17220	Bradi3g34940	Bradi3g20980	Bradi4g44093	Bradi2g13860	Bradi1g67770	Bradi1g34525	Bradi1g51970	Bradi3g19630	Bradi1g60030	Bradi4g42230	Bradi1g13660
Bradi3g07000	Bradi1g71840	Bradi3g20660	Bradi4g27570	Bradi1g38780	Bradi2g46120	Bradi1g13090	Bradi5g02190	Bradi3g29761	Bradi1g61250	Bradi4g40740	Bradi1g31370	Bradi1g32420	Bradi2g24010	Bradi3g40860
Bradi2g12427	Bradi1g57147	Bradi1g14780	Bradi2g37000	Bradi1g04130	Bradi1g21095	Bradi5g07390	Bradi4g39920	Bradi1g50390	Bradi2g25310	Bradi1g33030	Bradi3g47950	Bradi3g15067	Bradi5g13047	Bradi3g48820
Bradi1g34560	Bradi1g36027	Bradi5g27513	Bradi3g46557	Bradi4g40780	Bradi2g45160	Bradi3g39918	Bradi5g14490	Bradi2g21850	Bradi2g16511	Bradi1g58600	Bradi2g46800	Bradi2g11730	Bradi1g46450	Bradi5g15000
Bradi3g47550	Bradi1g66120	Bradi3g61060	Bradi2g36130	Bradi4g28057	Bradi1g33690	Bradi1g37450	Bradi3g58020	Bradi3g33150	Bradi4g13521	Bradi1g31280	Bradi2g46450	Bradi2g28380	Bradi5g16900	Bradi1g44005
Bradi2g25887	Bradi3g49275	Bradi4g13619	Bradi1g07370	Bradi4g30110	Bradi3g14650	Bradi4g21830	Bradi4g20174	Bradi4g11540	Bradi3g42837	Bradi4g00877	Bradi1g14710	Bradi2g58630	Bradi1g21990	Bradi3g37670
Bradi1g23610	Bradi2g26710	Bradi2g57190	Bradi3g53107	Bradi2g05980	Bradi3g19280	Bradi3g14500	Bradi3g59057	Bradi3g39950	Bradi1g27280	Bradi3g11370	Bradi3g03270	Bradi3g05233	Bradi3g21730	Bradi2g52760
Bradi1g16527	Bradi3g19620	Bradi4g26150	Bradi1g10560	Bradi4g44040	Bradi1g29830	Bradi4g07430	Bradi1g74410	Bradi2g55290	Bradi1g71420	Bradi1g26540	Bradi1g76080	Bradi4g02420	Bradi1g58491	Bradi1g67990
Bradi4g04590	Bradi1g54360	Bradi1g32547	Bradi2g53420	Bradi4g19450	Bradi2g07050	Bradi4g45310	Bradi1g47140	Bradi3g12497	Bradi1g69650	Bradi1g21990	Bradi1g77140	Bradi1g26350	Bradi4g28350	Bradi3g00330
Bradi2g10770	Bradi4g04460	Bradi5g10150	Bradi3g42780	Bradi3g46247	Bradi1g76880	Bradi2g61965	Bradi5g12070	Bradi1g20060	Bradi2g07050	Bradi1g22750	Bradi2g07550	Bradi1g69650	Bradi1g68000	Bradi2g15872
Bradi3g49280	Bradi3g04583	Bradi1g49770	Bradi2g41087	Bradi1g04670	Bradi1g58240	Bradi4g25490	Bradi4g29780	Bradi3g30770	Bradi1g55710	Bradi1g33160	Bradi1g36130	Bradi2g16511	Bradi4g32440	Bradi5g01135
Bradi1g49770	Bradi2g20230	Bradi1g06890	Bradi4g07911	Bradi4g11357	Bradi3g33770	Bradi3g05110	Bradi4g41527	Bradi1g68390	Bradi4g16530	Bradi1g28090	Bradi1g77560	Bradi2g12790	Bradi1g24980	Bradi3g54370
Bradi2g26277	Bradi2g52460	Bradi3g51960	Bradi1g08560	Bradi4g30530	Bradi4g41000	Bradi1g19265	Bradi3g50390	Bradi1g72390	Bradi3g33106	Bradi2g46520	Bradi3g46247	Bradi3g13170	Bradi5g02100	Bradi3g60027
Bradi5g01135	Bradi2g53780	Bradi1g62410	Bradi1g77320	Bradi3g13160	Bradi1g33030	Bradi4g03820	Bradi2g47330	Bradi3g39010	Bradi1g44560	Bradi1g32470	Bradi1g07370	Bradi4g39610	Bradi1g59730	Bradi3g03360
Bradi4g26150	Bradi1g13660	Bradi1g19250	Bradi3g42610	Bradi1g46560	Bradi2g41027	Bradi5g18910	Bradi1g71370	Bradi4g20174	Bradi1g54280	Bradi2g11060	Bradi5g11350	Bradi3g43137	Bradi4g42517	Bradi4g42517
Bradi5g17140	Bradi1g22180	Bradi1g12960	Bradi1g68000	Bradi1g65600	Bradi2g49850	Bradi3g05233	Bradi2g37181	Bradi4g06510	Bradi3g17515	Bradi2g30370	Bradi1g75740	Bradi3g50060	Bradi1g68040	Bradi4g36601
Bradi1g65110	Bradi5g14070	Bradi1g23620	Bradi4g01070	Bradi1g31280	Bradi2g16271	Bradi4g43590	Bradi1g14560	Bradi2g58290	Bradi1g59730	Bradi3g34610	Bradi1g63520	Bradi3g44930	Bradi1g17620	Bradi2g26690
Bradi3g37240	Bradi2g47590	Bradi3g49360	Bradi3g18600	Bradi2g22180	Bradi5g04630	Bradi3g42235	Bradi5g17850	Bradi2g16100	Bradi3g29810	Bradi3g03770	Bradi4g38740	Bradi1g03940	Bradi4g20500	Bradi1g60490
Bradi3g07397	Bradi1g64640	Bradi1g49010	Bradi2g26690	Bradi2g39200	Bradi1g66700	Bradi2g22180	Bradi1g09090	Bradi3g06740	Bradi1g59490	Bradi4g25740	Bradi1g76787	Bradi3g39880	Bradi3g00311	Bradi2g06080
Bradi2g47530	Bradi5g25740	Bradi4g38620	Bradi5g15180	Bradi2g41702	Bradi1g56860	Bradi3g26386	Bradi1g26760	Bradi1g35990	Bradi1g09090	Bradi3g28350	Bradi3g28900	Bradi3g30110	Bradi2g26690	Bradi3g11370
Bradi4g03660	Bradi4g22030	Bradi1g42670	Bradi3g50390	Bradi2g34360	Bradi1g08550	Bradi2g06890	Bradi5g15020	Bradi1g63370	Bradi1g43560	Bradi2g50220	Bradi3g38020	Bradi2g01280	Bradi2g32520	Bradi2g38765
Bradi2g24850	Bradi4g22610	Bradi1g63200	Bradi1g58240	Bradi5g27513	Bradi2g34300	Bradi3g47067	Bradi3g13727	Bradi2g51860	Bradi3g02880	Bradi3g54890	Bradi2g44920	Bradi5g18170	Bradi5g22510	Bradi5g19550
Bradi1g66420	Bradi3g01770	Bradi3g55840	Bradi1g76880	Bradi3g36120	Bradi2g62170	Bradi1g76970	Bradi1g71420	Bradi3g37680	Bradi1g36580	Bradi2g59550	Bradi2g14392	Bradi1g55720	Bradi2g26100	Bradi3g56190
Bradi5g26070	Bradi4g45030	Bradi1g65540	Bradi3g09290	Bradi1g08710	Bradi4g29440	Bradi4g29780	Bradi1g68830	Bradi5g22330	Bradi5g24140	Bradi1g69240	Bradi4g27760	Bradi3g29210	Bradi3g36930	Bradi2g45350
Bradi4g44660	Bradi4g05650	Bradi3g52359	Bradi1g10150	Bradi1g11000	Bradi2g44420	Bradi2g04117	Bradi4g33727	Bradi2g45620	Bradi5g02100	Bradi4g44130	Bradi4g37870	Bradi1g76970	Bradi5g26060	Bradi4g18170
Bradi3g16307	Bradi4g39090	Bradi1g57190	Bradi3g30160	Bradi5g19560	Bradi2g27140	Bradi3g14290	Bradi2g40040	Bradi2g09910	Bradi1g32420	Bradi3g32040	Bradi2g41087	Bradi3g09660	Bradi3g10200	Bradi3g42780
Bradi4g33490	Bradi1g26070	Bradi1g59120	Bradi4g19540	Bradi4g29480	Bradi3g59730	Bradi4g23910	Bradi3g52447	Bradi1g73190	Bradi3g41800	Bradi3g36650	Bradi1g60217	Bradi3g49310	Bradi4g28294	Bradi1g70420
Bradi3g10770	Bradi3g08317	Bradi2g06450	Bradi3g05990	Bradi4g27040	Bradi2g27370	Bradi3g02960	Bradi2g23610	Bradi1g10930	Bradi3g26870	Bradi3g40200	Bradi1g39167	Bradi1g09900	Bradi1g43560	Bradi3g39880
Bradi1g77400	Bradi1g77400	Bradi4g13978	Bradi2g17192	Bradi2g32220	Bradi5g15160	Bradi5g01872	Bradi3g52160	Bradi1g12010	Bradi1g56937	Bradi3g60027	Bradi3g35680	Bradi1g21900	Bradi4g36220	Bradi3g38761
Bradi4g44027	Bradi5g25117	Bradi1g24760	Bradi4g27590	Bradi2g16560	Bradi2g57687	Bradi2g45350	Bradi1g66710	Bradi2g12790	Bradi1g06560	Bradi4g18910	Bradi3g18680	Bradi1g13047	Bradi4g06117	Bradi2g27847
Bradi3g13420	Bradi1g24090	Bradi1g65530	Bradi4g11487	Bradi2g16140	Bradi1g50826	Bradi1g43220	Bradi1g77610	Bradi1g10150	Bradi2g30370	Bradi5g11350	Bradi3g41510	Bradi4g41000	Bradi1g64130	Bradi1g33827
Bradi4g08597	Bradi4g05980	Bradi3g09530	Bradi1g08710	Bradi2g46197	Bradi4g19577	Bradi2g62067	Bradi3g28460	Bradi1g49950	Bradi4g44860	Bradi5g09130	Bradi5g16900	Bradi4g13521	Bradi1g58350	Bradi3g21597
Bradi2g34310	Bradi2g17200	Bradi2g15370	Bradi3g14650	Bradi5g17027	Bradi4g04987	Bradi3g30277	Bradi1g52330	Bradi2g37181	Bradi2g57530	Bradi2g06080	Bradi3g14290	Bradi5g23790	Bradi2g20447	Bradi2g53570
Bradi1g26810	Bradi3g50330	Bradi2g19910	Bradi4g40780	Bradi3g33770	Bradi1g57070	Bradi5g22290	Bradi3g34940	Bradi3g11470	Bradi3g45515	Bradi3g56060	Bradi1g48330	Bradi2g50290	Bradi3g14290	Bradi1g04130
Bradi2g45160	Bradi1g52460	Bradi1g76290	Bradi3g52400	Bradi2g11220	Bradi1g63080	Bradi3g19020	Bradi3g32820	Bradi5g17900	Bradi3g53540	Bradi3g10500	Bradi5g25767	Bradi2g10500	Bradi1g12280	Bradi1g59380
Bradi5g19017	Bradi5g18950	Bradi1g66710	Bradi2g10740	Bradi2g47540	Bradi2g59102	Bradi1g41957	Bradi2g41027	Bradi1g09760	Bradi2g03400	Bradi4g42625	Bradi2g55050	Bradi3g49380	Bradi1g30277	Bradi3g35210
Bradi4g27050	Bradi1g45580	Bradi5g11750	Bradi3g34245	Bradi2g14790	Bradi1g15290	Bradi3g45160	Bradi4g30040	Bradi4g29780	Bradi2g59550	Bradi1g39284	Bradi3g60780	Bradi2g20447	Bradi3g58780	Bradi3g02880
Bradi3g19620	Bradi4g19577	Bradi1g78540	Bradi3g37640	Bradi3g56190	Bradi4g07880	Bradi5g16055	Bradi4g08030	Bradi4g28294	Bradi1g32470	Bradi5g01900	Bradi5g12330	Bradi1g71420	Bradi5g23790	Bradi5g01410
Bradi3g48490	Bradi3g33440	Bradi4g22090	Bradi2g10880	Bradi3g07150	Bradi1g42707	Bradi2g26277	Bradi1g62170	Bradi1g27800	Bradi1g04130	Bradi5g25320	Bradi1g27280	Bradi5g09130	Bradi2g03610	Bradi3g10530
Bradi2g20230	Bradi3g14940	Bradi1g33230	Bradi3g18636	Bradi3g47950	Bradi4g03121	Bradi2g16960	Bradi3g41510	Bradi3g54890	Bradi3g51387	Bradi1g26470	Bradi4g37990	Bradi1g49770	Bradi5g17360	Bradi2g44930
Bradi1g09760	Bradi1g30510	Bradi4g20500	Bradi5g20380	Bradi2g31937	Bradi3g30160	Bradi1g60207	Bradi4g16830	Bradi2g55450	Bradi1g76470	Bradi4g21830	Bradi1g63100	Bradi3g51380	Bradi2g27140	Bradi4g28160
Bradi1g68040	Bradi5g15160	Bradi1g21097	Bradi5g24060	Bradi5g26070	Bradi1g53560	Bradi1g76787	Bradi1g12280	Bradi1g33160	Bradi2g44440	Bradi5g05225	Bradi2g16511	Bradi1g52200	Bradi2g47280	Bradi4g27590
Bradi1g63370	Bradi3g61060	Bradi3g38580	Bradi1g63850	Bradi2g41696	Bradi1g22880	Bradi3g44810	Bradi3g38960	Bradi2g33920	Bradi1g00560	Bradi3g31550	Bradi1g34670	Bradi2g25310	Bradi3g59020	Bradi2g12057
Bradi3g35850	Bradi2g34360	Bradi2g53800	Bradi4g21190	Bradi1g01000	Bradi2g45757	Bradi1g68830	Bradi2g10500	Bradi1g58260	Bradi1g07370	Bradi3g13237	Bradi3g50200	Bradi1g69240	Bradi4g37490	Bradi1g06350
Bradi1g50832	Bradi2g53800	Bradi3g12925	Bradi1g30797	Bradi3g14650	Bradi3g36347	Bradi1g30797	Bradi2g09441	Bradi2g13580	Bradi1g26680	Bradi5g18397	Bradi2g17210	Bradi3g26880	Bradi1g49180	Bradi5g23890
Bradi2g46197	Bradi2g19260	Bradi4g04420	Bradi2g52710	Bradi1g49770	Bradi1g41115	Bradi1g65340	Bradi1g63087	Bradi3g59020	Bradi1g60217	Bradi2g23610	Bradi3g40860	Bradi1g39284	Bradi4g32200	Bradi5g22510
Bradi1g54360	Bradi1g45020	Bradi4g41100	Bradi4g06750	Bradi1g07370	Bradi2g19650	Bradi1g34087	Bradi1g12290	Bradi1g56270	Bradi2g30400	Bradi1g36580	Bradi3g48820	Bradi2g07630	Bradi1g21780	Bradi1g28880
Bradi2g15890	Bradi2g50687	Bradi2g26380	Bradi3g43040	Bradi3g48080	Bradi2g43590	Bradi2g44400	Bradi3g47690	Bradi2g08880	Bradi3g52400	Bradi4g31110	Bradi2g54690	Bradi1g75290	Bradi1g66790	Bradi1g13047
Bradi2g50687	Bradi4g19517	Bradi1g54360	Bradi4g13978	Bradi4g18770	Bradi3g28200	Bradi5g24550	Bradi4g19540	Bradi3g40337	Bradi1g41957	Bradi3g55110	Bradi5g15000	Bradi1g19220	Bradi3g19210	Bradi3g56020
Bradi2g55200	Bradi4g44660	Bradi3g20980	Bradi3g37240	Bradi5g09670	Bradi2g16140	Bradi3g12950	Bradi1g66640	Bradi4g40010	Bradi4g01887	Bradi2g57590	Bradi1g44005	Bradi2g25500	Bradi5g15020	Bradi1g02150
Bradi5g11750	Bradi2g53120	Bradi3g13727	Bradi5g01420	Bradi2g26940	Bradi3g46480	Bradi3g21597	Bradi3g34040	Bradi2g09187	Bradi2g01340	Bradi1g10990	Bradi3g37670	Bradi4g25740	Bradi3g56020	Bradi1g69097
Bradi5g15020	Bradi2g20060	Bradi1g21095	Bradi1g63087	Bradi4g17900	Bradi5g12307	Bradi5g18377	Bradi3g60027	Bradi5g12070	Bradi2g41560	Bradi1g78210	Bradi2g52760	Bradi4g07570	Bradi3g57620	Bradi5g02890
Bradi1g08907	Bradi4g27872	Bradi2g52050	Bradi5g09650	Bradi5g25320	Bradi1g38780	Bradi4g29160	Bradi1g13047	Bradi4g16762	Bradi4g44130	Bradi5g24550	Bradi1g67990	Bradi2g27140	Bradi1g71425	Bradi1g67770
Bradi3g39997	Bradi5g15130	Bradi5g02460	Bradi2g59650	Bradi5g26410	Bradi1g44030	Bradi2g45730	Bradi1g56130	Bradi4g28640	Bradi3g58780	Bradi1g76080	Bradi3g00330	Bradi2g60310	Bradi2g44440	Bradi3g29761
Bradi4g38770	Bradi2g46180	Bradi5g10130	Bradi3g12950	Bradi1g24747	Bradi2g02070	Bradi2g03400	Bradi2g17710	Bradi1g45200	Bradi2g35467	Bradi4g00300	Bradi2g15872	Bradi3g43040	Bradi3g59490	Bradi1g50390
Bradi2g05600	Bradi1g04760	Bradi2g12830	Bradi5g20880	Bradi1g58977	Bradi1g60050	Bradi1g61680	Bradi1g19270	Bradi1g01920	Bradi1g58600	Bradi2g30400	Bradi5g01135	Bradi2g59420	Bradi1g56937	Bradi3g33150
Bradi1g19660	Bradi1g78697	Bradi1g24667	Bradi2g30410	Bradi1g48070	Bradi1g59270	Bradi5g12890	Bradi4g02580	Bradi1g66640	Bradi1g46622	Bradi5g17900	Bradi3g60027	Bradi5g22510	Bradi3g13670	Bradi5g21710
Bradi3g58020	Bradi4g35950	Bradi1g27140	Bradi3g17515	Bradi1g63200	Bradi1g08560	Bradi2g49000	Bradi4g19600	Bradi3g08240	Bradi3g57620	Bradi2g26100	Bradi3g03360	Bradi5g13047	Bradi5g18060	Bradi4g11540
Bradi4g44040	Bradi2g35440	Bradi2g07050	Bradi4g07430	Bradi2g56750	Bradi2g51440	Bradi1g69550	Bradi3g08710	Bradi3g40007	Bradi1g01630	Bradi4g33640	Bradi1g53470	Bradi2g48260	Bradi3g30127	Bradi2g55290
Bradi4g31110	Bradi1g50897	Bradi4g22610	Bradi1g63520	Bradi3g39830	Bradi1g47140	Bradi4g41540	Bradi1g12550	Bradi3g42190	Bradi4g44140	Bradi1g10940	Bradi1g19000	Bradi1g20270	Bradi3g33440	Bradi3g12497
Bradi4g35950	Bradi2g26576	Bradi1g20860	Bradi1g30550	Bradi2g48267	Bradi3g55270	Bradi4g23887	Bradi5g18360	Bradi5g22907	Bradi3g38227	Bradi2g28380	Bradi1g54210	Bradi2g48150	Bradi1g67770	Bradi1g20060
Bradi3g01920	Bradi3g16530	Bradi5g27596	Bradi2g61017	Bradi1g71500	Bradi4g26130	Bradi3g35980	Bradi4g09125	Bradi3g52160	Bradi1g53470	Bradi5g18910	Bradi4g36601	Bradi2g22180	Bradi3g13237	Bradi1g76190
Bradi1g62410	Bradi2g46197	Bradi4g41000	Bradi1g29830	Bradi3g57380	Bradi3g10500	Bradi2g55050	Bradi3g54190	Bradi2g48150	Bradi2g44400	Bradi2g41510	Bradi2g62520	Bradi2g23610	Bradi1g58260	Bradi1g68390
Bradi2g01440	Bradi3g15290	Bradi1g04760	Bradi3g60027	Bradi4g27590	Bradi5g26550	Bradi1g48330	Bradi1g14040	Bradi5g23470	Bradi1g07180	Bradi3g43595	Bradi2g11950	Bradi1g71500	Bradi2g52400	Bradi3g34990
Bradi3g00830	Bradi1g61250	Bradi2g41027	Bradi5g08990	Bradi4g35810	Bradi3g33200	Bradi4g28640	Bradi3g34980	Bradi1g14780	Bradi3g04315	Bradi4g28260	Bradi2g26690	Bradi2g40040	Bradi1g06430	Bradi2g16350
Bradi4g18910	Bradi1g19660	Bradi3g45840	Bradi1g34770	Bradi3g31697	Bradi3g25670	Bradi3g01137	Bradi2g12047	Bradi2g27260	Bradi2g57590	Bradi2g59210	Bradi1g60490	Bradi1g43950	Bradi4g21170	Bradi5g24257
Bradi1g37450	Bradi1g37620	Bradi1g57900	Bradi3g46720	Bradi3g26391	Bradi3g07190	Bradi3g43270	Bradi4g08500	Bradi3g61060	Bradi2g11500	Bradi1g07133	Bradi3g11370	Bradi1g20790	Bradi2g52710	Bradi4g06510
Bradi4g43860	Bradi4g44427	Bradi3g03587	Bradi3g13770	Bradi4g16830	Bradi1g00980	Bradi4g28294	Bradi3g04440	Bradi1g24147	Bradi5g15970	Bradi1g36160	Bradi2g06080	Bradi3g19210	Bradi3g42700	Bradi2g58290
Bradi4g37490	Bradi4g43900	Bradi3g59130	Bradi1g56137	Bradi4g22700	Bradi3g56990	Bradi2g09441	Bradi2g03400	Bradi1g12960	Bradi5g02510	Bradi5g11100	Bradi2g38765	Bradi4g45190	Bradi2g49912	Bradi2g16100
Bradi4g00860	Bradi2g08350	Bradi3g43020	Bradi1g16490	Bradi1g33690	Bradi1g78710	Bradi4g34005	Bradi1g26830	Bradi2g60300	Bradi2g06890	Bradi4g44950	Bradi5g17027	Bradi4g42517	Bradi3g04310	Bradi1g20100
Bradi1g54847	Bradi5g22907	Bradi1g66700	Bradi5g14210	Bradi5g22290	Bradi3g38950	Bradi4g42230	Bradi1g66720	Bradi1g51170	Bradi1g23920	Bradi5g01440	Bradi5g24630	Bradi5g15612	Bradi5g15000	Bradi3g06740
Bradi2g48279	Bradi2g05070	Bradi1g72160	Bradi3g15120	Bradi1g24500	Bradi1g51970	Bradi3g15570	Bradi4g29650	Bradi4g33640	Bradi1g58480	Bradi5g02100	Bradi5g19550	Bradi1g47767	Bradi3g53987	Bradi1g35990
Bradi2g26576	Bradi3g05560	Bradi2g34300	Bradi1g29267	Bradi1g56130	Bradi1g68330	Bradi2g26650	Bradi3g19100	Bradi1g63200	Bradi2g25640	Bradi2g41696	Bradi3g56190	Bradi1g28760	Bradi2g50220	Bradi3g07150
Bradi2g12830	Bradi1g23510	Bradi3g60850	Bradi4g09770	Bradi3g35630	Bradi1g63087	Bradi3g39880	Bradi3g40200	Bradi3g55840	Bradi3g51380	Bradi2g07630	Bradi2g13190	Bradi2g18877	Bradi2g46520	Bradi1g78210
Bradi2g52920	Bradi1g12190	Bradi2g56470	Bradi3g39480	Bradi2g38765	Bradi2g14690	Bradi1g26900	Bradi5g19550	Bradi2g28380	Bradi5g11350	Bradi4g06117	Bradi2g45350	Bradi3g02960	Bradi3g50670	Bradi5g02100
Bradi3g60027	Bradi3g59057	Bradi3g55317	Bradi4g40020	Bradi2g05911	Bradi3g53107	Bradi1g02720	Bradi2g48610	Bradi2g45850	Bradi1g70750	Bradi3g24010	Bradi4g18170	Bradi3g18600	Bradi3g13770	Bradi1g57040
Bradi2g59420	Bradi2g55200	Bradi4g44093	Bradi4g41137	Bradi3g28520	Bradi1g30730	Bradi4g30540	Bradi5g18910	Bradi1g59120	Bradi5g15000	Bradi1g77100	Bradi3g42780	Bradi4g28640	Bradi2g06520	Bradi3g37680
Bradi1g20440	Bradi1g29260	Bradi1g31700	Bradi1g23920	Bradi3g37240	Bradi4g29320	Bradi5g22330	Bradi2g34790	Bradi2g25310	Bradi3g27800	Bradi2g24010	Bradi1g70420	Bradi3g36760	Bradi1g56930	Bradi5g22330
Bradi2g61683	Bradi3g30120	Bradi3g02530	Bradi2g10377	Bradi4g04996	Bradi1g33950	Bradi4g33670	Bradi1g02550	Bradi1g65530	Bradi1g47050	Bradi2g16402	Bradi3g39880	Bradi4g33901	Bradi3g29797	Bradi2g45620
Bradi4g43971	Bradi3g15350	Bradi3g52096	Bradi3g42190	Bradi4g44950	Bradi3g32100	Bradi2g31800	Bradi3g38527	Bradi2g15370	Bradi1g35990	Bradi2g57530	Bradi2g18050	Bradi1g59380	Bradi2g06890	Bradi3g42700
Bradi4g33830	Bradi4g27050	Bradi2g30460	Bradi2g11920	Bradi5g15550	Bradi2g08790	Bradi1g72350	Bradi2g52730	Bradi3g39740	Bradi4g19600	Bradi4g09641	Bradi3g38761	Bradi3g07931	Bradi1g20060	Bradi1g73190
Bradi1g50970	Bradi4g01100	Bradi1g26810	Bradi1g25380	Bradi2g45757	Bradi1g67687	Bradi2g57650	Bradi2g05080	Bradi1g66710	Bradi3g02960	Bradi1g62410	Bradi2g27847	Bradi1g70810	Bradi1g01630	Bradi2g09910
Bradi4g03460	Bradi4g25740	Bradi4g29440	Bradi2g38987	Bradi2g59210	Bradi2g11220	Bradi1g43690	Bradi2g13580	Bradi5g26770	Bradi2g52710	Bradi1g03340	Bradi1g33827	Bradi3g29797	Bradi2g24910	Bradi1g10930
Bradi2g14840	Bradi3g56600	Bradi2g27140	Bradi3g38960	Bradi3g50180	Bradi5g19017	Bradi2g62315	Bradi5g15000	Bradi4g01887	Bradi1g19660	Bradi1g69827	Bradi3g21597	Bradi5g06640	Bradi2g16810	Bradi5g18397
Bradi4g28300	Bradi3g10760	Bradi5g15160	Bradi4g16762	Bradi1g02550	Bradi3g29810	Bradi4g37490	Bradi1g67230	Bradi1g03220	Bradi4g27050	Bradi1g37450	Bradi2g53570	Bradi5g26060	Bradi1g28760	Bradi2g12790
Bradi1g50597	Bradi4g44040	Bradi1g50826	Bradi1g17730	Bradi3g52640	Bradi2g08300	Bradi3g60400	Bradi2g45620	Bradi3g13770	Bradi3g42350	Bradi2g22180	Bradi1g04130	Bradi5g01950	Bradi1g10930	Bradi1g10150
Bradi1g61250	Bradi3g34940	Bradi4g19577	Bradi1g22290	Bradi3g42780	Bradi1g32800	Bradi5g16060	Bradi5g26770	Bradi3g58780	Bradi4g27760	Bradi4g43450	Bradi1g59380	Bradi2g30410	Bradi1g66640	Bradi1g49950
Bradi1g32547	Bradi3g41470	Bradi1g15290	Bradi3g51680	Bradi2g11410	Bradi3g52220	Bradi3g09320	Bradi3g09690	Bradi1g60100	Bradi2g01280	Bradi1g71420	Bradi2g09680	Bradi2g37487	Bradi2g28050	Bradi3g00660
Bradi4g43670	Bradi4g11590	Bradi2g59102	Bradi2g61965	Bradi4g36370	Bradi3g10770	Bradi1g17620	Bradi4g20000	Bradi4g02420	Bradi1g70170	Bradi1g38630	Bradi3g02880	Bradi1g67770	Bradi3g15120	Bradi2g37181
Bradi4g41100	Bradi1g13580	Bradi4g07880	Bradi1g46450	Bradi1g27800	Bradi1g28330	Bradi4g39920	Bradi3g14650	Bradi2g53800	Bradi1g22290	Bradi1g56930	Bradi1g45710	Bradi3g59950	Bradi5g23890	Bradi3g26860
Bradi5g09130	Bradi1g20440	Bradi2g15630	Bradi2g60300	Bradi3g12950	Bradi2g47130	Bradi2g32220	Bradi2g17192	Bradi4g04420	Bradi3g00330	Bradi4g27050	Bradi3g10530	Bradi1g58480	Bradi4g40710	Bradi3g11470
Bradi2g50967	Bradi3g19650	Bradi1g26540	Bradi4g27480	Bradi2g03717	Bradi4g02580	Bradi3g29761	Bradi1g76070	Bradi2g37340	Bradi3g00311	Bradi1g07180	Bradi2g41060	Bradi3g33150	Bradi3g09730	Bradi1g06696
Bradi5g06125	Bradi1g60030	Bradi3g30160	Bradi5g15027	Bradi3g57567	Bradi1g07180	Bradi1g50280	Bradi1g52200	Bradi1g54360	Bradi1g29500	Bradi1g29267	Bradi4g28160	Bradi3g32497	Bradi3g00660	Bradi5g17900
Bradi1g11900	Bradi4g43960	Bradi4g03121	Bradi1g09737	Bradi1g69827	Bradi4g42910	Bradi1g49537	Bradi3g08240	Bradi3g20980	Bradi2g16100	Bradi4g19450	Bradi4g27590	Bradi2g21120	Bradi2g16402	Bradi1g09760
Bradi4g42720	Bradi2g01340	Bradi2g19650	Bradi3g10500	Bradi4g44140	Bradi3g08820	Bradi3g40860	Bradi3g42700	Bradi2g46120	Bradi1g15330	Bradi3g50200	Bradi2g12057	Bradi1g72430	Bradi5g21040	Bradi3g50930
Bradi2g16070	Bradi2g60710	Bradi3g36347	Bradi1g25430	Bradi2g26650	Bradi2g11860	Bradi3g49310	Bradi2g07050	Bradi3g51380	Bradi1g03220	Bradi3g28306	Bradi5g23890	Bradi2g17192	Bradi3g57380	Bradi3g39830
Bradi1g15120	Bradi1g17200	Bradi4g02528	Bradi1g69670	Bradi4g02600	Bradi1g68040	Bradi5g26770	Bradi1g51040	Bradi3g13727	Bradi3g59020	Bradi3g52400	Bradi5g22510	Bradi1g38687	Bradi3g41510	Bradi4g29780
Bradi4g22610	Bradi3g48490	Bradi5g15010	Bradi1g35477	Bradi1g33950	Bradi2g06115	Bradi2g49912	Bradi2g44440	Bradi5g08620	Bradi3g57000	Bradi1g08190	Bradi1g28880	Bradi1g76330	Bradi4g11300	Bradi1g27800
Bradi4g19577	Bradi2g10810	Bradi3g14940	Bradi4g05317	Bradi1g29590	Bradi3g39800	Bradi2g57590	Bradi1g28366	Bradi2g52050	Bradi1g30811	Bradi1g76470	Bradi5g20880	Bradi4g27050	Bradi2g49330	Bradi3g54890
Bradi2g02070	Bradi1g09940	Bradi2g42040	Bradi1g29271	Bradi1g63840	Bradi4g04030	Bradi1g25380	Bradi1g77867	Bradi5g19560	Bradi2g17210	Bradi1g30277	Bradi1g13047	Bradi1g29720	Bradi1g31700	Bradi2g48810
Bradi1g20330	Bradi3g41864	Bradi3g42220	Bradi4g09125	Bradi1g45580	Bradi1g18570	Bradi4g07290	Bradi1g06772	Bradi2g45160	Bradi4g03121	Bradi2g49567	Bradi3g56020	Bradi5g15285	Bradi3g59710	Bradi4g41550
Bradi1g33087	Bradi4g44277	Bradi1g44030	Bradi5g08620	Bradi1g62410	Bradi5g22830	Bradi4g07880	Bradi2g32220	Bradi2g09441	Bradi1g71425	Bradi1g70170	Bradi1g02150	Bradi2g13800	Bradi1g32428	Bradi1g29590
Bradi2g26710	Bradi1g00920	Bradi2g01440	Bradi1g02030	Bradi2g53661	Bradi3g32820	Bradi4g30270	Bradi2g27260	Bradi2g07050	Bradi1g44005	Bradi1g76970	Bradi4g44427	Bradi1g63100	Bradi3g16187	Bradi2g47970
Bradi1g43680	Bradi3g51740	Bradi2g02070	Bradi4g34840	Bradi1g69240	Bradi3g39480	Bradi5g26550	Bradi1g76890	Bradi4g19207	Bradi1g67020	Bradi1g19000	Bradi3g37240	Bradi5g12976	Bradi3g48730	Bradi1g33160
Bradi3g46380	Bradi1g50970	Bradi5g27530	Bradi1g25107	Bradi1g03340	Bradi3g46720	Bradi5g25740	Bradi1g51257	Bradi1g76880	Bradi2g57386	Bradi3g34040	Bradi1g69097	Bradi2g17200	Bradi1g22147	Bradi2g55450
Bradi3g41270	Bradi3g59710	Bradi2g41640	Bradi4g27040	Bradi1g42820	Bradi3g50180	Bradi4g01070	Bradi1g42513	Bradi1g20860	Bradi4g32759	Bradi4g16530	Bradi5g02890	Bradi2g25910	Bradi4g23887	Bradi1g58260
Bradi1g01000	Bradi3g22820	Bradi1g71465	Bradi1g67770	Bradi5g20177	Bradi1g69650	Bradi1g76070	Bradi1g08070	Bradi4g23887	Bradi1g69240	Bradi5g24630	Bradi1g67770	Bradi2g10640	Bradi1g12290	Bradi2g08880
Bradi2g56480	Bradi5g02510	Bradi1g63190	Bradi5g16060	Bradi4g44093	Bradi2g57680	Bradi4g39610	Bradi1g72390	Bradi4g30270	Bradi1g52200	Bradi3g41510	Bradi3g29761	Bradi2g41027	Bradi1g04810	Bradi4g40010
Bradi3g26391	Bradi4g43510	Bradi3g55270	Bradi3g47950	Bradi1g30811		Bradi4g03500	Bradi4g34840	Bradi1g33030	Bradi5g19320	Bradi3g14630	Bradi1g50390	Bradi3g38580	Bradi2g25070	Bradi3g40337
Bradi5g21600	Bradi4g06017	Bradi4g03660	Bradi2g44440	Bradi1g09537		Bradi2g02560	Bradi3g19020	Bradi2g41027	Bradi1g33160	Bradi5g19550	Bradi3g33150	Bradi3g14290	Bradi2g59210	Bradi4g28640
Bradi2g20060	Bradi3g60027	Bradi1g54350	Bradi1g04300	Bradi5g08990		Bradi4g41430	Bradi2g21340	Bradi2g49850	Bradi2g25910	Bradi1g24121	Bradi4g11540	Bradi1g04130	Bradi1g76470	Bradi1g43950
Bradi2g16680	Bradi4g41100	Bradi1g56580	Bradi1g10940	Bradi3g00220		Bradi1g19270	Bradi1g59880	Bradi1g59550	Bradi3g14500	Bradi1g55120	Bradi5g21710	Bradi5g26725	Bradi1g51020	Bradi1g45200
Bradi3g15290	Bradi1g74420	Bradi3g51757	Bradi2g57687	Bradi4g05860		Bradi5g23890	Bradi3g34727	Bradi1g78697	Bradi5g17132	Bradi3g21450	Bradi2g55290	Bradi5g26550	Bradi1g37450	Bradi2g07951
Bradi5g18910	Bradi2g01310	Bradi3g25670	Bradi1g12740	Bradi1g66640		Bradi4g28320	Bradi2g52710	Bradi3g34410	Bradi3g26860	Bradi2g47430	Bradi5g11100	Bradi1g60320	Bradi2g07550	Bradi5g17740
Bradi4g29440	Bradi1g02805	Bradi3g07190	Bradi4g44300	Bradi3g18590		Bradi4g24310	Bradi1g58600	Bradi1g68710	Bradi1g09900	Bradi4g33940	Bradi3g12497	Bradi3g56020	Bradi1g38340	Bradi1g01920
Bradi3g51250	Bradi5g10357	Bradi3g42060	Bradi1g13660	Bradi2g05130		Bradi3g55287	Bradi3g38227	Bradi5g04630	Bradi5g02890	Bradi1g06890	Bradi1g20060	Bradi3g30127	Bradi3g33150	Bradi2g11080
Bradi1g12190	Bradi1g16527	Bradi4g44660	Bradi1g58340	Bradi3g11470		Bradi4g04987	Bradi2g42040	Bradi1g56860	Bradi1g66710	Bradi3g13027	Bradi1g68390	Bradi4g27624	Bradi2g26590	Bradi3g40007
Bradi4g00320	Bradi4g06300	Bradi2g55750	Bradi2g04900	Bradi4g08030		Bradi4g07980	Bradi1g24250	Bradi1g66700	Bradi5g18910	Bradi2g26277	Bradi1g28056	Bradi3g10200	Bradi3g21450	Bradi3g42190
Bradi4g26410	Bradi5g27513	Bradi4g44810	Bradi2g10240	Bradi2g59550		Bradi3g57620	Bradi3g12920	Bradi5g17850	Bradi3g56490	Bradi1g51040	Bradi3g34990	Bradi5g19320	Bradi2g44190	Bradi1g19220
Bradi2g00670	Bradi1g28880	Bradi1g02550	Bradi1g52540	Bradi5g11640		Bradi1g67170	Bradi4g35810	Bradi1g52330	Bradi4g43110	Bradi2g07550	Bradi2g16350	Bradi3g19650	Bradi1g52020	Bradi5g22907
Bradi2g34085	Bradi4g25120	Bradi2g52260	Bradi1g51970	Bradi3g60352		Bradi1g60490	Bradi4g08630	Bradi3g02530	Bradi4g37910	Bradi1g65600	Bradi4g20174	Bradi3g19850	Bradi1g32470	Bradi2g48150
Bradi1g11200	Bradi1g56937	Bradi3g56990	Bradi4g04460	Bradi4g26130		Bradi4g03645	Bradi1g02150	Bradi4g04440	Bradi2g42300	Bradi1g01630	Bradi5g16055	Bradi3g09700	Bradi3g07150	Bradi3g20660
Bradi2g32220	Bradi1g47737	Bradi3g00220	Bradi4g28870	Bradi1g19265		Bradi5g12570	Bradi3g09730	Bradi2g44420	Bradi1g24500	Bradi4g20500	Bradi2g27030	Bradi3g28455	Bradi1g35460	Bradi5g23470
Bradi3g49710	Bradi1g22270	Bradi3g08317	Bradi4g27621	Bradi3g33106		Bradi5g15285	Bradi3g28350	Bradi3g59730	Bradi1g26070	Bradi1g57880	Bradi4g06510	Bradi2g50480	Bradi1g62410	Bradi2g52710
Bradi1g29260	Bradi1g24410	Bradi3g16515	Bradi2g57860	Bradi3g29810		Bradi1g54840	Bradi2g15630	Bradi3g28460	Bradi4g24367	Bradi1g67760	Bradi2g58290	Bradi5g26730	Bradi3g50060	Bradi1g14780
Bradi2g44190	Bradi3g47060	Bradi3g38950	Bradi3g26391	Bradi4g41000		Bradi1g01380	Bradi3g21280	Bradi3g53987	Bradi4g34005	Bradi3g07280	Bradi2g16100	Bradi3g18590	Bradi5g02990	Bradi2g27260
Bradi4g38620	Bradi3g34980	Bradi2g55200	Bradi3g41510	Bradi2g40040		Bradi1g06560	Bradi1g44560	Bradi5g15160	Bradi2g09690	Bradi1g29590	Bradi1g20100	Bradi1g15330	Bradi3g34410	Bradi5g27513
Bradi4g19641	Bradi3g14221	Bradi2g10770	Bradi4g28160	Bradi1g26070		Bradi3g06240	Bradi4g44860	Bradi3g55287	Bradi4g25740	Bradi3g57000	Bradi3g06740	Bradi1g08310	Bradi2g14790	Bradi4g27210
Bradi4g02528	Bradi1g71373	Bradi1g51970	Bradi4g28711	Bradi5g27530		Bradi5g20300	Bradi2g06080	Bradi4g16755	Bradi5g18060	Bradi4g32310	Bradi1g35990	Bradi1g09760	Bradi1g31370	Bradi3g61060
Bradi1g34525	Bradi5g20880	Bradi3g36887	Bradi3g01137	Bradi1g04700		Bradi1g59730	Bradi3g11170	Bradi1g67230	Bradi4g40740	Bradi3g47041	Bradi3g07150	Bradi1g49180	Bradi1g28366	Bradi3g37020
Bradi1g38687	Bradi2g61500	Bradi1g68330	Bradi1g50280	Bradi3g59810		Bradi5g18767	Bradi1g63520	Bradi4g19577	Bradi3g11370	Bradi5g09650	Bradi1g78210	Bradi2g41087	Bradi2g57386	Bradi2g57190
Bradi1g74420	Bradi3g07450	Bradi2g47530	Bradi3g39940	Bradi2g62370		Bradi3g19770	Bradi4g05300	Bradi1g72430	Bradi5g19560	Bradi3g08820	Bradi5g02100	Bradi4g37490	Bradi4g32190	Bradi1g24560
Bradi1g28530	Bradi3g47827	Bradi2g34085	Bradi4g25490	Bradi1g58160		Bradi1g67760	Bradi2g16511	Bradi4g04987	Bradi1g19000	Bradi3g41800	Bradi1g57040	Bradi1g39167	Bradi2g30370	Bradi4g37490
Bradi3g06597	Bradi2g23350	Bradi5g00980	Bradi1g12550	Bradi2g51440		Bradi3g43040	Bradi2g11500	Bradi2g47330	Bradi2g06080	Bradi2g40600	Bradi1g63370	Bradi1g02030	Bradi1g23770	Bradi2g07266
Bradi3g35800	Bradi1g65110	Bradi1g17090	Bradi4g08500	Bradi3g28900		Bradi2g39740	Bradi1g46622	Bradi3g24010	Bradi1g67770	Bradi3g58290	Bradi1g67980	Bradi1g12870	Bradi3g36697	Bradi1g49770
Bradi2g12057	Bradi5g23437	Bradi1g29457	Bradi2g17390	Bradi2g57530		Bradi3g54190	Bradi3g49877	Bradi3g20720	Bradi4g32480	Bradi1g20060	Bradi2g51860	Bradi2g47191	Bradi1g20860	Bradi1g24147
Bradi2g15630	Bradi3g50930	Bradi1g50740	Bradi2g26650	Bradi1g50740		Bradi1g77060	Bradi1g08710	Bradi5g12890	Bradi2g51860	Bradi2g56470	Bradi3g37680	Bradi4g44913	Bradi1g60030	Bradi3g51960
Bradi4g40530	Bradi4g42625	Bradi4g29320	Bradi1g57717	Bradi1g25430		Bradi5g22090	Bradi1g24147	Bradi1g42707	Bradi2g26277	Bradi3g42700	Bradi5g22330	Bradi2g17600	Bradi4g43590	Bradi1g12960
Bradi1g13580	Bradi5g27340	Bradi2g02350	Bradi2g27260	Bradi4g04987		Bradi1g33160	Bradi4g11300	Bradi1g43220	Bradi3g18590	Bradi3g37640	Bradi2g45620	Bradi3g30277	Bradi3g46557	Bradi2g60300
Bradi5g16060	Bradi2g02070	Bradi3g32100	Bradi2g36033	Bradi1g12740		Bradi2g13580	Bradi1g76970	Bradi1g55710	Bradi2g45757	Bradi2g15630	Bradi3g42700	Bradi4g16530	Bradi3g59950	Bradi3g06900
Bradi3g43810	Bradi5g24450	Bradi5g15970	Bradi3g31140	Bradi1g62063		Bradi5g16900	Bradi3g29310	Bradi1g22880	Bradi1g25320	Bradi4g05300	Bradi2g39190	Bradi5g18910	Bradi4g39780	Bradi1g51170
Bradi4g09125	Bradi1g60970	Bradi3g27800	Bradi2g39740	Bradi4g24367		Bradi1g45020	Bradi2g05980	Bradi2g19650	Bradi2g46690	Bradi2g27140	Bradi2g09910	Bradi3g17515	Bradi1g60207	Bradi1g28870
Bradi2g08790	Bradi5g14210	Bradi2g08790	Bradi3g19280	Bradi2g62170		Bradi3g52470	Bradi4g06750	Bradi3g36347	Bradi3g30127	Bradi2g48210	Bradi1g73190	Bradi3g10770	Bradi1g15170	Bradi4g33640
Bradi3g38580	Bradi2g35450	Bradi3g09780	Bradi5g18647	Bradi3g30160		Bradi1g02030	Bradi3g59950	Bradi2g45757	Bradi4g44093	Bradi2g23750	Bradi1g10930	Bradi2g53170	Bradi4g30000	Bradi1g63200
Bradi1g75940	Bradi4g00530	Bradi3g41270	Bradi2g37320	Bradi4g37870		Bradi3g39360	Bradi1g67760	Bradi2g43590	Bradi3g18680	Bradi4g23887	Bradi5g18397	Bradi1g58220	Bradi1g06350	Bradi3g55840
Bradi5g10130	Bradi1g69550	Bradi5g19017	Bradi3g38950	Bradi2g61580		Bradi3g30670	Bradi1g68710	Bradi4g15015	Bradi1g58491	Bradi1g60100	Bradi2g12790	Bradi1g37450	Bradi1g43710	Bradi2g28380
Bradi5g13460	Bradi2g53700	Bradi4g28350	Bradi1g07140	Bradi1g69307		Bradi2g43100	Bradi3g43587	Bradi5g12307	Bradi4g06867	Bradi2g26590	Bradi1g10150	Bradi1g10990	Bradi4g22700	Bradi2g45850
Bradi1g18570	Bradi2g31510	Bradi1g32800	Bradi3g42100	Bradi1g00970		Bradi3g34410	Bradi3g39880	Bradi1g38780	Bradi5g01950	Bradi4g37490	Bradi1g49950	Bradi4g41850	Bradi2g45390	Bradi1g59120
Bradi1g30510	Bradi2g20447	Bradi3g28520	Bradi1g00560	Bradi3g10760		Bradi2g52760	Bradi1g42820	Bradi2g58750	Bradi1g17800	Bradi1g58260	Bradi2g37181	Bradi4g24310	Bradi2g39200	Bradi2g25310
Bradi3g57320	Bradi3g19630	Bradi3g10770	Bradi2g01280	Bradi1g27192		Bradi4g16885	Bradi1g54970	Bradi2g02070	Bradi2g11950	Bradi4g44093	Bradi3g26860	Bradi1g19080	Bradi1g13420	Bradi4g13978
Bradi1g23620	Bradi4g28640	Bradi2g47130	Bradi1g18570	Bradi2g10810		Bradi1g30740	Bradi2g53170	Bradi1g60050	Bradi5g15612	Bradi3g46557	Bradi3g11470	Bradi1g52020	Bradi2g11060	Bradi1g01880
Bradi3g41864	Bradi2g56480	Bradi1g36027	Bradi2g44420	Bradi5g18910		Bradi3g37640	Bradi3g15120	Bradi3g04440	Bradi4g09770	Bradi3g58780	Bradi1g06696	Bradi5g27513	Bradi1g19790	Bradi3g39740
Bradi2g06450	Bradi1g23610	Bradi4g02580	Bradi1g14110	Bradi4g27480		Bradi2g37487	Bradi2g01340	Bradi1g59270	Bradi1g21780	Bradi5g17360	Bradi5g17900	Bradi2g24010	Bradi5g10440	Bradi1g66710
Bradi2g25550	Bradi3g36710	Bradi2g39930	Bradi2g07330	Bradi1g04300		Bradi2g08826	Bradi2g59210	Bradi1g08560	Bradi4g41550	Bradi1g19660	Bradi1g09760	Bradi1g77430	Bradi5g11100	Bradi5g26770
Bradi4g06300	Bradi1g28090	Bradi2g11860	Bradi1g49770	Bradi2g60390		Bradi1g39167	Bradi3g10200	Bradi1g71465	Bradi3g12950	Bradi5g12660	Bradi3g50930	Bradi5g23600	Bradi5g18910	Bradi1g16760
Bradi2g07330	Bradi4g21270	Bradi4g29467	Bradi2g57530	Bradi1g69550		Bradi2g11950	Bradi3g30127	Bradi3g55270	Bradi2g12790	Bradi5g16900	Bradi3g39830	Bradi4g07290	Bradi2g45490	Bradi4g01887
Bradi2g42847	Bradi1g61260	Bradi3g39800	Bradi2g45390	Bradi2g39740		Bradi1g08710	Bradi2g60910	Bradi5g12660	Bradi5g25767	Bradi2g35467	Bradi1g52374	Bradi1g10150	Bradi2g48210	Bradi1g03220
Bradi2g50250	Bradi2g41027	Bradi4g19517	Bradi2g38982	Bradi5g23470		Bradi1g04397	Bradi3g28520	Bradi3g00757	Bradi1g24560	Bradi4g25120	Bradi2g23220	Bradi2g14970	Bradi1g64640	Bradi3g13770
Bradi1g02720	Bradi3g15327	Bradi1g18570	Bradi5g25130	Bradi2g06790		Bradi1g58415	Bradi4g28160	Bradi3g10500	Bradi3g54890	Bradi2g45850	Bradi4g29780	Bradi2g45390	Bradi3g39800	Bradi3g58780
Bradi1g12280	Bradi1g18020	Bradi3g32820	Bradi2g52920	Bradi1g74862		Bradi2g26620	Bradi4g41550	Bradi5g26550	Bradi5g20760	Bradi2g13860	Bradi1g58491	Bradi1g51020	Bradi4g31110	Bradi1g60100
Bradi5g01950	Bradi4g42620	Bradi5g22830	Bradi3g32100	Bradi1g10560		Bradi1g63520	Bradi5g12307	Bradi3g33200	Bradi1g77100	Bradi5g11147	Bradi1g27800	Bradi1g13910	Bradi2g35467	Bradi3g03160
Bradi3g30160	Bradi2g10960	Bradi3g16307	Bradi1g69240	Bradi3g39480		Bradi5g25767	Bradi2g41087	Bradi2g23797	Bradi3g55287	Bradi4g30040	Bradi3g54890	Bradi5g19110	Bradi3g10530	Bradi3g12627
Bradi4g25740	Bradi3g01477	Bradi3g39480	Bradi2g56750	Bradi1g14210		Bradi4g44750	Bradi1g23770	Bradi1g43990	Bradi1g50390	Bradi1g68040	Bradi2g48810	Bradi2g62315	Bradi5g15130	Bradi4g20500
Bradi4g01370	Bradi5g11750	Bradi3g46140	Bradi1g47030	Bradi2g25410		Bradi1g67620	Bradi1g10150	Bradi1g04670	Bradi3g06240	Bradi3g14570	Bradi4g41550	Bradi1g67270	Bradi4g01100	Bradi3g47010
Bradi1g24090	Bradi2g01440	Bradi3g15300	Bradi1g43560	Bradi4g18921		Bradi1g51170	Bradi4g39610	Bradi1g07120	Bradi1g50407	Bradi5g12714	Bradi1g29590	Bradi1g43690	Bradi1g77047	Bradi3g38580
Bradi3g10760	Bradi3g53720	Bradi2g50687	Bradi2g42830	Bradi4g40010		Bradi2g47280	Bradi2g60097	Bradi5g25090	Bradi4g20500	Bradi1g39167	Bradi2g47970	Bradi2g59550	Bradi5g11350	Bradi4g04420
Bradi2g48267	Bradi1g62410	Bradi2g57680	Bradi2g26330	Bradi5g01872		Bradi1g32428	Bradi2g46690	Bradi1g74310	Bradi1g14750	Bradi4g43590	Bradi2g55450	Bradi1g21780	Bradi1g72881	Bradi2g37340
Bradi3g58790	Bradi2g44172		Bradi4g31800	Bradi2g30410		Bradi2g45490	Bradi2g30400	Bradi2g06300	Bradi1g09760	Bradi2g26650	Bradi1g33160	Bradi2g44040	Bradi1g24110	Bradi2g21120
Bradi3g47690	Bradi4g02192		Bradi2g50440	Bradi5g14490		Bradi5g15480	Bradi5g09340	Bradi3g38950	Bradi5g21040	Bradi1g54840	Bradi1g54920	Bradi1g62063	Bradi4g40954	Bradi1g54360
Bradi5g18820	Bradi4g07440		Bradi2g40040	Bradi1g18570		Bradi4g02580	Bradi2g55120	Bradi2g11500	Bradi5g15527	Bradi3g48480	Bradi1g58260	Bradi1g64130	Bradi3g03770	Bradi3g20520
Bradi2g12880	Bradi1g02770		Bradi2g09890	Bradi2g13610		Bradi3g34702	Bradi2g53420	Bradi4g32440	Bradi5g16200	Bradi2g60300	Bradi3g59020	Bradi1g00710	Bradi3g57000	Bradi2g46120
Bradi5g10150	Bradi4g12160		Bradi3g29761	Bradi4g23695		Bradi5g15000	Bradi1g13420	Bradi1g76070	Bradi4g42230	Bradi5g13047	Bradi2g08880	Bradi3g59440	Bradi3g34040	Bradi3g51380
Bradi3g30260	Bradi1g20100		Bradi5g15550	Bradi3g19100		Bradi3g53540	Bradi1g08570	Bradi1g76890	Bradi4g04730	Bradi1g29500	Bradi4g40010	Bradi1g62150	Bradi2g25640	Bradi1g72881
Bradi3g41470	Bradi4g04720		Bradi1g26880	Bradi3g01137		Bradi5g15850	Bradi2g34300	Bradi2g14690	Bradi3g49310	Bradi2g48010	Bradi3g40337	Bradi1g24147	Bradi2g07951	Bradi5g08620
Bradi3g01477	Bradi1g03640		Bradi3g57320	Bradi1g26470		Bradi3g19650	Bradi5g27513	Bradi1g50740	Bradi3g59950	Bradi3g01110	Bradi5g12070	Bradi3g26386	Bradi5g15167	Bradi5g19560
Bradi4g27660	Bradi1g18570		Bradi4g38855	Bradi4g30540		Bradi3g08240	Bradi3g39480	Bradi1g36580	Bradi2g62315	Bradi1g66790	Bradi4g28640	Bradi2g27260	Bradi1g39284	Bradi2g45160
Bradi2g06220	Bradi2g50967		Bradi5g10150	Bradi1g53560		Bradi1g70420	Bradi3g19280	Bradi2g22360	Bradi3g59490	Bradi2g16140	Bradi1g43950	Bradi1g68330	Bradi2g22180	Bradi2g07630
Bradi3g40920	Bradi4g35850		Bradi2g59210	Bradi1g71425		Bradi3g00757	Bradi3g41800	Bradi3g32100	Bradi3g45770	Bradi2g36720	Bradi2g07951	Bradi2g24197	Bradi3g50390	Bradi2g24210
Bradi3g34280	Bradi2g48710		Bradi2g44040	Bradi1g70420		Bradi3g45700	Bradi2g39091	Bradi2g08790	Bradi1g63100	Bradi2g16511	Bradi1g45200	Bradi3g59600	Bradi4g28870	Bradi3g19280
Bradi4g01100	Bradi2g04360		Bradi4g43971	Bradi1g57070		Bradi5g02030	Bradi1g19000	Bradi1g67687	Bradi1g38630	Bradi1g22147	Bradi5g17740	Bradi5g14772	Bradi4g40960	Bradi2g07050
Bradi3g39480	Bradi1g50280		Bradi1g77867	Bradi3g04315		Bradi2g27260	Bradi3g37020	Bradi3g27800	Bradi3g08820	Bradi2g48150	Bradi1g19730	Bradi2g56676	Bradi3g38227	Bradi1g76880
Bradi4g00640	Bradi2g26277		Bradi3g42700	Bradi1g29830		Bradi3g09700	Bradi2g17210	Bradi3g43587	Bradi2g58630	Bradi4g19517	Bradi1g01920	Bradi1g20100	Bradi5g19560	Bradi1g20860
Bradi3g35726	Bradi2g36480		Bradi3g27870	Bradi2g28460		Bradi5g19560	Bradi1g49537	Bradi2g49567	Bradi3g07150	Bradi2g44190	Bradi1g32650	Bradi5g11350	Bradi1g37870	Bradi4g23887
Bradi1g04620	Bradi5g20971		Bradi2g27340	Bradi2g10970		Bradi1g24090	Bradi3g34702	Bradi1g52020	Bradi2g36720	Bradi5g15130	Bradi1g38140	Bradi1g76890	Bradi1g39167	Bradi4g44950
Bradi1g19250	Bradi2g10770		Bradi1g25440	Bradi1g18960		Bradi3g07931	Bradi3g59020	Bradi5g19017	Bradi1g33030	Bradi2g52710	Bradi2g18025	Bradi3g09290	Bradi5g18750	Bradi4g41000
Bradi1g50280	Bradi4g43670		Bradi1g11900	Bradi2g43900		Bradi1g07110	Bradi3g54890	Bradi2g09370	Bradi1g06430	Bradi3g56190	Bradi3g08240	Bradi5g05100	Bradi2g04780	Bradi1g33030
Bradi1g51980	Bradi3g39927		Bradi3g01320	Bradi2g46835		Bradi1g42347	Bradi1g30811	Bradi4g28350	Bradi1g10990	Bradi1g10560	Bradi3g40007	Bradi3g59237	Bradi3g08820	Bradi2g48260
Bradi1g60010	Bradi3g37240		Bradi2g05130	Bradi3g58107		Bradi3g03770	Bradi4g41137	Bradi2g08300	Bradi1g68000	Bradi4g33670	Bradi3g42190	Bradi3g19280	Bradi2g09450	Bradi2g49850
Bradi4g27872	Bradi2g18060		Bradi2g57386	Bradi4g42625		Bradi3g19210	Bradi3g41630	Bradi1g32800	Bradi1g26350	Bradi1g38340	Bradi5g22907	Bradi3g56990	Bradi1g14750	Bradi2g16680
Bradi5g19340	Bradi2g34085		Bradi2g11950	Bradi1g04620		Bradi1g10150	Bradi1g26900	Bradi3g52220	Bradi5g09130	Bradi1g61577	Bradi2g48150	Bradi2g60554	Bradi3g59430	Bradi1g78697
Bradi2g45970	Bradi3g38580		Bradi1g29850	Bradi2g34790		Bradi2g23610	Bradi3g48820	Bradi2g24220	Bradi2g26280	Bradi2g14392	Bradi3g20660	Bradi4g13978	Bradi2g07050	Bradi5g09180
Bradi4g24367	Bradi1g51670		Bradi3g59030	Bradi1g09000		Bradi1g70830	Bradi1g24230	Bradi2g47130	Bradi2g60310	Bradi2g57386	Bradi5g23470	Bradi2g09370	Bradi1g54840	Bradi3g45840
Bradi3g34940	Bradi1g58160		Bradi3g59730	Bradi2g10870		Bradi1g22270	Bradi4g03651	Bradi1g36027	Bradi4g42517	Bradi3g48730	Bradi2g52710	Bradi1g58600	Bradi1g07180	Bradi1g25990
Bradi1g54280	Bradi1g36260		Bradi1g60110	Bradi4g44860		Bradi3g04310	Bradi1g69240	Bradi4g02580	Bradi1g77047	Bradi3g32820	Bradi1g14780	Bradi3g34990	Bradi1g65750	Bradi3g34410
Bradi2g45150	Bradi1g54847		Bradi1g49300	Bradi2g55150		Bradi4g19207	Bradi2g27030	Bradi1g07180	Bradi2g17600	Bradi2g07050	Bradi2g27260	Bradi1g15290	Bradi1g14710	Bradi1g68710
Bradi3g30170	Bradi4g00320		Bradi3g35180	Bradi3g19280		Bradi2g05980	Bradi3g26880	Bradi3g48730	Bradi1g28760	Bradi2g16100	Bradi5g27513	Bradi1g26830	Bradi2g48260	Bradi1g71425
Bradi1g27140	Bradi2g48890		Bradi2g37800	Bradi1g02030		Bradi2g07000	Bradi4g08420	Bradi4g42910	Bradi5g17110	Bradi3g38020	Bradi4g27210	Bradi2g51500	Bradi1g28090	Bradi5g04630
Bradi5g18360	Bradi2g17710		Bradi1g49950	Bradi3g05160		Bradi3g41510	Bradi3g19770	Bradi4g13208	Bradi5g06125	Bradi4g33550	Bradi3g61060	Bradi1g36907	Bradi3g12800	Bradi5g17850
Bradi3g32100	Bradi1g38687		Bradi5g12430	Bradi2g06080		Bradi2g17192	Bradi3g60920	Bradi3g08820	Bradi3g55840	Bradi3g38761	Bradi1g24560	Bradi3g33020	Bradi2g49850	Bradi1g15170
Bradi3g22840	Bradi2g07550		Bradi1g28330	Bradi5g20660		Bradi1g11900	Bradi2g46360	Bradi1g48470	Bradi1g24147	Bradi3g59210	Bradi2g57190	Bradi5g22000	Bradi1g76190	Bradi1g31700
Bradi1g07060	Bradi5g10150		Bradi2g40390	Bradi1g21990		Bradi5g09940	Bradi1g44530	Bradi1g74410	Bradi2g22360	Bradi1g32650	Bradi4g37490	Bradi2g52710	Bradi4g25120	Bradi2g44420
Bradi3g03587	Bradi3g03878		Bradi4g14000	Bradi4g42230		Bradi3g50930	Bradi3g52400	Bradi2g11860	Bradi3g54370	Bradi3g08930	Bradi2g07266	Bradi2g06080	Bradi1g47767	Bradi3g59730
Bradi5g27596	Bradi3g39480		Bradi2g10870	Bradi3g33440		Bradi1g26830	Bradi2g47280	Bradi4g29467	Bradi1g77667	Bradi3g56020	Bradi1g49770	Bradi3g55840	Bradi2g25550	Bradi2g27140
Bradi2g12370	Bradi4g33830		Bradi3g08240	Bradi2g57386		Bradi1g04760	Bradi4g16990	Bradi1g68040	Bradi1g60490	Bradi1g06430	Bradi1g24147	Bradi2g08826	Bradi3g37940	Bradi2g31560
Bradi1g29710	Bradi1g46280		Bradi1g65860	Bradi1g07180		Bradi1g32420	Bradi3g11470	Bradi1g17620	Bradi5g10440	Bradi2g17200	Bradi1g62410	Bradi1g68300	Bradi3g41800	Bradi1g21780
Bradi2g14830	Bradi3g35850		Bradi3g33980	Bradi1g58340		Bradi4g02420	Bradi5g22330	Bradi3g52470	Bradi3g45648	Bradi2g34790	Bradi1g12960	Bradi3g05880	Bradi1g69240	Bradi3g53987
Bradi1g60846	Bradi1g13226		Bradi1g20100	Bradi4g42910		Bradi1g53747	Bradi5g25767	Bradi3g54190	Bradi5g13047	Bradi3g52266	Bradi2g60300	Bradi2g57650	Bradi1g11000	Bradi3g55287
Bradi1g57900	Bradi3g39997		Bradi4g09920	Bradi1g76880		Bradi4g31800	Bradi3g02960	Bradi1g18570	Bradi2g61000	Bradi3g57380	Bradi1g51170	Bradi1g41820	Bradi1g15560	Bradi4g16755
Bradi2g48610	Bradi4g27570		Bradi5g17360	Bradi4g08630		Bradi2g46800	Bradi3g55287	Bradi1g46247	Bradi2g08420	Bradi3g50390	Bradi3g49360	Bradi1g14750	Bradi2g26200	Bradi1g67230
Bradi1g72160	Bradi5g00925		Bradi2g16350	Bradi2g36950		Bradi5g01950	Bradi3g51520	Bradi5g22830	Bradi1g11900	Bradi1g49180	Bradi1g28870	Bradi2g21080	Bradi1g20270	Bradi1g72430
Bradi1g17410	Bradi3g41270		Bradi2g55940	Bradi3g48730		Bradi3g34727	Bradi5g09130	Bradi3g16307	Bradi1g06750	Bradi4g14630	Bradi4g33640	Bradi1g24980	Bradi2g60445	Bradi1g15377
Bradi4g44913	Bradi2g12047		Bradi4g45320	Bradi4g00550		Bradi1g51970	Bradi5g18377	Bradi3g39480	Bradi1g10047	Bradi3g06240	Bradi1g12260	Bradi1g24110	Bradi2g17600	Bradi1g57070
Bradi1g69530	Bradi5g01950		Bradi4g44760	Bradi3g09010		Bradi1g36907	Bradi4g43710	Bradi3g09700	Bradi2g10640	Bradi4g27210	Bradi1g63200	Bradi1g71310	Bradi2g30410	Bradi2g42300
Bradi5g02890	Bradi5g10130		Bradi2g03694	Bradi2g28380		Bradi2g24010	Bradi4g44590	Bradi3g59210	Bradi1g59880	Bradi4g06010	Bradi3g55840	Bradi2g60170	Bradi4g07290	Bradi3g24010
Bradi2g52460	Bradi2g14840		Bradi1g71690	Bradi1g58220		Bradi2g60904	Bradi1g33160	Bradi3g46720	Bradi4g03970	Bradi3g33160	Bradi2g28380	Bradi2g25640	Bradi5g08620	Bradi4g35356
Bradi3g60850	Bradi2g55010		Bradi4g30540	Bradi5g15020		Bradi1g29622	Bradi2g51860	Bradi3g50180	Bradi3g60027	Bradi5g26070	Bradi2g21500	Bradi3g06900	Bradi1g23920	Bradi5g12890
Bradi1g20860	Bradi3g16307		Bradi3g33770	Bradi3g34780		Bradi1g77100	Bradi2g62370	Bradi2g56607	Bradi3g37240	Bradi4g28320	Bradi2g45850	Bradi1g77320	Bradi2g06080	Bradi2g15630
Bradi2g17210	Bradi5g13460		Bradi1g19260	Bradi3g42060		Bradi2g47330	Bradi1g66100	Bradi1g69650	Bradi1g60207	Bradi3g33440	Bradi1g59120	Bradi2g14750	Bradi3g18680	Bradi1g55710
Bradi5g10093	Bradi4g27040		Bradi5g12830	Bradi1g63087		Bradi1g36580	Bradi2g12960		Bradi4g41000	Bradi1g58350	Bradi2g25310	Bradi2g26090	Bradi1g49950	Bradi4g30040
Bradi2g09910	Bradi4g02980		Bradi5g26410	Bradi1g68040		Bradi2g09370	Bradi4g30270		Bradi2g26200	Bradi4g34005	Bradi4g13978	Bradi2g36720	Bradi1g51980	Bradi1g22880
Bradi2g30460	Bradi1g59430		Bradi1g09537	Bradi2g02070		Bradi4g13208	Bradi2g55750		Bradi1g75740	Bradi5g18170	Bradi5g12430	Bradi2g44910	Bradi1g24560	Bradi1g53560
Bradi1g45210	Bradi1g71800		Bradi5g21710	Bradi4g40740		Bradi3g03270	Bradi2g46306		Bradi1g49770	Bradi5g15020	Bradi3g39740	Bradi2g57386	Bradi1g61250	Bradi2g45757
Bradi3g35050	Bradi3g06597		Bradi4g16755	Bradi1g20860		Bradi2g20060	Bradi3g42837		Bradi4g28300	Bradi2g53661	Bradi1g66710	Bradi3g52620	Bradi1g59270	Bradi2g19650
Bradi2g34300	Bradi5g16757		Bradi3g31697	Bradi3g58020		Bradi1g38400	Bradi2g35900		Bradi1g76890	Bradi1g29066	Bradi5g26770	Bradi5g27610	Bradi2g45757	Bradi3g36347
Bradi3g47060	Bradi2g11920		Bradi1g30730	Bradi3g55277		Bradi2g60910	Bradi2g60310		Bradi3g40860	Bradi1g27800	Bradi4g01887	Bradi3g19770	Bradi1g74310	Bradi1g07530
Bradi4g07911	Bradi4g03560		Bradi2g56397	Bradi1g46622		Bradi5g24090	Bradi3g56960		Bradi4g06980	Bradi1g66710	Bradi3g13770	Bradi4g11030	Bradi1g26880	Bradi2g43590
Bradi3g43020	Bradi2g50730		Bradi1g20797	Bradi1g23880		Bradi1g68460	Bradi4g31257		Bradi3g28900	Bradi1g74570	Bradi1g03220	Bradi2g30370	Bradi1g58160	Bradi1g49180
Bradi4g41550	Bradi1g11900		Bradi2g62165	Bradi1g77320		Bradi5g02890	Bradi1g63850		Bradi2g17192	Bradi2g09690	Bradi3g58780	Bradi3g08820	Bradi2g07272	Bradi2g42040
Bradi2g20110	Bradi1g38120		Bradi2g18877	Bradi2g24010		Bradi1g35990	Bradi2g43680		Bradi5g12660	Bradi1g60217	Bradi1g60100	Bradi1g37870	Bradi1g51170	Bradi3g34980
Bradi4g27040	Bradi2g38170		Bradi4g19450	Bradi2g01890		Bradi2g56676	Bradi2g02560		Bradi5g09650	Bradi1g52374	Bradi3g12627	Bradi4g25910	Bradi4g06510	Bradi3g09080
Bradi4g44860	Bradi1g43680		Bradi2g44930	Bradi1g57147		Bradi3g12920	Bradi1g13090		Bradi4g03500	Bradi4g45010	Bradi4g20500	Bradi5g02510	Bradi5g16310	Bradi5g12307
Bradi4g37856	Bradi1g63200		Bradi2g27847	Bradi4g17460		Bradi1g60217	Bradi3g41830		Bradi2g26650	Bradi1g00560	Bradi3g38580	Bradi2g46690	Bradi4g40780	Bradi1g38780
Bradi1g77320	Bradi4g00640		Bradi3g05767	Bradi3g48010		Bradi3g45648	Bradi5g22510		Bradi2g07266	Bradi3g52447	Bradi3g47010	Bradi3g13670	Bradi2g15872	Bradi1g69550
Bradi1g05217	Bradi2g61677		Bradi1g51630	Bradi3g44260		Bradi3g30500	Bradi2g05130		Bradi1g74310	Bradi4g24367	Bradi3g12925	Bradi3g59057	Bradi2g35080	Bradi2g56530
Bradi2g33620	Bradi2g39930		Bradi3g32820	Bradi2g43680		Bradi3g48820	Bradi1g65340		Bradi4g29160	Bradi1g17620	Bradi2g53800	Bradi3g37240	Bradi4g27570	Bradi3g36930
Bradi3g29310	Bradi3g07385		Bradi4g32090	Bradi1g28330		Bradi2g27140	Bradi1g72430		Bradi1g68710	Bradi3g59167	Bradi4g04420	Bradi1g07370	Bradi3g00330	Bradi2g02070
Bradi4g29290	Bradi2g01320		Bradi1g75930	Bradi2g38750		Bradi4g04440	Bradi1g01407		Bradi3g17773	Bradi3g18590	Bradi2g37340	Bradi1g25107	Bradi5g19320	Bradi1g64130
Bradi1g37270	Bradi1g35780		Bradi5g24027	Bradi1g23770		Bradi1g68570	Bradi3g33160		Bradi1g15170	Bradi4g37910	Bradi3g25370	Bradi4g23880	Bradi1g19080	Bradi1g60050
Bradi4g03121	Bradi5g19017		Bradi2g40507	Bradi3g08820		Bradi3g04315	Bradi2g47310		Bradi2g49330	Bradi1g42670	Bradi2g21120	Bradi2g08340	Bradi1g60217	Bradi1g59270
Bradi1g23510	Bradi5g08190		Bradi3g59950	Bradi3g16307		Bradi4g39190	Bradi2g44400		Bradi2g48810	Bradi1g31370	Bradi1g54360	Bradi3g48820	Bradi2g01890	Bradi1g71420
Bradi3g38950	Bradi1g49770		Bradi3g02640	Bradi2g52920		Bradi2g18877	Bradi2g01504		Bradi4g06510	Bradi1g64130	Bradi3g56787	Bradi5g21532	Bradi3g60780	Bradi3g55270
Bradi2g44172	Bradi3g51750		Bradi2g26607	Bradi2g10740		Bradi2g21850	Bradi2g26940		Bradi1g61680	Bradi3g03878	Bradi3g20520	Bradi1g67990	Bradi1g12870	Bradi5g12660
Bradi3g02880	Bradi1g59860		Bradi4g44860	Bradi1g08560		Bradi3g00311	Bradi2g55150		Bradi4g14081	Bradi1g60030	Bradi3g20980	Bradi1g29590	Bradi1g45833	Bradi3g33730
Bradi2g16960	Bradi1g57900		Bradi4g26270	Bradi4g29650		Bradi5g12660	Bradi1g01000		Bradi1g34670	Bradi4g41550	Bradi2g46120	Bradi5g25090	Bradi2g14750	Bradi3g10500
Bradi4g03645	Bradi4g02528		Bradi1g33340	Bradi5g09180		Bradi3g60920	Bradi3g41520		Bradi1g52374	Bradi1g52020	Bradi5g17132	Bradi4g44130	Bradi1g24147	Bradi1g47767
Bradi4g39100	Bradi2g08790		Bradi1g24500	Bradi1g14040		Bradi4g15015	Bradi2g56030		Bradi1g43710	Bradi3g38960	Bradi3g51380	Bradi2g16850	Bradi1g15330	Bradi5g26550
Bradi1g64320	Bradi1g07570		Bradi1g17080	Bradi3g58700		Bradi5g09130	Bradi1g25117		Bradi3g43040	Bradi1g22290	Bradi5g08620	Bradi5g24590	Bradi4g41850	Bradi3g33200
Bradi3g05950	Bradi1g43950		Bradi1g24147	Bradi2g23610		Bradi2g41087	Bradi1g59380		Bradi2g49850	Bradi4g33901	Bradi1g21095	Bradi1g27280	Bradi5g18170	Bradi3g07190
Bradi1g46280	Bradi4g41000		Bradi1g74862	Bradi5g24060		Bradi3g08930	Bradi1g08130		Bradi3g19210	Bradi4g26830	Bradi5g19560	Bradi2g11676	Bradi4g13978	Bradi1g43990
Bradi4g31277	Bradi3g05950		Bradi2g46301	Bradi4g45310		Bradi2g16402	Bradi1g25380		Bradi2g03713	Bradi1g23510	Bradi2g45160	Bradi3g42235	Bradi4g44907	Bradi3g15067
Bradi2g55077	Bradi1g72160		Bradi2g11220	Bradi2g30370		Bradi1g08560	Bradi4g16885		Bradi2g48610	Bradi2g39200	Bradi2g07630	Bradi3g50390	Bradi4g38740	Bradi2g55750
Bradi4g38140	Bradi1g27140		Bradi1g24747	Bradi1g77100		Bradi3g51380	Bradi4g40740		Bradi2g48930	Bradi2g11500	Bradi1g68380	Bradi1g07980	Bradi1g69160	Bradi4g31417
Bradi2g57190	Bradi5g18647		Bradi3g47067	Bradi3g35310		Bradi4g16762	Bradi2g01280		Bradi4g45190	Bradi3g51387	Bradi3g19280	Bradi5g15020	Bradi4g04987	Bradi1g02550
Bradi5g12307	Bradi5g09130		Bradi2g45740	Bradi3g57980		Bradi1g17800	Bradi4g42910		Bradi3g50390	Bradi2g50460	Bradi2g07050	Bradi2g09450	Bradi1g34087	Bradi1g07120
Bradi4g43361	Bradi2g47530		Bradi2g60904	Bradi1g49470		Bradi2g45620	Bradi5g02990		Bradi4g27210	Bradi4g37870	Bradi4g19207	Bradi1g54847	Bradi1g61680	Bradi3g56990
Bradi4g18921	Bradi2g37377		Bradi2g30370	Bradi4g19540		Bradi3g59057	Bradi1g66790		Bradi2g50470	Bradi5g16055	Bradi1g76880	Bradi2g07050	Bradi1g08410	Bradi4g11300
Bradi3g19170	Bradi2g02560		Bradi4g24367	Bradi1g19270		Bradi1g31370	Bradi3g40190		Bradi1g20790	Bradi1g59730	Bradi1g20860	Bradi2g42830	Bradi2g23610	Bradi5g25090
Bradi4g42337	Bradi1g08570		Bradi5g26550	Bradi2g43590		Bradi1g36260	Bradi4g44950		Bradi3g09700	Bradi3g07150	Bradi4g23887	Bradi4g06980	Bradi3g10770	Bradi1g74310
Bradi4g28640	Bradi1g01920		Bradi3g06740	Bradi1g64267		Bradi4g08420	Bradi2g56676		Bradi2g22400	Bradi1g15627	Bradi4g41000	Bradi5g17360	Bradi2g25310	Bradi1g28760
Bradi4g03867	Bradi3g56660		Bradi3g52670	Bradi5g09940		Bradi2g07550	Bradi4g34005		Bradi1g12870	Bradi3g47067	Bradi4g44950	Bradi2g16680	Bradi1g53560	Bradi2g06300
Bradi3g58197	Bradi2g12830			Bradi2g54680		Bradi3g53987	Bradi1g60320		Bradi1g60320	Bradi2g14750	Bradi1g33030	Bradi1g04720	Bradi1g25380	Bradi3g16515
Bradi3g48540	Bradi5g20840			Bradi3g38527		Bradi2g22360	Bradi4g29480		Bradi1g63520	Bradi3g49790	Bradi2g41027	Bradi5g26770	Bradi2g36130	Bradi3g52390
Bradi4g37870	Bradi1g39284			Bradi4g11487		Bradi1g74310	Bradi1g36260		Bradi3g28520	Bradi3g19770	Bradi2g48260	Bradi5g02100	Bradi5g16980	Bradi3g38950
Bradi4g00270	Bradi1g07060			Bradi3g58290		Bradi5g11240	Bradi5g06640		Bradi1g64770	Bradi4g39190	Bradi2g49850	Bradi5g19560	Bradi5g12660	Bradi2g11500
Bradi3g55890	Bradi2g45970			Bradi5g18880		Bradi1g52200	Bradi3g03770		Bradi4g04996	Bradi1g24560	Bradi1g78697	Bradi4g02440	Bradi3g19850	Bradi4g32440
Bradi2g41027	Bradi3g40920			Bradi4g36220		Bradi2g24197	Bradi3g22330		Bradi5g26770	Bradi1g10930	Bradi3g45840	Bradi5g12660	Bradi1g60490	Bradi1g51970
Bradi2g47240	Bradi4g07911			Bradi3g01770		Bradi1g20790	Bradi3g35210		Bradi3g12800	Bradi4g18770	Bradi1g25990	Bradi2g16402	Bradi2g34790	Bradi1g08310
Bradi4g04720	Bradi2g06450			Bradi4g37490		Bradi1g20797	Bradi1g00980		Bradi3g34040	Bradi1g28760	Bradi3g34410	Bradi1g22290	Bradi1g77430	Bradi1g68330
Bradi3g51740	Bradi2g47330			Bradi1g73710		Bradi1g59880	Bradi1g32470		Bradi5g17027	Bradi2g26690	Bradi1g71425	Bradi1g45833	Bradi4g07880	Bradi4g06117
Bradi4g04050	Bradi1g71667			Bradi5g18360		Bradi3g38227	Bradi1g68040		Bradi2g03280	Bradi2g25640	Bradi1g68710	Bradi1g57040	Bradi4g23800	Bradi1g14720
Bradi4g41440	Bradi2g20110			Bradi5g15000		Bradi2g33920	Bradi1g04300		Bradi2g49912	Bradi1g01021	Bradi5g04630	Bradi4g32759	Bradi1g77140	Bradi1g36580
Bradi1g26470	Bradi2g02890			Bradi1g58240		Bradi3g16927	Bradi5g11710		Bradi2g48260	Bradi2g49850	Bradi3g59130	Bradi1g12280	Bradi3g36920	Bradi1g06750
Bradi2g03280	Bradi4g00860			Bradi3g13770		Bradi2g57530	Bradi2g48267		Bradi3g50930	Bradi1g15560	Bradi1g56860	Bradi4g30570	Bradi2g21500	Bradi3g32100
Bradi1g76330	Bradi1g08060			Bradi3g47690		Bradi1g19000	Bradi2g39190		Bradi3g28460	Bradi3g50670	Bradi1g66700	Bradi5g11780	Bradi1g26530	Bradi4g16830
Bradi4g44277	Bradi2g17210			Bradi5g23790		Bradi2g26607	Bradi5g16980		Bradi5g22510	Bradi3g60780	Bradi5g17850	Bradi1g53560	Bradi3g32020	Bradi5g15970
Bradi1g53710	Bradi4g17040			Bradi1g11680		Bradi2g38660	Bradi1g00970		Bradi4g00300	Bradi5g14090	Bradi1g15170	Bradi2g52060	Bradi1g59820	Bradi2g08790
Bradi4g23450	Bradi3g43450			Bradi2g38237		Bradi1g09670	Bradi2g44930		Bradi2g21500	Bradi1g72780	Bradi4g44093	Bradi3g00660	Bradi4g08420	Bradi1g67687
Bradi3g58937	Bradi1g02720			Bradi2g41270		Bradi1g15330	Bradi3g43850		Bradi1g24090	Bradi2g53540	Bradi2g44420	Bradi4g30270	Bradi3g39880	Bradi1g68300
	Bradi4g05860			Bradi2g48150		Bradi2g26090	Bradi2g09191		Bradi2g44920	Bradi3g10200	Bradi2g31560	Bradi3g17773	Bradi5g06125	Bradi2g49567
	Bradi1g17620			Bradi1g78320		Bradi5g24140	Bradi1g54390		Bradi2g57190	Bradi3g33106	Bradi2g27140	Bradi5g08620	Bradi5g25767	Bradi1g52020
	Bradi2g26890			Bradi4g43510		Bradi1g37480	Bradi2g11080		Bradi2g58912	Bradi1g09760	Bradi3g59730	Bradi5g26070	Bradi5g16200	Bradi5g19017
	Bradi1g13680			Bradi2g60260		Bradi4g34840	Bradi2g38490		Bradi2g28070	Bradi2g47330	Bradi1g36520	Bradi5g16200	Bradi3g18600	Bradi2g09370
	Bradi3g10630			Bradi2g46520		Bradi2g03320	Bradi2g14750		Bradi5g08620	Bradi2g04780	Bradi1g21780	Bradi2g45490	Bradi2g01280	Bradi2g52730
	Bradi5g16055			Bradi3g02790		Bradi5g18820	Bradi1g77320		Bradi5g23790	Bradi5g23890	Bradi3g53987	Bradi1g59500	Bradi4g10655	Bradi4g28350
	Bradi2g47240			Bradi5g12570		Bradi4g16755	Bradi3g02232		Bradi3g08930	Bradi2g14690	Bradi5g15160	Bradi1g07140	Bradi2g60390	Bradi1g32800
	Bradi3g60850			Bradi2g01800		Bradi3g42100	Bradi1g68590		Bradi3g05867	Bradi2g27847	Bradi3g55287	Bradi1g44005	Bradi3g51387	Bradi3g52220
	Bradi4g00270			Bradi2g59420		Bradi1g72430	Bradi3g09350		Bradi1g28870	Bradi1g58480	Bradi4g19577	Bradi4g31110	Bradi1g35990	Bradi5g02510
	Bradi3g34780			Bradi2g39091		Bradi1g12550	Bradi2g33920		Bradi4g44950	Bradi2g59810	Bradi1g67230	Bradi4g44838	Bradi4g16830	Bradi3g10770
	Bradi3g42700			Bradi1g29267		Bradi2g50410	Bradi4g31800		Bradi3g60780	Bradi4g03121	Bradi1g72430	Bradi1g14560	Bradi4g01887	Bradi4g41850
	Bradi2g50620			Bradi1g23400		Bradi1g10047	Bradi3g14290		Bradi1g20797	Bradi4g19207	Bradi1g15377	Bradi1g67020	Bradi2g21340	Bradi1g28330
	Bradi2g48279			Bradi2g39074		Bradi3g52447	Bradi2g09370		Bradi1g31370	Bradi1g59820	Bradi2g42300	Bradi1g13660	Bradi1g38687	Bradi2g47130
	Bradi3g39740			Bradi1g71373		Bradi1g23620	Bradi2g48930		Bradi3g28455	Bradi1g06290	Bradi2g47330	Bradi1g65340	Bradi3g49160	Bradi1g09900
	Bradi5g12800			Bradi1g62170		Bradi4g37627	Bradi1g77100		Bradi1g17060	Bradi3g46657	Bradi3g24010	Bradi1g23770	Bradi3g27800	Bradi4g02580
	Bradi2g07330			Bradi3g26860		Bradi3g00540	Bradi3g58290		Bradi3g56060	Bradi3g57620	Bradi4g07880	Bradi2g45620	Bradi3g19100	Bradi1g07180
	Bradi4g29440			Bradi5g02260		Bradi1g23920	Bradi4g28294		Bradi4g16885	Bradi5g06125	Bradi4g35356	Bradi1g28960	Bradi1g55710	Bradi4g42910
	Bradi2g41087			Bradi1g29457		Bradi2g01077	Bradi4g16280		Bradi1g29590	Bradi2g22360	Bradi5g12890	Bradi3g21597	Bradi2g46690	Bradi4g13208
	Bradi3g18590			Bradi2g49912		Bradi3g30127	Bradi5g08620		Bradi4g30570	Bradi4g44140	Bradi1g30420	Bradi5g13120	Bradi4g44913	Bradi1g48470
	Bradi2g61410			Bradi1g64130		Bradi3g09690	Bradi3g60352		Bradi5g15285	Bradi4g06980	Bradi2g15630	Bradi4g28300	Bradi1g09760	Bradi3g08820
	Bradi2g32220			Bradi3g19770		Bradi1g23640	Bradi3g27600		Bradi1g69827	Bradi3g28900	Bradi4g03121	Bradi5g02990	Bradi1g75290	Bradi2g11860
	Bradi2g52920			Bradi2g46360		Bradi4g02767	Bradi1g26070		Bradi1g37480	Bradi2g09450	Bradi4g30040	Bradi4g34230	Bradi1g72430	Bradi1g32420
	Bradi1g76787			Bradi3g52670		Bradi3g40200	Bradi2g15890		Bradi5g22547	Bradi3g33770	Bradi1g53560	Bradi2g16960	Bradi2g03400	Bradi4g33550
	Bradi2g57490			Bradi4g03050		Bradi5g15104	Bradi3g51680		Bradi2g59420	Bradi1g64640	Bradi1g22880	Bradi4g39100	Bradi3g48820	Bradi1g12870
	Bradi3g47690			Bradi2g45310		Bradi1g12010	Bradi1g49770		Bradi2g18877	Bradi1g58491	Bradi2g19650	Bradi2g56890	Bradi2g24197	Bradi5g23790
	Bradi3g47950			Bradi4g35850		Bradi1g78320	Bradi1g43220		Bradi3g09290	Bradi1g57860	Bradi3g36347	Bradi3g43587	Bradi3g33770	Bradi1g68040
	Bradi5g10093			Bradi5g17132		Bradi1g16490	Bradi1g64267		Bradi3g01770	Bradi3g09730	Bradi2g45757	Bradi5g18060	Bradi4g41000	Bradi1g17620
	Bradi4g32200			Bradi1g33700		Bradi3g46270	Bradi4g03970		Bradi2g59210	Bradi3g59950	Bradi1g07530	Bradi2g36130	Bradi3g51380	Bradi3g52470
	Bradi2g53970			Bradi1g09760		Bradi1g13910	Bradi4g07430		Bradi3g19280	Bradi2g21500	Bradi2g43590	Bradi5g15180	Bradi1g18650	Bradi2g58770
	Bradi4g14237			Bradi3g39918		Bradi1g12650	Bradi3g26860		Bradi2g25500	Bradi2g46690	Bradi1g49180	Bradi1g11900	Bradi1g29515	Bradi5g22830
	Bradi2g14750			Bradi1g54280		Bradi2g07330	Bradi1g69980		Bradi4g07880	Bradi4g11300	Bradi2g16140	Bradi1g77047	Bradi2g07266	Bradi3g16307
	Bradi5g11350			Bradi2g26607		Bradi3g51387	Bradi1g22290		Bradi3g59730	Bradi5g17027	Bradi1g77667	Bradi1g36520	Bradi2g08340	Bradi3g39480
	Bradi2g44190			Bradi1g58415		Bradi3g11512	Bradi4g26830		Bradi1g65340	Bradi2g50687	Bradi2g42040	Bradi2g05690	Bradi3g08930	Bradi3g50180
	Bradi3g35726			Bradi3g59430		Bradi4g16530	Bradi2g49520		Bradi5g20880	Bradi3g40190	Bradi3g34980	Bradi5g24090	Bradi3g56990	Bradi3g35660
	Bradi4g07980			Bradi2g05226		Bradi4g01887	Bradi2g54410		Bradi4g30040	Bradi1g15330	Bradi5g12307	Bradi3g58780	Bradi2g51860	Bradi2g56607
	Bradi3g35210			Bradi2g55050		Bradi2g62370	Bradi2g19830		Bradi3g58290	Bradi2g17600	Bradi1g38780	Bradi4g31800	Bradi1g19220	Bradi1g69650
	Bradi1g37450			Bradi3g40200		Bradi2g09187	Bradi2g42830		Bradi3g21597	Bradi2g56607	Bradi1g69550	Bradi3g37020	Bradi3g09660	Bradi5g06640
	Bradi2g08660			Bradi3g52220		Bradi3g07260	Bradi4g12160		Bradi1g04720	Bradi1g20860	Bradi2g02070	Bradi1g01880	Bradi1g04300	Bradi2g57680
	Bradi1g72762			Bradi2g14392		Bradi2g31580	Bradi4g16762		Bradi4g07290	Bradi2g36130	Bradi1g64130	Bradi2g56240	Bradi3g50930
	Bradi1g27237			Bradi1g63850		Bradi4g45320	Bradi4g30060		Bradi3g38950	Bradi4g26130	Bradi3g36930	Bradi2g23200	Bradi3g30260
	Bradi3g38950			Bradi3g59730		Bradi3g43137	Bradi3g57027		Bradi2g21120	Bradi3g51380	Bradi1g60050	Bradi3g11370	Bradi2g21120
	Bradi5g27596			Bradi4g14081		Bradi1g69650	Bradi2g13520		Bradi1g52020	Bradi1g46450	Bradi2g03713	Bradi4g28160	Bradi1g64267
	Bradi4g03730			Bradi2g44930		Bradi3g19893	Bradi1g68330		Bradi3g59130	Bradi2g35780	Bradi1g08560	Bradi1g08130	Bradi4g42910
	Bradi2g33620			Bradi2g53780		Bradi1g44730	Bradi2g61960		Bradi1g76970	Bradi2g12960	Bradi1g59270	Bradi2g31887	Bradi3g27506
	Bradi3g46247			Bradi4g28870		Bradi2g36030	Bradi1g32428		Bradi3g19100	Bradi4g41000	Bradi1g71420	Bradi1g04300	Bradi3g59440
	Bradi2g36730			Bradi2g53540		Bradi2g58310	Bradi1g08989		Bradi4g05630	Bradi1g56580	Bradi1g63190	Bradi1g11650	Bradi3g34940
	Bradi2g26870			Bradi2g57220		Bradi2g31887	Bradi5g12430		Bradi4g32763	Bradi1g35210	Bradi3g55270	Bradi3g00330	Bradi3g38580
	Bradi3g48080			Bradi1g56137		Bradi3g27870	Bradi1g28090		Bradi4g44427	Bradi3g59490	Bradi5g12660	Bradi1g02720	Bradi1g06750
	Bradi1g69637			Bradi3g05437		Bradi4g37040	Bradi1g39167		Bradi1g31700	Bradi1g11000	Bradi3g33730	Bradi1g50390	Bradi2g17210
	Bradi4g14840			Bradi2g17600		Bradi4g14870	Bradi1g00830		Bradi1g25380	Bradi2g17680	Bradi3g10500	Bradi3g48810	Bradi1g20790
	Bradi2g59650			Bradi2g15980		Bradi2g56530	Bradi4g04996		Bradi1g13047	Bradi4g01100	Bradi1g47767	Bradi2g16140	Bradi4g13208
	Bradi3g30600			Bradi2g05070		Bradi2g48150	Bradi3g29797		Bradi2g37181	Bradi1g58160	Bradi5g26550	Bradi2g46630	Bradi2g04847
	Bradi1g59880			Bradi2g52730		Bradi5g08620	Bradi1g37220		Bradi1g64646	Bradi3g08240	Bradi3g33200	Bradi5g15480	Bradi3g36760
	Bradi4g29290			Bradi4g05300		Bradi2g40390	Bradi2g59420		Bradi1g70830	Bradi4g07290	Bradi3g19180	Bradi4g29963	Bradi3g02960
	Bradi1g77320			Bradi2g26277		Bradi2g26100	Bradi5g21710		Bradi2g14750	Bradi1g71425	Bradi1g43990	Bradi3g10530	Bradi1g36860
	Bradi1g66100			Bradi1g74540		Bradi1g50407	Bradi3g14950		Bradi5g23600	Bradi1g20790	Bradi3g15067	Bradi1g11430	Bradi1g09090
	Bradi3g54110			Bradi3g28350		Bradi3g48810	Bradi3g51380		Bradi3g06530	Bradi1g07980	Bradi1g04670	Bradi2g38750	Bradi1g08310
	Bradi2g42847			Bradi2g45160		Bradi4g41000	Bradi5g15167		Bradi5g01150	Bradi4g05860	Bradi4g03820	Bradi2g35080	Bradi1g32420
	Bradi2g44440			Bradi2g16570		Bradi1g55760	Bradi1g33690		Bradi4g05300	Bradi1g11900	Bradi2g55750	Bradi3g34040	Bradi5g20840
	Bradi2g48010			Bradi3g35210		Bradi5g25090	Bradi2g16070		Bradi5g14772	Bradi2g16810	Bradi4g31417	Bradi2g16350	Bradi5g15850
	Bradi1g59500			Bradi1g06772		Bradi4g28350	Bradi5g25090		Bradi3g50670	Bradi5g01950	Bradi2g40620	Bradi1g06750	Bradi3g28520
	Bradi1g21095			Bradi2g10880		Bradi1g09900	Bradi1g11000		Bradi1g20270	Bradi2g43900	Bradi1g02550	Bradi3g60027	Bradi2g50290
	Bradi2g12057			Bradi1g09710		Bradi5g22000	Bradi1g07340		Bradi2g30410	Bradi2g01340	Bradi4g03500	Bradi3g02640	Bradi3g35726
	Bradi2g25550			Bradi3g18820		Bradi4g25740	Bradi2g06890		Bradi4g41527	Bradi1g60207	Bradi1g07120	Bradi5g01410	Bradi1g76970
	Bradi1g76330			Bradi1g76550		Bradi2g41027	Bradi2g57220		Bradi5g15180	Bradi4g36370	Bradi4g11300	Bradi3g39480	Bradi2g12427
	Bradi3g56060			Bradi3g04440		Bradi1g02980	Bradi3g56280		Bradi3g05880	Bradi2g52400	Bradi1g74310	Bradi4g32480	Bradi2g05980
	Bradi2g58750			Bradi1g62240		Bradi5g17132	Bradi2g46301		Bradi2g62370	Bradi3g29797	Bradi1g28760	Bradi2g42300	Bradi5g01950
	Bradi1g35477			Bradi3g13170		Bradi1g68000	Bradi4g35850		Bradi4g38740	Bradi3g55840	Bradi2g06300	Bradi2g44930	Bradi1g52374
	Bradi1g29710			Bradi2g50967		Bradi4g29440	Bradi3g51387		Bradi4g24310	Bradi1g24110	Bradi3g38950	Bradi4g16755	Bradi2g56607
	Bradi4g03970			Bradi5g15480		Bradi3g21450	Bradi5g26550		Bradi2g44190	Bradi1g20797	Bradi3g58290	Bradi1g63170	Bradi5g17027
	Bradi5g09530			Bradi5g10970		Bradi2g13520	Bradi1g45010		Bradi5g26550	Bradi1g20440	Bradi4g32440	Bradi3g28460	Bradi3g19280
	Bradi2g16330			Bradi5g26725		Bradi1g20860	Bradi1g65300		Bradi3g27506	Bradi2g05980	Bradi2g11500	Bradi3g41800	Bradi2g45350
	Bradi2g48030			Bradi4g27570		Bradi1g52020	Bradi3g02570		Bradi4g08420	Bradi2g08030	Bradi1g51970	Bradi1g08500	Bradi3g42618
	Bradi4g28300			Bradi3g57027		Bradi1g23510	Bradi4g32200		Bradi2g08340	Bradi2g20060	Bradi1g68330	Bradi3g13990	Bradi5g18820
	Bradi1g20330			Bradi2g45390		Bradi1g18920	Bradi3g34245		Bradi1g17510	Bradi3g50930	Bradi1g14720	Bradi1g28530	Bradi1g63100
	Bradi5g17740			Bradi3g59440		Bradi1g46280	Bradi3g38761		Bradi2g06520	Bradi5g15612	Bradi1g76890	Bradi3g54387	Bradi1g00710
	Bradi2g50250			Bradi1g13420		Bradi3g58780	Bradi4g03645		Bradi5g11100	Bradi4g32190	Bradi1g50740	Bradi4g30490	Bradi3g29210
	Bradi4g37856			Bradi1g13226		Bradi1g00940	Bradi4g37910		Bradi3g42235	Bradi1g14750	Bradi1g36580	Bradi5g15527	Bradi1g64770
	Bradi3g03270			Bradi2g12920		Bradi1g55710	Bradi4g26130		Bradi3g59237	Bradi3g19100	Bradi1g67460	Bradi2g37720	Bradi1g36580
	Bradi4g40710			Bradi2g49560		Bradi2g57386	Bradi1g63840		Bradi2g09370	Bradi3g28520	Bradi2g22360	Bradi2g43750	Bradi1g41820
	Bradi1g25107			Bradi5g12430		Bradi1g59380	Bradi1g03400		Bradi4g27624	Bradi3g42837	Bradi1g06750	Bradi1g64267	Bradi2g12790
	Bradi3g36010			Bradi1g30550		Bradi3g01640	Bradi2g43900		Bradi5g22000	Bradi4g42910	Bradi3g32100	Bradi1g48330	Bradi4g19600
	Bradi3g57320			Bradi3g10120		Bradi4g05328	Bradi2g26607		Bradi1g37870	Bradi3g30127	Bradi2g30500	Bradi2g15872	Bradi4g31800
	Bradi1g74640			Bradi1g07980		Bradi4g03651	Bradi1g15170		Bradi4g39610	Bradi1g26880	Bradi5g15970	Bradi2g18650	Bradi5g17132
	Bradi4g36240			Bradi2g37487		Bradi2g58630	Bradi5g26060		Bradi1g12290	Bradi4g28294	Bradi2g08790	Bradi2g37181	Bradi4g06750
	Bradi1g01000			Bradi4g28070		Bradi1g57900	Bradi5g15527		Bradi2g26090	Bradi2g11080	Bradi1g67687	Bradi1g15060	Bradi3g59420
	Bradi1g73190			Bradi1g39167		Bradi1g26680	Bradi3g58700		Bradi5g17566	Bradi5g21040	Bradi3g27800	Bradi2g49850	Bradi2g12600
	Bradi3g36600			Bradi2g14720		Bradi1g62063	Bradi3g52640		Bradi2g56890	Bradi1g28870	Bradi3g43587	Bradi3g05867	Bradi2g28460
	Bradi3g48540			Bradi2g42830		Bradi3g30457	Bradi3g07150		Bradi5g13120	Bradi2g56030	Bradi2g49567	Bradi1g08710	Bradi1g01021
	Bradi2g34740			Bradi3g25670		Bradi4g03197	Bradi1g10560		Bradi3g46140	Bradi1g04810	Bradi1g56937	Bradi3g05400	Bradi1g77320
	Bradi4g22220			Bradi2g15630		Bradi4g18170	Bradi1g19790		Bradi1g68460	Bradi4g31417	Bradi1g52020	Bradi5g18820	Bradi4g41540
	Bradi4g38620			Bradi1g02770		Bradi3g10260	Bradi4g07290		Bradi2g38987	Bradi3g26880	Bradi5g19017	Bradi2g44440	Bradi5g10130
	Bradi4g03460			Bradi4g24650		Bradi3g56490	Bradi3g42235		Bradi3g03770	Bradi2g44920	Bradi2g09370	Bradi1g09090	Bradi3g17550
	Bradi1g21990			Bradi4g28160		Bradi1g37205	Bradi1g48330		Bradi2g15872	Bradi1g23920	Bradi4g28350	Bradi2g31560	Bradi2g41087
	Bradi2g03670			Bradi3g51680		Bradi5g18647	Bradi2g14720		Bradi1g28330	Bradi4g03730	Bradi2g52730	Bradi1g70290	Bradi5g02260
	Bradi3g43020			Bradi4g04460		Bradi1g17510	Bradi1g63490		Bradi1g12280	Bradi1g51170	Bradi2g08300	Bradi3g20520	Bradi5g21710
	Bradi1g35530			Bradi2g56960		Bradi2g21340	Bradi1g27280		Bradi3g19180	Bradi1g50390	Bradi1g32800	Bradi1g37210	Bradi5g03211
	Bradi2g03320			Bradi3g36600		Bradi2g60310	Bradi2g30410		Bradi3g30277	Bradi5g18060	Bradi3g52220	Bradi5g25117	Bradi4g44838
	Bradi1g76340			Bradi1g11610		Bradi4g26410	Bradi2g14567		Bradi3g50060	Bradi1g76387	Bradi3g28520	Bradi1g07110	Bradi4g44300
	Bradi3g55190			Bradi2g48210		Bradi2g12047	Bradi1g60490		Bradi1g38687	Bradi2g07951	Bradi5g02510	Bradi5g12370	Bradi3g42100
	Bradi2g43900			Bradi2g44190		Bradi2g45757	Bradi1g09537		Bradi3g49360	Bradi5g16310	Bradi1g28330	Bradi2g34460	Bradi1g20100
	Bradi1g33087			Bradi1g60846		Bradi1g24147	Bradi2g10302		Bradi5g11780	Bradi2g58440	Bradi2g47130	Bradi3g34940	Bradi1g76330
	Bradi1g28700			Bradi4g43590		Bradi1g21990	Bradi1g74310		Bradi2g55750	Bradi5g25767	Bradi3g53530	Bradi3g36920	Bradi1g51040
	Bradi4g18910			Bradi3g50390		Bradi1g54147	Bradi4g14870		Bradi2g21340	Bradi3g30260	Bradi2g53170	Bradi1g31370	Bradi2g44930
	Bradi4g06740			Bradi1g24110		Bradi2g14392	Bradi3g17287		Bradi1g15377	Bradi5g15850	Bradi4g02580	Bradi1g51630	Bradi3g06900
	Bradi1g58840			Bradi2g27140		Bradi2g49240	Bradi1g53470		Bradi2g08030	Bradi2g07272	Bradi1g07180	Bradi2g47530	Bradi3g19770
	Bradi3g05210			Bradi2g53970		Bradi3g36010	Bradi1g11900		Bradi2g58440	Bradi4g41527	Bradi4g13208	Bradi1g14710	Bradi1g10150
	Bradi1g11200			Bradi5g20880		Bradi3g39467	Bradi3g20520		Bradi1g19080	Bradi1g65750	Bradi4g42910	Bradi1g61250	Bradi1g08710
	Bradi2g39950			Bradi2g54410		Bradi3g11470	Bradi2g25640		Bradi3g10530	Bradi1g24090	Bradi5g19410	Bradi5g23976	Bradi4g41550
	Bradi1g33097			Bradi3g19020		Bradi1g46560	Bradi5g25117		Bradi2g16140	Bradi1g34525	Bradi1g74410	Bradi3g03160	Bradi4g28160
	Bradi5g06125			Bradi4g25490		Bradi3g55840	Bradi2g44920		Bradi1g77430	Bradi2g25310	Bradi1g48470	Bradi5g20760	Bradi3g42837
	Bradi3g15087			Bradi4g08025		Bradi1g64920	Bradi2g49640		Bradi2g05690	Bradi3g13770	Bradi3g08820	Bradi3g12800	Bradi5g26550
	Bradi5g16060			Bradi1g27237		Bradi3g45951	Bradi2g53780		Bradi2g07550	Bradi1g44005	Bradi2g11860	Bradi2g34790	Bradi1g44005
	Bradi3g08338			Bradi1g72430		Bradi2g04900	Bradi4g13227		Bradi2g02560	Bradi3g19210	Bradi1g32420	Bradi3g42100	Bradi3g20520
	Bradi2g23490			Bradi1g13047		Bradi3g32497	Bradi3g32020		Bradi5g16055	Bradi1g59490	Bradi5g01150	Bradi1g53470	Bradi1g04620
	Bradi1g13180			Bradi1g08907		Bradi5g25117	Bradi3g15067		Bradi5g15480	Bradi2g59380	Bradi4g33550	Bradi5g15167	Bradi2g31560
	Bradi3g14350			Bradi2g07951		Bradi3g39480	Bradi1g12010		Bradi2g01077	Bradi1g29515	Bradi1g12870	Bradi2g04780	Bradi3g56280
	Bradi4g38770			Bradi2g55750		Bradi3g38950	Bradi4g01887		Bradi3g20520	Bradi1g34087	Bradi5g23790	Bradi3g27260	Bradi2g11950
	Bradi1g50390			Bradi2g17210		Bradi1g76880	Bradi3g18630		Bradi1g10150	Bradi2g49912	Bradi1g68040	Bradi1g07190	Bradi2g16350
	Bradi5g10117			Bradi2g41510		Bradi1g74430	Bradi1g23510		Bradi5g18820	Bradi1g24490	Bradi1g17620	Bradi2g26330	Bradi4g37540
	Bradi2g00670			Bradi1g36260		Bradi1g09760	Bradi2g26710		Bradi1g52120	Bradi1g69307	Bradi2g12600	Bradi3g26391	Bradi2g12960
	Bradi1g48240			Bradi2g52760		Bradi3g18680	Bradi3g09700		Bradi5g02990	Bradi2g45350	Bradi3g52470	Bradi3g09730	Bradi1g71510
	Bradi5g14200			Bradi1g52670		Bradi1g76890	Bradi3g30277		Bradi3g43137	Bradi3g27506	Bradi2g52400	Bradi4g45310	Bradi2g04900
	Bradi5g21600			Bradi1g08570		Bradi4g13227	Bradi3g56490		Bradi1g12010	Bradi4g03970	Bradi2g58770	Bradi2g24430	Bradi1g67990
	Bradi4g34370			Bradi1g54390		Bradi5g20177	Bradi4g09770		Bradi1g68380	Bradi1g74310	Bradi2g08030	Bradi4g31417	Bradi1g63520
	Bradi4g25022			Bradi1g08550		Bradi2g42830	Bradi4g06980		Bradi1g54847	Bradi1g68710	Bradi5g22830	Bradi1g44530	Bradi1g28870
	Bradi4g08030			Bradi3g34040		Bradi4g06510	Bradi2g12427		Bradi2g37750	Bradi4g28350	Bradi3g39480	Bradi4g43110	Bradi1g13047
	Bradi4g38740			Bradi3g16880		Bradi2g10740	Bradi2g42870		Bradi1g57040	Bradi3g18600	Bradi3g16307	Bradi4g38740	Bradi2g47330
	Bradi1g45210			Bradi1g10150		Bradi3g34040	Bradi1g22680		Bradi1g23510	Bradi3g08710	Bradi3g46140	Bradi1g74430	Bradi4g05300
	Bradi1g20860			Bradi3g08930		Bradi1g56937	Bradi2g52790		Bradi5g11240	Bradi1g32420	Bradi3g59210	Bradi3g19100	Bradi2g44920
	Bradi4g39100			Bradi5g02510		Bradi2g56607	Bradi2g33270		Bradi1g11270	Bradi3g11470	Bradi3g50180	Bradi4g19207	Bradi2g62370
	Bradi2g55660			Bradi4g00300		Bradi3g41800	Bradi1g31370		Bradi2g52060	Bradi1g13420	Bradi3g35660	Bradi3g30670	Bradi2g13520
	Bradi1g68750			Bradi4g44400		Bradi1g60100	Bradi1g24560		Bradi2g23220	Bradi1g02720	Bradi2g56607	Bradi1g73040	Bradi3g60027
	Bradi4g31277			Bradi4g40020		Bradi4g43710	Bradi3g43270		Bradi5g24590	Bradi2g59960	Bradi1g69650	Bradi1g68830	Bradi2g35707
	Bradi3g57820			Bradi3g41800		Bradi2g36130	Bradi3g56787		Bradi3g34245	Bradi3g34410	Bradi5g06640	Bradi3g07660	Bradi1g01880
	Bradi3g30260			Bradi2g41087		Bradi3g57320	Bradi4g23910		Bradi3g09660	Bradi1g24980	Bradi1g76470	Bradi4g41137	Bradi2g26940
	Bradi2g24850			Bradi1g15400		Bradi3g15120	Bradi1g08500		Bradi1g48330	Bradi2g25550		Bradi3g29810	Bradi2g08030
	Bradi5g17900			Bradi1g33160		Bradi4g19540	Bradi5g20660		Bradi2g16850	Bradi1g75290		Bradi1g28330	Bradi3g07931
	Bradi2g05600			Bradi2g40390		Bradi3g44930	Bradi5g18060		Bradi2g56607	Bradi2g03400		Bradi1g25990	Bradi3g54370
	Bradi4g08060			Bradi3g18600		Bradi4g27050	Bradi3g50670		Bradi1g00830	Bradi1g45020		Bradi2g09690	Bradi1g64384
	Bradi4g04050			Bradi4g09330		Bradi1g71465	Bradi1g36580		Bradi5g15167	Bradi3g54190		Bradi3g16187	Bradi3g37020
	Bradi3g29310			Bradi2g49000		Bradi1g37210	Bradi2g38982		Bradi3g35726	Bradi3g19020		Bradi2g53780	Bradi1g02720
	Bradi1g67530			Bradi1g08995		Bradi2g49850	Bradi4g01460		Bradi4g41540	Bradi5g22510		Bradi1g17510	Bradi1g63490
	Bradi3g37640			Bradi4g06117		Bradi2g58020	Bradi1g18720		Bradi5g17127	Bradi3g59130		Bradi3g10260	Bradi5g17127
	Bradi3g20520			Bradi2g59119		Bradi2g27340	Bradi1g51170		Bradi3g25370	Bradi1g64770		Bradi4g11300	Bradi4g44140
	Bradi4g13670			Bradi3g43595		Bradi2g37720	Bradi1g27192		Bradi3g52640	Bradi2g48810		Bradi1g50280	Bradi3g03210
	Bradi1g49920			Bradi2g57150		Bradi1g52330	Bradi1g05240		Bradi3g15067	Bradi3g06530		Bradi1g71667	Bradi1g25990
	Bradi2g01430			Bradi2g26710		Bradi3g03520	Bradi3g07933		Bradi3g43587	Bradi1g15170		Bradi2g03713	Bradi1g05240
	Bradi2g39790			Bradi5g26550		Bradi1g68710	Bradi1g41820		Bradi3g53987	Bradi1g09090		Bradi1g38630	Bradi1g55760
	Bradi1g56130			Bradi3g50670		Bradi2g46835	Bradi4g05860		Bradi1g54920	Bradi3g15120		Bradi5g01420	Bradi1g26830
	Bradi3g03587			Bradi1g44730		Bradi2g44950	Bradi2g56960		Bradi4g41137	Bradi2g31580		Bradi4g06117	Bradi1g68460
	Bradi3g02160			Bradi1g52011		Bradi1g00710	Bradi3g34990		Bradi1g26830	Bradi1g08718		Bradi2g43797	Bradi1g57070
	Bradi1g29720			Bradi2g55730		Bradi2g47310	Bradi1g09450		Bradi1g36350	Bradi3g07190		Bradi2g50967	Bradi3g53530
	Bradi1g60010			Bradi1g51470		Bradi1g76840	Bradi3g42100		Bradi2g22875	Bradi2g01280		Bradi2g58770	Bradi3g11370
	Bradi1g57200			Bradi4g45320		Bradi3g36190	Bradi3g44197		Bradi2g16350	Bradi2g48610		Bradi4g28350	Bradi1g18020
	Bradi4g26940			Bradi3g05233		Bradi1g35960	Bradi1g47767		Bradi1g64130	Bradi2g51860		Bradi1g57070	Bradi3g35210
	Bradi1g65300			Bradi1g02400		Bradi4g09330	Bradi2g49330		Bradi4g45310	Bradi4g19600		Bradi1g07032	Bradi3g16880
	Bradi4g02747			Bradi1g67020		Bradi4g40810	Bradi1g58210		Bradi3g02640	Bradi2g04290		Bradi5g22547	Bradi2g15870
	Bradi5g14490			Bradi3g14950		Bradi1g73040	Bradi2g22400		Bradi2g16402	Bradi1g53560		Bradi1g12290	Bradi1g68830
	Bradi2g53540			Bradi4g33640		Bradi3g02640	Bradi5g13120		Bradi1g30740	Bradi4g28870		Bradi2g39190	Bradi1g19230
	Bradi4g29010			Bradi1g67760		Bradi1g72390	Bradi4g28320		Bradi3g19850	Bradi2g60070		Bradi3g01770	Bradi1g54280
	Bradi4g08630			Bradi5g06377		Bradi2g46520	Bradi5g22780		Bradi1g72430	Bradi3g26860		Bradi4g30000	Bradi1g12260
	Bradi1g66420			Bradi1g29515		Bradi2g14820	Bradi2g40950		Bradi1g29720	Bradi3g20520		Bradi1g60440	Bradi2g15980
	Bradi2g12880			Bradi1g58260		Bradi2g07951	Bradi1g03550		Bradi2g31580	Bradi3g00330		Bradi3g60780	Bradi2g37181
	Bradi5g17027			Bradi2g23540		Bradi2g38828	Bradi2g50967		Bradi1g13910	Bradi3g56490		Bradi1g12010	Bradi3g59730
	Bradi3g59520			Bradi2g57887		Bradi2g37377	Bradi3g52390		Bradi3g36930	Bradi5g17132		Bradi2g28460	Bradi1g76550
	Bradi2g03713			Bradi4g28300		Bradi1g08130	Bradi3g57220		Bradi3g56190	Bradi4g42230		Bradi4g14870	Bradi3g28900
	Bradi3g46720			Bradi4g44300		Bradi4g08500	Bradi1g70280		Bradi1g14560	Bradi2g15872		Bradi3g35726	Bradi3g56490
	Bradi5g27430			Bradi4g03121		Bradi1g28366	Bradi1g22730		Bradi4g44913	Bradi5g15000		Bradi1g15170	Bradi2g48810
	Bradi2g57590			Bradi5g25740		Bradi2g07050	Bradi2g12067		Bradi5g06640	Bradi2g16350		Bradi2g48810	Bradi3g42235
	Bradi2g41696			Bradi3g52390		Bradi2g51860	Bradi2g15930		Bradi1g36907	Bradi3g29310		Bradi3g56060	Bradi3g26391
	Bradi4g11357			Bradi4g30040		Bradi1g14560	Bradi1g07133		Bradi1g77320	Bradi4g43110		Bradi1g51980	Bradi2g50526
	Bradi4g31540			Bradi3g01640		Bradi1g20060	Bradi1g19670		Bradi3g34940	Bradi2g25410		Bradi4g44300	Bradi4g37555
	Bradi2g30460			Bradi2g43710		Bradi1g70810	Bradi5g23600		Bradi1g69571	Bradi2g28460		Bradi2g07266	Bradi5g19110
	Bradi3g02640			Bradi3g15120		Bradi2g44920	Bradi1g33040		Bradi4g13978	Bradi5g08620		Bradi4g30040	Bradi1g23510
	Bradi4g43361			Bradi5g16720		Bradi1g70290	Bradi5g16490		Bradi1g68300	Bradi4g25022		Bradi1g19790	Bradi1g09900
	Bradi2g55077			Bradi2g09191		Bradi1g77320	Bradi2g58967		Bradi1g20100	Bradi1g67990		Bradi4g16762	Bradi2g09370
	Bradi1g64384			Bradi1g29570		Bradi2g52060	Bradi1g67770		Bradi4g28160	Bradi3g49310		Bradi5g01050	Bradi1g61757
	Bradi1g24500			Bradi1g27280		Bradi1g18570	Bradi1g25080		Bradi3g08240	Bradi5g19560		Bradi2g59660	Bradi1g28960
	Bradi2g12370			Bradi4g43710		Bradi1g51630	Bradi1g50280		Bradi1g25990	Bradi1g12280		Bradi3g42580	Bradi4g25910
	Bradi4g24110			Bradi2g33500		Bradi5g25390	Bradi2g04900		Bradi1g64640	Bradi2g30410		Bradi3g34245	Bradi1g06772
	Bradi4g44920			Bradi3g34245		Bradi1g42360	Bradi3g16927		Bradi3g30260	Bradi2g24680		Bradi5g16980	Bradi1g50390
	Bradi5g08260			Bradi1g13490		Bradi4g03397	Bradi3g57470		Bradi3g48820	Bradi5g22090		Bradi4g44460	Bradi1g57190
	Bradi1g11837			Bradi1g17510		Bradi1g60670	Bradi3g33020		Bradi3g15120	Bradi4g28160		Bradi2g59330	Bradi2g24210
	Bradi4g44140			Bradi3g56660		Bradi2g25887	Bradi1g57470		Bradi3g46270	Bradi1g00710		Bradi4g23800	Bradi4g29963
	Bradi3g18820			Bradi4g23887		Bradi1g08570	Bradi1g78160		Bradi2g47330	Bradi1g55690		Bradi3g50670	Bradi1g58220
	Bradi4g03477			Bradi2g60300		Bradi2g13800	Bradi2g44190		Bradi1g30797	Bradi1g61680		Bradi1g72881	Bradi4g39570
	Bradi1g37270			Bradi2g26090		Bradi1g45210	Bradi5g10040		Bradi1g07170	Bradi4g41540		Bradi3g45951	Bradi5g12430
	Bradi1g75940			Bradi1g63490		Bradi5g01150	Bradi3g01450		Bradi3g34280	Bradi1g60490		Bradi2g56607	Bradi1g57040
	Bradi3g19170			Bradi2g16960		Bradi3g54890	Bradi4g13830		Bradi1g51040	Bradi1g23770		Bradi3g42700	Bradi3g06530
	Bradi2g52400			Bradi1g09300		Bradi4g43090	Bradi2g36950		Bradi3g56990	Bradi1g12290		Bradi1g05320	Bradi3g52013
	Bradi2g14720			Bradi1g64770		Bradi2g17710	Bradi4g38440		Bradi3g42700	Bradi1g08410		Bradi3g17550	Bradi1g20797
	Bradi3g30160			Bradi5g02990		Bradi3g58020	Bradi3g49860		Bradi4g36220	Bradi4g01887		Bradi1g52330	Bradi5g09180
	Bradi2g62370			Bradi1g72790		Bradi2g23460	Bradi2g09637		Bradi5g21710	Bradi3g07931		Bradi3g39467	Bradi4g28300
	Bradi5g08620			Bradi2g50760		Bradi5g18250	Bradi1g30797		Bradi1g07110	Bradi1g32428		Bradi1g12880	Bradi2g58630
	Bradi2g55090			Bradi3g10500		Bradi2g23797	Bradi3g59120		Bradi2g24010	Bradi1g18020		Bradi1g71377	Bradi4g01460
	Bradi3g01630			Bradi5g12307		Bradi5g18640	Bradi2g22850		Bradi2g45620	Bradi3g01770		Bradi1g71425	Bradi3g17773
	Bradi2g15307			Bradi1g62720		Bradi4g04996	Bradi1g66317		Bradi3g29210	Bradi1g49950		Bradi3g52547	Bradi2g54177
	Bradi4g24367			Bradi2g23220		Bradi1g61250	Bradi5g14840		Bradi4g01070	Bradi1g57190		Bradi1g44990	Bradi1g60320
	Bradi2g11270			Bradi1g59270		Bradi5g17110	Bradi1g18570		Bradi2g27260	Bradi1g28366		Bradi3g27600	Bradi2g38750
	Bradi3g09010			Bradi5g22510		Bradi3g43587	Bradi1g38400		Bradi2g36130	Bradi5g19320		Bradi4g22110	Bradi1g42820
	Bradi4g26750			Bradi1g50550		Bradi2g44910	Bradi2g26200		Bradi3g48997	Bradi3g10160		Bradi2g26280	Bradi4g09920
	Bradi2g62170			Bradi2g45620		Bradi3g59030	Bradi1g61757		Bradi3g18820	Bradi5g04070		Bradi3g41212	Bradi2g12067
	Bradi1g03450			Bradi2g46306		Bradi2g13856	Bradi2g16960		Bradi5g16980	Bradi1g21780		Bradi3g37595	Bradi5g14070
	Bradi5g26030			Bradi5g15540		Bradi3g11170	Bradi2g17390		Bradi1g45833	Bradi2g54814		Bradi5g21710	Bradi2g45620
	Bradi1g21780			Bradi1g76830		Bradi5g19550	Bradi2g43710		Bradi4g28350	Bradi2g02560		Bradi4g02390	Bradi1g11900
	Bradi2g27900			Bradi1g63080		Bradi2g06080	Bradi3g27260		Bradi4g11030	Bradi2g00220		Bradi1g14720	Bradi2g12727
	Bradi2g61000			Bradi3g30127		Bradi1g03220	Bradi3g33770		Bradi4g19207	Bradi1g37480		Bradi4g37555	Bradi3g39480
	Bradi2g02930			Bradi2g58750		Bradi4g29963	Bradi4g36220		Bradi2g58770	Bradi1g20270		Bradi1g09537	Bradi1g70810
	Bradi1g20830			Bradi1g29271		Bradi2g05130	Bradi4g26410		Bradi3g42100	Bradi1g06772		Bradi2g55750	Bradi3g30150
	Bradi5g02890			Bradi5g24140		Bradi5g20012	Bradi3g43530		Bradi1g68330	Bradi1g76550		Bradi4g39090	Bradi2g22410
	Bradi2g57190			Bradi3g34702		Bradi3g57387	Bradi1g35990		Bradi2g27710	Bradi3g02960		Bradi2g09187	Bradi2g58912
	Bradi1g69530			Bradi5g01950		Bradi2g26200	Bradi4g33080		Bradi1g58415	Bradi3g12800		Bradi1g32547	Bradi5g15527
	Bradi1g15170			Bradi1g71420		Bradi4g08050	Bradi4g15015		Bradi1g49966	Bradi3g53540		Bradi4g41550	Bradi4g45190
	Bradi5g06765			Bradi3g30500		Bradi3g29210	Bradi2g57650		Bradi1g62410	Bradi2g60390		Bradi5g15850	Bradi5g12976
	Bradi1g23620			Bradi4g41540		Bradi5g02100	Bradi1g43950		Bradi2g08826	Bradi1g77667		Bradi4g40960	Bradi4g14870
	Bradi4g26150			Bradi2g13580		Bradi3g54920	Bradi2g32300		Bradi2g50967	Bradi2g24210		Bradi4g16830	Bradi2g13580
	Bradi2g15872			Bradi4g21150		Bradi4g03193	Bradi4g04460		Bradi1g08130	Bradi1g77320		Bradi2g24210	Bradi3g41520
	Bradi4g01370			Bradi2g57860		Bradi4g38740	Bradi1g30550		Bradi4g44460	Bradi5g02260		Bradi3g35210	Bradi1g74430
	Bradi1g32310			Bradi3g53107		Bradi1g04130	Bradi5g23976		Bradi3g53530	Bradi4g28300		Bradi5g24257	Bradi2g43750
	Bradi1g09710			Bradi1g54007		Bradi4g13978	Bradi1g35106		Bradi5g15020	Bradi1g24147		Bradi3g52390	Bradi1g65340
	Bradi4g44480			Bradi3g30457		Bradi1g42707	Bradi5g12370		Bradi1g11430	Bradi5g18360		Bradi4g38440	Bradi1g76061
	Bradi1g32547			Bradi5g15527		Bradi1g67770	Bradi4g43110		Bradi1g36520	Bradi3g04310		Bradi2g34110	Bradi1g54920
	Bradi4g16510			Bradi1g58230		Bradi1g12670	Bradi1g07060		Bradi2g58917	Bradi3g17773		Bradi4g44590	Bradi3g19020
	Bradi5g15027			Bradi3g59130		Bradi1g73170	Bradi1g13910		Bradi2g31560	Bradi1g59270		Bradi1g64384	Bradi2g09340
	Bradi3g55260			Bradi2g45850		Bradi1g07370	Bradi4g33067		Bradi1g00710	Bradi3g59430		Bradi1g28870	Bradi3g34990
	Bradi2g21500			Bradi5g01410		Bradi3g35726	Bradi4g16755		Bradi1g68830	Bradi5g16200		Bradi1g24747	Bradi4g05860
	Bradi4g26900			Bradi2g38660		Bradi5g19037	Bradi3g09920		Bradi1g69980	Bradi1g58977		Bradi3g30150	Bradi4g38440
	Bradi4g34000			Bradi5g21710		Bradi2g34790	Bradi3g45951		Bradi1g46610	Bradi3g45648		Bradi2g53720	Bradi1g14560
	Bradi4g26830			Bradi3g02232		Bradi5g11147	Bradi2g16300		Bradi3g05400	Bradi1g08560		Bradi2g07550	Bradi3g49310
	Bradi4g26410			Bradi1g74310		Bradi3g36397	Bradi2g12920		Bradi3g60870	Bradi1g68000		Bradi4g33067	Bradi1g78210
	Bradi4g08800			Bradi3g05950		Bradi5g27069	Bradi2g57190		Bradi2g07330	Bradi3g02570		Bradi1g76070	Bradi2g09690
	Bradi2g12140			Bradi2g57687		Bradi5g14772	Bradi1g15377		Bradi4g19540	Bradi1g77047		Bradi4g32763	Bradi3g39927
	Bradi3g33770			Bradi1g51040		Bradi3g31140	Bradi2g35707		Bradi3g01630	Bradi4g06510		Bradi3g56280	Bradi3g56960
	Bradi2g54380			Bradi5g10130		Bradi4g05317	Bradi1g45833		Bradi2g39190	Bradi1g54280		Bradi1g29622	Bradi2g42830
	Bradi3g22840			Bradi2g46730		Bradi2g50290	Bradi3g45230		Bradi2g12600	Bradi3g53987		Bradi1g64640	Bradi1g22180
	Bradi1g76190			Bradi2g15890		Bradi3g34280	Bradi2g41265		Bradi2g19640	Bradi3g50060		Bradi3g54920	Bradi4g25022
	Bradi4g05930			Bradi2g17390		Bradi5g18470	Bradi4g24367		Bradi3g56020	Bradi4g16830		Bradi5g09180	Bradi3g25370
	Bradi2g42700			Bradi2g42300		Bradi1g59490	Bradi1g54007		Bradi2g27030	Bradi2g07266		Bradi2g27340	Bradi3g46590
	Bradi2g36859			Bradi3g00507		Bradi1g24500	Bradi1g51020		Bradi4g31417	Bradi3g21597		Bradi2g37840	Bradi3g52390
	Bradi3g34280			Bradi3g45402		Bradi3g19310	Bradi3g55840		Bradi3g56787	Bradi4g14081		Bradi3g00757	Bradi3g22330
	Bradi4g25630			Bradi4g39570		Bradi4g28057	Bradi5g24590		Bradi3g16187	Bradi2g13520		Bradi2g56530	Bradi4g22110
	Bradi2g49387			Bradi3g46590		Bradi4g33901	Bradi2g03320		Bradi4g40954	Bradi2g37181		Bradi5g11240	Bradi4g08917
	Bradi4g07570			Bradi3g30600		Bradi1g01930	Bradi1g36860		Bradi3g27600	Bradi2g53580		Bradi2g60910	Bradi5g17110
	Bradi4g37620			Bradi2g46301		Bradi3g41212	Bradi3g31140		Bradi2g18650	Bradi3g56787		Bradi2g54890	Bradi2g25410
	Bradi5g18640			Bradi3g34727		Bradi1g33030	Bradi3g22720		Bradi3g01450	Bradi5g02990		Bradi2g14840	Bradi3g59130
	Bradi3g30170			Bradi1g45884		Bradi4g23880	Bradi1g23880		Bradi4g06017	Bradi1g77140		Bradi1g20750	Bradi4g39610
	Bradi3g16260			Bradi3g42190		Bradi5g15167	Bradi1g29622		Bradi4g02420	Bradi4g44400		Bradi3g46590	Bradi4g29160
	Bradi3g37500			Bradi1g75930		Bradi1g78160	Bradi5g01950		Bradi3g30670	Bradi3g34940		Bradi3g49630	Bradi1g54847
	Bradi4g07290			Bradi2g12067		Bradi2g51967	Bradi4g24310		Bradi2g48150	Bradi2g24197		Bradi2g47610	Bradi2g61320
	Bradi4g44390			Bradi5g16055		Bradi4g23800	Bradi1g26520		Bradi2g28460	Bradi1g06750		Bradi2g58912	Bradi5g24590
	Bradi1g62063			Bradi2g45100		Bradi4g28070	Bradi1g42397		Bradi3g34702	Bradi1g09450		Bradi1g60490	Bradi1g47140
	Bradi3g50180			Bradi4g34840		Bradi1g04720	Bradi1g44730		Bradi5g24090	Bradi4g06750		Bradi3g39190	Bradi2g58770
	Bradi5g23066			Bradi2g59124		Bradi1g61860	Bradi1g77350		Bradi2g12427	Bradi3g37020		Bradi1g55760	Bradi1g74640
	Bradi2g16100			Bradi2g37340		Bradi2g10377	Bradi1g54327		Bradi1g14720	Bradi3g32020		Bradi1g09300	Bradi2g38660
	Bradi3g14830			Bradi5g15850		Bradi4g32763	Bradi2g61017		Bradi1g11650	Bradi5g12430		Bradi2g32300	Bradi4g22180
	Bradi1g11000			Bradi1g17620		Bradi4g37870	Bradi2g07266		Bradi4g23880	Bradi4g13978		Bradi3g43270	Bradi5g16060
	Bradi3g27506			Bradi3g01630		Bradi5g11780	Bradi4g29160		Bradi2g38490	Bradi2g03713			Bradi1g34560
	Bradi2g35570			Bradi5g12660		Bradi1g09000	Bradi4g44550		Bradi4g11300	Bradi4g44427			Bradi4g19540
	Bradi2g48610			Bradi1g70290		Bradi4g28160	Bradi1g41907		Bradi4g32761	Bradi1g52120			Bradi2g11676
	Bradi4g37770			Bradi2g37800		Bradi5g23976	Bradi5g16060		Bradi2g22870	Bradi4g13208			Bradi1g30550
	Bradi5g12570			Bradi5g12890		Bradi3g05990	Bradi3g30757		Bradi1g19790	Bradi3g38527			Bradi4g07440
	Bradi2g12727			Bradi4g08500		Bradi3g43280	Bradi4g45227		Bradi1g12260	Bradi5g17150			Bradi2g58750
	Bradi4g43690			Bradi2g14690		Bradi1g66710	Bradi1g08860		Bradi2g54410	Bradi1g44990			Bradi5g01410
	Bradi5g16400			Bradi2g10240		Bradi4g37910	Bradi1g57070		Bradi1g61930	Bradi2g09441			Bradi1g04720
	Bradi1g68140			Bradi1g43770		Bradi2g42847	Bradi3g07931		Bradi1g47767	Bradi3g16187			Bradi1g22290
	Bradi5g21677			Bradi3g43810			Bradi2g14820		Bradi2g48030	Bradi5g20620			Bradi1g17060
	Bradi3g58197			Bradi1g00560			Bradi1g68460		Bradi4g31800	Bradi3g21730			Bradi2g57220
	Bradi4g44950			Bradi3g19210			Bradi1g58220		Bradi4g29730	Bradi4g17260			Bradi1g52200
	Bradi1g77840			Bradi5g19970			Bradi2g09340		Bradi3g26391	Bradi4g40710			Bradi1g77380
	Bradi1g68380			Bradi1g59860			Bradi3g05110		Bradi4g07430	Bradi4g07440			Bradi5g13120
	Bradi5g18910			Bradi3g27260			Bradi4g15200		Bradi5g24640	Bradi3g35210			Bradi3g21852
	Bradi2g07320			Bradi5g14200			Bradi1g27237		Bradi3g38580	Bradi2g05130			Bradi1g15060
	Bradi3g02170			Bradi1g20797			Bradi3g35726		Bradi5g15850	Bradi4g33323			Bradi3g43040
	Bradi3g05160			Bradi4g01070			Bradi1g50270		Bradi1g08560	Bradi4g30000			Bradi5g16797
	Bradi3g19224			Bradi3g51250			Bradi3g29810		Bradi1g28366	Bradi3g29210			Bradi1g07110
	Bradi1g65390			Bradi3g09730			Bradi2g21120		Bradi2g52400	Bradi3g49870			Bradi2g48930
	Bradi2g44910			Bradi3g06740			Bradi3g46270		Bradi2g30500	Bradi1g53470			Bradi1g52120
	Bradi1g25150			Bradi1g77610			Bradi1g17060		Bradi3g51250	Bradi5g26550			Bradi1g62860
	Bradi3g40337			Bradi2g52400			Bradi4g27450		Bradi3g39880	Bradi4g01460			Bradi2g48610
	Bradi3g38960			Bradi3g04310			Bradi4g31220		Bradi1g58954	Bradi5g11240			Bradi3g15067
	Bradi4g03121			Bradi5g20670			Bradi1g73040		Bradi2g53170	Bradi3g16880			Bradi3g52470
	Bradi2g11676			Bradi3g45700			Bradi3g30710		Bradi2g46845	Bradi4g44300			Bradi1g77350
	Bradi2g03012			Bradi2g56030			Bradi4g36587		Bradi3g03050	Bradi3g39880			Bradi2g56240
	Bradi1g21410			Bradi4g02192			Bradi2g61580		Bradi2g56676	Bradi4g29963			Bradi1g13660
	Bradi1g25693			Bradi3g47067			Bradi3g39467		Bradi3g39480	Bradi3g26391			Bradi5g25090
	Bradi1g04310			Bradi2g45740			Bradi1g08310		Bradi5g17360	Bradi1g08710			Bradi1g50250
	Bradi4g44860			Bradi4g07911			Bradi2g41210		Bradi2g49520	Bradi4g07880			Bradi1g12880
	Bradi5g09940			Bradi3g09660			Bradi2g41260		Bradi2g37487	Bradi2g21340			Bradi3g14330
	Bradi4g27590			Bradi1g50280			Bradi2g22870		Bradi4g19660	Bradi2g49330			Bradi1g26510
	Bradi1g38780			Bradi3g51750			Bradi3g34410		Bradi4g30000	Bradi1g67770			Bradi2g03680
	Bradi5g24060			Bradi3g46170			Bradi2g35080		Bradi1g28056	Bradi2g48260			Bradi2g43900
	Bradi3g20530			Bradi5g22780			Bradi1g58977		Bradi1g28960	Bradi4g08917			Bradi2g16070
	Bradi3g19770			Bradi1g00710			Bradi5g18150		Bradi4g05860	Bradi1g08500			Bradi2g56530
	Bradi1g28530			Bradi2g48610			Bradi5g11060		Bradi3g34990	Bradi3g59420			Bradi3g21597
	Bradi3g60517			Bradi4g03970			Bradi5g09300		Bradi5g11060	Bradi4g16885			Bradi4g16885
	Bradi2g27760			Bradi1g09090			Bradi4g25510		Bradi1g76330	Bradi2g47280			Bradi3g27260
	Bradi4g03645			Bradi4g03477			Bradi3g30150		Bradi1g70440	Bradi5g18820			Bradi2g37750
	Bradi4g31220			Bradi4g35310			Bradi1g38080		Bradi5g12430	Bradi2g45757			Bradi1g08560
	Bradi3g33980			Bradi4g14020			Bradi3g43040		Bradi2g43900	Bradi3g43587			Bradi1g68300
	Bradi3g03360			Bradi1g03550			Bradi1g72400		Bradi4g28320	Bradi3g10760			Bradi2g45100
	Bradi1g29515			Bradi2g49567			Bradi4g08050		Bradi3g42580	Bradi1g26830			Bradi3g01770
	Bradi1g45760			Bradi3g17515			Bradi3g00757		Bradi3g09730	Bradi2g39074			Bradi1g39920
	Bradi3g09580			Bradi3g46657			Bradi3g20650		Bradi2g57650	Bradi2g11950			Bradi2g05690
	Bradi5g24640			Bradi2g24186			Bradi2g61940		Bradi4g33377	Bradi2g55750			Bradi4g30570
	Bradi1g14040			Bradi2g39950			Bradi3g37770		Bradi1g14710	Bradi2g04847			Bradi3g43530
	Bradi1g04810			Bradi1g37480			Bradi2g23797		Bradi4g43971	Bradi4g36220			Bradi4g16755
	Bradi4g05897			Bradi3g46557			Bradi1g07190			Bradi1g54920			Bradi1g56280
	Bradi1g26510			Bradi2g27370			Bradi1g37230			Bradi5g16980			Bradi3g02640
	Bradi4g31640			Bradi2g44920			Bradi2g12310			Bradi5g23790			Bradi2g54890
	Bradi1g60217			Bradi2g03320			Bradi5g19970			Bradi2g42830			Bradi2g10500
	Bradi1g48470			Bradi4g03651			Bradi1g70290			Bradi2g61320			Bradi1g28530
	Bradi1g16190			Bradi4g30270			Bradi1g28330			Bradi3g42100			Bradi1g30750
	Bradi4g17287			Bradi2g50440			Bradi2g48367			Bradi4g42720			Bradi1g09300
	Bradi2g26170			Bradi1g09790			Bradi1g07110			Bradi1g12260			Bradi1g62170
	Bradi1g77060			Bradi3g49310			Bradi2g60090			Bradi1g43680			Bradi1g44560
	Bradi4g08917			Bradi1g54350			Bradi4g17160			Bradi3g21852			Bradi2g60554
	Bradi2g36950			Bradi1g24147			Bradi4g02420			Bradi3g48820			Bradi2g27030
	Bradi2g10870			Bradi1g45210			Bradi3g34750			Bradi1g12870			Bradi5g26770
	Bradi1g55640			Bradi2g30500			Bradi2g09187			Bradi1g76061			Bradi1g03940
				Bradi2g53170			Bradi5g26070			Bradi4g38740			Bradi2g33500
				Bradi3g59120			Bradi4g32480			Bradi2g55340			Bradi4g16010
				Bradi4g09770			Bradi2g48810			Bradi2g37750			Bradi4g31417
				Bradi3g01470			Bradi5g18647			Bradi4g40954			Bradi3g55287
				Bradi4g04030			Bradi1g49470			Bradi2g23220			Bradi1g44530
				Bradi1g43560			Bradi2g26330			Bradi1g10150			Bradi3g19650
				Bradi2g46690			Bradi5g24090			Bradi2g04900			Bradi2g49240
				Bradi3g59420			Bradi5g15480			Bradi2g15870			Bradi5g24257
				Bradi1g71667			Bradi2g42300			Bradi2g27030			Bradi2g01504
				Bradi1g07570			Bradi1g01770			Bradi1g28330			Bradi5g23976
				Bradi4g34005			Bradi5g02260			Bradi2g50290			Bradi1g49040
				Bradi4g06980			Bradi2g46730			Bradi3g59730			Bradi4g33067
				Bradi2g02930			Bradi5g22220			Bradi4g08420			Bradi5g11240
				Bradi1g71860			Bradi2g21850			Bradi3g04154			Bradi3g57220
				Bradi1g74185			Bradi3g19210			Bradi1g21095			Bradi1g58500
				Bradi3g59950			Bradi4g43090			Bradi4g30570			Bradi1g14720
				Bradi1g19670			Bradi2g34310			Bradi2g35080			Bradi2g26280
				Bradi1g46450			Bradi4g06017			Bradi1g63490			Bradi4g28670
				Bradi2g60097			Bradi4g30170			Bradi1g68030			Bradi1g61930
				Bradi1g68000			Bradi3g34340			Bradi1g07110			Bradi3g03160
				Bradi2g04170			Bradi1g69827			Bradi2g56530			Bradi2g16680
				Bradi2g07330			Bradi3g38580			Bradi3g00660			Bradi4g07430
				Bradi3g02570			Bradi1g56280			Bradi3g01640			Bradi4g33377
				Bradi5g01420			Bradi5g15104			Bradi1g20100			Bradi1g07140
				Bradi4g11710			Bradi5g11360			Bradi1g65300			Bradi1g28056
				Bradi3g28200			Bradi2g45390			Bradi2g62370			Bradi1g18660
				Bradi2g00477			Bradi3g05950			Bradi3g27260			Bradi1g44990
				Bradi1g61680			Bradi4g40960			Bradi2g60445			Bradi3g55840
				Bradi3g28060			Bradi2g21080			Bradi3g19280			Bradi2g27260
				Bradi1g48470			Bradi1g55710			Bradi3g39480			Bradi2g23220
				Bradi3g45740			Bradi1g52707			Bradi4g24110			Bradi4g43110
				Bradi2g27260			Bradi1g37040			Bradi4g33377			Bradi2g57650
				Bradi4g11300			Bradi1g27140			Bradi2g41087			Bradi1g28540
				Bradi4g44660			Bradi4g40810			Bradi3g53530			Bradi5g18150
				Bradi4g22220			Bradi5g23790			Bradi1g62860			Bradi4g33080
				Bradi1g52540			Bradi1g77047			Bradi2g17210			Bradi5g11780
				Bradi3g56787			Bradi4g09330			Bradi2g45390			Bradi1g08060
				Bradi1g47767			Bradi2g52920			Bradi1g72430			Bradi1g28330
				Bradi2g39190			Bradi4g13208			Bradi3g18680			Bradi4g27450
				Bradi4g29440			Bradi1g17570			Bradi5g20880			Bradi2g18650
				Bradi4g23910			Bradi2g44040			Bradi3g30110			Bradi5g22547
				Bradi1g20790			Bradi1g72790			Bradi1g34560			Bradi3g41212
				Bradi1g59500			Bradi2g31930			Bradi2g26940			Bradi2g55750
				Bradi1g22290			Bradi3g39940			Bradi2g09370			Bradi3g40860
				Bradi4g31220			Bradi1g09300			Bradi3g14500			Bradi1g67270
				Bradi3g09690			Bradi1g45884			Bradi1g63100			Bradi4g31550
				Bradi1g33340			Bradi1g31066			Bradi2g12427			Bradi1g46596
				Bradi3g52862			Bradi3g05400			Bradi3g57220			Bradi1g04700
				Bradi1g52120			Bradi2g26277			Bradi4g07430			Bradi3g56787
				Bradi1g03400			Bradi1g09000			Bradi3g46270			Bradi5g10117
				Bradi5g15180			Bradi3g40860			Bradi1g07170			Bradi4g25510
				Bradi1g25990			Bradi3g28900			Bradi5g15527			Bradi3g53540
				Bradi1g51970			Bradi3g05437			Bradi1g58210			Bradi1g37390
				Bradi3g53130			Bradi4g01100			Bradi5g15550			Bradi4g39100
				Bradi1g19250			Bradi4g32763			Bradi5g16060			Bradi2g58917
				Bradi2g03400			Bradi2g37720			Bradi3g52470			Bradi2g26330
				Bradi1g34525			Bradi5g00540			Bradi5g12370			Bradi4g01640
				Bradi2g17192			Bradi4g28695			Bradi5g01150			Bradi2g02770
				Bradi3g34400			Bradi1g61630			Bradi2g38660			Bradi1g01407
				Bradi1g31370			Bradi1g61930			Bradi3g39950			Bradi3g19180
				Bradi1g10940			Bradi2g34960			Bradi2g33270			Bradi4g08630
				Bradi2g23490			Bradi5g22310			Bradi2g12067			Bradi1g37480
				Bradi2g44910			Bradi2g07510			Bradi2g12790			Bradi4g11487
				Bradi3g43530			Bradi1g37480			Bradi4g06017			Bradi2g17710
				Bradi2g07940			Bradi3g05160			Bradi2g13580			Bradi3g07660
				Bradi1g20330			Bradi1g28160			Bradi5g09180			Bradi2g30500
				Bradi5g26500			Bradi4g44227			Bradi5g17127			Bradi1g11430
				Bradi1g34770			Bradi1g64640			Bradi1g15377			Bradi2g37980
				Bradi4g45227			Bradi2g10640			Bradi2g45620			Bradi3g19980
				Bradi2g36970			Bradi3g32210			Bradi2g54177			Bradi5g06640
				Bradi5g25130			Bradi4g03720			Bradi3g41520			Bradi2g17192
				Bradi3g34340			Bradi1g60300			Bradi4g16755			Bradi2g37487
				Bradi5g22547			Bradi1g36907			Bradi1g19790			Bradi4g22220
				Bradi1g09780			Bradi3g16880			Bradi2g43750			Bradi2g51500
				Bradi4g38350			Bradi5g25390			Bradi1g42820			Bradi5g22240
				Bradi1g28530			Bradi1g23920			Bradi1g47767			Bradi1g55690
				Bradi3g03770			Bradi3g21852			Bradi1g30750			Bradi1g70290
				Bradi3g37280			Bradi1g15060			Bradi4g41137			Bradi5g09300
				Bradi4g34018			Bradi5g14350			Bradi1g51020			Bradi1g53100
				Bradi5g01737			Bradi4g04440			Bradi1g65340			Bradi3g51680
				Bradi2g12790			Bradi3g10770			Bradi3g56280			Bradi1g09450
				Bradi1g51020			Bradi3g01770			Bradi2g62067
				Bradi4g06300			Bradi1g34470			Bradi4g19540
				Bradi1g15060			Bradi2g52400			Bradi3g03210
				Bradi1g76070			Bradi1g51470			Bradi3g37595
				Bradi1g22147			Bradi2g57967			Bradi1g76890
				Bradi4g08050			Bradi1g74185			Bradi1g04300
				Bradi3g09920			Bradi4g29320			Bradi4g03500
				Bradi1g28366			Bradi5g09180			Bradi1g74540
				Bradi1g57190						Bradi1g36520
				Bradi5g20620						Bradi1g25380
				Bradi3g60920						Bradi1g57040
				Bradi2g61960						Bradi1g08860
				Bradi3g04154						Bradi2g17192
				Bradi5g11710						Bradi5g20760
				Bradi5g16060						Bradi2g06520
				Bradi2g35467						Bradi1g25430
				Bradi3g20520						Bradi2g61960
				Bradi1g29260						Bradi2g12370
				Bradi2g50526						Bradi4g01070
				Bradi2g57190						Bradi1g19230
				Bradi1g34087						Bradi2g03680
				Bradi4g13830						Bradi3g06900
				Bradi3g57220						Bradi1g08060
				Bradi2g14750						Bradi3g51560
				Bradi2g53420						Bradi2g58630
				Bradi1g44530						Bradi1g77350
				Bradi2g50460						Bradi3g09660
				Bradi4g32480						Bradi3g01450
				Bradi3g50330						Bradi1g07560
				Bradi1g46596						Bradi1g50280
				Bradi2g21500						Bradi5g20840
				Bradi5g16817						Bradi4g39610
				Bradi2g48010						Bradi1g57900
				Bradi1g23510						Bradi3g51680
				Bradi5g10150						Bradi5g17110
				Bradi1g08060						Bradi4g10655
				Bradi3g47350						Bradi3g02640
				Bradi1g38630						Bradi2g21120
				Bradi4g31800						Bradi3g59120
				Bradi2g21340						Bradi2g35707
				Bradi1g22730						Bradi5g11780
				Bradi1g52020						Bradi3g58700
				Bradi1g07560						Bradi5g15167
				Bradi1g33640						Bradi1g14560
				Bradi1g13910						Bradi2g12727
				Bradi3g13100						Bradi1g25990
				Bradi2g51150						Bradi1g14720
				Bradi3g30260						Bradi3g37240
				Bradi1g74640						Bradi4g01640
				Bradi2g61017						Bradi3g10530
				Bradi2g33270						Bradi4g30270
				Bradi1g21770						Bradi5g22330
				Bradi2g37181						Bradi4g06300
				Bradi2g07337						Bradi1g13047
				Bradi4g00950						Bradi2g16070
				Bradi1g67990						Bradi5g27610
				Bradi3g21597						Bradi1g64267
				Bradi4g01460						Bradi1g68380
				Bradi3g10660						Bradi2g57190
				Bradi1g51140						Bradi3g56960
				Bradi5g18647						Bradi5g22310
				Bradi2g26860						Bradi2g39190
				Bradi1g71030						Bradi2g61000
				Bradi3g56960						Bradi1g70280
				Bradi1g48080						Bradi1g27237
				Bradi1g65340						Bradi1g45210
				Bradi1g32600						Bradi1g48330
				Bradi1g30730						Bradi1g01880
				Bradi3g01450						Bradi1g28056
				Bradi4g32440						Bradi3g38580
				Bradi1g49950						Bradi5g21710
				Bradi1g15170						Bradi2g58770
				Bradi4g35930						Bradi3g15067
				Bradi2g26870						Bradi1g31270
				Bradi2g25310						Bradi2g01890
				Bradi4g41137						Bradi1g77380
				Bradi2g06520						Bradi1g57070
				Bradi3g31140						Bradi1g58220
				Bradi2g47720						Bradi1g45833
				Bradi1g25693						Bradi1g61757
				Bradi3g39467						Bradi1g52200
				Bradi2g21850						Bradi1g30797
				Bradi4g07430						Bradi3g43450
				Bradi3g51387						Bradi5g09630
				Bradi3g59030						Bradi1g55740
				Bradi2g15930						Bradi1g22180
										Bradi1g44560
										Bradi1g64780
										Bradi2g50526
										Bradi3g40860
										Bradi3g33950
										Bradi1g04620
										Bradi2g53170
										Bradi2g26200
										Bradi1g04720
										Bradi2g56890
										Bradi3g19980
										Bradi2g27260
										Bradi2g12600
										Bradi3g38227
										Bradi3g25370
										Bradi3g34990
										Bradi3g14650
										Bradi1g35990
										Bradi4g40960
										Bradi1g19080
										Bradi2g08340
										Bradi4g38260
										Bradi2g44930
										Bradi1g54847
										Bradi5g09300
										Bradi2g17710
										Bradi1g05240
										Bradi2g26958
										Bradi2g30500
										Bradi3g22635
										Bradi1g41820
										Bradi4g33727
										Bradi1g08310
										Bradi5g26770
										Bradi1g76070
										Bradi3g01630
										Bradi2g18650
										Bradi5g06640
										Bradi4g33080
										Bradi3g19310
										Bradi3g05867
										Bradi3g42050
										Bradi3g52390
										Bradi3g30150
										Bradi4g25910
										Bradi4g38440
										Bradi1g04700
										Bradi1g54970
										Bradi3g43040
										Bradi4g27040
										Bradi1g46596
										Bradi2g58912
										Bradi2g26280
										Bradi1g68830
										Bradi1g60320
										Bradi2g37487
										Bradi3g28450
										Bradi3g46140
										Bradi1g39920
										Bradi4g39987
										Bradi1g17060
										Bradi2g15890
										Bradi1g01407
										Bradi4g13830
										Bradi3g34245
										Bradi2g56240
										Bradi5g24590
										Bradi4g28670
										Bradi3g52620
										Bradi3g19180
										Bradi3g36930
										Bradi2g57650
										Bradi4g31800
										Bradi1g43710
										Bradi2g26710
										Bradi2g25820
										Bradi1g36860
										Bradi1g25080
										Bradi5g09640
										Bradi4g16762
										Bradi1g44530
										Bradi5g20971
										Bradi4g40440
										Bradi4g06740
										Bradi2g10500
										Bradi5g03201
										Bradi2g31560
										Bradi1g63520
										Bradi1g52330
										Bradi1g62170
										Bradi3g60658
										Bradi4g37555
										Bradi1g54390
										Bradi1g20925
										Bradi4g22220
										Bradi3g55287
										Bradi1g14710
										Bradi4g04996
										Bradi4g06867
										Bradi3g19650
										Bradi2g02930
										Bradi1g13910
										Bradi2g62620
										Bradi1g42707

## Sheet: Unique sets of DWN DEGs all ZTs
	2901 unique elements
Names	Total	Elements
Bd213_DWN0h Bd21_DWN0h	203	Bradi4g25900,Bradi4g44027,Bradi3g08660,Bradi3g50740,Bradi2g55077,Bradi3g16530,Bradi3g48540,Bradi3g51740,Bradi2g00670,Bradi1g12190,Bradi1g50597,Bradi5g24040,Bradi1g13580,Bradi2g26890,Bradi3g53370,Bradi1g30510,Bradi1g71840,Bradi1g77990,Bradi3g55830,Bradi3g14221,Bradi4g04050,Bradi4g00270,Bradi3g13420,Bradi4g43670,Bradi3g38600,Bradi2g59830,Bradi2g20230,Bradi2g33620,Bradi1g09840,Bradi2g08350,Bradi3g49…
Bd213_DWN0h	167	Bradi1g20830,Bradi1g35780,Bradi1g61260,Bradi1g09940,Bradi2g44550,Bradi1g57200,Bradi4g37770,Bradi5g13310,Bradi3g55850,Bradi4g16079,Bradi1g04310,Bradi2g52110,Bradi1g77940,Bradi5g27340,Bradi4g26750,Bradi4g34000,Bradi2g38170,Bradi2g27760,Bradi2g03012,Bradi2g53810,Bradi4g17287,Bradi2g01320,Bradi2g50730,Bradi1g66090,Bradi2g15307,Bradi1g68140,Bradi2g06730,Bradi2g26170,Bradi1g48240,Bradi4g05930,Bradi1g55…
Bd213_DWN16h Bd213_DWN20h Bd213_DWN24h Bd213_DWN8h Bd21_DWN16h Bd21_DWN20h Bd21_DWN24h Bd21_DWN8h	120	Bradi3g20970,Bradi4g28870,Bradi2g23610,Bradi1g20270,Bradi4g25490,Bradi2g57530,Bradi2g57386,Bradi1g03947,Bradi1g20797,Bradi2g05911,Bradi2g37000,Bradi2g11060,Bradi3g50420,Bradi3g58920,Bradi2g16402,Bradi1g74050,Bradi2g43110,Bradi2g10740,Bradi3g59950,Bradi1g22450,Bradi2g60390,Bradi5g21040,Bradi1g70590,Bradi2g01800,Bradi2g17192,Bradi4g07430,Bradi1g67170,Bradi2g46520,Bradi1g67760,Bradi1g60207,Bradi3g12…
d213_DWN0h Bd213_DWN16h Bd213_DWN20h Bd213_DWN24h Bd213_DWN8h Bd21_DWN0h Bd21_DWN16h Bd21_DWN20h Bd21_DWN24h Bd21_DWN8h	96	Bradi1g14860,Bradi2g50250,Bradi1g37450,Bradi3g50570,Bradi4g31110,Bradi5g09130,Bradi1g02450,Bradi4g45037,Bradi1g75730,Bradi5g11147,Bradi1g16580,Bradi2g53540,Bradi1g24090,Bradi3g15087,Bradi4g44040,Bradi4g28320,Bradi3g36820,Bradi3g00900,Bradi3g28560,Bradi1g12280,Bradi2g60904,Bradi2g17067,Bradi3g47550,Bradi5g18910,Bradi4g27050,Bradi2g23350,Bradi1g19660,Bradi3g07010,Bradi2g34337,Bradi2g22180,Bradi4g22…
Bd21_DWN16h	93	Bradi5g19037,Bradi1g01380,Bradi1g44110,Bradi2g26620,Bradi2g21880,Bradi1g61860,Bradi1g54147,Bradi4g37040,Bradi1g13460,Bradi2g18040,Bradi1g04397,Bradi2g23460,Bradi1g73935,Bradi2g44540,Bradi2g16420,Bradi3g43280,Bradi3g08200,Bradi1g21280,Bradi1g23640,Bradi1g37205,Bradi3g35980,Bradi4g36910,Bradi4g31360,Bradi2g54110,Bradi4g44750,Bradi1g68570,Bradi1g60670,Bradi1g64920,Bradi1g12670,Bradi2g44950,Bradi2g23…
Bd213_DWN8h	92	Bradi3g13100,Bradi2g24420,Bradi2g06790,Bradi3g48010,Bradi2g50760,Bradi5g15540,Bradi3g33342,Bradi3g10660,Bradi1g14210,Bradi2g51688,Bradi3g52680,Bradi5g20670,Bradi3g10120,Bradi2g36970,Bradi3g42240,Bradi4g08025,Bradi1g13490,Bradi5g26500,Bradi4g11710,Bradi3g13970,Bradi1g14307,Bradi3g26967,Bradi2g07940,Bradi1g02635,Bradi1g51270,Bradi4g38350,Bradi1g74030,Bradi3g52862,Bradi4g35310,Bradi2g04170,Bradi4g24…
Bd213_DWN16h	79	Bradi5g00540,Bradi1g38080,Bradi1g66720,Bradi1g17570,Bradi4g03720,Bradi1g52707,Bradi1g24250,Bradi1g01770,Bradi2g41260,Bradi4g44550,Bradi1g28160,Bradi3g30757,Bradi3g44197,Bradi2g49640,Bradi1g60300,Bradi1g57470,Bradi2g47290,Bradi2g14567,Bradi1g08989,Bradi1g37040,Bradi3g41830,Bradi3g43850,Bradi5g14840,Bradi1g34470,Bradi4g44490,Bradi3g18630,Bradi1g61630,Bradi1g08125,Bradi2g34960,Bradi1g37220,Bradi5g11…
Bd213_DWN16h Bd213_DWN20h Bd213_DWN24h Bd21_DWN16h Bd21_DWN20h Bd21_DWN24h	69	Bradi1g26830,Bradi1g13090,Bradi1g44560,Bradi4g19600,Bradi2g26200,Bradi5g05225,Bradi3g29210,Bradi2g05080,Bradi2g37750,Bradi3g21450,Bradi2g50220,Bradi2g47310,Bradi4g43110,Bradi3g02960,Bradi1g52200,Bradi5g11240,Bradi1g15330,Bradi1g70170,Bradi4g37910,Bradi5g07390,Bradi3g14290,Bradi5g25767,Bradi5g19550,Bradi2g53570,Bradi1g35990,Bradi5g22330,Bradi1g10930,Bradi3g54890,Bradi1g60100,Bradi3g51380,Bradi5g17…
Bd213_DWN16h Bd213_DWN20h Bd213_DWN24h Bd213_DWN8h Bd21_DWN16h Bd21_DWN20h Bd21_DWN24h	67	Bradi2g09690,Bradi5g15850,Bradi3g60920,Bradi2g21340,Bradi3g09690,Bradi3g30500,Bradi3g45700,Bradi1g00940,Bradi5g22820,Bradi3g49310,Bradi3g19210,Bradi5g22290,Bradi1g71860,Bradi3g53907,Bradi2g34650,Bradi3g39918,Bradi3g04310,Bradi1g52670,Bradi2g24010,Bradi2g44920,Bradi4g27760,Bradi1g39167,Bradi2g52760,Bradi4g18170,Bradi2g12790,Bradi3g11470,Bradi2g48150,Bradi2g25310,Bradi2g37340,Bradi1g74310,Bradi2g06…
Bd213_DWN20h	62	Bradi3g18790,Bradi3g42050,Bradi3g27730,Bradi2g58760,Bradi2g04290,Bradi2g59810,Bradi2g60070,Bradi2g00220,Bradi3g49790,Bradi5g01440,Bradi4g07840,Bradi5g09630,Bradi1g31270,Bradi1g55740,Bradi3g36650,Bradi3g60658,Bradi2g23750,Bradi3g52266,Bradi3g28450,Bradi5g03201,Bradi1g36160,Bradi2g25820,Bradi4g06010,Bradi2g62620,Bradi3g18825,Bradi2g59960,Bradi3g49870,Bradi1g43090,Bradi2g55340,Bradi2g55160,Bradi4g39…
Bd213_DWN8h Bd21_DWN8h	61	Bradi4g27480,Bradi2g45740,Bradi2g10240,Bradi2g56750,Bradi3g02790,Bradi5g08600,Bradi2g10880,Bradi3g56380,Bradi1g75930,Bradi1g33340,Bradi1g25860,Bradi1g29000,Bradi1g52540,Bradi2g59119,Bradi2g37800,Bradi1g13980,Bradi2g07337,Bradi2g59124,Bradi2g50440,Bradi4g30530,Bradi1g33700,Bradi2g49560,Bradi4g36077,Bradi1g74862,Bradi5g17576,Bradi5g26410,Bradi4g40020,Bradi1g29830,Bradi1g58240,Bradi1g08550,Bradi2g11…
Bd21_DWN8h	59	Bradi5g20380,Bradi2g09890,Bradi4g05370,Bradi2g40507,Bradi3g23066,Bradi2g36033,Bradi3g15473,Bradi1g17080,Bradi1g50660,Bradi4g28711,Bradi2g56037,Bradi3g42610,Bradi3g35180,Bradi4g44760,Bradi2g48740,Bradi1g60110,Bradi4g14000,Bradi2g46190,Bradi5g27540,Bradi1g09737,Bradi5g12830,Bradi1g02730,Bradi1g57725,Bradi3g05767,Bradi5g08062,Bradi2g62165,Bradi4g38855,Bradi4g21190,Bradi3g01320,Bradi3g34220,Bradi5g24…
Bd213_DWN20h Bd213_DWN24h Bd21_DWN20h Bd21_DWN24h	49	Bradi1g14750,Bradi2g58912,Bradi1g58480,Bradi2g24710,Bradi5g18170,Bradi3g39750,Bradi1g29500,Bradi1g07170,Bradi3g16187,Bradi5g13047,Bradi3g00330,Bradi3g10530,Bradi1g57040,Bradi2g07630,Bradi2g31560,Bradi3g36930,Bradi1g06750,Bradi4g33550,Bradi1g12870,Bradi2g58770,Bradi1g19080,Bradi3g50060,Bradi2g18650,Bradi5g18495,Bradi2g08340,Bradi4g40800,Bradi4g30000,Bradi3g12800,Bradi5g16200,Bradi2g26280,Bradi3g13…
Bd21_DWN24h	46	Bradi2g23200,Bradi5g26730,Bradi2g46630,Bradi2g37840,Bradi3g49630,Bradi1g60440,Bradi5g04080,Bradi2g34460,Bradi2g34110,Bradi2g43797,Bradi2g01710,Bradi2g53720,Bradi2g47191,Bradi1g55720,Bradi2g14970,Bradi4g25990,Bradi1g05320,Bradi5g21532,Bradi5g01050,Bradi3g52547,Bradi5g05100,Bradi2g47610,Bradi3g13990,Bradi1g07032,Bradi2g59330,Bradi4g30490,Bradi2g11730,Bradi1g63610,Bradi2g26987,Bradi4g02390,Bradi1g71…
Bd213_DWN0h Bd213_DWN16h Bd213_DWN20h Bd213_DWN24h Bd213_DWN8h Bd21_DWN16h Bd21_DWN20h Bd21_DWN24h Bd21_DWN8h	44	Bradi5g14210,Bradi1g24410,Bradi2g57590,Bradi1g77060,Bradi1g22270,Bradi1g47030,Bradi1g49920,Bradi2g36730,Bradi2g59650,Bradi3g47950,Bradi3g03360,Bradi2g16100,Bradi5g17900,Bradi3g40337,Bradi3g39740,Bradi1g38780,Bradi3g33200,Bradi3g50180,Bradi1g12290,Bradi1g77840,Bradi4g36240,Bradi2g12047,Bradi4g07290,Bradi1g39284,Bradi3g55190,Bradi1g33097,Bradi1g09615,Bradi1g66100,Bradi1g35477,Bradi4g07980,Bradi4g44…
Bd21_DWN0h	44	Bradi3g49710,Bradi4g24843,Bradi1g68270,Bradi1g64320,Bradi4g11400,Bradi4g19641,Bradi3g07340,Bradi4g43860,Bradi3g35800,Bradi2g40476,Bradi1g00807,Bradi1g26570,Bradi5g10177,Bradi2g52090,Bradi1g14810,Bradi4g06290,Bradi4g03867,Bradi3g58937,Bradi2g14830,Bradi4g27660,Bradi5g18490,Bradi1g00790,Bradi1g05217,Bradi3g36330,Bradi3g25886,Bradi3g58790,Bradi2g61683,Bradi5g19340,Bradi3g46380,Bradi4g41440,Bradi4g40…
Bd213_DWN16h Bd213_DWN8h	36	Bradi4g45227,Bradi3g09920,Bradi4g29650,Bradi1g72790,Bradi2g60260,Bradi2g43710,Bradi5g11710,Bradi1g22730,Bradi3g14950,Bradi1g45884,Bradi1g03400,Bradi2g46360,Bradi3g02232,Bradi2g61580,Bradi1g74185,Bradi2g46730,Bradi2g09191,Bradi3g36120,Bradi5g19970,Bradi3g34340,Bradi1g49470,Bradi5g20660,Bradi1g51470,Bradi2g12920,Bradi2g60097,Bradi1g23880,Bradi1g54007,Bradi2g43680,Bradi4g14556,Bradi5g22780,Bradi2g39…
Bd213_DWN20h Bd213_DWN24h	34	Bradi2g03680,Bradi4g39780,Bradi4g01640,Bradi3g48480,Bradi1g19230,Bradi3g32040,Bradi1g59820,Bradi1g55690,Bradi3g21730,Bradi4g33940,Bradi1g76061,Bradi2g26590,Bradi4g13260,Bradi1g77380,Bradi1g65900,Bradi1g08410,Bradi3g03210,Bradi3g31550,Bradi3g55110,Bradi4g10655,Bradi1g61577,Bradi1g30277,Bradi2g07272,Bradi5g01900,Bradi1g39920,Bradi2g60445,Bradi2g15870,Bradi2g54177,Bradi1g30750,Bradi3g57610,Bradi4g28…
Bd213_DWN0h Bd213_DWN8h	33	Bradi3g36600,Bradi1g18050,Bradi3g34780,Bradi4g03477,Bradi3g51750,Bradi3g37690,Bradi2g61410,Bradi2g53970,Bradi1g45580,Bradi4g08020,Bradi2g23490,Bradi5g14200,Bradi3g59810,Bradi2g39950,Bradi1g59860,Bradi2g26870,Bradi2g10810,Bradi1g09790,Bradi1g71373,Bradi5g06377,Bradi3g30600,Bradi1g09710,Bradi1g09780,Bradi4g02192,Bradi1g07570,Bradi1g02770,Bradi1g31780,Bradi4g13625,Bradi1g04930,Bradi3g50330,Bradi3g09…
Bd21_DWN20h	32	Bradi3g60870,Bradi2g08420,Bradi1g70440,Bradi1g70750,Bradi5g17566,Bradi5g03550,Bradi1g50822,Bradi2g22875,Bradi2g18410,Bradi2g28070,Bradi3g42350,Bradi3g03050,Bradi3g45770,Bradi1g47050,Bradi4g29730,Bradi1g66360,Bradi1g49966,Bradi2g50470,Bradi2g46845,Bradi1g58954,Bradi1g25320,Bradi1g46610,Bradi4g05660,Bradi1g36350,Bradi1g69571,Bradi4g19660,Bradi4g04210,Bradi4g32761,Bradi2g50317,Bradi1g64646,Bradi2g27…
Bd213_DWN24h	32	Bradi3g52013,Bradi4g29707,Bradi1g49040,Bradi4g27830,Bradi3g31515,Bradi2g22410,Bradi2g37980,Bradi5g22240,Bradi1g26530,Bradi3g49160,Bradi1g37390,Bradi5g03211,Bradi1g22361,Bradi1g58500,Bradi1g69160,Bradi1g71510,Bradi4g16010,Bradi3g14330,Bradi2g02770,Bradi1g50250,Bradi5g18750,Bradi1g53100,Bradi2g28050,Bradi2g36740,Bradi4g22180,Bradi1g35460,Bradi1g18650,Bradi2g08702,Bradi1g28540,Bradi1g18660,Bradi4g31…
Bd213_DWN16h Bd213_DWN20h Bd213_DWN24h Bd213_DWN8h Bd21_DWN20h Bd21_DWN24h	31	Bradi4g36220,Bradi4g06980,Bradi5g15527,Bradi3g09730,Bradi4g36601,Bradi5g22510,Bradi3g47010,Bradi1g71425,Bradi1g64130,Bradi1g71420,Bradi1g47767,Bradi2g52730,Bradi5g23790,Bradi4g41527,Bradi2g46690,Bradi5g02990,Bradi1g46622,Bradi3g50670,Bradi1g38630,Bradi2g56960,Bradi3g19100,Bradi2g56030,Bradi2g58152,Bradi2g28460,Bradi2g55150,Bradi2g59550,Bradi1g27280,Bradi3g26860,Bradi2g42300,Bradi4g30040,Bradi4g11…
Bd213_DWN16h Bd213_DWN20h Bd213_DWN24h Bd21_DWN20h Bd21_DWN24h	27	Bradi1g60320,Bradi5g24590,Bradi1g66790,Bradi5g16980,Bradi1g45833,Bradi1g19790,Bradi1g17060,Bradi1g77047,Bradi2g16511,Bradi3g38761,Bradi3g34990,Bradi1g24560,Bradi2g07266,Bradi2g21120,Bradi3g15067,Bradi5g06640,Bradi3g42837,Bradi2g25640,Bradi4g31257,Bradi5g18060,Bradi3g41520,Bradi1g32470,Bradi2g49330,Bradi1g58600,Bradi1g02150,Bradi2g48810,Bradi1g15377
Bd213_DWN0h Bd213_DWN8h Bd21_DWN0h	27	Bradi1g08907,Bradi1g61560,Bradi3g37040,Bradi3g56660,Bradi5g10970,Bradi4g43510,Bradi1g52011,Bradi2g07577,Bradi1g29260,Bradi1g19250,Bradi3g52359,Bradi2g26380,Bradi1g29457,Bradi1g02400,Bradi4g14020,Bradi1g48070,Bradi1g18960,Bradi1g57000,Bradi1g20330,Bradi2g05070,Bradi4g23695,Bradi1g73710,Bradi5g14280,Bradi1g54350,Bradi3g42060,Bradi4g44660,Bradi3g00220
Bd213_DWN16h Bd213_DWN8h Bd21_DWN8h	20	Bradi2g17390,Bradi2g46306,Bradi1g27192,Bradi5g10040,Bradi1g63850,Bradi3g01470,Bradi2g61017,Bradi1g42397,Bradi1g00970,Bradi1g22680,Bradi1g63840,Bradi1g33690,Bradi1g00980,Bradi1g33040,Bradi4g35810,Bradi5g27570,Bradi3g57027,Bradi3g17287,Bradi2g46301,Bradi1g63087
Bd213_DWN20h Bd213_DWN24h Bd21_DWN20h	20	Bradi3g59490,Bradi4g33377,Bradi3g06530,Bradi1g06430,Bradi5g17127,Bradi5g11100,Bradi1g54920,Bradi3g25370,Bradi2g40620,Bradi1g76470,Bradi1g27920,Bradi4g40954,Bradi1g54210,Bradi1g28056,Bradi1g58491,Bradi1g12260,Bradi3g19180,Bradi3g53530,Bradi2g12600,Bradi2g08030
Bd213_DWN16h Bd21_DWN16h	20	Bradi5g25390,Bradi3g41630,Bradi3g12920,Bradi1g25117,Bradi1g72390,Bradi2g33920,Bradi4g15015,Bradi1g18920,Bradi1g16230,Bradi1g78160,Bradi4g16280,Bradi2g14820,Bradi4g40810,Bradi1g53747,Bradi1g38400,Bradi5g15104,Bradi5g18377,Bradi4g04440,Bradi1g43220,Bradi2g23797
Bd213_DWN0h Bd213_DWN20h Bd213_DWN24h Bd213_DWN8h Bd21_DWN0h	17	Bradi2g16810,Bradi3g57380,Bradi3g24760,Bradi2g04310,Bradi1g04620,Bradi1g15560,Bradi3g59420,Bradi1g06890,Bradi2g02350,Bradi1g61790,Bradi1g56930,Bradi1g01021,Bradi3g59430,Bradi3g42180,Bradi1g57190,Bradi5g02460,Bradi5g27530
Bd213_DWN16h Bd213_DWN20h Bd213_DWN24h Bd213_DWN8h	17	Bradi1g01610,Bradi4g01460,Bradi1g06772,Bradi1g58997,Bradi1g63490,Bradi5g02260,Bradi2g12067,Bradi3g16880,Bradi1g13420,Bradi1g47210,Bradi1g62170,Bradi2g25410,Bradi3g57220,Bradi2g60860,Bradi3g00507,Bradi1g42820,Bradi2g26940
Bd213_DWN24h Bd21_DWN24h	17	Bradi3g36920,Bradi1g03940,Bradi3g07660,Bradi3g17550,Bradi2g54890,Bradi2g51500,Bradi5g19110,Bradi1g06350,Bradi1g16760,Bradi3g03160,Bradi1g72881,Bradi4g41850,Bradi5g12976,Bradi4g22110,Bradi1g12880,Bradi2g60554,Bradi5g24257
Bd213_DWN0h Bd213_DWN16h Bd213_DWN20h Bd213_DWN24h Bd213_DWN8h Bd21_DWN0h Bd21_DWN16h Bd21_DWN20h Bd21_DWN8h	16	Bradi4g41300,Bradi1g76630,Bradi1g15930,Bradi2g25620,Bradi3g51370,Bradi2g48610,Bradi1g10650,Bradi2g54690,Bradi1g45710,Bradi1g66700,Bradi1g49537,Bradi4g40400,Bradi2g02660,Bradi2g09680,Bradi3g20980,Bradi5g15160
Bd213_DWN0h Bd213_DWN16h Bd213_DWN20h Bd213_DWN24h Bd213_DWN8h Bd21_DWN0h Bd21_DWN16h Bd21_DWN20h Bd21_DWN24h	16	Bradi3g44810,Bradi2g56260,Bradi3g34517,Bradi1g31370,Bradi1g20860,Bradi4g28350,Bradi5g01950,Bradi1g26760,Bradi3g58020,Bradi2g26240,Bradi3g06750,Bradi1g09760,Bradi1g33160,Bradi1g45200,Bradi1g66710,Bradi3g16307
Bd213_DWN0h Bd213_DWN16h Bd213_DWN20h Bd213_DWN24h Bd213_DWN8h Bd21_DWN0h Bd21_DWN20h Bd21_DWN24h	16	Bradi2g44190,Bradi5g15020,Bradi4g40740,Bradi2g35440,Bradi3g07150,Bradi3g01770,Bradi2g59420,Bradi3g47690,Bradi3g11370,Bradi4g41550,Bradi5g27513,Bradi2g57190,Bradi2g15630,Bradi2g42040,Bradi2g55750,Bradi1g02550
Bd213_DWN16h Bd21_DWN16h Bd21_DWN20h Bd21_DWN24h	16	Bradi5g23600,Bradi2g60310,Bradi2g56676,Bradi1g08130,Bradi2g44400,Bradi1g36907,Bradi5g24090,Bradi1g12010,Bradi4g02420,Bradi3g30277,Bradi4g20000,Bradi4g24310,Bradi4g32763,Bradi3g28455,Bradi3g28460,Bradi3g09700
Bd213_DWN16h Bd213_DWN20h Bd213_DWN24h Bd213_DWN8h Bd21_DWN20h Bd21_DWN24h Bd21_DWN8h	15	Bradi2g30410,Bradi3g17773,Bradi5g09650,Bradi2g41560,Bradi2g30370,Bradi1g10990,Bradi1g42513,Bradi5g21710,Bradi2g16350,Bradi4g27210,Bradi2g30400,Bradi2g40040,Bradi3g50390,Bradi3g19280,Bradi1g28330
Bd213_DWN16h Bd213_DWN20h Bd213_DWN24h Bd21_DWN16h Bd21_DWN20h Bd21_DWN24h Bd21_DWN8h	15	Bradi2g01280,Bradi3g42100,Bradi2g25070,Bradi1g25380,Bradi1g63520,Bradi2g26690,Bradi1g67230,Bradi4g13208,Bradi1g23920,Bradi3g50690,Bradi3g43040,Bradi3g41510,Bradi3g40860,Bradi2g27847,Bradi1g67770
Bd213_DWN0h Bd213_DWN8h Bd21_DWN0h Bd21_DWN8h	15	Bradi1g12130,Bradi4g07911,Bradi2g16290,Bradi4g09120,Bradi1g23610,Bradi1g24760,Bradi5g11750,Bradi1g50826,Bradi3g30160,Bradi3g25670,Bradi5g12150,Bradi2g03694,Bradi1g57147,Bradi4g13619,Bradi5g10150
Bd21_DWN20h Bd21_DWN24h	15	Bradi4g11030,Bradi3g45515,Bradi4g13521,Bradi4g32759,Bradi3g42580,Bradi4g27624,Bradi3g49380,Bradi2g05730,Bradi1g11650,Bradi3g59237,Bradi2g25500,Bradi4g44460,Bradi3g48997,Bradi2g16850,Bradi3g05880
Bd213_DWN16h Bd213_DWN8h Bd21_DWN16h Bd21_DWN8h	14	Bradi1g44730,Bradi3g35310,Bradi1g19265,Bradi1g29570,Bradi2g40390,Bradi2g46835,Bradi3g31140,Bradi5g13710,Bradi4g34840,Bradi3g51520,Bradi1g46560,Bradi1g19270,Bradi1g09000,Bradi4g43710
Bd213_DWN0h Bd213_DWN20h Bd213_DWN24h	14	Bradi4g07440,Bradi4g08917,Bradi4g28260,Bradi5g20840,Bradi1g44630,Bradi5g15130,Bradi3g02200,Bradi4g40760,Bradi4g40710,Bradi1g18020,Bradi4g25022,Bradi2g12727,Bradi1g04810,Bradi1g63300
Bd213_DWN16h Bd213_DWN20h Bd213_DWN24h	14	Bradi1g77350,Bradi5g09300,Bradi4g33080,Bradi1g56260,Bradi3g32020,Bradi2g35707,Bradi1g61757,Bradi1g09450,Bradi1g36860,Bradi2g35900,Bradi3g21852,Bradi1g01407,Bradi4g35363,Bradi1g05240
Bd213_DWN0h Bd213_DWN20h Bd213_DWN24h Bd213_DWN8h Bd21_DWN0h Bd21_DWN20h Bd21_DWN24h	13	Bradi5g27602,Bradi4g28300,Bradi4g00300,Bradi2g25910,Bradi3g39830,Bradi1g29590,Bradi3g13160,Bradi1g34525,Bradi3g13170,Bradi2g17600,Bradi2g58440,Bradi5g12330,Bradi5g15970
Bd213_DWN20h Bd213_DWN24h Bd21_DWN16h Bd21_DWN20h Bd21_DWN24h	13	Bradi1g24121,Bradi5g17110,Bradi3g26386,Bradi4g33901,Bradi2g58630,Bradi3g18680,Bradi5g02100,Bradi3g53540,Bradi2g26100,Bradi5g11780,Bradi1g04720,Bradi2g45350,Bradi1g32420
Bd213_DWN16h Bd213_DWN20h Bd213_DWN24h Bd213_DWN8h Bd21_DWN0h Bd21_DWN16h Bd21_DWN20h Bd21_DWN24h Bd21_DWN8h	12	Bradi4g18921,Bradi2g39320,Bradi3g02880,Bradi2g45160,Bradi5g12307,Bradi1g68040,Bradi2g48267,Bradi1g26470,Bradi5g18820,Bradi1g68390,Bradi2g09910,Bradi4g40010
Bd213_DWN0h Bd213_DWN20h Bd213_DWN24h Bd21_DWN0h Bd21_DWN20h Bd21_DWN24h	12	Bradi1g26350,Bradi1g57880,Bradi5g19320,Bradi4g30570,Bradi1g54847,Bradi3g20660,Bradi3g45840,Bradi1g60030,Bradi2g36720,Bradi1g28140,Bradi3g56020,Bradi2g47970
Bd213_DWN16h Bd213_DWN20h Bd213_DWN24h Bd213_DWN8h Bd21_DWN24h	12	Bradi1g64267,Bradi1g24110,Bradi3g27260,Bradi4g16830,Bradi1g58220,Bradi3g56960,Bradi1g44530,Bradi1g07980,Bradi1g51020,Bradi5g09180,Bradi3g52390,Bradi4g06117
Bd213_DWN16h Bd213_DWN20h Bd213_DWN8h	12	Bradi3g02570,Bradi4g13830,Bradi3g38527,Bradi1g36990,Bradi2g61960,Bradi1g07133,Bradi1g58210,Bradi1g58977,Bradi2g45060,Bradi2g39074,Bradi1g54390,Bradi3g59120
Bd21_DWN16h Bd21_DWN20h Bd21_DWN24h	12	Bradi2g62315,Bradi3g43137,Bradi2g01077,Bradi2g52060,Bradi5g22000,Bradi3g30670,Bradi5g15285,Bradi4g23880,Bradi5g14772,Bradi3g15570,Bradi5g13680,Bradi2g08826
Bd213_DWN20h Bd213_DWN24h Bd21_DWN24h	12	Bradi2g56240,Bradi4g37555,Bradi3g00660,Bradi3g06900,Bradi1g01880,Bradi3g30110,Bradi1g44990,Bradi1g24980,Bradi2g43750,Bradi2g04780,Bradi4g25910,Bradi2g24210
Bd213_DWN0h Bd213_DWN16h Bd213_DWN20h Bd213_DWN24h Bd213_DWN8h Bd21_DWN0h Bd21_DWN20h Bd21_DWN24h Bd21_DWN8h	11	Bradi3g52400,Bradi3g34940,Bradi4g09125,Bradi3g29797,Bradi3g60027,Bradi1g68330,Bradi5g17360,Bradi2g42870,Bradi2g22400,Bradi4g24367,Bradi1g49770
Bd213_DWN0h Bd213_DWN16h Bd213_DWN20h Bd213_DWN24h Bd213_DWN8h Bd21_DWN16h Bd21_DWN20h Bd21_DWN24h	11	Bradi1g36260,Bradi5g09940,Bradi1g59880,Bradi1g07120,Bradi1g47250,Bradi3g59057,Bradi3g46247,Bradi4g29780,Bradi1g78697,Bradi1g48470,Bradi1g17620
Bd213_DWN0h Bd21_DWN0h Bd21_DWN16h	11	Bradi5g24450,Bradi3g30120,Bradi2g42847,Bradi2g02290,Bradi1g46280,Bradi1g23620,Bradi5g15010,Bradi3g09780,Bradi4g40270,Bradi1g49410,Bradi1g04760
Bd213_DWN0h Bd213_DWN20h Bd21_DWN0h	11	Bradi3g01110,Bradi4g14630,Bradi1g20925,Bradi1g35210,Bradi4g19517,Bradi2g50687,Bradi2g12370,Bradi2g20790,Bradi4g22090,Bradi2g56470,Bradi1g56580
Bd213_DWN20h Bd213_DWN24h Bd213_DWN8h	11	Bradi1g03340,Bradi1g76550,Bradi3g35640,Bradi3g56270,Bradi1g65600,Bradi2g39200,Bradi2g01890,Bradi1g36980,Bradi3g14570,Bradi1g46596,Bradi2g50526
Bd213_DWN16h Bd213_DWN20h Bd213_DWN24h Bd21_DWN24h	10	Bradi2g10500,Bradi3g56280,Bradi1g41820,Bradi4g40960,Bradi4g38440,Bradi3g30150,Bradi3g10200,Bradi2g11080,Bradi3g37020,Bradi1g08310
Bd213_DWN16h Bd213_DWN20h Bd21_DWN16h	10	Bradi2g35780,Bradi1g78340,Bradi3g07280,Bradi3g54190,Bradi1g46247,Bradi4g33727,Bradi3g52447,Bradi5g26023,Bradi3g39950,Bradi2g09441
Bd213_DWN24h Bd21_DWN20h Bd21_DWN24h	10	Bradi1g28960,Bradi5g10440,Bradi2g05690,Bradi3g54370,Bradi4g42517,Bradi1g68300,Bradi1g37870,Bradi1g11430,Bradi3g19850,Bradi4g45190
Bd213_DWN0h Bd213_DWN16h Bd213_DWN20h Bd213_DWN24h Bd213_DWN8h Bd21_DWN0h Bd21_DWN16h Bd21_DWN20h	9	Bradi1g37480,Bradi3g03770,Bradi1g11910,Bradi1g23510,Bradi2g62520,Bradi2g53800,Bradi2g04230,Bradi1g50740,Bradi3g27800
Bd213_DWN0h Bd213_DWN16h Bd213_DWN20h Bd213_DWN24h Bd213_DWN8h Bd21_DWN20h Bd21_DWN24h	9	Bradi4g08030,Bradi1g56130,Bradi1g15170,Bradi2g14750,Bradi1g43950,Bradi3g20520,Bradi4g44950,Bradi3g34980,Bradi3g35660
Bd213_DWN16h Bd213_DWN20h Bd21_DWN16h Bd21_DWN20h Bd21_DWN24h	9	Bradi1g26680,Bradi5g22090,Bradi1g53470,Bradi1g19000,Bradi4g19207,Bradi1g76890,Bradi3g43587,Bradi4g39190,Bradi1g48330
Bd213_DWN16h Bd213_DWN20h Bd21_DWN16h Bd21_DWN20h	9	Bradi2g40600,Bradi4g07100,Bradi2g22360,Bradi2g31580,Bradi1g41957,Bradi3g45648,Bradi3g33160,Bradi3g46270,Bradi1g74410
Bd213_DWN16h Bd21_DWN16h Bd21_DWN24h	9	Bradi2g09187,Bradi3g00757,Bradi1g29622,Bradi3g43270,Bradi1g73040,Bradi3g05110,Bradi3g45951,Bradi2g37720,Bradi2g60910
Bd21_DWN16h Bd21_DWN8h	9	Bradi1g16490,Bradi3g27870,Bradi2g61965,Bradi2g10377,Bradi4g35040,Bradi4g05317,Bradi3g05990,Bradi5g02030,Bradi3g19893
Bd213_DWN20h Bd21_DWN16h	9	Bradi3g37457,Bradi3g30540,Bradi5g27040,Bradi1g76090,Bradi3g19310,Bradi4g21830,Bradi2g62067,Bradi4g33670,Bradi5g12714
Bd213_DWN0h Bd213_DWN16h Bd213_DWN20h Bd213_DWN8h Bd21_DWN0h Bd21_DWN16h Bd21_DWN20h Bd21_DWN8h	8	Bradi5g26620,Bradi3g48770,Bradi2g26277,Bradi1g51490,Bradi1g69540,Bradi4g19577,Bradi2g01340,Bradi5g09120
Bd213_DWN0h Bd213_DWN24h Bd213_DWN8h Bd21_DWN0h Bd21_DWN24h	8	Bradi3g46590,Bradi4g22700,Bradi1g28530,Bradi2g47540,Bradi1g19220,Bradi4g15010,Bradi3g59440,Bradi3g13670
Bd213_DWN0h Bd213_DWN24h Bd21_DWN0h Bd21_DWN24h	8	Bradi1g51980,Bradi1g67270,Bradi3g51960,Bradi2g20447,Bradi4g39100,Bradi1g29680,Bradi1g76190,Bradi3g16515
Bd213_DWN20h Bd21_DWN20h Bd21_DWN24h	8	Bradi3g14250,Bradi5g15612,Bradi5g20760,Bradi4g06867,Bradi2g56890,Bradi3g05867,Bradi1g36520,Bradi1g77667
Bd21_DWN16h Bd21_DWN24h	8	Bradi1g37210,Bradi1g43690,Bradi3g48810,Bradi3g32497,Bradi3g10260,Bradi3g54920,Bradi2g31887,Bradi2g13800
Bd213_DWN16h Bd213_DWN20h	8	Bradi5g02190,Bradi1g08860,Bradi3g10160,Bradi3g08710,Bradi1g70280,Bradi1g54970,Bradi1g25080,Bradi5g22310
Bd213_DWN16h Bd213_DWN24h	8	Bradi1g46947,Bradi5g18150,Bradi2g01504,Bradi4g25510,Bradi2g09340,Bradi4g27450,Bradi3g22330,Bradi1g56280
Bd213_DWN0h Bd213_DWN16h Bd213_DWN20h Bd213_DWN8h Bd21_DWN0h Bd21_DWN16h Bd21_DWN8h	7	Bradi5g01240,Bradi4g08597,Bradi5g17421,Bradi1g76660,Bradi1g27867,Bradi1g56270,Bradi3g21000
Bd213_DWN16h Bd213_DWN20h Bd213_DWN24h Bd213_DWN8h Bd21_DWN16h Bd21_DWN20h Bd21_DWN8h	7	Bradi4g42230,Bradi1g60610,Bradi4g16600,Bradi4g19540,Bradi2g13190,Bradi1g08560,Bradi2g08300
Bd213_DWN0h Bd213_DWN16h Bd213_DWN20h Bd213_DWN8h Bd21_DWN0h Bd21_DWN16h	7	Bradi2g52050,Bradi4g21220,Bradi1g71370,Bradi1g26900,Bradi2g07000,Bradi2g46197,Bradi1g65530
Bd213_DWN0h Bd213_DWN20h Bd213_DWN24h Bd213_DWN8h Bd21_DWN0h Bd21_DWN20h	7	Bradi3g30260,Bradi2g46450,Bradi1g19730,Bradi3g49360,Bradi1g31280,Bradi1g62410,Bradi3g59130
Bd213_DWN0h Bd213_DWN16h Bd213_DWN8h Bd21_DWN0h Bd21_DWN8h	7	Bradi4g30060,Bradi2g52920,Bradi4g29320,Bradi1g01000,Bradi2g34310,Bradi4g04460,Bradi2g34300
Bd213_DWN0h Bd213_DWN20h Bd213_DWN24h Bd21_DWN0h Bd21_DWN20h	7	Bradi5g06125,Bradi1g00900,Bradi1g52374,Bradi3g12925,Bradi1g63190,Bradi5g16860,Bradi1g01630
Bd213_DWN0h Bd213_DWN16h Bd213_DWN20h Bd213_DWN8h Bd21_DWN16h	7	Bradi1g71790,Bradi2g34360,Bradi1g02805,Bradi3g30770,Bradi2g50133,Bradi4g03730,Bradi2g24220
Bd213_DWN20h Bd213_DWN24h Bd213_DWN8h Bd21_DWN20h Bd21_DWN24h	7	Bradi1g67020,Bradi1g22147,Bradi3g56190,Bradi3g09660,Bradi2g06520,Bradi1g67990,Bradi1g25990
Bd213_DWN16h Bd213_DWN20h Bd213_DWN24h Bd21_DWN16h Bd21_DWN20h	7	Bradi3g26820,Bradi3g59020,Bradi2g61247,Bradi4g16885,Bradi3g56490,Bradi3g00311,Bradi2g51860
Bd213_DWN0h Bd213_DWN20h Bd213_DWN8h Bd21_DWN0h	7	Bradi3g10760,Bradi1g76290,Bradi1g50040,Bradi2g31937,Bradi4g06300,Bradi3g43595,Bradi1g26540
Bd213_DWN0h Bd213_DWN20h Bd213_DWN24h Bd21_DWN0h	7	Bradi2g47430,Bradi3g33217,Bradi1g22180,Bradi4g25120,Bradi2g25550,Bradi1g38340,Bradi1g34560
Bd213_DWN8h Bd21_DWN16h Bd21_DWN8h	7	Bradi4g28057,Bradi2g49000,Bradi2g48040,Bradi4g41430,Bradi3g59030,Bradi1g78320,Bradi2g27370
Bd213_DWN20h Bd21_DWN16h Bd21_DWN20h	7	Bradi1g59490,Bradi3g39780,Bradi5g13150,Bradi4g04190,Bradi1g76080,Bradi1g67460,Bradi5g01150
Bd21_DWN0h Bd21_DWN16h	7	Bradi3g03520,Bradi2g45150,Bradi4g35045,Bradi4g01850,Bradi3g05480,Bradi2g25887,Bradi2g04330
Bd213_DWN0h Bd21_DWN16h	7	Bradi4g42900,Bradi2g23710,Bradi5g18950,Bradi2g60710,Bradi5g18640,Bradi3g36010,Bradi3g18460
Bd213_DWN20h Bd213_DWN8h	7	Bradi3g04154,Bradi3g46657,Bradi4g44400,Bradi1g44720,Bradi1g07560,Bradi5g26090,Bradi5g20620
Bd213_DWN0h Bd213_DWN16h Bd213_DWN8h Bd21_DWN0h Bd21_DWN16h Bd21_DWN8h	6	Bradi4g09330,Bradi4g03651,Bradi3g60352,Bradi2g32220,Bradi2g26607,Bradi1g18570
Bd213_DWN16h Bd213_DWN20h Bd213_DWN8h Bd21_DWN16h Bd21_DWN20h Bd21_DWN8h	6	Bradi1g50030,Bradi2g50460,Bradi4g04996,Bradi1g56860,Bradi1g43851,Bradi1g10560
Bd213_DWN16h Bd213_DWN20h Bd213_DWN24h Bd213_DWN8h Bd21_DWN16h Bd21_DWN20h	6	Bradi3g20677,Bradi2g54680,Bradi4g20174,Bradi5g12070,Bradi1g28366,Bradi1g77100
Bd213_DWN16h Bd213_DWN20h Bd213_DWN24h Bd213_DWN8h Bd21_DWN20h	6	Bradi1g30811,Bradi3g28900,Bradi3g58290,Bradi4g05300,Bradi1g51040,Bradi3g56787
Bd213_DWN0h Bd213_DWN16h Bd21_DWN0h Bd21_DWN16h	6	Bradi3g11170,Bradi4g43090,Bradi4g26410,Bradi4g33490,Bradi4g29467,Bradi1g68900
Bd213_DWN16h Bd213_DWN20h Bd213_DWN8h Bd21_DWN8h	6	Bradi2g33270,Bradi3g58700,Bradi3g14650,Bradi4g26130,Bradi5g15550,Bradi3g40190
Bd21_DWN16h Bd21_DWN20h Bd21_DWN24h Bd21_DWN8h	6	Bradi3g06150,Bradi5g01360,Bradi1g50407,Bradi2g18877,Bradi1g50670,Bradi3g09290
Bd213_DWN20h Bd213_DWN24h Bd213_DWN8h Bd21_DWN20h	6	Bradi3g14630,Bradi1g07010,Bradi1g52120,Bradi2g20380,Bradi2g23220,Bradi2g30500
Bd213_DWN16h Bd213_DWN24h Bd21_DWN16h Bd21_DWN24h	6	Bradi4g14870,Bradi3g36697,Bradi2g45490,Bradi5g25090,Bradi5g23976,Bradi1g74430
Bd213_DWN0h Bd213_DWN8h Bd21_DWN8h	6	Bradi5g08990,Bradi5g08190,Bradi2g62170,Bradi5g09530,Bradi1g25693,Bradi2g10870
Bd213_DWN0h Bd213_DWN16h Bd213_DWN8h	6	Bradi3g05160,Bradi1g14040,Bradi2g14720,Bradi4g35850,Bradi4g31220,Bradi2g36950
Bd213_DWN0h Bd213_DWN20h Bd213_DWN8h	6	Bradi2g02930,Bradi5g02210,Bradi3g03878,Bradi3g47041,Bradi1g45930,Bradi1g74540
Bd213_DWN16h Bd213_DWN8h Bd21_DWN16h	6	Bradi3g55277,Bradi4g23910,Bradi4g08050,Bradi3g04440,Bradi3g34720,Bradi2g21850
Bd213_DWN16h Bd21_DWN20h	6	Bradi1g00830,Bradi4g04730,Bradi2g49520,Bradi1g69980,Bradi2g22870,Bradi5g11060
Bd213_DWN16h Bd213_DWN20h Bd213_DWN24h Bd213_DWN8h Bd21_DWN0h Bd21_DWN16h Bd21_DWN20h Bd21_DWN8h	5	Bradi2g41055,Bradi2g41060,Bradi1g63370,Bradi3g57567,Bradi1g77560
Bd213_DWN16h Bd213_DWN20h Bd213_DWN24h Bd213_DWN8h Bd21_DWN24h Bd21_DWN8h	5	Bradi1g04300,Bradi2g45390,Bradi1g23770,Bradi1g57070,Bradi2g44930
Bd213_DWN20h Bd213_DWN24h Bd213_DWN8h Bd21_DWN16h Bd21_DWN20h Bd21_DWN24h	5	Bradi3g57620,Bradi2g38765,Bradi3g21597,Bradi1g00710,Bradi5g18767
Bd213_DWN0h Bd213_DWN16h Bd213_DWN20h Bd21_DWN0h Bd21_DWN16h	5	Bradi5g21587,Bradi3g52160,Bradi3g29310,Bradi3g13727,Bradi3g02530
Bd213_DWN0h Bd213_DWN16h Bd213_DWN20h Bd213_DWN24h Bd213_DWN8h	5	Bradi5g02205,Bradi1g28090,Bradi4g11357,Bradi5g14490,Bradi1g11000
Bd213_DWN16h Bd213_DWN20h Bd213_DWN8h Bd21_DWN16h Bd21_DWN8h	5	Bradi2g05130,Bradi1g42707,Bradi1g69307,Bradi4g19450,Bradi2g14690
Bd213_DWN16h Bd213_DWN20h Bd213_DWN8h Bd21_DWN16h Bd21_DWN20h	5	Bradi4g30110,Bradi3g40200,Bradi2g45310,Bradi5g22060,Bradi1g04670
Bd213_DWN16h Bd213_DWN20h Bd213_DWN24h Bd21_DWN16h Bd21_DWN24h	5	Bradi2g50290,Bradi3g07931,Bradi2g47280,Bradi2g09450,Bradi1g32428
Bd213_DWN0h Bd213_DWN20h Bd213_DWN24h Bd213_DWN8h	5	Bradi3g33440,Bradi4g22220,Bradi1g08060,Bradi1g58160,Bradi1g58350
Bd213_DWN16h Bd213_DWN20h Bd213_DWN8h Bd21_DWN16h	5	Bradi3g60880,Bradi3g20720,Bradi2g43820,Bradi2g20840,Bradi3g01640
Bd213_DWN0h Bd213_DWN20h	5	Bradi4g09641,Bradi3g43450,Bradi4g24110,Bradi4g17230,Bradi5g20971
Bd213_DWN16h Bd21_DWN8h	5	Bradi2g38982,Bradi3g39940,Bradi4g28695,Bradi3g49877,Bradi2g16300
Bd21_DWN16h Bd21_DWN20h	5	Bradi1g10047,Bradi4g20117,Bradi1g17800,Bradi1g70830,Bradi1g17450
Bd213_DWN16h Bd21_DWN24h	5	Bradi2g32300,Bradi1g07190,Bradi3g33020,Bradi2g21080,Bradi4g44590
Bd213_DWN20h Bd21_DWN20h	5	Bradi3g28306,Bradi1g76387,Bradi2g21330,Bradi4g17260,Bradi3g38020
Bd213_DWN0h Bd213_DWN20h Bd213_DWN24h Bd213_DWN8h Bd21_DWN0h Bd21_DWN16h Bd21_DWN20h Bd21_DWN24h Bd21_DWN8h	4	Bradi4g37870,Bradi4g41000,Bradi2g27140,Bradi1g51970
Bd213_DWN0h Bd213_DWN20h Bd213_DWN24h Bd213_DWN8h Bd21_DWN0h Bd21_DWN16h Bd21_DWN20h Bd21_DWN8h	4	Bradi5g16900,Bradi1g59730,Bradi3g26870,Bradi4g07880
Bd213_DWN0h Bd213_DWN20h Bd213_DWN24h Bd213_DWN8h Bd21_DWN0h Bd21_DWN20h Bd21_DWN24h Bd21_DWN8h	4	Bradi3g26391,Bradi1g43710,Bradi1g06696,Bradi4g20500
Bd213_DWN0h Bd213_DWN16h Bd213_DWN20h Bd213_DWN24h Bd213_DWN8h Bd21_DWN20h Bd21_DWN24h Bd21_DWN8h	4	Bradi1g20100,Bradi3g42700,Bradi3g56060,Bradi2g44440
Bd213_DWN16h Bd213_DWN20h Bd213_DWN8h Bd21_DWN16h Bd21_DWN20h Bd21_DWN24h Bd21_DWN8h	4	Bradi1g21870,Bradi4g01070,Bradi4g44070,Bradi4g16530
Bd213_DWN0h Bd213_DWN24h Bd213_DWN8h Bd21_DWN0h Bd21_DWN24h Bd21_DWN8h	4	Bradi3g42618,Bradi3g36760,Bradi4g44838,Bradi4g21170
Bd213_DWN0h Bd213_DWN20h Bd213_DWN24h Bd213_DWN8h Bd21_DWN20h Bd21_DWN24h	4	Bradi2g48010,Bradi5g02510,Bradi1g59500,Bradi1g21780
Bd213_DWN16h Bd213_DWN20h Bd213_DWN24h Bd213_DWN8h Bd21_DWN16h Bd21_DWN8h	4	Bradi1g68400,Bradi3g01137,Bradi2g45730,Bradi2g13580
Bd213_DWN0h Bd213_DWN8h Bd21_DWN0h Bd21_DWN24h Bd21_DWN8h	4	Bradi4g37210,Bradi4g07380,Bradi1g24747,Bradi1g15290
Bd213_DWN0h Bd213_DWN16h Bd213_DWN8h Bd21_DWN0h Bd21_DWN16h	4	Bradi1g71465,Bradi1g36027,Bradi3g17165,Bradi2g15370
Bd213_DWN0h Bd213_DWN24h Bd21_DWN0h Bd21_DWN20h Bd21_DWN24h	4	Bradi1g77430,Bradi1g31700,Bradi1g38687,Bradi1g76330
Bd213_DWN0h Bd213_DWN16h Bd213_DWN8h Bd21_DWN16h Bd21_DWN8h	4	Bradi5g18647,Bradi3g34727,Bradi4g13227,Bradi2g03320
Bd213_DWN16h Bd213_DWN20h Bd213_DWN24h Bd213_DWN8h Bd21_DWN16h	4	Bradi2g05980,Bradi5g11640,Bradi1g66640,Bradi3g48730
Bd213_DWN0h Bd21_DWN0h Bd21_DWN24h	4	Bradi4g39090,Bradi2g14840,Bradi1g32547,Bradi2g47530
Bd213_DWN0h Bd213_DWN24h	4	Bradi3g59710,Bradi5g10117,Bradi5g14070,Bradi1g26510
Bd213_DWN8h Bd21_DWN16h	4	Bradi3g12980,Bradi1g33540,Bradi5g01872,Bradi3g30457
Bd213_DWN24h Bd213_DWN8h	4	Bradi4g39570,Bradi2g45100,Bradi2g15980,Bradi2g33500
Bd213_DWN0h Bd213_DWN16h Bd213_DWN20h Bd213_DWN24h Bd21_DWN0h Bd21_DWN16h Bd21_DWN20h Bd21_DWN24h Bd21_DWN8h	3	Bradi4g12160,Bradi1g11900,Bradi4g32200
Bd213_DWN0h Bd213_DWN16h Bd213_DWN20h Bd213_DWN24h Bd213_DWN8h Bd21_DWN16h Bd21_DWN20h Bd21_DWN8h	3	Bradi3g37640,Bradi1g66120,Bradi2g62370
Bd213_DWN0h Bd213_DWN16h Bd213_DWN24h Bd213_DWN8h Bd21_DWN0h Bd21_DWN24h Bd21_DWN8h	3	Bradi1g77867,Bradi2g57680,Bradi3g10770
Bd213_DWN0h Bd213_DWN16h Bd213_DWN20h Bd213_DWN24h Bd213_DWN8h Bd21_DWN0h Bd21_DWN20h	3	Bradi1g26070,Bradi3g28520,Bradi3g21280
Bd213_DWN0h Bd213_DWN20h Bd213_DWN24h Bd213_DWN8h Bd21_DWN16h Bd21_DWN20h Bd21_DWN24h	3	Bradi1g62063,Bradi3g12627,Bradi1g69550
Bd213_DWN16h Bd213_DWN20h Bd213_DWN24h Bd213_DWN8h Bd21_DWN16h Bd21_DWN24h Bd21_DWN8h	3	Bradi1g08710,Bradi4g29963,Bradi2g42830
Bd213_DWN20h Bd213_DWN24h Bd213_DWN8h Bd21_DWN16h Bd21_DWN20h Bd21_DWN24h Bd21_DWN8h	3	Bradi2g37487,Bradi2g07951,Bradi1g68000
Bd213_DWN0h Bd213_DWN20h Bd213_DWN8h Bd21_DWN0h Bd21_DWN16h Bd21_DWN8h	3	Bradi2g59102,Bradi1g44030,Bradi1g45210
Bd213_DWN0h Bd213_DWN20h Bd213_DWN24h Bd213_DWN8h Bd21_DWN0h Bd21_DWN8h	3	Bradi1g62860,Bradi5g26230,Bradi1g42670
Bd213_DWN0h Bd213_DWN16h Bd213_DWN20h Bd213_DWN24h Bd213_DWN8h Bd21_DWN20h	3	Bradi4g05860,Bradi2g43900,Bradi2g52400
Bd213_DWN16h Bd213_DWN8h Bd21_DWN16h Bd21_DWN20h Bd21_DWN24h Bd21_DWN8h	3	Bradi4g09770,Bradi4g45310,Bradi2g53420
Bd213_DWN16h Bd213_DWN20h Bd213_DWN8h Bd21_DWN20h Bd21_DWN24h Bd21_DWN8h	3	Bradi3g34245,Bradi4g41137,Bradi2g16140
Bd213_DWN20h Bd213_DWN24h Bd213_DWN8h Bd21_DWN20h Bd21_DWN24h Bd21_DWN8h	3	Bradi2g53661,Bradi1g26880,Bradi1g53560
Bd213_DWN0h Bd213_DWN8h Bd21_DWN0h Bd21_DWN16h Bd21_DWN8h	3	Bradi2g37377,Bradi4g29440,Bradi4g28070
Bd213_DWN0h Bd213_DWN20h Bd213_DWN8h Bd21_DWN0h Bd21_DWN8h	3	Bradi4g27040,Bradi4g33323,Bradi4g06740
Bd213_DWN0h Bd213_DWN16h Bd213_DWN20h Bd213_DWN8h Bd21_DWN0h	3	Bradi1g31391,Bradi2g26710,Bradi2g15890
Bd21_DWN0h Bd21_DWN16h Bd21_DWN20h Bd21_DWN24h Bd21_DWN8h	3	Bradi1g50760,Bradi2g06220,Bradi1g60800
Bd213_DWN0h Bd213_DWN20h Bd213_DWN24h Bd21_DWN20h Bd21_DWN24h	3	Bradi2g15872,Bradi3g19630,Bradi5g17740
Bd213_DWN16h Bd213_DWN24h Bd21_DWN16h Bd21_DWN20h Bd21_DWN24h	3	Bradi4g29160,Bradi1g68460,Bradi1g55710
Bd213_DWN0h Bd213_DWN24h Bd213_DWN8h Bd21_DWN0h	3	Bradi5g10130,Bradi2g14790,Bradi5g00980
Bd213_DWN0h Bd213_DWN20h Bd21_DWN0h Bd21_DWN16h	3	Bradi4g00877,Bradi1g57900,Bradi2g20060
Bd213_DWN20h Bd21_DWN16h Bd21_DWN20h Bd21_DWN24h	3	Bradi4g04200,Bradi3g14500,Bradi5g17150
Bd213_DWN16h Bd213_DWN20h Bd213_DWN24h Bd21_DWN20h	3	Bradi1g38140,Bradi5g19410,Bradi2g27030
Bd213_DWN0h Bd213_DWN8h Bd21_DWN16h	3	Bradi5g14540,Bradi2g04360,Bradi5g25740
Bd213_DWN0h Bd213_DWN20h Bd21_DWN20h	3	Bradi2g61000,Bradi3g57370,Bradi1g68380
Bd213_DWN0h Bd213_DWN24h Bd21_DWN24h	3	Bradi4g44907,Bradi1g64384,Bradi2g11676
Bd213_DWN20h Bd213_DWN8h Bd21_DWN16h	3	Bradi2g48457,Bradi1g15627,Bradi4g44797
Bd213_DWN24h Bd21_DWN16h Bd21_DWN24h	3	Bradi1g70810,Bradi3g41212,Bradi1g55760
Bd213_DWN16h Bd21_DWN20h Bd21_DWN24h	3	Bradi3g27600,Bradi2g10640,Bradi3g05400
Bd213_DWN0h Bd213_DWN16h	3	Bradi1g51257,Bradi5g09340,Bradi1g18720
Bd213_DWN20h Bd21_DWN24h	3	Bradi3g37595,Bradi3g52620,Bradi5g27610
Bd213_DWN0h Bd213_DWN16h Bd213_DWN20h Bd213_DWN24h Bd213_DWN8h Bd21_DWN0h Bd21_DWN16h Bd21_DWN24h Bd21_DWN8h	2	Bradi1g02720,Bradi4g23800
Bd213_DWN0h Bd213_DWN20h Bd213_DWN8h Bd21_DWN0h Bd21_DWN16h Bd21_DWN20h Bd21_DWN24h Bd21_DWN8h	2	Bradi3g18590,Bradi1g21095
Bd213_DWN0h Bd213_DWN20h Bd213_DWN8h Bd21_DWN0h Bd21_DWN16h Bd21_DWN20h Bd21_DWN8h	2	Bradi4g42625,Bradi1g33087
Bd213_DWN0h Bd213_DWN16h Bd213_DWN20h Bd213_DWN24h Bd213_DWN8h Bd21_DWN0h Bd21_DWN8h	2	Bradi2g16070,Bradi4g06750
Bd213_DWN0h Bd213_DWN20h Bd213_DWN8h Bd21_DWN0h Bd21_DWN20h Bd21_DWN24h Bd21_DWN8h	2	Bradi3g37240,Bradi4g03121
Bd213_DWN0h Bd213_DWN20h Bd213_DWN24h Bd213_DWN8h Bd21_DWN0h Bd21_DWN20h Bd21_DWN8h	2	Bradi1g17200,Bradi1g67980
Bd213_DWN0h Bd213_DWN20h Bd213_DWN24h Bd213_DWN8h Bd21_DWN0h Bd21_DWN24h Bd21_DWN8h	2	Bradi1g24870,Bradi3g07190
Bd213_DWN0h Bd213_DWN16h Bd213_DWN20h Bd213_DWN24h Bd21_DWN0h Bd21_DWN20h Bd21_DWN24h	2	Bradi4g01100,Bradi3g38580
Bd213_DWN0h Bd213_DWN16h Bd213_DWN20h Bd213_DWN8h Bd21_DWN0h Bd21_DWN8h	2	Bradi1g20440,Bradi3g32820
Bd213_DWN0h Bd213_DWN16h Bd213_DWN24h Bd213_DWN8h Bd21_DWN0h Bd21_DWN8h	2	Bradi1g30550,Bradi3g39800
Bd213_DWN0h Bd213_DWN20h Bd213_DWN8h Bd21_DWN0h Bd21_DWN20h Bd21_DWN8h	2	Bradi5g20880,Bradi1g32650
Bd213_DWN0h Bd21_DWN0h Bd21_DWN16h Bd21_DWN20h Bd21_DWN24h Bd21_DWN8h	2	Bradi3g48800,Bradi4g07570
Bd213_DWN0h Bd213_DWN20h Bd213_DWN8h Bd21_DWN0h Bd21_DWN16h Bd21_DWN20h	2	Bradi3g06240,Bradi4g44093
Bd213_DWN0h Bd213_DWN16h Bd213_DWN20h Bd213_DWN8h Bd21_DWN0h Bd21_DWN20h	2	Bradi4g14081,Bradi1g69827
Bd213_DWN0h Bd213_DWN16h Bd213_DWN20h Bd213_DWN8h Bd21_DWN16h Bd21_DWN8h	2	Bradi4g16990,Bradi3g46720
Bd213_DWN0h Bd213_DWN20h Bd213_DWN24h Bd213_DWN8h Bd21_DWN16h Bd21_DWN8h	2	Bradi2g41696,Bradi1g06420
Bd213_DWN0h Bd213_DWN16h Bd213_DWN20h Bd213_DWN24h Bd213_DWN8h Bd21_DWN8h	2	Bradi3g38960,Bradi3g33770
Bd213_DWN0h Bd213_DWN16h Bd213_DWN20h Bd213_DWN24h Bd21_DWN20h Bd21_DWN24h	2	Bradi5g11350,Bradi1g64640
Bd213_DWN20h Bd213_DWN24h Bd213_DWN8h Bd21_DWN16h Bd21_DWN20h Bd21_DWN8h	2	Bradi1g29271,Bradi5g17132
Bd213_DWN16h Bd213_DWN20h Bd213_DWN24h Bd213_DWN8h Bd21_DWN20h Bd21_DWN8h	2	Bradi2g59210,Bradi5g12430
Bd213_DWN16h Bd213_DWN24h Bd21_DWN16h Bd21_DWN20h Bd21_DWN24h Bd21_DWN8h	2	Bradi3g42235,Bradi2g48930
Bd213_DWN0h Bd21_DWN0h Bd21_DWN16h Bd21_DWN20h Bd21_DWN8h	2	Bradi3g21090,Bradi1g78350
Bd213_DWN0h Bd213_DWN20h Bd213_DWN8h Bd21_DWN0h Bd21_DWN16h	2	Bradi4g34430,Bradi1g20780
Bd213_DWN0h Bd213_DWN20h Bd213_DWN24h Bd21_DWN0h Bd21_DWN16h	2	Bradi1g54840,Bradi1g17090
Bd213_DWN8h Bd21_DWN0h Bd21_DWN20h Bd21_DWN24h Bd21_DWN8h	2	Bradi3g17515,Bradi5g15180
Bd213_DWN0h Bd213_DWN16h Bd213_DWN20h Bd213_DWN8h Bd21_DWN20h	2	Bradi3g35700,Bradi3g35680
Bd213_DWN0h Bd213_DWN20h Bd213_DWN24h Bd213_DWN8h Bd21_DWN20h	2	Bradi5g17027,Bradi2g21500
Bd213_DWN0h Bd213_DWN20h Bd213_DWN24h Bd21_DWN16h Bd21_DWN20h	2	Bradi1g56937,Bradi4g03390
Bd213_DWN8h Bd21_DWN16h Bd21_DWN20h Bd21_DWN24h Bd21_DWN8h	2	Bradi2g26090,Bradi1g17510
Bd213_DWN20h Bd213_DWN24h Bd213_DWN8h Bd21_DWN24h Bd21_DWN8h	2	Bradi4g44300,Bradi3g18600
Bd213_DWN16h Bd213_DWN20h Bd213_DWN8h Bd21_DWN16h Bd21_DWN24h	2	Bradi4g30270,Bradi1g76070
Bd213_DWN16h Bd213_DWN20h Bd213_DWN8h Bd21_DWN20h Bd21_DWN24h	2	Bradi2g39190,Bradi2g53170
Bd213_DWN0h Bd213_DWN8h Bd21_DWN0h Bd21_DWN16h	2	Bradi5g24227,Bradi1g78540
Bd213_DWN0h Bd213_DWN16h Bd213_DWN8h Bd21_DWN0h	2	Bradi3g05950,Bradi3g09350
Bd213_DWN0h Bd213_DWN8h Bd21_DWN0h Bd21_DWN24h	2	Bradi3g52505,Bradi5g26725
Bd213_DWN0h Bd21_DWN0h Bd21_DWN16h Bd21_DWN20h	2	Bradi1g30740,Bradi3g34280
Bd213_DWN0h Bd213_DWN20h Bd21_DWN0h Bd21_DWN20h	2	Bradi3g46140,Bradi4g44427
Bd213_DWN20h Bd213_DWN24h Bd21_DWN0h Bd21_DWN20h	2	Bradi3g57000,Bradi1g34670
Bd213_DWN0h Bd213_DWN8h Bd21_DWN16h Bd21_DWN8h	2	Bradi5g12570,Bradi2g53120
Bd213_DWN0h Bd213_DWN24h Bd213_DWN8h Bd21_DWN8h	2	Bradi4g09920,Bradi4g27570
Bd213_DWN0h Bd213_DWN16h Bd213_DWN8h Bd21_DWN16h	2	Bradi1g08570,Bradi1g72762
Bd213_DWN0h Bd213_DWN20h Bd213_DWN8h Bd21_DWN20h	2	Bradi3g01630,Bradi5g24630
Bd213_DWN0h Bd213_DWN16h Bd213_DWN20h Bd21_DWN16h	2	Bradi5g11230,Bradi3g39010
Bd213_DWN16h Bd213_DWN24h Bd213_DWN8h Bd21_DWN8h	2	Bradi1g47140,Bradi2g57220
Bd213_DWN16h Bd213_DWN24h Bd213_DWN8h Bd21_DWN24h	2	Bradi1g15060,Bradi1g09300
Bd213_DWN20h Bd213_DWN24h Bd21_DWN16h Bd21_DWN20h	2	Bradi2g32520,Bradi4g03820
Bd213_DWN20h Bd213_DWN24h Bd21_DWN16h Bd21_DWN24h	2	Bradi2g24197,Bradi2g56530
Bd213_DWN0h Bd21_DWN0h Bd21_DWN8h	2	Bradi1g19260,Bradi3g08317
Bd213_DWN0h Bd213_DWN16h Bd21_DWN0h	2	Bradi1g07060,Bradi1g27140
Bd213_DWN0h Bd21_DWN0h Bd21_DWN20h	2	Bradi5g25236,Bradi4g05650
Bd213_DWN0h Bd213_DWN24h Bd21_DWN0h	2	Bradi5g16797,Bradi3g39927
Bd21_DWN0h Bd21_DWN20h Bd21_DWN8h	2	Bradi4g43971,Bradi2g03280
Bd213_DWN0h Bd213_DWN24h Bd213_DWN8h	2	Bradi1g74640,Bradi3g37940
Bd213_DWN0h Bd213_DWN16h Bd213_DWN20h	2	Bradi1g65300,Bradi4g26830
Bd213_DWN8h Bd21_DWN24h Bd21_DWN8h	2	Bradi5g01420,Bradi1g71500
Bd213_DWN16h Bd21_DWN16h Bd21_DWN8h	2	Bradi1g12550,Bradi3g16927
Bd21_DWN16h Bd21_DWN20h Bd21_DWN8h	2	Bradi2g19640,Bradi3g58915
Bd21_DWN16h Bd21_DWN24h Bd21_DWN8h	2	Bradi2g27340,Bradi1g51630
Bd213_DWN16h Bd213_DWN8h Bd21_DWN20h	2	Bradi2g54410,Bradi1g11270
Bd213_DWN24h Bd213_DWN8h Bd21_DWN24h	2	Bradi2g38750,Bradi5g01410
Bd213_DWN16h Bd213_DWN20h Bd21_DWN24h	2	Bradi1g08500,Bradi5g12370
Bd213_DWN8h Bd21_DWN0h	2	Bradi1g60846,Bradi3g43810
Bd213_DWN20h Bd21_DWN0h	2	Bradi2g54814,Bradi4g42720
Bd213_DWN0h Bd21_DWN8h	2	Bradi5g15027,Bradi3g33980
Bd213_DWN24h Bd21_DWN20h	2	Bradi1g67640,Bradi2g58917
Bd213_DWN0h Bd213_DWN16h Bd213_DWN20h Bd213_DWN8h Bd21_DWN0h Bd21_DWN16h Bd21_DWN20h Bd21_DWN24h Bd21_DWN8h	1	Bradi2g41027
Bd213_DWN0h Bd213_DWN16h Bd213_DWN24h Bd213_DWN8h Bd21_DWN0h Bd21_DWN16h Bd21_DWN20h Bd21_DWN24h Bd21_DWN8h	1	Bradi3g35726
Bd213_DWN0h Bd213_DWN16h Bd213_DWN8h Bd21_DWN0h Bd21_DWN16h Bd21_DWN20h Bd21_DWN24h Bd21_DWN8h	1	Bradi2g50967
Bd213_DWN0h Bd213_DWN16h Bd213_DWN20h Bd213_DWN8h Bd21_DWN0h Bd21_DWN16h Bd21_DWN24h Bd21_DWN8h	1	Bradi1g50280
Bd213_DWN0h Bd213_DWN16h Bd213_DWN20h Bd213_DWN24h Bd213_DWN8h Bd21_DWN0h Bd21_DWN16h Bd21_DWN8h	1	Bradi5g16060
Bd213_DWN0h Bd213_DWN20h Bd213_DWN24h Bd21_DWN0h Bd21_DWN16h Bd21_DWN20h Bd21_DWN24h Bd21_DWN8h	1	Bradi4g13978
Bd213_DWN0h Bd213_DWN20h Bd213_DWN24h Bd213_DWN8h Bd21_DWN0h Bd21_DWN16h Bd21_DWN20h Bd21_DWN24h	1	Bradi1g06560
Bd213_DWN20h Bd213_DWN24h Bd213_DWN8h Bd21_DWN0h Bd21_DWN16h Bd21_DWN20h Bd21_DWN24h Bd21_DWN8h	1	Bradi1g54280
Bd213_DWN0h Bd213_DWN16h Bd213_DWN20h Bd213_DWN8h Bd21_DWN16h Bd21_DWN20h Bd21_DWN24h Bd21_DWN8h	1	Bradi2g11920
Bd213_DWN0h Bd213_DWN20h Bd213_DWN24h Bd213_DWN8h Bd21_DWN16h Bd21_DWN20h Bd21_DWN24h Bd21_DWN8h	1	Bradi1g29515
Bd213_DWN0h Bd213_DWN16h Bd213_DWN20h Bd213_DWN24h Bd21_DWN16h Bd21_DWN20h Bd21_DWN24h Bd21_DWN8h	1	Bradi5g08620
Bd213_DWN0h Bd213_DWN16h Bd213_DWN8h Bd21_DWN0h Bd21_DWN16h Bd21_DWN24h Bd21_DWN8h	1	Bradi5g25117
Bd213_DWN0h Bd213_DWN20h Bd213_DWN24h Bd213_DWN8h Bd21_DWN0h Bd21_DWN16h Bd21_DWN8h	1	Bradi2g41702
Bd213_DWN0h Bd213_DWN16h Bd213_DWN20h Bd213_DWN8h Bd21_DWN0h Bd21_DWN20h Bd21_DWN8h	1	Bradi1g75740
Bd213_DWN0h Bd213_DWN24h Bd213_DWN8h Bd21_DWN0h Bd21_DWN20h Bd21_DWN24h Bd21_DWN8h	1	Bradi3g56990
Bd213_DWN0h Bd213_DWN16h Bd213_DWN20h Bd21_DWN0h Bd21_DWN16h Bd21_DWN20h Bd21_DWN8h	1	Bradi3g08240
Bd213_DWN0h Bd213_DWN16h Bd213_DWN20h Bd213_DWN24h Bd21_DWN0h Bd21_DWN16h Bd21_DWN8h	1	Bradi2g04900
Bd213_DWN0h Bd213_DWN16h Bd213_DWN20h Bd213_DWN8h Bd21_DWN0h Bd21_DWN16h Bd21_DWN20h	1	Bradi1g44920
Bd213_DWN0h Bd213_DWN16h Bd213_DWN20h Bd213_DWN24h Bd213_DWN8h Bd21_DWN0h Bd21_DWN24h	1	Bradi5g26060
Bd213_DWN0h Bd213_DWN20h Bd213_DWN24h Bd21_DWN0h Bd21_DWN16h Bd21_DWN20h Bd21_DWN24h	1	Bradi3g50930
Bd213_DWN16h Bd213_DWN20h Bd213_DWN8h Bd21_DWN0h Bd21_DWN16h Bd21_DWN20h Bd21_DWN8h	1	Bradi5g18360
Bd213_DWN20h Bd213_DWN24h Bd213_DWN8h Bd21_DWN0h Bd21_DWN16h Bd21_DWN20h Bd21_DWN24h	1	Bradi4g37490
Bd213_DWN16h Bd213_DWN20h Bd213_DWN24h Bd21_DWN0h Bd21_DWN16h Bd21_DWN20h Bd21_DWN24h	1	Bradi1g43990
Bd213_DWN0h Bd213_DWN16h Bd213_DWN20h Bd213_DWN24h Bd213_DWN8h Bd21_DWN20h Bd21_DWN8h	1	Bradi1g52460
Bd213_DWN0h Bd213_DWN20h Bd213_DWN24h Bd21_DWN16h Bd21_DWN20h Bd21_DWN24h Bd21_DWN8h	1	Bradi3g02640
Bd213_DWN0h Bd213_DWN16h Bd213_DWN20h Bd213_DWN8h Bd21_DWN16h Bd21_DWN20h Bd21_DWN24h	1	Bradi3g59210
Bd213_DWN0h Bd213_DWN16h Bd213_DWN20h Bd213_DWN24h Bd213_DWN8h Bd21_DWN16h Bd21_DWN24h	1	Bradi3g19770
Bd213_DWN16h Bd213_DWN24h Bd213_DWN8h Bd21_DWN16h Bd21_DWN20h Bd21_DWN24h Bd21_DWN8h	1	Bradi5g22547
Bd213_DWN0h Bd213_DWN8h Bd21_DWN0h Bd21_DWN16h Bd21_DWN20h Bd21_DWN8h	1	Bradi2g07330
Bd213_DWN0h Bd213_DWN16h Bd213_DWN20h Bd21_DWN0h Bd21_DWN16h Bd21_DWN8h	1	Bradi1g19070
Bd213_DWN0h Bd213_DWN20h Bd21_DWN0h Bd21_DWN16h Bd21_DWN20h Bd21_DWN8h	1	Bradi2g18050
Bd213_DWN0h Bd213_DWN24h Bd21_DWN0h Bd21_DWN20h Bd21_DWN24h Bd21_DWN8h	1	Bradi4g44913
Bd213_DWN0h Bd213_DWN16h Bd213_DWN20h Bd213_DWN8h Bd21_DWN0h Bd21_DWN24h	1	Bradi5g26070
Bd213_DWN0h Bd213_DWN16h Bd213_DWN20h Bd213_DWN24h Bd213_DWN8h Bd21_DWN0h	1	Bradi4g43450
Bd213_DWN0h Bd213_DWN16h Bd213_DWN20h Bd21_DWN0h Bd21_DWN16h Bd21_DWN20h	1	Bradi2g02560
Bd213_DWN0h Bd213_DWN20h Bd213_DWN24h Bd21_DWN0h Bd21_DWN16h Bd21_DWN24h	1	Bradi3g19650
Bd213_DWN0h Bd213_DWN16h Bd213_DWN20h Bd213_DWN24h Bd21_DWN0h Bd21_DWN20h	1	Bradi2g12427
Bd213_DWN0h Bd213_DWN16h Bd213_DWN20h Bd213_DWN24h Bd21_DWN0h Bd21_DWN24h	1	Bradi2g35080
Bd213_DWN16h Bd213_DWN20h Bd213_DWN8h Bd21_DWN0h Bd21_DWN16h Bd21_DWN8h	1	Bradi2g13860
Bd213_DWN16h Bd213_DWN8h Bd21_DWN0h Bd21_DWN16h Bd21_DWN24h Bd21_DWN8h	1	Bradi2g16960
Bd213_DWN16h Bd213_DWN8h Bd21_DWN0h Bd21_DWN20h Bd21_DWN24h Bd21_DWN8h	1	Bradi4g32480
Bd213_DWN20h Bd21_DWN0h Bd21_DWN16h Bd21_DWN20h Bd21_DWN24h Bd21_DWN8h	1	Bradi1g22750
Bd213_DWN20h Bd213_DWN24h Bd213_DWN8h Bd21_DWN0h Bd21_DWN20h Bd21_DWN24h	1	Bradi2g16570
Bd213_DWN20h Bd213_DWN24h Bd21_DWN0h Bd21_DWN16h Bd21_DWN20h Bd21_DWN24h	1	Bradi1g57860
Bd213_DWN0h Bd213_DWN20h Bd213_DWN8h Bd21_DWN16h Bd21_DWN20h Bd21_DWN8h	1	Bradi5g24060
Bd213_DWN0h Bd213_DWN16h Bd213_DWN20h Bd213_DWN8h Bd21_DWN16h Bd21_DWN20h	1	Bradi4g03970
Bd213_DWN0h Bd213_DWN16h Bd213_DWN20h Bd213_DWN24h Bd213_DWN8h Bd21_DWN16h	1	Bradi1g21990
Bd213_DWN0h Bd213_DWN20h Bd213_DWN8h Bd21_DWN16h Bd21_DWN20h Bd21_DWN24h	1	Bradi1g30420
Bd213_DWN0h Bd213_DWN20h Bd213_DWN24h Bd213_DWN8h Bd21_DWN16h Bd21_DWN20h	1	Bradi5g16690
Bd213_DWN0h Bd213_DWN16h Bd213_DWN20h Bd213_DWN24h Bd213_DWN8h Bd21_DWN24h	1	Bradi3g35210
Bd213_DWN0h Bd213_DWN16h Bd213_DWN20h Bd213_DWN24h Bd21_DWN16h Bd21_DWN20h	1	Bradi2g47330
Bd213_DWN0h Bd213_DWN20h Bd213_DWN24h Bd21_DWN16h Bd21_DWN20h Bd21_DWN24h	1	Bradi4g38740
Bd213_DWN16h Bd213_DWN24h Bd213_DWN8h Bd21_DWN16h Bd21_DWN20h Bd21_DWN8h	1	Bradi4g04987
Bd213_DWN16h Bd213_DWN20h Bd213_DWN24h Bd21_DWN16h Bd21_DWN24h Bd21_DWN8h	1	Bradi4g16755
Bd213_DWN20h Bd213_DWN24h Bd21_DWN16h Bd21_DWN20h Bd21_DWN24h Bd21_DWN8h	1	Bradi1g77140
Bd213_DWN16h Bd213_DWN20h Bd213_DWN24h Bd21_DWN20h Bd21_DWN24h Bd21_DWN8h	1	Bradi2g52710
Bd213_DWN16h Bd213_DWN20h Bd213_DWN8h Bd21_DWN16h Bd21_DWN20h Bd21_DWN24h	1	Bradi1g13910
Bd213_DWN16h Bd213_DWN20h Bd213_DWN24h Bd213_DWN8h Bd21_DWN16h Bd21_DWN24h	1	Bradi2g34790
Bd213_DWN0h Bd213_DWN24h Bd213_DWN8h Bd21_DWN0h Bd21_DWN8h	1	Bradi4g40780
Bd213_DWN0h Bd213_DWN16h Bd21_DWN0h Bd21_DWN16h Bd21_DWN8h	1	Bradi4g03645
Bd213_DWN0h Bd213_DWN20h Bd21_DWN0h Bd21_DWN16h Bd21_DWN8h	1	Bradi4g32310
Bd213_DWN0h Bd213_DWN24h Bd21_DWN0h Bd21_DWN24h Bd21_DWN8h	1	Bradi1g13660
Bd213_DWN0h Bd213_DWN16h Bd213_DWN8h Bd21_DWN0h Bd21_DWN24h	1	Bradi2g53780
Bd213_DWN0h Bd213_DWN20h Bd21_DWN0h Bd21_DWN16h Bd21_DWN20h	1	Bradi1g43680
Bd213_DWN0h Bd213_DWN16h Bd213_DWN20h Bd21_DWN0h Bd21_DWN20h	1	Bradi4g06017
Bd213_DWN8h Bd21_DWN0h Bd21_DWN16h Bd21_DWN20h Bd21_DWN8h	1	Bradi1g58415
Bd213_DWN20h Bd213_DWN24h Bd213_DWN8h Bd21_DWN0h Bd21_DWN20h	1	Bradi5g25320
Bd213_DWN24h Bd21_DWN0h Bd21_DWN16h Bd21_DWN20h Bd21_DWN24h	1	Bradi2g24910
Bd213_DWN0h Bd213_DWN16h Bd213_DWN20h Bd213_DWN8h Bd21_DWN8h	1	Bradi2g17680
Bd213_DWN0h Bd213_DWN20h Bd213_DWN24h Bd213_DWN8h Bd21_DWN8h	1	Bradi1g08190
Bd213_DWN0h Bd213_DWN16h Bd213_DWN24h Bd213_DWN8h Bd21_DWN16h	1	Bradi2g58750
Bd213_DWN0h Bd213_DWN20h Bd213_DWN8h Bd21_DWN16h Bd21_DWN20h	1	Bradi5g16055
Bd213_DWN0h Bd213_DWN20h Bd213_DWN24h Bd213_DWN8h Bd21_DWN16h	1	Bradi3g45160
Bd213_DWN0h Bd213_DWN20h Bd213_DWN24h Bd213_DWN8h Bd21_DWN24h	1	Bradi2g17200
Bd213_DWN0h Bd213_DWN16h Bd213_DWN20h Bd213_DWN24h Bd21_DWN16h	1	Bradi2g17710
Bd213_DWN20h Bd213_DWN8h Bd21_DWN16h Bd21_DWN20h Bd21_DWN8h	1	Bradi1g12740
Bd213_DWN16h Bd213_DWN8h Bd21_DWN20h Bd21_DWN24h Bd21_DWN8h	1	Bradi3g29810
Bd213_DWN16h Bd213_DWN20h Bd213_DWN24h Bd213_DWN8h Bd21_DWN8h	1	Bradi3g51680
Bd213_DWN16h Bd213_DWN20h Bd21_DWN16h Bd21_DWN20h Bd21_DWN8h	1	Bradi1g30797
Bd213_DWN16h Bd21_DWN16h Bd21_DWN20h Bd21_DWN24h Bd21_DWN8h	1	Bradi4g39920
Bd213_DWN16h Bd213_DWN20h Bd21_DWN16h Bd21_DWN24h Bd21_DWN8h	1	Bradi4g16762
Bd213_DWN20h Bd21_DWN16h Bd21_DWN20h Bd21_DWN24h Bd21_DWN8h	1	Bradi2g18025
Bd213_DWN20h Bd213_DWN24h Bd21_DWN16h Bd21_DWN20h Bd21_DWN8h	1	Bradi2g11950
Bd213_DWN20h Bd213_DWN24h Bd21_DWN20h Bd21_DWN24h Bd21_DWN8h	1	Bradi4g45010
Bd213_DWN16h Bd213_DWN8h Bd21_DWN16h Bd21_DWN20h Bd21_DWN24h	1	Bradi5g15480
Bd213_DWN16h Bd213_DWN24h Bd213_DWN8h Bd21_DWN16h Bd21_DWN24h	1	Bradi1g70290
Bd213_DWN20h Bd213_DWN24h Bd213_DWN8h Bd21_DWN16h Bd21_DWN20h	1	Bradi3g08930
Bd213_DWN20h Bd213_DWN24h Bd213_DWN8h Bd21_DWN16h Bd21_DWN24h	1	Bradi3g09080
Bd213_DWN0h Bd21_DWN0h Bd21_DWN16h Bd21_DWN8h	1	Bradi3g57320
Bd213_DWN0h Bd213_DWN16h Bd213_DWN20h Bd21_DWN0h	1	Bradi4g18910
Bd213_DWN8h Bd21_DWN0h Bd21_DWN16h Bd21_DWN8h	1	Bradi2g06111
Bd213_DWN20h Bd213_DWN8h Bd21_DWN0h Bd21_DWN8h	1	Bradi4g36370
Bd21_DWN0h Bd21_DWN16h Bd21_DWN20h Bd21_DWN8h	1	Bradi4g42337
Bd213_DWN16h Bd213_DWN20h Bd213_DWN8h Bd21_DWN0h	1	Bradi2g45090
Bd213_DWN16h Bd213_DWN20h Bd21_DWN0h Bd21_DWN16h	1	Bradi1g59550
Bd213_DWN20h Bd213_DWN24h Bd21_DWN0h Bd21_DWN16h	1	Bradi4g32190
Bd213_DWN0h Bd213_DWN16h Bd213_DWN8h Bd21_DWN8h	1	Bradi3g04583
Bd213_DWN0h Bd21_DWN16h Bd21_DWN24h Bd21_DWN8h	1	Bradi1g25107
Bd213_DWN0h Bd213_DWN8h Bd21_DWN16h Bd21_DWN24h	1	Bradi2g44910
Bd213_DWN0h Bd213_DWN16h Bd213_DWN20h Bd213_DWN8h	1	Bradi1g27237
Bd213_DWN0h Bd213_DWN16h Bd213_DWN24h Bd213_DWN8h	1	Bradi4g08630
Bd213_DWN0h Bd21_DWN16h Bd21_DWN20h Bd21_DWN24h	1	Bradi1g29720
Bd213_DWN0h Bd213_DWN20h Bd21_DWN20h Bd21_DWN24h	1	Bradi2g03713
Bd213_DWN0h Bd213_DWN20h Bd213_DWN24h Bd21_DWN20h	1	Bradi3g27506
Bd213_DWN20h Bd213_DWN8h Bd21_DWN16h Bd21_DWN8h	1	Bradi4g18770
Bd213_DWN8h Bd21_DWN16h Bd21_DWN24h Bd21_DWN8h	1	Bradi3g44930
Bd213_DWN16h Bd213_DWN8h Bd21_DWN20h Bd21_DWN8h	1	Bradi3g52640
Bd213_DWN16h Bd213_DWN8h Bd21_DWN24h Bd21_DWN8h	1	Bradi1g09537
Bd213_DWN20h Bd213_DWN8h Bd21_DWN20h Bd21_DWN8h	1	Bradi3g33106
Bd213_DWN20h Bd213_DWN24h Bd213_DWN8h Bd21_DWN8h	1	Bradi1g04700
Bd213_DWN24h Bd213_DWN8h Bd21_DWN24h Bd21_DWN8h	1	Bradi1g07140
Bd213_DWN20h Bd21_DWN16h Bd21_DWN20h Bd21_DWN8h	1	Bradi4g03500
Bd213_DWN16h Bd213_DWN24h Bd21_DWN24h Bd21_DWN8h	1	Bradi2g26330
Bd213_DWN16h Bd213_DWN8h Bd21_DWN16h Bd21_DWN20h	1	Bradi3g34702
Bd213_DWN16h Bd213_DWN8h Bd21_DWN16h Bd21_DWN24h	1	Bradi3g39467
Bd213_DWN8h Bd21_DWN16h Bd21_DWN20h Bd21_DWN24h	1	Bradi3g04315
Bd213_DWN20h Bd213_DWN24h Bd213_DWN8h Bd21_DWN16h	1	Bradi2g38660
Bd213_DWN16h Bd213_DWN20h Bd213_DWN8h Bd21_DWN20h	1	Bradi3g01450
Bd213_DWN20h Bd213_DWN24h Bd213_DWN8h Bd21_DWN24h	1	Bradi2g16560
Bd213_DWN16h Bd213_DWN20h Bd21_DWN16h Bd21_DWN24h	1	Bradi1g52330
Bd213_DWN16h Bd213_DWN20h Bd213_DWN24h Bd21_DWN16h	1	Bradi4g28294
Bd213_DWN24h Bd21_DWN16h Bd21_DWN20h Bd21_DWN24h	1	Bradi1g09900
Bd213_DWN16h Bd213_DWN20h Bd21_DWN20h Bd21_DWN24h	1	Bradi3g26880
Bd213_DWN16h Bd213_DWN24h Bd21_DWN20h Bd21_DWN24h	1	Bradi5g13120
Bd213_DWN8h Bd21_DWN0h Bd21_DWN8h	1	Bradi2g52870
Bd213_DWN24h Bd21_DWN0h Bd21_DWN8h	1	Bradi1g67365
Bd213_DWN8h Bd21_DWN0h Bd21_DWN20h	1	Bradi3g51250
Bd213_DWN16h Bd21_DWN0h Bd21_DWN16h	1	Bradi2g43100
Bd21_DWN0h Bd21_DWN16h Bd21_DWN20h	1	Bradi4g05630
Bd213_DWN20h Bd21_DWN0h Bd21_DWN16h	1	Bradi2g33340
Bd213_DWN16h Bd213_DWN20h Bd21_DWN0h	1	Bradi1g12710
Bd213_DWN20h Bd21_DWN0h Bd21_DWN20h	1	Bradi3g35670
Bd213_DWN24h Bd21_DWN0h Bd21_DWN24h	1	Bradi2g16680
Bd213_DWN0h Bd213_DWN8h Bd21_DWN20h	1	Bradi3g18820
Bd213_DWN0h Bd213_DWN8h Bd21_DWN24h	1	Bradi1g71667
Bd213_DWN0h Bd213_DWN16h Bd21_DWN16h	1	Bradi2g37040
Bd213_DWN0h Bd213_DWN20h Bd21_DWN16h	1	Bradi1g45020
Bd213_DWN0h Bd21_DWN20h Bd21_DWN24h	1	Bradi5g24640
Bd213_DWN20h Bd213_DWN8h Bd21_DWN8h	1	Bradi1g25430
Bd213_DWN24h Bd213_DWN8h Bd21_DWN8h	1	Bradi4g11487
Bd213_DWN20h Bd21_DWN16h Bd21_DWN8h	1	Bradi3g59320
Bd213_DWN16h Bd21_DWN24h Bd21_DWN8h	1	Bradi2g44040
Bd21_DWN20h Bd21_DWN24h Bd21_DWN8h	1	Bradi1g36236
Bd213_DWN8h Bd21_DWN16h Bd21_DWN20h	1	Bradi5g24140
Bd213_DWN16h Bd213_DWN24h Bd213_DWN8h	1	Bradi3g43530
Bd213_DWN20h Bd213_DWN8h Bd21_DWN20h	1	Bradi1g50620
Bd213_DWN16h Bd21_DWN16h Bd21_DWN20h	1	Bradi2g38490
Bd213_DWN20h Bd213_DWN24h Bd21_DWN16h	1	Bradi1g65750
Bd213_DWN16h Bd213_DWN24h Bd21_DWN20h	1	Bradi1g61930
Bd213_DWN16h Bd213_DWN24h Bd21_DWN24h	1	Bradi4g33067
Bd21_DWN0h Bd21_DWN8h	1	Bradi3g37230
Bd21_DWN0h Bd21_DWN20h	1	Bradi4g11320
Bd213_DWN0h Bd21_DWN20h	1	Bradi2g48030
Bd21_DWN20h Bd21_DWN8h	1	Bradi2g38987
Bd213_DWN20h Bd21_DWN8h	1	Bradi1g29066
Bd21_DWN24h Bd21_DWN8h	1	Bradi4g32556
Bd213_DWN24h Bd21_DWN16h	1	Bradi2g49240

## Sheet: All DEGs by ZT (UP)
Cutoff values: p < 0.000005, Log2FC=>1.5, CPM => 15 CPM
Up-regulated DEGs SS vs LL
ZT0			ZT8			ZT16			ZT20			ZT24
845	1059	740	953	869	608	959	952	645	700	855	550	709	737	515
ALL Bd21 UP	ALL Bd21-3 UP	COMMON	ALL Bd21 UP	ALL Bd21-3 UP	COMMON	ALL Bd21 UP	ALL Bd21-3 UP	COMMON	ALL Bd21 UP	ALL Bd21-3 UP	COMMON	ALL Bd21 UP	ALL Bd21-3 UP	COMMON
Bradi1g08891	Bradi1g33075	Bradi3g42130	Bradi1g68440	Bradi1g64610	Bradi5g22007	Bradi2g02400	Bradi2g12990	Bradi5g22007	Bradi1g33070	Bradi1g07500	Bradi5g23140	Bradi1g10200	Bradi2g02400	Bradi1g01750
Bradi1g64610	Bradi1g22010	Bradi2g20400	Bradi1g53850	Bradi2g58989	Bradi2g54650	Bradi1g68440	Bradi1g53850	Bradi2g19170	Bradi1g68440	Bradi3g43160	Bradi1g01800	Bradi4g11770	Bradi2g11610	Bradi5g23140
Bradi4g20976	Bradi3g54950	Bradi5g22007	Bradi2g02410	Bradi2g11610	Bradi2g19170	Bradi1g07500	Bradi1g23030	Bradi2g56850	Bradi1g33075	Bradi2g11610	Bradi5g22007	Bradi1g33070	Bradi5g23140	Bradi5g22007
Bradi2g02410	Bradi3g30265	Bradi2g19170	Bradi1g33075	Bradi2g02400	Bradi2g56850	Bradi2g57370	Bradi1g10200	Bradi1g08891	Bradi5g23140	Bradi3g54950	Bradi4g38651	Bradi5g19266	Bradi1g07500	Bradi2g24240
Bradi2g00423	Bradi2g11610	Bradi2g56850	Bradi2g02400	Bradi1g68440	Bradi1g08891	Bradi2g02410	Bradi2g11610	Bradi5g23135	Bradi1g22010	Bradi1g22010	Bradi5g25720	Bradi1g33075	Bradi2g24840	Bradi3g48670
Bradi5g23140	Bradi1g03780	Bradi1g08891	Bradi1g07500	Bradi1g33070	Bradi5g23135	Bradi1g23030	Bradi3g43160	Bradi4g44410	Bradi2g11610	Bradi5g23140	Bradi1g09774	Bradi1g22010	Bradi1g12360	Bradi1g09774
Bradi3g54950	Bradi1g64610	Bradi5g23135	Bradi3g58590	Bradi2g41840	Bradi5g08520	Bradi1g22010	Bradi1g77680	Bradi5g08520	Bradi1g64610	Bradi1g68440	Bradi2g56850	Bradi1g68440	Bradi1g22010	Bradi5g25720
Bradi2g11610	Bradi4g22620	Bradi3g56217	Bradi1g11630	Bradi2g56850	Bradi2g27920	Bradi2g11610	Bradi2g56850	Bradi1g58057	Bradi1g07500	Bradi1g33075	Bradi1g08891	Bradi2g11610	Bradi1g33075	Bradi2g56850
Bradi4g22620	Bradi5g23140	Bradi1g67115	Bradi1g33070	Bradi1g10200	Bradi2g27700	Bradi1g33070	Bradi1g33075	Bradi2g27920	Bradi2g56850	Bradi1g64610	Bradi1g09680	Bradi3g43160	Bradi1g51080	Bradi1g09680
Bradi1g03780	Bradi1g08891	Bradi2g27920	Bradi5g23150	Bradi1g51080	Bradi3g39630	Bradi3g43160	Bradi1g22010	Bradi2g27700	Bradi2g02400	Bradi1g51090	Bradi5g23135	Bradi5g23140	Bradi3g43160	Bradi5g23135
Bradi5g19266	Bradi3g58010	Bradi2g27700	Bradi1g22010	Bradi1g33075	Bradi5g12340	Bradi1g08891	Bradi5g25166	Bradi5g12340	Bradi3g43160	Bradi2g02400	Bradi4g44410	Bradi2g56850	Bradi2g58989	Bradi4g31070
Bradi1g03770	Bradi3g43160	Bradi1g24240	Bradi2g12990	Bradi3g54950	Bradi1g07495	Bradi2g56850	Bradi1g07500	Bradi5g16160	Bradi5g23158	Bradi1g51080	Bradi2g14450	Bradi2g02400	Bradi3g54950	Bradi2g14450
Bradi1g71971	Bradi2g61150	Bradi2g41490	Bradi2g11610	Bradi4g20976	Bradi3g53780	Bradi4g20976	Bradi1g66886	Bradi2g02120	Bradi4g22620	Bradi2g24840	Bradi1g58057	Bradi1g12360	Bradi3g27680	Bradi4g44410
Bradi2g61150	Bradi4g20976	Bradi5g12340	Bradi3g10595	Bradi5g21960	Bradi5g02037	Bradi5g23150	Bradi1g33070	Bradi3g53780	Bradi1g12360	Bradi1g10200	Bradi5g08520	Bradi2g27920	Bradi1g64610	Bradi4g00940
Bradi1g11630	Bradi3g41770	Bradi3g17722	Bradi1g51090	Bradi4g22620	Bradi3g58590	Bradi1g09487	Bradi1g68440	Bradi5g02037	Bradi3g54950	Bradi2g05374	Bradi2g27920	Bradi1g07500	Bradi3g47307	Bradi5g08520
Bradi4g35770	Bradi2g02400	Bradi1g07495	Bradi3g43160	Bradi1g51090	Bradi1g78246	Bradi1g33075	Bradi1g35690	Bradi3g58590	Bradi4g24457	Bradi1g12360	Bradi5g12340	Bradi2g41840	Bradi1g10200	Bradi1g58057
Bradi2g02400	Bradi1g13040	Bradi2g55020	Bradi5g08122	Bradi1g22010	Bradi3g47490	Bradi2g12990	Bradi1g12360	Bradi1g78246	Bradi5g02037	Bradi2g56850	Bradi5g16160	Bradi2g02410	Bradi2g56850	Bradi2g27920
Bradi4g05250	Bradi1g73100	Bradi3g20317	Bradi1g67040	Bradi5g23140	Bradi1g64610	Bradi1g11630	Bradi2g02410	Bradi3g47490	Bradi2g05374	Bradi2g02410	Bradi1g54760	Bradi2g00210	Bradi4g22620	Bradi3g44010
Bradi1g65440	Bradi1g03790	Bradi1g23353	Bradi2g23250	Bradi1g07500	Bradi2g19326	Bradi2g05374	Bradi2g02400	Bradi1g64610	Bradi3g34320	Bradi1g33070	Bradi1g07495	Bradi3g47307	Bradi1g33070	Bradi2g32236
Bradi1g33075	Bradi2g00423	Bradi3g53780	Bradi5g02037	Bradi1g08891	Bradi4g39020	Bradi3g54950	Bradi5g23150	Bradi2g19326	Bradi5g08122	Bradi4g22620	Bradi1g67040	Bradi3g54950	Bradi2g02410	Bradi5g12340
Bradi1g03790	Bradi2g05374	Bradi1g46700	Bradi1g10200	Bradi3g43160	Bradi3g23160	Bradi5g23140	Bradi3g60100	Bradi4g39020	Bradi5g23150	Bradi3g47307	Bradi4g27341	Bradi3g34320	Bradi1g23030	Bradi5g16160
Bradi2g56850	Bradi2g56850	Bradi5g02037	Bradi4g20976	Bradi3g30265	Bradi1g29750	Bradi1g12360	Bradi5g23140	Bradi3g23160	Bradi2g02410	Bradi3g34320	Bradi5g15760	Bradi4g22620	Bradi5g23158	Bradi5g07160
Bradi3g58010	Bradi1g65440	Bradi3g47490	Bradi3g34320	Bradi2g54650	Bradi3g51490	Bradi1g20920	Bradi2g27920	Bradi3g51490	Bradi1g45880	Bradi5g08122	Bradi5g02037	Bradi5g08122	Bradi4g05540	Bradi1g07495
Bradi2g12990	Bradi3g56835	Bradi1g64610	Bradi1g12090	Bradi4g05540	Bradi3g09210	Bradi4g22620	Bradi1g51090	Bradi3g09210	Bradi2g12990	Bradi2g27920	Bradi3g08917	Bradi1g64610	Bradi1g51090	Bradi1g54760
Bradi2g05374	Bradi2g12990	Bradi2g57332	Bradi2g56850	Bradi5g23150	Bradi3g46710	Bradi1g67040	Bradi2g58989	Bradi3g46710	Bradi1g51080	Bradi2g58989	Bradi2g02512	Bradi5g23158	Bradi2g27920	Bradi1g67040
Bradi1g22010	Bradi1g10200	Bradi1g18070	Bradi2g41840	Bradi5g08122	Bradi2g46850	Bradi5g08122	Bradi2g61150	Bradi2g31480	Bradi1g69320	Bradi3g27680	Bradi1g78246	Bradi5g02037	Bradi3g34320	Bradi4g27341
Bradi2g00210	Bradi1g11630	Bradi2g19326	Bradi3g60100	Bradi3g60100	Bradi2g20687	Bradi2g02150	Bradi1g20920	Bradi1g11920	Bradi2g27920	Bradi5g19266	Bradi3g47490	Bradi1g51080	Bradi5g23150	Bradi1g02570
Bradi1g77680	Bradi1g24790	Bradi5g19490	Bradi4g22620	Bradi1g65440	Bradi1g11920	Bradi2g41840	Bradi1g51080	Bradi3g42810	Bradi4g05540	Bradi4g05540	Bradi1g64610	Bradi2g05374	Bradi5g08122	Bradi5g15760
Bradi3g42130	Bradi1g69320	Bradi1g03770	Bradi2g05374	Bradi2g12030	Bradi3g42810	Bradi1g03780	Bradi5g08122	Bradi2g06950	Bradi5g19640	Bradi1g66886	Bradi1g42377	Bradi1g69320	Bradi2g41840	Bradi5g02037
Bradi4g05540	Bradi1g67040	Bradi4g39020	Bradi4g05540	Bradi2g05374	Bradi1g74700	Bradi5g23158	Bradi1g64610	Bradi2g54010	Bradi3g08070	Bradi5g23158	Bradi2g33450	Bradi3g10595	Bradi3g10595	Bradi1g17870
Bradi2g57332	Bradi1g51080	Bradi3g23160	Bradi1g09487	Bradi2g02410	Bradi2g54010	Bradi3g34320	Bradi2g12030	Bradi2g50500	Bradi2g23250	Bradi1g20920	Bradi2g19326	Bradi3g27680	Bradi5g02037	Bradi3g08917
Bradi4g24100	Bradi2g17820	Bradi1g29750	Bradi5g20547	Bradi1g20920	Bradi1g33050	Bradi2g48540	Bradi3g34320	Bradi1g12360	Bradi1g10200	Bradi2g41840	Bradi4g39020	Bradi5g23150	Bradi1g36820	Bradi2g02512
Bradi1g24790	Bradi5g19266	Bradi3g51490	Bradi2g57370	Bradi2g27920	Bradi4g39450	Bradi3g49180	Bradi1g08891	Bradi3g05296	Bradi1g20920	Bradi4g11080	Bradi3g23160	Bradi1g77680	Bradi1g20920	Bradi1g78246
Bradi2g19540	Bradi3g18070	Bradi3g09210	Bradi2g54570	Bradi3g04585	Bradi2g50500	Bradi5g20547	Bradi3g52427	Bradi3g43160	Bradi2g00210	Bradi2g00210	Bradi1g43310	Bradi4g05540	Bradi1g65440	Bradi3g47490
Bradi3g56835	Bradi3g56217	Bradi3g46710	Bradi5g23158	Bradi1g67040	Bradi1g12360	Bradi1g10200	Bradi1g11630	Bradi1g53230	Bradi1g53850	Bradi5g19640	Bradi1g29750	Bradi1g23030	Bradi3g04585	Bradi1g64610
Bradi1g10200	Bradi5g23158	Bradi2g46850	Bradi3g58010	Bradi1g69320	Bradi3g05296	Bradi4g11770	Bradi2g41840	Bradi4g31727	Bradi4g24445	Bradi4g27341	Bradi3g05750	Bradi1g45880	Bradi1g25630	Bradi5g27110
Bradi3g43160	Bradi4g05540	Bradi5g10100	Bradi5g19640	Bradi3g34320	Bradi1g41797	Bradi1g53850	Bradi4g22620	Bradi4g40160	Bradi3g27680	Bradi5g23150	Bradi3g51490	Bradi2g11890	Bradi4g30380	Bradi5g16330
Bradi3g18070	Bradi2g19900	Bradi1g03760	Bradi1g45880	Bradi1g05000	Bradi2g56090	Bradi5g02037	Bradi3g54950	Bradi4g33870	Bradi2g41840	Bradi3g10595	Bradi3g09210	Bradi2g12990	Bradi1g09487	Bradi2g19326
Bradi3g34320	Bradi2g00210	Bradi1g33050	Bradi5g23140	Bradi1g53850	Bradi1g15507	Bradi3g10595	Bradi4g05540	Bradi1g45304	Bradi2g24240	Bradi3g52230	Bradi5g16970	Bradi2g24240	Bradi2g05374	Bradi4g39020
Bradi1g69320	Bradi1g03770	Bradi4g39450	Bradi1g51080	Bradi3g58010	Bradi3g43160	Bradi5g23135	Bradi2g05374	Bradi2g12080	Bradi3g04585	Bradi1g69320	Bradi5g13860	Bradi5g19640	Bradi3g56217	Bradi1g65850
Bradi4g30380	Bradi2g02410	Bradi2g50500	Bradi2g27920	Bradi2g23250	Bradi1g53230	Bradi3g31787	Bradi3g27680	Bradi4g34240	Bradi1g67040	Bradi1g25630	Bradi1g11920	Bradi1g67040	Bradi3g08070	Bradi3g23160
Bradi2g58989	Bradi3g34320	Bradi1g55250	Bradi1g66470	Bradi1g77680	Bradi4g33727	Bradi2g23250	Bradi5g23158	Bradi3g14040	Bradi1g65440	Bradi3g04585	Bradi1g36720	Bradi1g09487	Bradi1g05000	Bradi1g29750
Bradi1g67040	Bradi5g23135	Bradi4g04945	Bradi2g00210	Bradi5g02037	Bradi4g40160	Bradi1g45880	Bradi3g04585	Bradi4g35950	Bradi2g11890	Bradi1g65440	Bradi5g07146	Bradi4g34400	Bradi2g00210	Bradi3g05750
Bradi1g20240	Bradi2g19540	Bradi4g21770	Bradi3g40420	Bradi3g56217	Bradi4g33870	Bradi1g51080	Bradi1g11920	Bradi2g13170	Bradi2g12030	Bradi1g08891	Bradi2g54010	Bradi5g23135	Bradi1g69320	Bradi3g51490
Bradi2g15500	Bradi2g11890	Bradi2g56090	Bradi2g48420	Bradi3g58590	Bradi2g12080	Bradi5g23182	Bradi2g00210	Bradi5g23150	Bradi3g47307	Bradi3g49180	Bradi1g33070	Bradi1g65440	Bradi4g24457	Bradi3g09210
Bradi1g68440	Bradi5g08122	Bradi1g15507	Bradi2g12030	Bradi2g54570	Bradi4g34240	Bradi1g69320	Bradi3g10595	Bradi3g17741	Bradi1g12090	Bradi2g12030	Bradi2g50500	Bradi2g23250	Bradi1g24790	Bradi2g43030
Bradi1g67720	Bradi2g58989	Bradi3g43160	Bradi1g05000	Bradi3g10595	Bradi5g18000	Bradi1g64610	Bradi5g19640	Bradi4g13580	Bradi1g05000	Bradi4g24461	Bradi1g12360	Bradi2g02150	Bradi1g11920	Bradi5g16970
Bradi3g27700	Bradi2g54650	Bradi1g53230	Bradi3g42130	Bradi5g19640	Bradi3g14040	Bradi3g47307	Bradi1g67040	Bradi2g55960	Bradi4g30380	Bradi1g23030	Bradi3g05296	Bradi2g39260	Bradi3g52230	Bradi5g13860
Bradi5g02037	Bradi2g57332	Bradi3g02600	Bradi1g20240	Bradi5g23158	Bradi2g13170	Bradi3g58010	Bradi1g72457	Bradi1g20260	Bradi1g09487	Bradi1g09487	Bradi3g03080	Bradi1g12090	Bradi3g49180	Bradi1g11920
Bradi1g66470	Bradi1g05000	Bradi3g13320	Bradi1g64610	Bradi2g00210	Bradi5g23150	Bradi3g40420	Bradi4g27341	Bradi2g09130	Bradi4g11770	Bradi1g36820	Bradi1g66350	Bradi1g08891	Bradi4g40120	Bradi1g36720
Bradi1g05000	Bradi4g30380	Bradi4g33727	Bradi1g65440	Bradi1g73100	Bradi2g08120	Bradi1g03790	Bradi1g69320	Bradi2g06670	Bradi1g08891	Bradi5g02037	Bradi3g22550	Bradi1g05000	Bradi2g54570	Bradi5g26776
Bradi2g19900	Bradi2g57340	Bradi1g74480	Bradi5g19250	Bradi3g52230	Bradi3g17741	Bradi5g21960	Bradi1g25517	Bradi3g29080	Bradi2g09875	Bradi1g05000	Bradi3g44310	Bradi4g30380	Bradi1g20890	Bradi2g54010
Bradi3g47232	Bradi2g19270	Bradi4g40160	Bradi1g03790	Bradi4g22630	Bradi3g34097	Bradi2g56145	Bradi2g23250	Bradi3g45180	Bradi1g72457	Bradi4g24457	Bradi1g41797	Bradi1g59450	Bradi4g22630	Bradi1g33070
Bradi1g51080	Bradi3g42130	Bradi1g69627	Bradi1g11930	Bradi2g48420	Bradi1g20260	Bradi1g66470	Bradi5g21960	Bradi3g31410	Bradi1g23030	Bradi2g23250	Bradi4g05720	Bradi1g36490	Bradi4g11770	Bradi2g50500
Bradi2g23250	Bradi1g66470	Bradi2g12080	Bradi4g09430	Bradi2g11890	Bradi2g06670	Bradi4g41616	Bradi2g11890	Bradi2g18740	Bradi5g21960	Bradi4g22630	Bradi1g36490	Bradi3g08070	Bradi2g24240	Bradi1g12360
Bradi4g35650	Bradi4g35650	Bradi3g02520	Bradi1g69320	Bradi4g10490	Bradi3g07470	Bradi1g11920	Bradi3g47307	Bradi1g18080	Bradi4g27341	Bradi2g11890	Bradi3g43160	Bradi2g09875	Bradi2g11890	Bradi3g05296
Bradi2g11890	Bradi1g20240	Bradi1g07630	Bradi1g08891	Bradi1g11630	Bradi2g15730	Bradi1g59450	Bradi3g30265	Bradi1g16010	Bradi5g23182	Bradi4g11770	Bradi1g53230	Bradi3g04585	Bradi3g47232	Bradi3g03080
Bradi2g41840	Bradi1g20890	Bradi5g18000	Bradi3g04585	Bradi1g11920	Bradi3g31410	Bradi4g33970	Bradi1g09487	Bradi1g34700	Bradi3g47232	Bradi3g47500	Bradi5g11261	Bradi2g12030	Bradi5g19640	Bradi1g66350
Bradi3g03070	Bradi3g27700	Bradi4g34240	Bradi3g54950	Bradi1g24790	Bradi2g18740	Bradi4g05250	Bradi3g58010	Bradi4g10610	Bradi2g54570	Bradi2g48420	Bradi4g32600	Bradi1g20920	Bradi2g13010	Bradi3g22550
Bradi1g53850	Bradi1g77680	Bradi3g14040	Bradi1g35690	Bradi1g66470	Bradi1g18080	Bradi1g03770	Bradi4g13920	Bradi2g02710	Bradi1g66470	Bradi1g67040	Bradi2g20510	Bradi1g11920	Bradi3g47500	Bradi3g44310
Bradi2g12030	Bradi2g48420	Bradi4g37730	Bradi3g17741	Bradi1g03780	Bradi1g34700	Bradi1g20240	Bradi3g49180	Bradi1g26990	Bradi2g39260	Bradi1g05890	Bradi1g12040	Bradi4g11780	Bradi1g73100	Bradi1g41797
Bradi2g57370	Bradi4g43050	Bradi5g23150	Bradi1g11920	Bradi1g36820	Bradi4g10610	Bradi2g61150	Bradi5g02037	Bradi4g00430	Bradi4g22630	Bradi3g47232	Bradi3g01170	Bradi2g57340	Bradi2g12030	Bradi4g05720
Bradi2g02340	Bradi2g47493	Bradi2g08120	Bradi2g09875	Bradi4g44970	Bradi2g02710	Bradi4g35650	Bradi4g44970	Bradi1g25187	Bradi2g52970	Bradi2g13010	Bradi1g67080	Bradi2g52970	Bradi4g44496	Bradi1g36490
Bradi1g20890	Bradi1g68440	Bradi3g17741	Bradi1g20920	Bradi2g61150	Bradi1g26990	Bradi2g47493	Bradi3g58590	Bradi3g34300	Bradi2g02720	Bradi2g52970	Bradi4g31727	Bradi3g47500	Bradi2g52970	Bradi3g43160
Bradi2g19270	Bradi5g23182	Bradi2g55040	Bradi2g47493	Bradi1g25552	Bradi3g39600	Bradi1g16010	Bradi5g23135	Bradi3g27640	Bradi2g21300	Bradi4g30380	Bradi1g37070	Bradi2g54570	Bradi2g54720	Bradi1g53230
Bradi2g18443	Bradi2g21110	Bradi1g20260	Bradi4g44970	Bradi1g20890	Bradi3g34300	Bradi2g48420	Bradi1g25552	Bradi5g18005	Bradi5g23135	Bradi1g20890	Bradi4g40160	Bradi2g19540	Bradi1g05890	Bradi4g32600
Bradi1g73100	Bradi3g04940	Bradi3g18070	Bradi5g23135	Bradi4g16750	Bradi4g31130	Bradi4g05540	Bradi2g56145	Bradi1g63910	Bradi4g16750	Bradi2g54570	Bradi2g59119	Bradi4g24457	Bradi2g09875	Bradi2g20510
Bradi2g19326	Bradi3g17741	Bradi4g23367	Bradi3g47500	Bradi1g13040	Bradi3g04210	Bradi2g39260	Bradi1g05000	Bradi4g44970	Bradi1g05890	Bradi1g72457	Bradi3g47232	Bradi1g66470	Bradi2g19270	Bradi3g01170
Bradi3g06800	Bradi2g58091	Bradi1g18080	Bradi4g35650	Bradi2g19900	Bradi5g18005	Bradi1g44680	Bradi1g16010	Bradi1g32630	Bradi3g47500	Bradi1g11920	Bradi2g12080	Bradi5g20718	Bradi2g21300	Bradi1g12040
Bradi1g51090	Bradi5g02037	Bradi1g34700	Bradi2g41010	Bradi2g12990	Bradi3g06107	Bradi2g12030	Bradi2g13010	Bradi1g06452	Bradi1g11920	Bradi3g05296	Bradi4g34637	Bradi2g21300	Bradi4g24461	Bradi1g67080
Bradi2g17820	Bradi3g52230	Bradi3g39600	Bradi4g07520	Bradi1g45880	Bradi4g44970	Bradi1g51090	Bradi3g39980	Bradi3g44700	Bradi3g10595	Bradi2g09875	Bradi1g22010	Bradi5g23182	Bradi3g49460	Bradi4g12238
Bradi5g08122	Bradi4g04627	Bradi3g34300	Bradi1g74770	Bradi3g47232	Bradi1g32630	Bradi1g12090	Bradi1g66470	Bradi3g60100	Bradi3g49180	Bradi3g09230	Bradi3g14040	Bradi1g11930	Bradi1g67040	Bradi1g37070
Bradi4g43050	Bradi2g19326	Bradi2g49490	Bradi4g22630	Bradi1g12360	Bradi1g06452	Bradi3g46710	Bradi2g09875	Bradi5g03460	Bradi2g14450	Bradi3g52427	Bradi4g35950	Bradi4g16740	Bradi5g23135	Bradi3g35340
Bradi2g47493	Bradi3g47232	Bradi5g18005	Bradi5g21960	Bradi1g09487	Bradi3g44700	Bradi2g00210	Bradi3g35840	Bradi2g55310	Bradi4g13920	Bradi2g19270	Bradi2g13170	Bradi4g41616	Bradi4g16740	Bradi4g40160
Bradi3g45250	Bradi2g12030	Bradi4g44970	Bradi1g21923	Bradi2g09875	Bradi3g60100	Bradi4g22656	Bradi1g05700	Bradi2g54550	Bradi4g16740	Bradi3g10598	Bradi1g65440	Bradi2g19270	Bradi2g23250	Bradi2g59119
Bradi5g23135	Bradi3g44700	Bradi1g32630	Bradi3g31787	Bradi4g30360	Bradi5g03460	Bradi2g27920	Bradi4g11770	Bradi5g12580	Bradi2g19270	Bradi3g23160	Bradi1g61010	Bradi4g09430	Bradi4g10987	Bradi3g47232
Bradi5g20557	Bradi2g41840	Bradi1g28380	Bradi2g10857	Bradi4g35650	Bradi2g55310	Bradi2g19170	Bradi3g05296	Bradi4g00206	Bradi1g14983	Bradi5g23182	Bradi5g23150	Bradi4g22630	Bradi4g16750	Bradi1g45304
Bradi1g33070	Bradi3g07980	Bradi1g06452	Bradi3g10390	Bradi5g23135	Bradi2g54550	Bradi1g51540	Bradi1g03780	Bradi2g49067	Bradi3g33957	Bradi3g56217	Bradi4g11770	Bradi4g16630	Bradi3g23160	Bradi4g41765
Bradi5g23150	Bradi2g02340	Bradi3g44700	Bradi1g23030	Bradi2g19326	Bradi5g12580	Bradi3g04585	Bradi4g09417	Bradi4g27490	Bradi5g19240	Bradi3g39980	Bradi2g08120	Bradi4g05210	Bradi5g23182	Bradi2g12080
Bradi2g47501	Bradi1g71971	Bradi5g19000	Bradi3g49180	Bradi1g12090	Bradi4g27490	Bradi2g10857	Bradi1g65130	Bradi1g13207	Bradi4g33000	Bradi4g40160	Bradi5g08560	Bradi4g16750	Bradi4g09417	Bradi4g34637
Bradi4g16630	Bradi3g45250	Bradi1g71586	Bradi1g12360	Bradi4g10500	Bradi1g13207	Bradi3g60100	Bradi3g09230	Bradi2g58677	Bradi4g29030	Bradi3g58010	Bradi2g09130	Bradi1g72457	Bradi2g24820	Bradi1g22010
Bradi1g12090	Bradi2g15410	Bradi1g76770	Bradi2g11890	Bradi1g31860	Bradi3g01690	Bradi1g72457	Bradi2g54570	Bradi4g22630	Bradi2g02710	Bradi2g19326	Bradi2g06670	Bradi3g47232	Bradi3g39980	Bradi3g14040
Bradi3g59690	Bradi2g18443	Bradi5g03460	Bradi1g37080	Bradi2g24820	Bradi2g58677	Bradi1g37080	Bradi1g24790	Bradi1g48147	Bradi4g40160	Bradi2g21300	Bradi3g07470	Bradi2g54720	Bradi2g19326	Bradi2g45170
Bradi2g47487	Bradi1g53850	Bradi2g55310	Bradi4g42710	Bradi3g23160	Bradi3g22340	Bradi3g17935	Bradi5g19266	Bradi3g44651	Bradi4g10987	Bradi3g10600	Bradi3g29080	Bradi3g27700	Bradi3g27700	Bradi2g13170
Bradi3g58341	Bradi3g06695	Bradi3g35320	Bradi1g69110	Bradi1g20240	Bradi4g22630	Bradi2g11890	Bradi1g12090	Bradi5g19440	Bradi3g13633	Bradi1g24790	Bradi2g49160	Bradi2g02720	Bradi4g40110	Bradi1g65440
Bradi3g26890	Bradi1g18080	Bradi1g07550	Bradi4g04627	Bradi3g49180	Bradi1g25816	Bradi2g19270	Bradi3g10598	Bradi2g13223	Bradi4g05210	Bradi1g38250	Bradi1g47600	Bradi4g44496	Bradi4g40160	Bradi1g61010
Bradi1g72457	Bradi2g23250	Bradi1g71971	Bradi4g41616	Bradi1g72457	Bradi4g22653	Bradi2g09875	Bradi3g56217	Bradi1g71920	Bradi3g10600	Bradi4g13920	Bradi3g31410	Bradi5g19240	Bradi3g05296	Bradi4g11770
Bradi4g22630	Bradi4g44970	Bradi1g64280	Bradi1g03780	Bradi1g03790	Bradi3g44651	Bradi1g24790	Bradi4g36810	Bradi1g50220	Bradi1g24790	Bradi5g23135	Bradi2g23690	Bradi4g24445	Bradi5g23460	Bradi5g23150
Bradi4g33970	Bradi4g16630	Bradi2g46910	Bradi2g56145	Bradi4g16740	Bradi5g19440	Bradi4g09430	Bradi2g60441	Bradi2g02410	Bradi2g49245	Bradi4g16750	Bradi1g69140	Bradi4g44410	Bradi4g27341	Bradi2g08120
Bradi2g15410	Bradi1g36820	Bradi1g13207	Bradi1g03770	Bradi3g47307	Bradi2g13223	Bradi1g74770	Bradi1g38250	Bradi1g23710	Bradi3g10598	Bradi4g10987	Bradi1g34700	Bradi5g16597	Bradi5g16597	Bradi5g08560
Bradi3g04940	Bradi4g16750	Bradi3g22340	Bradi4g22656	Bradi4g30380	Bradi1g71920	Bradi4g04627	Bradi1g65440	Bradi5g19610	Bradi3g23160	Bradi4g09417	Bradi2g17170	Bradi2g14450	Bradi2g14450	Bradi3g29080
Bradi3g06790	Bradi2g57370	Bradi5g20557	Bradi1g51540	Bradi5g19266	Bradi1g50220	Bradi3g45200	Bradi1g13040	Bradi1g69340	Bradi1g36490	Bradi2g24820	Bradi5g14320	Bradi4g40160	Bradi3g10598	Bradi2g58690
Bradi3g17741	Bradi5g23150	Bradi4g22630	Bradi3g26890	Bradi4g09417	Bradi2g02410	Bradi1g65440	Bradi4g16750	Bradi3g39450	Bradi4g11780	Bradi1g36610	Bradi2g02710	Bradi1g51540	Bradi4g09430	Bradi2g23690
Bradi1g35690	Bradi3g32470	Bradi1g64817	Bradi2g19900	Bradi2g10857	Bradi5g19610	Bradi4g07520	Bradi1g37080	Bradi4g19060	Bradi1g51540	Bradi1g25552	Bradi4g08120	Bradi3g23160	Bradi5g03127	Bradi1g69140
Bradi2g54570	Bradi2g54570	Bradi3g30027	Bradi4g16750	Bradi2g19540	Bradi1g11220	Bradi3g07980	Bradi3g09220	Bradi2g56145	Bradi1g25517	Bradi2g54720	Bradi1g26990	Bradi1g36820	Bradi5g16590	Bradi1g34700
Bradi5g23158	Bradi4g22630	Bradi2g34130	Bradi2g17820	Bradi1g25517	Bradi2g58950	Bradi1g05000	Bradi5g23182	Bradi3g52600	Bradi3g48070	Bradi2g56145	Bradi4g00430	Bradi3g57525	Bradi1g66470	Bradi1g05211
Bradi1g33050	Bradi1g12360	Bradi2g37690	Bradi2g48540	Bradi4g42710	Bradi3g39450	Bradi5g20557	Bradi4g11780	Bradi5g21930	Bradi1g25552	Bradi5g21960	Bradi4g06215	Bradi1g05890	Bradi1g11930	Bradi2g17170
Bradi5g23182	Bradi1g30020	Bradi4g35050	Bradi2g54650	Bradi3g47500	Bradi2g15490	Bradi2g24240	Bradi2g39260	Bradi4g39240	Bradi2g60441	Bradi1g55440	Bradi3g04940	Bradi3g49180	Bradi1g72457	Bradi2g02710
Bradi4g16750	Bradi1g74900	Bradi3g44651	Bradi1g06241	Bradi1g25630	Bradi2g56145	Bradi4g16750	Bradi2g02710	Bradi2g43980	Bradi4g36077	Bradi2g18852	Bradi4g15430	Bradi4g29030	Bradi5g05430	Bradi4g08120
Bradi4g30710	Bradi1g44680	Bradi2g13223	Bradi2g49660	Bradi3g30723	Bradi3g52600	Bradi4g34400	Bradi3g34850	Bradi1g51660	Bradi1g20240	Bradi5g21870	Bradi2g01105	Bradi1g35140	Bradi5g21870	Bradi1g26990
Bradi1g31860	Bradi1g33070	Bradi5g19440	Bradi4g30380	Bradi5g23182	Bradi5g21930	Bradi2g13020	Bradi3g07980	Bradi2g04760	Bradi4g41616	Bradi2g18138	Bradi4g26157	Bradi2g39265	Bradi3g57525	Bradi4g00430
Bradi1g18080	Bradi1g31860	Bradi1g71920	Bradi5g20557	Bradi1g05890	Bradi4g39240	Bradi3g17741	Bradi1g03790	Bradi5g23460	Bradi2g19540	Bradi4g34400	Bradi1g12196	Bradi4g04627	Bradi4g34400	Bradi4g06215
Bradi1g44680	Bradi1g51090	Bradi2g02410	Bradi4g16740	Bradi5g16597	Bradi2g43980	Bradi3g46460	Bradi4g24457	Bradi2g24987	Bradi4g44496	Bradi4g33000	Bradi1g22025	Bradi5g08840	Bradi4g16630	Bradi3g04940
Bradi4g35317	Bradi2g09875	Bradi3g22980	Bradi2g47501	Bradi4g10987	Bradi2g04760	Bradi3g31850	Bradi1g11930	Bradi4g36137	Bradi3g34850	Bradi1g66470	Bradi2g57537	Bradi1g20240	Bradi4g06700	Bradi4g15430
Bradi1g74900	Bradi4g35770	Bradi1g11220	Bradi4g32941	Bradi3g07980	Bradi5g23460	Bradi1g11930	Bradi2g19270	Bradi4g30710	Bradi1g11930	Bradi1g14983	Bradi1g63910	Bradi4g08340	Bradi1g18030	Bradi2g01105
Bradi2g54660	Bradi4g30710	Bradi4g35770	Bradi1g72457	Bradi4g13920	Bradi2g24987	Bradi1g73100	Bradi2g02720	Bradi2g17630	Bradi1g33860	Bradi2g39260	Bradi4g03303	Bradi4g09417	Bradi3g09230	Bradi4g26157
Bradi3g49180	Bradi3g46710	Bradi3g50700	Bradi3g47307	Bradi4g22656	Bradi4g36137	Bradi4g22653	Bradi4g39240	Bradi3g38487	Bradi2g19326	Bradi4g44496	Bradi1g60170	Bradi4g10987	Bradi3g10600	Bradi2g62010
Bradi4g29030	Bradi1g33050	Bradi3g39450	Bradi1g64280	Bradi1g38250	Bradi5g02400	Bradi2g47501	Bradi3g05660	Bradi1g33150	Bradi4g05730	Bradi2g14450	Bradi1g32630	Bradi4g33000	Bradi3g52290	Bradi3g27640
Bradi2g47510	Bradi2g13020	Bradi2g59480	Bradi1g24790	Bradi1g18030	Bradi2g13600	Bradi1g59440	Bradi4g09430	Bradi1g00700	Bradi1g38250	Bradi1g73100	Bradi1g75950	Bradi3g48070	Bradi1g38250	Bradi1g12196
Bradi2g58091	Bradi3g26920	Bradi1g70920	Bradi3g17722	Bradi2g14450	Bradi4g30710	Bradi3g46040	Bradi4g22630	Bradi3g49915	Bradi5g21870	Bradi5g23460	Bradi3g44700	Bradi5g16590	Bradi4g33000	Bradi2g20360
Bradi3g31787	Bradi2g55797	Bradi2g56145	Bradi1g20890	Bradi5g16590	Bradi2g17630	Bradi4g22630	Bradi1g45880	Bradi1g34407	Bradi5g16970	Bradi5g05430	Bradi1g64370	Bradi2g19326	Bradi1g55440	Bradi1g22025
Bradi5g21960	Bradi5g20557	Bradi1g19702	Bradi3g23160	Bradi2g06670	Bradi2g51706	Bradi3g26890	Bradi4g32027	Bradi1g24790	Bradi1g20890	Bradi4g29030	Bradi1g76465	Bradi2g18852	Bradi3g48070	Bradi1g63910
Bradi1g71920	Bradi3g23160	Bradi2g43980	Bradi1g44680	Bradi2g20680	Bradi1g00700	Bradi3g09220	Bradi3g42400	Bradi1g21330	Bradi2g18852	Bradi2g49245	Bradi1g55440	Bradi1g74490	Bradi4g13920	Bradi4g03303
Bradi1g65810	Bradi3g58341	Bradi3g32787	Bradi2g13020	Bradi2g16660	Bradi2g20020	Bradi4g10481	Bradi4g07520	Bradi1g68807	Bradi5g25730	Bradi3g56750	Bradi1g19010	Bradi1g73100	Bradi3g28920	Bradi1g60170
Bradi4g10570	Bradi2g55310	Bradi2g04760	Bradi4g24490	Bradi2g41010	Bradi1g34407	Bradi4g13920	Bradi3g52230	Bradi1g66990	Bradi5g16597	Bradi1g60250	Bradi5g03460	Bradi1g14983	Bradi2g18852	Bradi1g32630
Bradi2g55797	Bradi2g19285	Bradi2g24987	Bradi1g77680	Bradi3g17741	Bradi1g24790	Bradi1g65841	Bradi1g73100	Bradi3g52290	Bradi4g16068	Bradi1g11930	Bradi3g13140	Bradi5g21870	Bradi4g08340	Bradi1g75950
Bradi4g29530	Bradi1g68807	Bradi4g36137	Bradi3g06800	Bradi3g10598	Bradi3g52367	Bradi3g47500	Bradi5g16597	Bradi1g34140	Bradi5g19620	Bradi5g03110	Bradi1g07550	Bradi3g10230	Bradi1g35140	Bradi1g64370
Bradi1g73230	Bradi3g17722	Bradi4g42070	Bradi2g19326	Bradi3g39980	Bradi1g21330	Bradi4g30380	Bradi4g36830	Bradi4g43290	Bradi1g36820	Bradi5g03127	Bradi3g35320	Bradi4g05730	Bradi5g27130	Bradi1g55440
Bradi2g27920	Bradi3g42400	Bradi1g67290	Bradi3g57525	Bradi5g19620	Bradi1g68807	Bradi5g19640	Bradi1g05890	Bradi1g03790	Bradi3g56750	Bradi1g18030	Bradi3g46070	Bradi1g72390	Bradi5g24220	Bradi5g03460
Bradi3g56217	Bradi3g06800	Bradi2g13600	Bradi4g34400	Bradi5g16970	Bradi1g66990	Bradi4g44970	Bradi4g30380	Bradi3g10600	Bradi3g05296	Bradi4g06700	Bradi2g46910	Bradi1g61010	Bradi4g29030	Bradi3g13140
Bradi4g10481	Bradi2g27920	Bradi1g08106	Bradi2g19170	Bradi4g04627	Bradi4g43050	Bradi4g24490	Bradi4g04627	Bradi3g14140	Bradi4g40155	Bradi3g41460	Bradi5g12580	Bradi2g53556	Bradi1g14983	Bradi3g35320
Bradi2g13020	Bradi5g16597	Bradi4g30710	Bradi1g67080	Bradi2g02080	Bradi5g14260	Bradi2g39265	Bradi4g16740	Bradi2g49660	Bradi4g08340	Bradi4g04627	Bradi4g34630	Bradi1g60170	Bradi4g23670	Bradi1g07550
Bradi3g23160	Bradi2g02310	Bradi2g17630	Bradi1g25552	Bradi4g09430	Bradi4g43290	Bradi2g61600	Bradi2g06670	Bradi3g37480	Bradi1g68680	Bradi5g16597	Bradi4g27490	Bradi1g33860	Bradi3g56750	Bradi3g46070
Bradi1g09042	Bradi1g72457	Bradi2g18443	Bradi3g52230	Bradi2g49660	Bradi1g03790	Bradi1g45160	Bradi3g10600	Bradi3g24750	Bradi5g16590	Bradi4g23670	Bradi3g26920	Bradi1g24790	Bradi1g25552	Bradi5g12580
Bradi2g14450	Bradi3g17750	Bradi2g05851	Bradi5g16970	Bradi4g27341	Bradi3g10600	Bradi3g17750	Bradi2g24240	Bradi1g37826	Bradi2g14220	Bradi1g34407	Bradi2g59370	Bradi5g25730	Bradi2g50500	Bradi4g34630
Bradi3g52230	Bradi5g14307	Bradi2g20020	Bradi3g10950	Bradi1g01170	Bradi3g14140	Bradi4g09417	Bradi4g41616	Bradi2g33380	Bradi1g61010	Bradi5g15760	Bradi2g48590	Bradi4g39240	Bradi5g25730	Bradi4g27490
Bradi2g19285	Bradi3g05660	Bradi1g53500	Bradi3g59690	Bradi4g39240	Bradi2g49660	Bradi2g19900	Bradi2g48420	Bradi1g53700	Bradi4g34400	Bradi5g16590	Bradi1g13207	Bradi5g16970	Bradi1g36490	Bradi2g59370
Bradi3g60100	Bradi1g18780	Bradi3g44250	Bradi2g16660	Bradi5g09420	Bradi1g25180	Bradi3g58590	Bradi3g47232	Bradi4g09230	Bradi4g28367	Bradi4g40110	Bradi3g01690	Bradi3g56750	Bradi3g19240	Bradi3g26920
Bradi3g17722	Bradi4g29030	Bradi1g67110	Bradi4g39240	Bradi3g56750	Bradi3g07110	Bradi2g24820	Bradi5g16590	Bradi3g42400	Bradi2g50500	Bradi4g28367	Bradi4g34610	Bradi2g49245	Bradi2g45220	Bradi2g48590
Bradi1g10030	Bradi1g68210	Bradi3g31787	Bradi2g48160	Bradi3g38730	Bradi3g24750	Bradi2g47400	Bradi1g66450	Bradi3g09220	Bradi1g65130	Bradi4g16740	Bradi2g58677	Bradi4g36850	Bradi2g56145	Bradi3g14730
Bradi1g36490	Bradi1g65810	Bradi2g20141	Bradi4g09417	Bradi3g58341	Bradi2g33380	Bradi3g60470	Bradi3g26890	Bradi1g05000	Bradi1g18030	Bradi1g31860	Bradi3g22340	Bradi5g05430	Bradi1g69910	Bradi2g21860
Bradi1g45880	Bradi1g12090	Bradi1g24790	Bradi1g65841	Bradi5g21870	Bradi4g09230	Bradi2g49067	Bradi5g03127	Bradi2g49447	Bradi5g03110	Bradi1g69910	Bradi2g18852	Bradi2g02470	Bradi2g53556	Bradi3g01690
Bradi3g09220	Bradi1g04150	Bradi1g68807	Bradi3g38730	Bradi4g05210	Bradi1g05000	Bradi4g36850	Bradi4g36850	Bradi1g44269	Bradi2g49660	Bradi4g09430	Bradi4g22630	Bradi2g50500	Bradi2g39260	Bradi4g34610
Bradi4g44970	Bradi2g19170	Bradi1g66990	Bradi3g19730	Bradi2g56145	Bradi1g44269	Bradi4g42710	Bradi1g49350	Bradi4g31040	Bradi5g15760	Bradi2g39265	Bradi1g65810	Bradi2g21280	Bradi2g49245	Bradi3g22340
Bradi3g17715	Bradi2g33380	Bradi2g56910	Bradi2g47481	Bradi2g50500	Bradi4g31040	Bradi1g69070	Bradi2g24820	Bradi1g74490	Bradi1g60846	Bradi5g14307	Bradi5g06390	Bradi4g38860	Bradi1g23710	Bradi2g18852
Bradi3g47220	Bradi5g19640	Bradi4g43050	Bradi3g46460	Bradi1g67080	Bradi2g58091	Bradi1g25552	Bradi5g27130	Bradi2g58091	Bradi2g56145	Bradi3g48070	Bradi1g25816	Bradi2g20680	Bradi4g04627	Bradi4g22630
Bradi3g46710	Bradi2g41010	Bradi4g16630	Bradi3g46040	Bradi4g42810	Bradi1g74490	Bradi4g05210	Bradi3g13633	Bradi4g10987	Bradi3g28920	Bradi2g60441	Bradi4g06700	Bradi1g54760	Bradi4g16068	Bradi5g06390
Bradi2g09875	Bradi1g09042	Bradi2g41590	Bradi3g06790	Bradi2g19170	Bradi4g10987	Bradi3g31777	Bradi5g15760	Bradi3g21565	Bradi2g20680	Bradi5g16970	Bradi3g44651	Bradi1g18030	Bradi2g02720	Bradi1g25816
Bradi2g55920	Bradi1g71920	Bradi5g14260	Bradi2g02080	Bradi5g19650	Bradi1g36610	Bradi2g47481	Bradi1g30870	Bradi2g42940	Bradi1g31860	Bradi4g11780	Bradi3g42760	Bradi3g05296	Bradi5g15760	Bradi1g48147
Bradi4g04627	Bradi2g51530	Bradi4g43290	Bradi1g18030	Bradi2g02420	Bradi2g42940	Bradi3g38730	Bradi5g09420	Bradi1g36610	Bradi1g69910	Bradi3g57525	Bradi2g13223	Bradi3g52290	Bradi5g23450	Bradi4g06700
Bradi2g46093	Bradi3g06790	Bradi2g40953	Bradi1g73100	Bradi1g66450	Bradi2g15410	Bradi2g02720	Bradi1g25630	Bradi1g59420	Bradi3g41460	Bradi2g50500	Bradi1g50220	Bradi1g25600	Bradi1g26990	Bradi3g44651
Bradi3g55480	Bradi2g14450	Bradi2g29960	Bradi4g05210	Bradi2g19270	Bradi3g11080	Bradi2g39272	Bradi4g34400	Bradi2g09720	Bradi4g36850	Bradi1g25517	Bradi2g02410	Bradi4g09247	Bradi1g29750	Bradi2g13223
Bradi3g29620	Bradi1g23353	Bradi1g03790	Bradi2g19270	Bradi2g32240	Bradi1g53850	Bradi3g27680	Bradi3g18945	Bradi1g11670	Bradi1g25600	Bradi3g22340	Bradi1g23710	Bradi3g54341	Bradi1g66350	Bradi3g42760
Bradi3g48070	Bradi2g55920	Bradi3g10600	Bradi2g24987	Bradi1g74900	Bradi2g21040	Bradi5g15760	Bradi4g36820	Bradi2g15410	Bradi3g26890	Bradi2g49660	Bradi5g19610	Bradi1g20890	Bradi1g65910	Bradi1g50220
Bradi3g47500	Bradi3g10730	Bradi3g14140	Bradi1g11876	Bradi3g10600	Bradi3g07980	Bradi2g54570	Bradi4g42710	Bradi1g53850	Bradi2g13610	Bradi4g15425	Bradi1g61450	Bradi4g00940	Bradi4g39240	Bradi2g02410
Bradi1g68210	Bradi4g09417	Bradi2g49660	Bradi3g04750	Bradi1g07495	Bradi5g20758	Bradi1g08870	Bradi1g36820	Bradi3g07980	Bradi5g03127	Bradi5g24220	Bradi1g15880	Bradi2g45220	Bradi1g31860	Bradi1g23710
Bradi1g68807	Bradi3g56750	Bradi1g25180	Bradi4g10987	Bradi2g31261	Bradi2g22893	Bradi1g32060	Bradi3g50660	Bradi2g41370	Bradi5g05430	Bradi4g39240	Bradi4g42890	Bradi2g56145	Bradi3g41460	Bradi5g19610
Bradi1g18780	Bradi3g47500	Bradi2g58989	Bradi3g31850	Bradi3g04940	Bradi1g61110	Bradi2g46093	Bradi1g58057	Bradi3g30860	Bradi4g06700	Bradi4g18280	Bradi2g02426	Bradi3g06480	Bradi3g22340	Bradi2g02426
Bradi3g26920	Bradi1g45880	Bradi2g04180	Bradi3g46710	Bradi1g18080	Bradi2g55797	Bradi3g58341	Bradi1g20240	Bradi1g60846	Bradi3g10230	Bradi2g02720	Bradi5g23450	Bradi3g15560	Bradi2g20680	Bradi4g42890
Bradi1g74770	Bradi5g21960	Bradi3g24750	Bradi1g69140	Bradi5g15760	Bradi1g31860	Bradi3g22950	Bradi3g46040	Bradi5g27130	Bradi3g51790	Bradi4g40155	Bradi1g69340	Bradi4g01230	Bradi1g34407	Bradi5g23450
Bradi3g56750	Bradi2g27700	Bradi1g67100	Bradi1g22830	Bradi1g35140	Bradi3g27550	Bradi2g55797	Bradi4g33000	Bradi1g31860	Bradi2g31261	Bradi4g40725	Bradi1g46160	Bradi5g03127	Bradi1g25600	Bradi2g05590
Bradi3g44700	Bradi1g76950	Bradi2g33380	Bradi5g05110	Bradi3g05296	Bradi1g25370	Bradi1g08145	Bradi3g48070	Bradi3g27550	Bradi1g36610	Bradi4g08340	Bradi1g11930	Bradi2g49660	Bradi4g40155	Bradi1g11930
Bradi3g07980	Bradi2g46093	Bradi2g02340	Bradi2g02340	Bradi2g21300	Bradi2g41880	Bradi1g49350	Bradi1g23450	Bradi2g23560	Bradi1g07495	Bradi4g28380	Bradi2g56145	Bradi1g67080	Bradi4g36850	Bradi2g56145
Bradi2g55310	Bradi2g49860	Bradi4g09230	Bradi5g00970	Bradi3g47490	Bradi2g12030	Bradi4g16740	Bradi4g10500	Bradi4g31150	Bradi2g18138	Bradi3g14490	Bradi3g52600	Bradi1g69700	Bradi5g14307	Bradi5g21930
Bradi1g18030	Bradi3g26890	Bradi5g08550	Bradi3g47490	Bradi1g07910	Bradi1g45880	Bradi1g18030	Bradi3g46710	Bradi2g12030	Bradi3g22340	Bradi3g09210	Bradi5g21930	Bradi3g10598	Bradi4g44410	Bradi3g52600
Bradi5g18005	Bradi5g19100	Bradi1g05000	Bradi3g60470	Bradi2g33380	Bradi2g10530	Bradi2g02340	Bradi3g47500	Bradi2g13610	Bradi3g27700	Bradi4g16068	Bradi3g09750	Bradi2g02710	Bradi2g39265	Bradi3g09750
Bradi3g52660	Bradi1g18030	Bradi2g09530	Bradi1g31860	Bradi5g14307	Bradi4g22620	Bradi3g13633	Bradi1g20890	Bradi1g26020	Bradi3g14990	Bradi2g06670	Bradi2g31490	Bradi1g69910	Bradi1g01760	Bradi2g31490
Bradi4g01230	Bradi3g59690	Bradi4g40731	Bradi5g06390	Bradi2g58091	Bradi1g36530	Bradi2g16660	Bradi3g14740	Bradi3g36160	Bradi4g01230	Bradi3g29080	Bradi4g11780	Bradi3g10600	Bradi3g15560	Bradi4g39240
Bradi2g27050	Bradi1g01170	Bradi1g44269	Bradi2g13010	Bradi1g12000	Bradi1g63127	Bradi4g39240	Bradi5g21870	Bradi1g45880	Bradi1g34407	Bradi3g46070	Bradi4g39240	Bradi2g05226	Bradi2g60441	Bradi2g43980
Bradi5g19640	Bradi2g49050	Bradi4g31040	Bradi1g64290	Bradi4g43050	Bradi2g13157	Bradi1g67080	Bradi3g15560	Bradi3g38630	Bradi4g04627	Bradi5g12580	Bradi3g35510	Bradi2g31690	Bradi4g01230	Bradi1g51660
Bradi1g76950	Bradi2g49660	Bradi1g74490	Bradi2g06670	Bradi3g46040	Bradi4g04627	Bradi2g14450	Bradi4g40110	Bradi2g10880	Bradi4g00580	Bradi1g66350	Bradi2g43980	Bradi1g18780	Bradi4g05210	Bradi5g23158
Bradi1g63480	Bradi1g63127	Bradi2g58091	Bradi2g22300	Bradi4g24457	Bradi5g19100	Bradi2g49660	Bradi3g09240	Bradi4g22620	Bradi4g09417	Bradi3g13633	Bradi3g13633	Bradi3g33957	Bradi5g03110	Bradi5g23460
Bradi2g48420	Bradi2g10857	Bradi4g10987	Bradi3g27680	Bradi1g13207	Bradi1g76950	Bradi2g41010	Bradi2g52970	Bradi1g55080	Bradi4g09430	Bradi1g01170	Bradi1g51660	Bradi1g07495	Bradi5g16970	Bradi1g07500
Bradi2g49660	Bradi3g39450	Bradi2g57370	Bradi2g24820	Bradi5g23400	Bradi3g58341	Bradi3g47232	Bradi1g32060	Bradi3g44990	Bradi3g52290	Bradi2g41880	Bradi5g23460	Bradi5g04030	Bradi2g31261	Bradi5g10670
Bradi1g67080	Bradi3g04585	Bradi2g42940	Bradi5g23182	Bradi3g26890	Bradi4g09430	Bradi3g46030	Bradi2g16660	Bradi1g36530	Bradi1g18780	Bradi2g31261	Bradi5g23158	Bradi4g16068	Bradi2g19540	Bradi1g06639
Bradi1g17640	Bradi2g24810	Bradi1g36610	Bradi2g23870	Bradi3g27900	Bradi1g38250	Bradi2g06670	Bradi2g19170	Bradi1g05880	Bradi3g06480	Bradi3g19240	Bradi1g07500	Bradi2g23570	Bradi3g46070	Bradi5g11980
Bradi2g36980	Bradi4g40110	Bradi1g11670	Bradi1g49350	Bradi1g68807	Bradi1g53770	Bradi5g16590	Bradi4g40155	Bradi1g63127	Bradi4g44410	Bradi5g27130	Bradi2g11900	Bradi3g28920	Bradi3g51490	Bradi4g40725
Bradi1g05100	Bradi2g27050	Bradi2g15410	Bradi1g36820	Bradi3g22340	Bradi3g10595	Bradi1g64280	Bradi2g10857	Bradi4g04627	Bradi5g19610	Bradi5g23450	Bradi5g10670	Bradi5g15760	Bradi2g32240	Bradi1g26690
Bradi2g57800	Bradi1g16490	Bradi1g53850	Bradi5g16590	Bradi2g60441	Bradi3g44640	Bradi1g21923	Bradi2g20680	Bradi1g23730	Bradi4g16630	Bradi1g35730	Bradi5g11980	Bradi1g31860	Bradi1g09680	Bradi2g47880
Bradi1g50130	Bradi4g10500	Bradi3g11080	Bradi3g15560	Bradi2g15410	Bradi1g51090	Bradi5g23166	Bradi1g18030	Bradi5g19100	Bradi4g40725	Bradi5g19620	Bradi4g40725	Bradi1g25552	Bradi3g14490	Bradi3g27877
Bradi1g36820	Bradi5g16590	Bradi2g21040	Bradi1g69700	Bradi3g46030	Bradi4g39260	Bradi1g15547	Bradi5g23460	Bradi1g76950	Bradi2g21280	Bradi4g36850	Bradi2g47880	Bradi2g13020	Bradi2g23570	Bradi3g36940
Bradi3g10950	Bradi4g43290	Bradi3g07980	Bradi5g18005	Bradi3g15560	Bradi3g38730	Bradi1g69140	Bradi4g44496	Bradi1g52292	Bradi1g65910	Bradi1g09680	Bradi3g36940	Bradi3g38487	Bradi1g07910	Bradi5g07152
Bradi5g16597	Bradi2g54660	Bradi5g20758	Bradi4g22653	Bradi2g04577	Bradi4g29030	Bradi2g48160	Bradi3g23160	Bradi4g09430	Bradi2g31690	Bradi3g07980	Bradi5g07152	Bradi1g34407	Bradi1g54760	Bradi2g54630
Bradi4g35382	Bradi2g24820	Bradi2g49870	Bradi1g20260	Bradi2g41880	Bradi3g36487	Bradi3g33957	Bradi3g06070	Bradi1g08145	Bradi2g39265	Bradi1g26990	Bradi2g54630	Bradi5g27130	Bradi1g60170	Bradi3g06090
Bradi4g43290	Bradi4g01230	Bradi2g22893	Bradi3g31777	Bradi5g06390	Bradi2g48557	Bradi3g23160	Bradi3g44867	Bradi1g38250	Bradi1g54760	Bradi2g48590	Bradi1g30960	Bradi3g51490	Bradi1g51540	Bradi1g30960
Bradi1g01170	Bradi3g22340	Bradi2g42953	Bradi2g46093	Bradi3g46710	Bradi2g56920	Bradi3g10390	Bradi3g48230	Bradi1g64060	Bradi2g45220	Bradi5g19650	Bradi1g00700	Bradi5g08380	Bradi4g28380	Bradi1g00700
Bradi2g16660	Bradi3g19940	Bradi1g16490	Bradi2g49067	Bradi3g14140	Bradi2g21300	Bradi2g10294	Bradi2g23870	Bradi3g10595	Bradi1g00700	Bradi4g05730	Bradi2g02470	Bradi1g22025	Bradi4g28367	Bradi2g02470
Bradi2g05226	Bradi3g27900	Bradi3g58710	Bradi1g06980	Bradi3g44700	Bradi1g18090	Bradi3g17715	Bradi3g17741	Bradi3g44640	Bradi1g69700	Bradi1g25600	Bradi1g18160	Bradi4g06700	Bradi1g01170	Bradi1g18160
Bradi3g31880	Bradi1g46670	Bradi1g61110	Bradi5g15760	Bradi4g40155	Bradi2g56490	Bradi5g16597	Bradi1g13207	Bradi1g51090	Bradi4g28380	Bradi5g13860	Bradi1g51000	Bradi1g72740	Bradi3g54341	Bradi2g20020
Bradi1g46470	Bradi3g31787	Bradi2g60380	Bradi3g46030	Bradi1g51540	Bradi4g32941	Bradi1g20260	Bradi4g29030	Bradi3g48230	Bradi4g35317	Bradi3g28920	Bradi2g20020	Bradi2g14220	Bradi1g18780	Bradi1g10480
Bradi4g28716	Bradi1g46160	Bradi1g09800	Bradi2g47400	Bradi1g65157	Bradi1g38720	Bradi3g16515	Bradi1g18780	Bradi4g39260	Bradi2g54720	Bradi1g51540	Bradi1g10480	Bradi5g24220	Bradi2g02470	Bradi1g34407
Bradi5g21250	Bradi2g50500	Bradi2g14870	Bradi3g58341	Bradi3g09240	Bradi2g44150	Bradi3g10598	Bradi1g62652	Bradi3g38730	Bradi2g41880	Bradi1g75950	Bradi1g34407	Bradi1g36610	Bradi1g53700	Bradi2g19270
Bradi4g27341	Bradi1g20350	Bradi2g55797	Bradi1g08870	Bradi2g18138	Bradi2g21185	Bradi1g74900	Bradi5g17300	Bradi4g29030	Bradi2g23570	Bradi1g58057	Bradi2g19270	Bradi3g14730	Bradi5g12580	Bradi3g05300
Bradi3g31850	Bradi2g56920	Bradi2g27267	Bradi1g74900	Bradi5g23460	Bradi1g60817	Bradi2g02710	Bradi2g49100	Bradi1g65130	Bradi1g07400	Bradi2g02710	Bradi1g37626	Bradi5g03110	Bradi1g68950	Bradi1g37626
Bradi2g20141	Bradi3g49180	Bradi1g31860	Bradi2g19540	Bradi4g40110	Bradi2g55217	Bradi3g04940	Bradi1g31860	Bradi2g56920	Bradi2g62400	Bradi2g01105	Bradi2g01350	Bradi1g11876	Bradi3g14140	Bradi2g01350
Bradi1g16490	Bradi1g05100	Bradi3g27550	Bradi3g14990	Bradi3g57525	Bradi3g57525	Bradi2g47510	Bradi2g02420	Bradi2g40870	Bradi1g67080	Bradi1g53230	Bradi3g58067	Bradi2g31261	Bradi2g02512	Bradi5g08380
Bradi2g22300	Bradi2g20141	Bradi1g25370	Bradi1g33050	Bradi5g12340	Bradi4g08340	Bradi2g55310	Bradi2g19326	Bradi2g21300	Bradi4g09247	Bradi4g01230	Bradi1g24790	Bradi5g02010	Bradi1g36610	Bradi3g58067
Bradi1g20260	Bradi2g57100	Bradi2g12030	Bradi3g42280	Bradi1g69140	Bradi1g43580	Bradi1g05890	Bradi2g58987	Bradi1g18090	Bradi5g18005	Bradi3g47490	Bradi3g52367	Bradi4g27341	Bradi4g18280	Bradi1g31080
Bradi1g06904	Bradi1g74490	Bradi1g65520	Bradi3g47232	Bradi1g20350	Bradi4g11580	Bradi2g15410	Bradi4g06700	Bradi4g32941	Bradi3g37300	Bradi4g10500	Bradi1g21330	Bradi2g54630	Bradi2g01105	Bradi2g16170
Bradi4g28280	Bradi5g19270	Bradi3g36160	Bradi2g20680	Bradi3g09120	Bradi3g42410	Bradi3g10950	Bradi4g08830	Bradi1g38720	Bradi1g25540	Bradi1g61010	Bradi1g01170	Bradi1g66350	Bradi1g34830	Bradi1g24790
Bradi5g14307	Bradi2g57800	Bradi1g45880	Bradi1g06452	Bradi1g74490	Bradi1g66590	Bradi3g06070	Bradi1g22830	Bradi2g44150	Bradi2g01105	Bradi1g60846	Bradi1g68807	Bradi3g22880	Bradi2g49660	Bradi1g21330
Bradi1g04150	Bradi2g31130	Bradi3g37980	Bradi2g55070	Bradi1g46670	Bradi1g20890	Bradi1g64290	Bradi3g29080	Bradi2g21185	Bradi3g15560	Bradi5g25730	Bradi1g17820	Bradi2g13010	Bradi2g05520	Bradi1g01170
Bradi1g50122	Bradi2g16660	Bradi3g05450	Bradi2g14450	Bradi2g51540	Bradi1g46470	Bradi2g19326	Bradi1g44680	Bradi1g60817	Bradi3g01157	Bradi3g03080	Bradi1g66990	Bradi1g29750	Bradi1g22690	Bradi1g17820
Bradi4g16740	Bradi1g10030	Bradi1g57570	Bradi3g17935	Bradi1g09680	Bradi1g20240	Bradi1g76950	Bradi1g61010	Bradi2g11740	Bradi1g52150	Bradi4g05210	Bradi4g16630	Bradi1g23710	Bradi3g04940	Bradi1g66990
Bradi3g30730	Bradi1g18090	Bradi2g10530	Bradi1g69330	Bradi4g23640	Bradi1g20920	Bradi1g04150	Bradi2g54010	Bradi3g28410	Bradi5g13860	Bradi1g29750	Bradi3g52290	Bradi5g14307	Bradi2g48590	Bradi2g03260
Bradi5g16590	Bradi2g13600	Bradi4g22620	Bradi1g74760	Bradi5g19380	Bradi2g62290	Bradi2g52970	Bradi3g57525	Bradi2g33210	Bradi4g39240	Bradi2g20680	Bradi3g44400	Bradi5g06390	Bradi4g05730	Bradi4g16630
Bradi1g46160	Bradi1g25370	Bradi1g36530	Bradi1g18080	Bradi1g18780	Bradi1g58400	Bradi1g26000	Bradi2g43330	Bradi4g08340	Bradi5g06390	Bradi1g68950	Bradi1g55000	Bradi1g64850	Bradi3g06695	Bradi3g52290
Bradi2g57100	Bradi1g03760	Bradi1g68210	Bradi2g50500	Bradi5g23174	Bradi3g14120	Bradi5g18005	Bradi1g20050	Bradi2g16887	Bradi1g09680	Bradi3g15560	Bradi4g43290	Bradi3g41460	Bradi4g40725	Bradi2g43150
Bradi2g56145	Bradi1g30150	Bradi2g23460	Bradi3g56835	Bradi2g24987	Bradi1g46670	Bradi4g40155	Bradi2g21300	Bradi1g43580	Bradi3g46070	Bradi1g35140	Bradi2g43150	Bradi4g05720	Bradi1g58057	Bradi4g43290
Bradi1g55110	Bradi1g50122	Bradi1g63127	Bradi2g10294	Bradi3g60160	Bradi2g01217	Bradi1g20890	Bradi5g05430	Bradi4g11580	Bradi1g34830	Bradi3g44090	Bradi5g08690	Bradi5g03145	Bradi1g61010	Bradi3g48070
Bradi3g17750	Bradi1g67080	Bradi1g64850	Bradi3g60160	Bradi1g44680	Bradi1g69320	Bradi2g19540	Bradi4g10987	Bradi3g53740	Bradi3g09210	Bradi2g45220	Bradi1g35530	Bradi1g78246	Bradi3g47490	Bradi3g10600
Bradi2g31261	Bradi2g49490	Bradi2g13157	Bradi3g31880	Bradi4g06700	Bradi2g02400	Bradi5g18040	Bradi2g21280	Bradi3g42410	Bradi1g60170	Bradi5g06390	Bradi3g48070	Bradi3g35390	Bradi1g23450	Bradi2g49660
Bradi1g06190	Bradi1g36610	Bradi4g04627	Bradi2g58091	Bradi2g49860	Bradi5g09420	Bradi4g32941	Bradi1g55440	Bradi1g66590	Bradi5g14307	Bradi1g07400	Bradi3g10600	Bradi4g40155	Bradi1g35730	Bradi3g14140
Bradi2g49050	Bradi1g68120	Bradi2g25736	Bradi1g05890	Bradi3g31850	Bradi2g25190	Bradi1g66450	Bradi4g40120	Bradi3g04176	Bradi3g51490	Bradi3g52290	Bradi2g49660	Bradi4g00580	Bradi1g53230	Bradi3g43420
Bradi3g06695	Bradi2g47747	Bradi1g75138	Bradi3g04940	Bradi2g11900	Bradi2g21990	Bradi5g08380	Bradi3g15740	Bradi1g20890	Bradi1g13207	Bradi4g15430	Bradi3g14140	Bradi5g21350	Bradi3g07980	Bradi1g72390
Bradi5g20547	Bradi4g23670	Bradi5g19100	Bradi3g44700	Bradi1g21923	Bradi1g46170	Bradi2g54660	Bradi4g35230	Bradi1g20240	Bradi1g51660	Bradi1g23710	Bradi1g24287	Bradi2g62400	Bradi4g15425	Bradi2g37172
Bradi1g34700	Bradi1g55110	Bradi5g17235	Bradi1g53770	Bradi2g24810	Bradi3g09120	Bradi3g44700	Bradi4g17060	Bradi1g20920	Bradi2g13010	Bradi2g32240	Bradi3g43420	Bradi2g01105	Bradi3g05220	Bradi3g10598
Bradi2g50500	Bradi1g16480	Bradi1g76950	Bradi2g27050	Bradi1g53230	Bradi4g00900	Bradi3g10730	Bradi3g49190	Bradi2g62290	Bradi3g44090	Bradi2g13610	Bradi2g37172	Bradi3g47490	Bradi3g44950	Bradi3g24750
Bradi1g66590	Bradi1g64850	Bradi2g45920	Bradi2g11740	Bradi2g52740	Bradi2g00210	Bradi2g53260	Bradi1g69340	Bradi1g58400	Bradi3g49190	Bradi4g31040	Bradi3g10598	Bradi3g46070	Bradi2g31690	Bradi3g41460
Bradi1g61340	Bradi3g48070	Bradi1g65910	Bradi2g21300	Bradi2g02710	Bradi4g17020	Bradi3g47490	Bradi2g14450	Bradi3g14120	Bradi3g47490	Bradi3g05220	Bradi3g24750	Bradi2g47400	Bradi3g48670	Bradi3g28380
Bradi2g20680	Bradi2g36980	Bradi3g27720	Bradi1g55620	Bradi1g26990	Bradi2g16660	Bradi1g73230	Bradi1g51540	Bradi1g46670	Bradi4g37110	Bradi4g05720	Bradi3g41460	Bradi3g22340	Bradi1g12196	Bradi1g53700
Bradi2g19170	Bradi3g29620	Bradi2g05750	Bradi4g23640	Bradi2g52970	Bradi4g09417	Bradi2g49057	Bradi2g49660	Bradi2g01217	Bradi5g02870	Bradi4g26157	Bradi3g28380	Bradi3g10950	Bradi3g44947	Bradi2g59124
Bradi4g05210	Bradi4g33970	Bradi3g58341	Bradi1g74490	Bradi2g24240	Bradi1g74900	Bradi2g42260	Bradi4g05210	Bradi1g69320	Bradi3g26850	Bradi3g04940	Bradi3g57017	Bradi4g28367	Bradi4g00580	Bradi3g39790
Bradi3g10730	Bradi1g64280	Bradi1g53770	Bradi1g72590	Bradi1g08870	Bradi1g68950	Bradi1g33050	Bradi1g46170	Bradi2g02400	Bradi1g75950	Bradi4g19060	Bradi1g53700	Bradi2g59840	Bradi4g15430	Bradi1g15490
Bradi2g02310	Bradi2g20680	Bradi3g34890	Bradi2g15410	Bradi4g29030	Bradi4g20710	Bradi1g69700	Bradi1g67080	Bradi5g09420	Bradi5g03145	Bradi4g00580	Bradi2g59124	Bradi3g20101	Bradi1g07400	Bradi2g12637
Bradi1g46670	Bradi1g37930	Bradi3g44640	Bradi4g32020	Bradi2g56920	Bradi1g46255	Bradi2g11740	Bradi3g14760	Bradi3g14750	Bradi2g54010	Bradi4g17060	Bradi2g40060	Bradi5g23077	Bradi5g13860	Bradi1g05000
Bradi1g07660	Bradi1g61340	Bradi1g51090	Bradi5g16597	Bradi3g58630	Bradi1g05890	Bradi1g06980	Bradi3g54341	Bradi1g46170	Bradi2g06670	Bradi1g63910	Bradi3g39790	Bradi1g76950	Bradi1g63910	Bradi3g14721
Bradi5g08560	Bradi2g05720	Bradi3g38730	Bradi5g03370	Bradi1g46160	Bradi2g11990	Bradi2g13010	Bradi3g37300	Bradi2g21990	Bradi3g14490	Bradi1g53700	Bradi1g15490	Bradi5g02870	Bradi2g41880	Bradi2g49447
Bradi1g25370	Bradi5g23166	Bradi4g29030	Bradi2g55797	Bradi3g44090	Bradi2g57100	Bradi2g58091	Bradi2g37150	Bradi3g28920	Bradi3g09120	Bradi4g44410	Bradi2g12637	Bradi1g26990	Bradi3g36880	Bradi4g24457
Bradi2g49860	Bradi2g31261	Bradi3g39850	Bradi4g36850	Bradi3g05220	Bradi1g35730	Bradi1g06452	Bradi1g65157	Bradi2g45220	Bradi5g24220	Bradi2g54630	Bradi1g05000	Bradi2g06900	Bradi2g34156	Bradi4g31040
Bradi4g10577	Bradi3g52660	Bradi3g36487	Bradi2g54800	Bradi5g08380	Bradi1g04990	Bradi1g69330	Bradi4g09900	Bradi4g00900	Bradi1g72740	Bradi1g67790	Bradi2g49447	Bradi2g34156	Bradi2g54630	Bradi4g34400
Bradi1g23353	Bradi2g05520	Bradi2g56920	Bradi1g46750	Bradi2g18852	Bradi4g44496	Bradi5g05430	Bradi5g16970	Bradi3g09120	Bradi2g54630	Bradi1g13207	Bradi4g24457	Bradi1g07400	Bradi5g12340	Bradi3g49204
Bradi1g20350	Bradi2g27180	Bradi2g40870	Bradi2g22893	Bradi2g27180	Bradi1g76177	Bradi1g30020	Bradi4g40160	Bradi2g00210	Bradi5g17230	Bradi1g21330	Bradi4g34400	Bradi4g32941	Bradi3g44090	Bradi4g10987
Bradi1g64850	Bradi2g06930	Bradi2g21300	Bradi1g30870	Bradi4g22653	Bradi2g47387	Bradi5g21870	Bradi3g09120	Bradi4g17020	Bradi1g23710	Bradi2g33380	Bradi4g31040	Bradi1g35730	Bradi2g02710	Bradi3g54341
Bradi3g32787	Bradi4g04945	Bradi1g18090	Bradi4g13920	Bradi2g13600	Bradi3g44090	Bradi1g18780	Bradi5g03110	Bradi2g16660	Bradi3g14140	Bradi2g02512	Bradi3g49204	Bradi1g01170	Bradi5g08520	Bradi1g51080
Bradi4g23670	Bradi2g22300	Bradi4g32941	Bradi3g56750	Bradi4g32941	Bradi1g72690	Bradi1g07660	Bradi1g08870	Bradi4g09417	Bradi4g38651	Bradi1g25540	Bradi4g10987	Bradi1g63910	Bradi4g10500	Bradi1g59420
Bradi1g46170	Bradi1g36490	Bradi2g44150	Bradi1g07660	Bradi2g02720	Bradi3g06070	Bradi5g27130	Bradi1g30020	Bradi1g74900	Bradi1g22690	Bradi2g23570	Bradi3g54341	Bradi1g21330	Bradi1g36720	Bradi1g36610
Bradi3g27900	Bradi5g07750	Bradi4g17917	Bradi2g27180	Bradi4g01230	Bradi1g61340	Bradi5g06390	Bradi5g23166	Bradi1g05890	Bradi5g25440	Bradi3g08020	Bradi1g51080	Bradi3g48670	Bradi1g21330	Bradi2g36980
Bradi2g48730	Bradi4g16740	Bradi2g21185	Bradi2g47510	Bradi1g20260	Bradi1g16517	Bradi3g48070	Bradi4g01950	Bradi4g29250	Bradi1g69340	Bradi5g12340	Bradi1g59420	Bradi5g17230	Bradi5g02010	Bradi1g45370
Bradi3g22340	Bradi1g46750	Bradi1g60817	Bradi3g51960	Bradi3g29287	Bradi2g31130	Bradi2g02120	Bradi1g68680	Bradi2g57100	Bradi1g66350	Bradi5g14880	Bradi1g36610	Bradi1g20540	Bradi3g06480	Bradi1g11670
Bradi2g18980	Bradi2g56145	Bradi4g23180	Bradi5g05430	Bradi5g25440	Bradi2g13510	Bradi3g05296	Bradi1g00700	Bradi1g35730	Bradi2g06900	Bradi1g18780	Bradi1g45370	Bradi4g15430	Bradi3g38630	Bradi5g23166
Bradi2g47481	Bradi1g63480	Bradi1g43580	Bradi3g10598	Bradi2g27700	Bradi1g33190	Bradi1g78246	Bradi1g23710	Bradi4g44496	Bradi5g08520	Bradi1g22690	Bradi2g36980	Bradi4g37110	Bradi2g05226	Bradi4g36850
Bradi1g04990	Bradi1g73230	Bradi2g41830	Bradi3g26920	Bradi1g53770	Bradi1g62800	Bradi1g23710	Bradi1g45950	Bradi1g76177	Bradi1g55440	Bradi1g36720	Bradi2g09720	Bradi3g14140	Bradi4g17060	Bradi1g26440
Bradi1g18090	Bradi1g15507	Bradi2g05567	Bradi3g22950	Bradi1g04150	Bradi4g42810	Bradi3g10230	Bradi3g50490	Bradi5g23077	Bradi1g01170	Bradi1g76177	Bradi1g11670	Bradi5g13860	Bradi1g76465	Bradi2g59340
Bradi3g19940	Bradi2g18980	Bradi3g53740	Bradi5g12340	Bradi2g00280	Bradi5g23130	Bradi1g58057	Bradi2g53760	Bradi3g43390	Bradi3g28380	Bradi2g06900	Bradi5g23166	Bradi3g44700	Bradi4g31040	Bradi1g25540
Bradi3g39450	Bradi1g20260	Bradi2g51040	Bradi5g17300	Bradi2g55797	Bradi2g47403	Bradi1g69710	Bradi1g04907	Bradi3g44090	Bradi1g21330	Bradi3g07470	Bradi4g36850	Bradi5g23460	Bradi1g63650	Bradi1g52750
Bradi4g04945	Bradi3g30730	Bradi1g67120	Bradi3g09120	Bradi3g14040	Bradi3g55040	Bradi2g23870	Bradi3g14750	Bradi2g21180	Bradi2g01146	Bradi1g46670	Bradi1g26440	Bradi2g03830	Bradi1g65157	Bradi5g27130
Bradi1g50107	Bradi1g65157	Bradi2g57470	Bradi1g32060	Bradi3g26920	Bradi1g69407	Bradi4g29030	Bradi4g00467	Bradi2g53750	Bradi1g35730	Bradi5g25440	Bradi2g59340	Bradi1g65157	Bradi1g23730	Bradi2g14870
Bradi1g77450	Bradi3g31850	Bradi3g42410	Bradi1g76950	Bradi2g13020	Bradi4g16068	Bradi3g17722	Bradi1g34407	Bradi3g06070	Bradi1g23450	Bradi1g07910	Bradi1g25540	Bradi1g22690	Bradi3g03080	Bradi4g28380
Bradi3g51010	Bradi4g44496	Bradi2g16467	Bradi2g04577	Bradi2g48160	Bradi5g19820	Bradi3g10600	Bradi2g02080	Bradi3g26850	Bradi4g05720	Bradi3g44640	Bradi2g05720	Bradi2g41880	Bradi4g05720	Bradi4g37110
Bradi2g41010	Bradi2g47481	Bradi1g66590	Bradi5g19620	Bradi3g16060	Bradi1g65157	Bradi2g33380	Bradi3g46070	Bradi5g24810	Bradi4g36120	Bradi1g50220	Bradi1g60846	Bradi1g06639	Bradi3g09210	Bradi4g06810
Bradi1g64280	Bradi3g46030	Bradi1g20890	Bradi5g19380	Bradi2g05520	Bradi2g53260	Bradi1g50107	Bradi2g41880	Bradi1g15610	Bradi3g54341	Bradi1g23730	Bradi1g71810	Bradi4g15425	Bradi5g17230	Bradi2g22610
Bradi1g03760	Bradi5g19000	Bradi1g46470	Bradi1g38250	Bradi1g33050	Bradi2g23570	Bradi2g24987	Bradi2g19540	Bradi1g16517	Bradi1g67790	Bradi2g21280	Bradi3g14150	Bradi1g53230	Bradi1g72950	Bradi3g55450
Bradi3g57230	Bradi1g46470	Bradi1g20240	Bradi3g13633	Bradi4g44496	Bradi5g19130	Bradi5g03380	Bradi1g46750	Bradi2g31130	Bradi4g31040	Bradi1g78246	Bradi4g28380	Bradi3g19240	Bradi1g76800	Bradi1g67790
Bradi1g07910	Bradi1g05890	Bradi2g62290	Bradi1g01170	Bradi2g07380	Bradi3g47500	Bradi1g30870	Bradi1g25540	Bradi4g42810	Bradi5g12580	Bradi1g65130	Bradi4g37110	Bradi1g52150	Bradi2g49447	Bradi5g10140
Bradi2g27700	Bradi2g15520	Bradi2g51770	Bradi3g42760	Bradi2g19280	Bradi4g01230	Bradi3g49190	Bradi5g08380	Bradi2g47403	Bradi2g47400	Bradi2g05520	Bradi4g06810	Bradi4g28380	Bradi3g29080	Bradi1g31860
Bradi1g63127	Bradi1g34700	Bradi3g14120	Bradi2g33307	Bradi3g48070	Bradi3g31100	Bradi1g63910	Bradi3g10230	Bradi2g46180	Bradi3g17750	Bradi3g14140	Bradi2g22610	Bradi1g67790	Bradi4g26157	Bradi2g53180
Bradi2g34156	Bradi1g21510	Bradi1g46670	Bradi1g35730	Bradi4g33000	Bradi1g76800	Bradi5g16970	Bradi1g35140	Bradi3g02840	Bradi1g37667	Bradi3g51490	Bradi3g55450	Bradi1g09680	Bradi1g25540	Bradi2g11610
Bradi4g36775	Bradi5g17500	Bradi2g51727	Bradi5g03380	Bradi2g02310	Bradi2g57336	Bradi4g06700	Bradi1g66880	Bradi4g26366	Bradi1g76177	Bradi3g27700	Bradi1g67790	Bradi1g58057	Bradi4g24967	Bradi2g41880
Bradi1g09680	Bradi1g61110	Bradi1g69320	Bradi1g35140	Bradi3g10730	Bradi5g03110	Bradi4g10987	Bradi4g08340	Bradi1g14590	Bradi2g05226	Bradi1g65910	Bradi1g33470	Bradi5g08520	Bradi1g11670	Bradi2g23560
Bradi1g72590	Bradi3g51010	Bradi3g13440	Bradi1g07910	Bradi1g25540	Bradi2g02720	Bradi4g44496	Bradi1g69140	Bradi4g16068	Bradi1g52690	Bradi1g67240	Bradi5g10140	Bradi3g14490	Bradi3g56360	Bradi2g31690
Bradi2g15520	Bradi1g09680	Bradi2g02400	Bradi2g21280	Bradi5g14880	Bradi1g35140	Bradi3g48230	Bradi5g19620	Bradi5g19820	Bradi5g23077	Bradi3g42400	Bradi1g31860	Bradi3g44090	Bradi2g18138	Bradi4g31150
Bradi1g44170	Bradi3g50700	Bradi2g40480	Bradi1g07495	Bradi2g22893	Bradi3g54950	Bradi3g15560	Bradi3g44700	Bradi1g65157	Bradi2g01170	Bradi1g46170	Bradi2g53180	Bradi3g05220	Bradi2g12080	Bradi2g06900
Bradi1g71540	Bradi1g07910	Bradi5g09420	Bradi2g52227	Bradi3g58067	Bradi5g14880	Bradi1g31860	Bradi1g35730	Bradi2g53260	Bradi3g03080	Bradi1g61340	Bradi2g11610	Bradi2g01170	Bradi1g64850	Bradi1g30520
Bradi3g11080	Bradi1g69140	Bradi2g58040	Bradi1g04150	Bradi1g69700	Bradi1g72950	Bradi3g42400	Bradi2g53260	Bradi2g31510	Bradi2g13020	Bradi2g01170	Bradi2g41880	Bradi1g55440	Bradi4g19060	Bradi2g61830
Bradi5g21870	Bradi1g64740	Bradi2g25190	Bradi3g17715	Bradi5g05430	Bradi3g48600	Bradi3g28380	Bradi2g46093	Bradi2g05600	Bradi3g22880	Bradi2g12080	Bradi2g31690	Bradi2g41370	Bradi1g67790	Bradi2g12030
Bradi2g24820	Bradi1g06190	Bradi1g11960	Bradi2g27700	Bradi1g18090	Bradi1g48697	Bradi4g31140	Bradi3g56750	Bradi2g23570	Bradi3g38487	Bradi1g60170	Bradi4g31150	Bradi5g25440	Bradi1g50220	Bradi1g09487
Bradi3g40950	Bradi1g77450	Bradi1g46170	Bradi5g21870	Bradi3g39450	Bradi4g33878	Bradi2g47403	Bradi1g69330	Bradi1g11280	Bradi4g15425	Bradi2g43980	Bradi2g06900	Bradi1g69140	Bradi2g14220	Bradi2g39265
Bradi1g44269	Bradi5g02870	Bradi2g21990	Bradi3g06070	Bradi2g21280	Bradi1g68080	Bradi1g18080	Bradi1g74490	Bradi3g47500	Bradi2g33975	Bradi1g36490	Bradi1g30520	Bradi1g69340	Bradi2g01170	Bradi5g27100
Bradi2g13600	Bradi1g11740	Bradi2g00210	Bradi3g07980	Bradi3g37463	Bradi3g27900	Bradi5g26725	Bradi3g47490	Bradi4g01230	Bradi4g17060	Bradi1g69700	Bradi2g61830	Bradi3g14721	Bradi1g72390	Bradi1g77850
Bradi2g14445	Bradi4g36775	Bradi4g17020	Bradi2g12080	Bradi3g09210	Bradi3g10950	Bradi1g65810	Bradi2g48590	Bradi1g23030	Bradi1g69140	Bradi3g44651	Bradi2g12030	Bradi1g51660	Bradi1g69140	Bradi5g16570
Bradi4g44496	Bradi3g08390	Bradi2g57010	Bradi4g43050	Bradi5g03110	Bradi5g26080	Bradi1g74760	Bradi3g14490	Bradi1g76800	Bradi1g23722	Bradi4g42810	Bradi1g09487	Bradi3g04930	Bradi3g41987	Bradi3g18240
Bradi4g09417	Bradi2g05226	Bradi2g16660	Bradi1g66590	Bradi1g36490	Bradi3g56490	Bradi2g44150	Bradi2g13020	Bradi3g27680	Bradi1g15610	Bradi3g45240	Bradi2g39265	Bradi1g25540	Bradi5g19650	Bradi3g05450
Bradi5g19100	Bradi5g18420	Bradi4g09417	Bradi4g31240	Bradi2g21185	Bradi2g49050	Bradi2g42380	Bradi4g02850	Bradi2g02720	Bradi4g15430	Bradi2g33975	Bradi5g27100	Bradi1g37626	Bradi2g44530	Bradi1g33075
Bradi2g23570	Bradi2g13157	Bradi3g46036	Bradi2g52310	Bradi3g27550	Bradi1g00347	Bradi4g11580	Bradi1g69710	Bradi5g03110	Bradi5g19650	Bradi2g56920	Bradi2g13610	Bradi3g55440	Bradi1g59420	Bradi4g10290
Bradi5g14320	Bradi3g57600	Bradi1g74900	Bradi5g19650	Bradi1g34407	Bradi4g23640	Bradi2g49120	Bradi5g23450	Bradi3g54950	Bradi2g16660	Bradi1g65157	Bradi1g77850	Bradi1g63650	Bradi1g22025	Bradi4g32980
Bradi5g02870	Bradi1g46170	Bradi1g68950	Bradi1g68807	Bradi1g61340	Bradi2g19280	Bradi2g12080	Bradi2g52740	Bradi1g52690	Bradi2g59840	Bradi4g03787	Bradi3g36160	Bradi2g05520	Bradi1g58400	Bradi3g38630
Bradi2g47747	Bradi2g21185	Bradi2g33350	Bradi1g18780	Bradi4g05730	Bradi1g23450	Bradi4g05730	Bradi3g51790	Bradi5g14880	Bradi3g09750	Bradi2g10857	Bradi5g16570	Bradi1g07910	Bradi2g56920	Bradi3g19240
Bradi2g56920	Bradi2g23570	Bradi3g08620	Bradi1g12000	Bradi2g06930	Bradi2g14445	Bradi3g50660	Bradi3g41560	Bradi1g72950	Bradi3g08020	Bradi1g23450	Bradi5g10230	Bradi1g52690	Bradi2g15560	Bradi4g24967
Bradi2g05720	Bradi1g39270	Bradi1g06050	Bradi5g18040	Bradi2g17170	Bradi2g19900	Bradi1g35730	Bradi4g19060	Bradi4g33878	Bradi2g55217	Bradi1g51164	Bradi3g05450	Bradi1g53700	Bradi1g25530	Bradi4g22620
Bradi2g31130	Bradi5g08560	Bradi3g18970	Bradi5g08380	Bradi3g06070	Bradi4g30380	Bradi2g33307	Bradi1g24340	Bradi3g27900	Bradi1g04780	Bradi2g02470	Bradi1g33075	Bradi5g12580	Bradi1g76177	Bradi1g10200
Bradi4g21990	Bradi3g39600	Bradi4g20710	Bradi1g66450	Bradi3g14120	Bradi4g40155	Bradi4g08830	Bradi2g54800	Bradi1g57910	Bradi1g76950	Bradi3g44950	Bradi4g32980	Bradi1g34830	Bradi4g42810	Bradi2g33975
Bradi5g15560	Bradi4g24457	Bradi3g45250	Bradi3g05220	Bradi3g10950	Bradi1g15910	Bradi2g50910	Bradi2g02470	Bradi2g62310	Bradi3g04940	Bradi1g76800	Bradi3g38630	Bradi2g12080	Bradi2g06900	Bradi3g44990
Bradi1g74490	Bradi3g11300	Bradi1g05890	Bradi1g45950	Bradi2g49050	Bradi2g52970	Bradi2g55070	Bradi1g76950	Bradi1g46220	Bradi3g05292	Bradi2g47410	Bradi1g53370	Bradi3g41560	Bradi5g19270	Bradi1g55080
Bradi2g05851	Bradi5g18005	Bradi2g11990	Bradi1g77637	Bradi3g42400	Bradi1g11630	Bradi1g70700	Bradi4g40725	Bradi2g49050	Bradi3g29080	Bradi3g31410	Bradi4g24967	Bradi5g23166	Bradi3g41560	Bradi3g49180
Bradi5g07750	Bradi4g28280	Bradi2g48880	Bradi2g02720	Bradi1g78246	Bradi3g56750	Bradi5g17300	Bradi5g23174	Bradi4g23640	Bradi1g78260	Bradi5g14320	Bradi4g22620	Bradi1g59420	Bradi2g53550	Bradi4g36507
Bradi2g57470	Bradi5g09420	Bradi2g57100	Bradi2g39260	Bradi2g21188	Bradi2g14220	Bradi4g01950	Bradi5g19100	Bradi2g19280	Bradi3g44310	Bradi3g49190	Bradi1g10200	Bradi3g04940	Bradi3g35390	Bradi1g36530
Bradi3g44310	Bradi1g44170	Bradi1g35730	Bradi2g31261	Bradi1g11250	Bradi1g18780	Bradi1g21510	Bradi5g24220	Bradi1g23450	Bradi2g16290	Bradi3g44947	Bradi2g33975	Bradi1g12040	Bradi3g35320	Bradi5g20040
Bradi2g42023	Bradi3g10950	Bradi1g54650	Bradi2g53260	Bradi1g44269	Bradi1g25552	Bradi3g44640	Bradi2g24810	Bradi2g14445	Bradi2g61830	Bradi1g69140	Bradi3g09150	Bradi1g37667	Bradi3g56670	Bradi3g35220
Bradi1g70920	Bradi3g29287	Bradi1g04990	Bradi1g63910	Bradi3g42760	Bradi2g19367	Bradi3g09120	Bradi1g18080	Bradi4g30380	Bradi3g05220	Bradi1g63650	Bradi3g44990	Bradi1g00700	Bradi1g51164	Bradi2g59615
Bradi2g49490	Bradi3g09740	Bradi2g06836	Bradi4g01230	Bradi2g55310	Bradi1g44137	Bradi2g27180	Bradi1g07660	Bradi4g40155	Bradi3g01170	Bradi3g54341	Bradi3g49180	Bradi1g15610	Bradi2g58050	Bradi2g53556
Bradi1g67110	Bradi5g21870	Bradi4g41890	Bradi2g41880	Bradi1g23450	Bradi5g03370	Bradi5g00970	Bradi5g19650	Bradi2g52970	Bradi1g65157	Bradi1g52690	Bradi1g55080	Bradi2g33975	Bradi3g49190	Bradi1g34830
Bradi5g19000	Bradi2g22610	Bradi4g44496	Bradi3g10230	Bradi3g51490	Bradi1g08421	Bradi3g44090	Bradi2g60340	Bradi1g11630	Bradi3g41560	Bradi2g34156	Bradi2g01101	Bradi4g10577	Bradi5g27220	Bradi1g77290
Bradi2g24987	Bradi1g14200	Bradi4g05100	Bradi1g63480	Bradi1g76950	Bradi2g12990	Bradi5g03370	Bradi2g58091	Bradi2g45140	Bradi2g02470	Bradi3g07580	Bradi4g36507	Bradi1g65910	Bradi5g23077	Bradi1g63127
Bradi2g13157	Bradi2g24987	Bradi1g76177	Bradi4g28280	Bradi1g36610	Bradi2g53550	Bradi1g22830	Bradi4g31040	Bradi3g56750	Bradi4g32941	Bradi1g34830	Bradi3g16640	Bradi2g50010	Bradi1g46670	Bradi1g64850
Bradi5g12340	Bradi3g11080	Bradi4g08470	Bradi5g24220	Bradi3g37470	Bradi1g50230	Bradi1g38250	Bradi2g33975	Bradi2g14220	Bradi2g39820	Bradi3g19730	Bradi1g36530	Bradi5g16518	Bradi1g52690	Bradi5g12180
Bradi1g30150	Bradi1g11620	Bradi2g09760	Bradi1g09177	Bradi3g08390	Bradi3g56830	Bradi1g20050	Bradi2g04700	Bradi1g18780	Bradi3g10950	Bradi1g00700	Bradi1g26710	Bradi1g63480	Bradi2g08120	Bradi2g13157
Bradi1g36610	Bradi1g66590	Bradi1g14976	Bradi2g18980	Bradi1g30150	Bradi1g07910	Bradi1g65130	Bradi2g50500	Bradi1g25564	Bradi2g47410	Bradi2g05720	Bradi2g59615	Bradi4g05100	Bradi3g14120	Bradi4g04627
Bradi1g39270	Bradi1g33530	Bradi3g43390	Bradi3g09240	Bradi3g20101	Bradi1g77040	Bradi2g54010	Bradi4g00580	Bradi1g25552	Bradi2g34156	Bradi5g08520	Bradi1g34830	Bradi5g19610	Bradi2g43980	Bradi1g65910
Bradi1g64740	Bradi4g35382	Bradi3g44090	Bradi5g09420	Bradi3g44947	Bradi5g19640	Bradi3g60160	Bradi2g54340	Bradi1g18600	Bradi5g14880	Bradi1g54760	Bradi1g05880	Bradi4g40725	Bradi4g34637	Bradi4g09430
Bradi2g27180	Bradi1g12000	Bradi1g07960	Bradi1g46160	Bradi4g36775	Bradi3g05292	Bradi1g17440	Bradi4g06410	Bradi1g17680	Bradi4g34637	Bradi1g63127	Bradi1g63127	Bradi1g02730	Bradi2g33380	Bradi2g32240
Bradi1g67115	Bradi5g14880	Bradi2g58200	Bradi4g10577	Bradi2g58050	Bradi4g42710	Bradi3g14750	Bradi1g08145	Bradi2g23870	Bradi3g07470	Bradi1g37626	Bradi5g12180	Bradi1g76177	Bradi1g77850	Bradi4g28367
Bradi1g13207	Bradi5g23400	Bradi3g06070	Bradi1g65157	Bradi3g44950	Bradi1g67240	Bradi1g65157	Bradi5g25440	Bradi5g03370	Bradi1g77637	Bradi4g16630	Bradi4g04627	Bradi5g25720	Bradi1g67240	Bradi3g40620
Bradi3g15560	Bradi1g24845	Bradi1g61340	Bradi4g10481	Bradi5g03370	Bradi1g37930	Bradi3g50700	Bradi2g33380	Bradi1g14983	Bradi4g12990	Bradi2g49447	Bradi1g23730	Bradi3g60470	Bradi1g20540	Bradi5g02010
Bradi3g29287	Bradi1g50107	Bradi1g01790	Bradi2g49860	Bradi3g60470	Bradi5g21870	Bradi2g21300	Bradi3g44090	Bradi1g26000	Bradi1g59420	Bradi2g53550	Bradi1g65910	Bradi1g58400	Bradi2g45140	Bradi3g10595
Bradi2g33380	Bradi3g48562	Bradi2g34010	Bradi2g47403	Bradi1g46170	Bradi3g04585	Bradi1g53770	Bradi4g23670	Bradi1g76280	Bradi1g53230	Bradi2g51600	Bradi2g13470	Bradi2g48590	Bradi3g10230	Bradi3g44640
Bradi2g45920	Bradi2g12080	Bradi2g59297	Bradi4g40155	Bradi1g09777	Bradi4g35382	Bradi3g30860	Bradi3g09150	Bradi2g12990	Bradi3g04176	Bradi1g67080	Bradi4g09430	Bradi3g51010	Bradi1g52150	Bradi2g09875
Bradi4g06700	Bradi2g57470	Bradi3g44707	Bradi1g44269	Bradi4g16068	Bradi4g05210	Bradi2g52310	Bradi1g76170	Bradi2g53550	Bradi3g45240	Bradi2g16660	Bradi1g38250	Bradi1g12196	Bradi5g25440	Bradi1g69910
Bradi2g47400	Bradi2g48730	Bradi2g31130	Bradi3g10600	Bradi1g37930	Bradi3g14490	Bradi3g31410	Bradi2g11740	Bradi1g50230	Bradi1g69330	Bradi3g14120	Bradi2g32240	Bradi1g10480	Bradi5g14880	Bradi2g34156
Bradi1g16480	Bradi1g44269	Bradi4g42810	Bradi4g06700	Bradi4g01950	Bradi3g09740	Bradi1g36820	Bradi1g53230	Bradi3g56830	Bradi1g10480	Bradi3g06480	Bradi4g28367	Bradi3g01170	Bradi1g61340	Bradi3g47627
Bradi1g44470	Bradi1g46602	Bradi4g19168	Bradi3g05296	Bradi1g39270	Bradi2g49860	Bradi3g44310	Bradi1g29910	Bradi3g13700	Bradi5g22250	Bradi3g38630	Bradi5g02010	Bradi3g60160	Bradi5g23166	Bradi4g39260
Bradi4g28761	Bradi4g05210	Bradi5g23130	Bradi1g15547	Bradi3g06695	Bradi1g54410	Bradi1g34407	Bradi3g27550	Bradi1g07910	Bradi1g23730	Bradi1g51660	Bradi3g34890	Bradi4g39260	Bradi3g14040	Bradi1g74590
Bradi2g06870	Bradi3g41600	Bradi2g19373	Bradi4g33000	Bradi2g08120	Bradi2g22090	Bradi2g57100	Bradi1g68887	Bradi1g20560	Bradi1g76800	Bradi1g00347	Bradi3g10595	Bradi1g20260	Bradi5g27100	Bradi3g11060
Bradi3g39600	Bradi1g72390	Bradi4g16068	Bradi2g49057	Bradi4g31060	Bradi4g13920	Bradi5g20540	Bradi4g38860	Bradi3g05292	Bradi1g63910	Bradi3g44960	Bradi3g44640	Bradi4g36507	Bradi5g08380	Bradi4g29030
Bradi5g25730	Bradi3g44640	Bradi1g65157	Bradi5g20540	Bradi1g76170	Bradi1g68440	Bradi5g09420	Bradi3g31410	Bradi5g19640	Bradi1g57750	Bradi3g14040	Bradi2g09875	Bradi1g36720	Bradi2g59620	Bradi2g13010
Bradi4g10550	Bradi1g70920	Bradi2g53260	Bradi2g55217	Bradi3g52170	Bradi1g12090	Bradi4g00206	Bradi3g38730	Bradi4g42710	Bradi3g15473	Bradi2g45140	Bradi1g69910	Bradi5g12180	Bradi3g44960	Bradi2g59335
Bradi5g25440	Bradi2g05851	Bradi2g23570	Bradi5g02870	Bradi2g12080	Bradi5g23140	Bradi2g01217	Bradi4g15425	Bradi2g35600	Bradi4g39260	Bradi1g52150	Bradi2g34156	Bradi2g33210	Bradi3g29710	Bradi5g25730
Bradi4g13920	Bradi4g10560	Bradi3g47500	Bradi2g02120	Bradi5g18005	Bradi1g67060	Bradi2g34156	Bradi3g44950	Bradi1g67240	Bradi4g03787	Bradi4g12990	Bradi3g47627	Bradi1g27947	Bradi3g60160	Bradi2g56920
Bradi4g09230	Bradi5g21250	Bradi3g57740	Bradi1g55110	Bradi5g19270	Bradi1g09680	Bradi2g18980	Bradi1g74900	Bradi1g37930	Bradi5g11261	Bradi5g08560	Bradi4g39260	Bradi5g11261	Bradi4g37110	Bradi1g60237
Bradi4g31430	Bradi1g29611	Bradi2g24020	Bradi3g49190	Bradi1g36530	Bradi4g31070	Bradi2g28050	Bradi5g06390	Bradi5g21870	Bradi3g14610	Bradi4g31150	Bradi1g74590	Bradi3g08020	Bradi1g00700	Bradi1g47778
Bradi2g06930	Bradi1g67110	Bradi4g01230	Bradi1g74590	Bradi2g13157	Bradi2g14450	Bradi4g33000	Bradi3g17750	Bradi3g04585	Bradi2g48590	Bradi5g27100	Bradi3g11060	Bradi1g63080	Bradi1g46170	Bradi2g21300
Bradi3g27550	Bradi4g13920	Bradi2g57250	Bradi4g29030	Bradi4g00467	Bradi3g58010	Bradi2g07380	Bradi3g06480	Bradi1g69530	Bradi3g39210	Bradi1g68807	Bradi4g29030	Bradi5g22250	Bradi1g41797	Bradi1g18090
Bradi4g16068	Bradi3g32787	Bradi4g33970	Bradi1g11250	Bradi3g31100	Bradi5g07160	Bradi3g09240	Bradi3g14140	Bradi1g48370	Bradi1g19010	Bradi2g01217	Bradi2g13010	Bradi3g29080	Bradi1g12040	Bradi5g17230
Bradi3g41600	Bradi3g57230	Bradi3g05697	Bradi1g46170	Bradi2g54010	Bradi1g67040	Bradi1g51660	Bradi4g00775	Bradi4g05210	Bradi1g78246	Bradi5g02010	Bradi2g59335	Bradi3g09750	Bradi4g15047	Bradi1g01460
Bradi1g72390	Bradi5g06390	Bradi1g35140	Bradi2g42260	Bradi5g02870	Bradi4g27341	Bradi4g19060	Bradi2g12080	Bradi3g14490	Bradi5g23166	Bradi1g12040	Bradi1g65130	Bradi2g45140	Bradi2g33975	Bradi4g17917
Bradi2g46240	Bradi3g08620	Bradi2g26467	Bradi3g44310	Bradi1g36720	Bradi2g21100	Bradi2g20680	Bradi1g78246	Bradi3g09740	Bradi1g07910	Bradi1g66990	Bradi2g48557	Bradi3g39210	Bradi1g27947	Bradi1g60817
Bradi5g14880	Bradi1g07660	Bradi3g54950	Bradi3g27900	Bradi3g11300	Bradi2g33682	Bradi1g46470	Bradi3g27900	Bradi2g49860	Bradi2g05520	Bradi4g35950	Bradi5g25730	Bradi5g16570	Bradi1g15610	Bradi1g25600
Bradi5g11790	Bradi1g33740	Bradi1g52690	Bradi2g13600	Bradi1g00700	Bradi3g29287	Bradi2g52740	Bradi2g31261	Bradi1g54410	Bradi3g14150	Bradi3g35320	Bradi2g56920	Bradi1g50220	Bradi1g07495	Bradi2g05520
Bradi2g06670	Bradi1g44137	Bradi5g14880	Bradi1g73230	Bradi1g17250	Bradi5g15760	Bradi4g10577	Bradi3g10730	Bradi1g68440	Bradi2g18980	Bradi1g32630	Bradi1g37100	Bradi3g04176	Bradi3g08020	Bradi2g54570
Bradi1g11740	Bradi3g11220	Bradi1g72950	Bradi3g22340	Bradi5g19100	Bradi3g46040	Bradi1g60846	Bradi2g55217	Bradi1g12090	Bradi4g26157	Bradi1g11670	Bradi1g47778	Bradi3g38630	Bradi3g44640	Bradi2g31261
Bradi3g39850	Bradi4g40155	Bradi5g11790	Bradi3g17750	Bradi5g23166	Bradi1g17870	Bradi3g38487	Bradi1g22650	Bradi4g13920	Bradi5g26350	Bradi4g36507	Bradi2g21300	Bradi3g26920	Bradi2g08510	Bradi1g72457
Bradi1g07870	Bradi3g49970	Bradi1g51230	Bradi2g53760	Bradi5g18590	Bradi4g08830	Bradi3g56750	Bradi1g26990	Bradi1g30870	Bradi4g34630	Bradi3g34890	Bradi1g18090	Bradi1g76800	Bradi2g57250	Bradi3g57525
Bradi4g32980	Bradi1g67115	Bradi3g27900	Bradi2g44150	Bradi1g63127	Bradi1g01936	Bradi1g59420	Bradi4g00206	Bradi5g23140	Bradi3g44640	Bradi1g22025	Bradi5g17230	Bradi4g34637	Bradi1g51660	Bradi4g15425
Bradi1g76810	Bradi4g36880	Bradi3g10950	Bradi3g27550	Bradi1g35730	Bradi2g33450	Bradi1g68680	Bradi1g36490	Bradi2g24240	Bradi5g12340	Bradi1g08270	Bradi4g17060	Bradi2g53210	Bradi1g55080	Bradi2g33210
Bradi4g04911	Bradi5g14320	Bradi2g27050	Bradi2g55310	Bradi2g15520	Bradi5g16970	Bradi5g24220	Bradi3g41460	Bradi1g09680	Bradi3g14040	Bradi2g10110	Bradi1g60817	Bradi2g59335	Bradi1g67080	Bradi4g08340
Bradi1g53770	Bradi2g16550	Bradi1g21310	Bradi2g14590	Bradi5g06566	Bradi5g15220	Bradi1g13207	Bradi3g11050	Bradi2g54670	Bradi1g50220	Bradi1g18090	Bradi1g25600	Bradi4g34630	Bradi3g45240	Bradi1g37667
Bradi3g37980	Bradi4g36390	Bradi2g49050	Bradi2g54010	Bradi4g40160	Bradi5g13860	Bradi5g02870	Bradi1g04150	Bradi2g14450	Bradi1g58400	Bradi1g58400	Bradi2g05520	Bradi1g07550	Bradi1g31140	Bradi4g05730
Bradi1g75640	Bradi2g08120	Bradi4g43314	Bradi1g09680	Bradi1g65810	Bradi2g46845	Bradi3g41560	Bradi5g00810	Bradi3g58010	Bradi1g35530	Bradi3g05292	Bradi2g54570	Bradi4g28420	Bradi5g06390	Bradi1g24920
Bradi4g17020	Bradi2g58190	Bradi2g52330	Bradi2g02710	Bradi5g08560	Bradi1g33070	Bradi2g43120	Bradi5g08840	Bradi1g67040	Bradi1g64850	Bradi5g16340	Bradi2g31261	Bradi4g02060	Bradi4g29250	Bradi4g04820
Bradi4g42890	Bradi1g72590	Bradi1g09042	Bradi4g05730	Bradi4g26157	Bradi3g03080	Bradi2g21188	Bradi1g69700	Bradi4g27341	Bradi2g13170	Bradi2g37172	Bradi2g54340	Bradi3g56830	Bradi2g37172	Bradi1g43580
Bradi1g44137	Bradi3g44090	Bradi2g19280	Bradi1g78246	Bradi4g31040	Bradi1g66350	Bradi1g46170	Bradi3g42760	Bradi5g15760	Bradi5g23460	Bradi2g08120	Bradi1g72457	Bradi2g61830	Bradi3g09150	Bradi3g29950
Bradi1g68120	Bradi1g23350	Bradi4g23640	Bradi2g52260	Bradi2g14220	Bradi4g10577	Bradi5g17170	Bradi3g17715	Bradi3g46040	Bradi3g14730	Bradi2g19170	Bradi3g15473	Bradi3g58067	Bradi1g63127	Bradi3g53740
Bradi1g54650	Bradi1g04990	Bradi1g50107	Bradi3g10730	Bradi4g28367	Bradi3g44310	Bradi4g29792	Bradi2g02310	Bradi4g08830	Bradi1g29750	Bradi4g24967	Bradi4g15425	Bradi3g55450	Bradi1g37930	Bradi4g19457
Bradi4g40155	Bradi2g21040	Bradi2g14445	Bradi4g00775	Bradi2g34156	Bradi3g10730	Bradi3g42760	Bradi2g49120	Bradi4g19550	Bradi4g36507	Bradi2g06930	Bradi2g33210	Bradi2g43980	Bradi4g36507	Bradi1g67120
Bradi2g58190	Bradi1g15910	Bradi4g30380	Bradi3g31100	Bradi1g06452	Bradi3g57230	Bradi2g23445	Bradi2g31510	Bradi2g57476	Bradi1g63650	Bradi2g08510	Bradi4g08340	Bradi5g02380	Bradi1g32630	Bradi5g05430
Bradi1g05890	Bradi2g23780	Bradi2g19900	Bradi2g17170	Bradi5g23450	Bradi1g07870	Bradi3g22880	Bradi5g12580	Bradi2g33450	Bradi2g21990	Bradi1g55080	Bradi1g06670	Bradi4g15047	Bradi3g22840	Bradi2g23250
Bradi3g08390	Bradi3g44651	Bradi4g40155	Bradi1g46670	Bradi5g14320	Bradi1g36490	Bradi3g27550	Bradi2g48160	Bradi5g16970	Bradi5g08560	Bradi2g46910	Bradi1g37667	Bradi4g32980	Bradi4g32600	Bradi3g04176
Bradi3g11220	Bradi4g01950	Bradi2g52970	Bradi2g43120	Bradi5g14260	Bradi4g05720	Bradi1g55110	Bradi3g04940	Bradi3g17715	Bradi4g31150	Bradi1g39270	Bradi4g05730	Bradi5g12340	Bradi5g03460	Bradi3g47307
Bradi2g51040	Bradi4g43314	Bradi1g15910	Bradi3g48070	Bradi1g07660	Bradi1g67080	Bradi1g25540	Bradi3g30860	Bradi5g13860	Bradi5g02380	Bradi4g20940	Bradi1g24920	Bradi2g37172	Bradi3g52500	Bradi1g20890
Bradi4g01950	Bradi5g12340	Bradi1g11630	Bradi4g11576	Bradi1g17950	Bradi1g75960	Bradi3g42810	Bradi1g60170	Bradi4g41616	Bradi1g65810	Bradi2g58050	Bradi1g43580	Bradi3g14040	Bradi4g12990	Bradi3g08070
Bradi2g27040	Bradi4g08640	Bradi3g56750	Bradi1g30150	Bradi2g46845	Bradi2g48160	Bradi2g50500	Bradi3g37470	Bradi1g33070	Bradi1g26000	Bradi3g06695	Bradi3g29950	Bradi3g51520	Bradi5g25720	Bradi3g05220
Bradi3g59780	Bradi3g44310	Bradi1g18780	Bradi1g55825	Bradi1g66590	Bradi3g55020	Bradi3g44651	Bradi1g55480	Bradi1g67247	Bradi3g58067	Bradi2g21180	Bradi3g53740	Bradi1g77637	Bradi3g44651	Bradi1g20920
Bradi3g44090	Bradi2g51040	Bradi1g25552	Bradi2g52970	Bradi4g28380	Bradi3g47232	Bradi1g19010	Bradi2g01105	Bradi3g18850	Bradi4g27570	Bradi2g15560	Bradi1g04780	Bradi1g45370	Bradi2g05720	Bradi4g04911
Bradi2g08620	Bradi3g06070	Bradi1g25564	Bradi1g53230	Bradi4g31070	Bradi4g34710	Bradi1g04780	Bradi2g15410	Bradi1g66350	Bradi3g56670	Bradi1g72950	Bradi1g66590	Bradi2g34910	Bradi1g75950	Bradi2g05226
Bradi3g46530	Bradi1g07870	Bradi3g48562	Bradi4g17060	Bradi2g52310	Bradi1g22010	Bradi2g33975	Bradi2g55960	Bradi3g03080	Bradi3g51010	Bradi3g60470	Bradi5g05430	Bradi3g14610	Bradi4g31150	Bradi1g58400
Bradi5g09420	Bradi3g17715	Bradi1g67127	Bradi3g09740	Bradi2g51530	Bradi4g34637	Bradi1g74490	Bradi3g44947	Bradi4g10577	Bradi1g29669	Bradi3g01170	Bradi2g23250	Bradi4g35317	Bradi1g69700	Bradi1g52150
Bradi3g09740	Bradi4g36137	Bradi2g19367	Bradi2g06930	Bradi2g57100	Bradi2g10790	Bradi2g55960	Bradi5g13663	Bradi3g10730	Bradi1g09042	Bradi2g21990	Bradi3g04176	Bradi3g44010	Bradi1g06639	Bradi5g19650
Bradi3g50700	Bradi1g13500	Bradi1g44137	Bradi5g08560	Bradi1g11740	Bradi3g52230	Bradi2g23570	Bradi2g56920	Bradi3g44310	Bradi4g32980	Bradi3g41987	Bradi2g25320	Bradi3g40950	Bradi2g60340	Bradi4g05540
Bradi4g04880	Bradi2g14445	Bradi3g29120	Bradi1g65810	Bradi1g07400	Bradi1g44680	Bradi1g60170	Bradi2g26752	Bradi3g50660	Bradi5g12180	Bradi5g08380	Bradi3g47307	Bradi3g41350	Bradi2g23690	Bradi2g53210
Bradi2g10857	Bradi4g04880	Bradi4g30075	Bradi2g00280	Bradi1g60170	Bradi1g65440	Bradi1g00700	Bradi1g21923	Bradi3g57230	Bradi2g02426	Bradi3g35390	Bradi1g20890	Bradi1g00347	Bradi3g58067	Bradi2g51770
Bradi1g35140	Bradi3g47490	Bradi1g62420	Bradi2g54660	Bradi5g27130	Bradi4g10550	Bradi2g00280	Bradi1g20460	Bradi1g07870	Bradi5g02010	Bradi2g23690	Bradi3g05220	Bradi5g14880	Bradi5g09420	Bradi4g02020
Bradi1g25552	Bradi2g34156	Bradi2g12990	Bradi2g07380	Bradi2g54340	Bradi2g48420	Bradi2g10880	Bradi3g44640	Bradi1g36490	Bradi2g36980	Bradi4g02020	Bradi1g20920	Bradi1g77850	Bradi4g28420	Bradi1g02800
Bradi3g02600	Bradi1g35140	Bradi1g07910	Bradi2g05851	Bradi5g19610	Bradi4g31240	Bradi3g53740	Bradi2g19280	Bradi4g05720	Bradi1g64020	Bradi2g43150	Bradi4g04911	Bradi5g26350	Bradi5g12180	Bradi3g14120
Bradi2g22610	Bradi5g11840	Bradi3g06790	Bradi5g14307	Bradi4g05400	Bradi5g08560	Bradi2g49245	Bradi4g34200	Bradi2g57310	Bradi3g44651	Bradi5g02870	Bradi1g58400	Bradi4g16258	Bradi2g59615	Bradi1g46670
Bradi2g12080	Bradi2g08620	Bradi4g35390	Bradi3g22880	Bradi3g09740	Bradi2g04577	Bradi5g18420	Bradi1g66350	Bradi1g67080	Bradi3g35390	Bradi1g27947	Bradi1g52150	Bradi4g03303	Bradi2g36980	Bradi1g69320
Bradi3g47627	Bradi1g32460	Bradi1g63140	Bradi4g36775	Bradi2g15490	Bradi2g49160	Bradi4g08340	Bradi3g31850	Bradi1g12040	Bradi4g28420	Bradi2g61830	Bradi5g19650	Bradi3g28380	Bradi4g31970	Bradi2g02400
Bradi3g44640	Bradi4g42810	Bradi1g77040	Bradi3g30730	Bradi2g55070	Bradi1g69140	Bradi4g31040	Bradi3g37463	Bradi1g37070	Bradi2g59335	Bradi4g04662	Bradi2g53210	Bradi3g12600	Bradi2g31770	Bradi2g34030
Bradi2g41590	Bradi4g24967	Bradi2g07660	Bradi3g26850	Bradi4g08830	Bradi1g63480	Bradi2g21280	Bradi4g05730	Bradi2g48160	Bradi4g26342	Bradi3g11060	Bradi4g05540	Bradi3g52600	Bradi3g37600	Bradi2g21990
Bradi2g56210	Bradi3g05220	Bradi5g19640	Bradi4g09230	Bradi3g09750	Bradi2g17170	Bradi1g03590	Bradi2g49067	Bradi3g47232	Bradi3g53740	Bradi4g27490	Bradi4g02020	Bradi2g13170	Bradi1g78246	Bradi2g47410
Bradi5g11840	Bradi2g46240	Bradi1g37930	Bradi3g14710	Bradi2g42940	Bradi3g01894	Bradi4g36120	Bradi2g02120	Bradi4g34710	Bradi1g48370	Bradi2g21360	Bradi1g58940	Bradi1g64020	Bradi3g57267	Bradi2g56330
Bradi1g65157	Bradi1g37100	Bradi5g21870	Bradi5g25382	Bradi2g47400	Bradi5g14320	Bradi4g34630	Bradi1g09680	Bradi1g22010	Bradi2g50010	Bradi3g10230	Bradi3g14120	Bradi2g23560	Bradi4g05100	Bradi1g47789
Bradi1g61110	Bradi4g42890	Bradi4g09210	Bradi4g33878	Bradi1g71920	Bradi1g10000	Bradi4g10490	Bradi2g51530	Bradi4g34637	Bradi1g27947	Bradi3g47627	Bradi1g25517	Bradi1g74590	Bradi1g18090	Bradi2g11890
Bradi3g47490	Bradi3g40950	Bradi4g35382	Bradi2g37150	Bradi2g62290	Bradi3g04940	Bradi1g77637	Bradi2g00280	Bradi1g44680	Bradi1g68807	Bradi5g17230	Bradi1g46670	Bradi1g20520	Bradi1g68807	Bradi2g45220
Bradi2g23780	Bradi2g21188	Bradi3g59360	Bradi1g75670	Bradi1g44137	Bradi4g15430	Bradi2g02310	Bradi2g61090	Bradi1g65440	Bradi3g27550	Bradi1g59420	Bradi2g01217	Bradi4g31150	Bradi2g21990	Bradi3g28920
Bradi1g32630	Bradi3g46530	Bradi3g16480	Bradi1g50122	Bradi2g05720	Bradi4g26157	Bradi2g56920	Bradi4g38850	Bradi3g52102	Bradi1g37626	Bradi1g41797	Bradi1g69320	Bradi1g32630	Bradi2g50010	Bradi4g15047
Bradi1g13500	Bradi2g09060	Bradi2g48250	Bradi5g14320	Bradi3g36487	Bradi2g56096	Bradi1g67790	Bradi1g17840	Bradi2g48420	Bradi1g12040	Bradi1g69340	Bradi2g02400	Bradi4g42890	Bradi1g37667	Bradi2g00210
Bradi5g19270	Bradi2g49245	Bradi3g57267	Bradi4g31060	Bradi4g29930	Bradi1g60170	Bradi3g42220	Bradi1g54760	Bradi4g11770	Bradi4g26354	Bradi2g02426	Bradi2g18138	Bradi5g16160	Bradi2g24810	Bradi4g09417
Bradi1g23350	Bradi3g44460	Bradi1g66950	Bradi2g47387	Bradi3g42410	Bradi3g26890	Bradi2g08620	Bradi2g48557	Bradi5g08560	Bradi4g02570	Bradi1g50230	Bradi2g34030	Bradi2g08510	Bradi2g21180	Bradi1g07400
Bradi3g45220	Bradi3g15560	Bradi2g19285	Bradi1g11220	Bradi1g69330	Bradi1g64370	Bradi3g28920	Bradi1g63910	Bradi4g31240	Bradi1g20260	Bradi2g22610	Bradi5g09420	Bradi2g47387	Bradi2g47410	Bradi4g12990
Bradi5g18420	Bradi2g19280	Bradi3g06800	Bradi2g57100	Bradi1g38360	Bradi1g55440	Bradi4g00775	Bradi3g26850	Bradi2g04577	Bradi1g26990	Bradi1g68080	Bradi2g21990	Bradi1g41797	Bradi3g22550	Bradi1g68950
Bradi1g37930	Bradi3g39850	Bradi4g05210	Bradi1g09042	Bradi2g24090	Bradi2g50910	Bradi2g52227	Bradi1g11250	Bradi1g69140	Bradi5g16160	Bradi3g09150	Bradi2g47410	Bradi1g11670	Bradi3g37630	Bradi2g51712
Bradi1g36530	Bradi3g52307	Bradi1g58087	Bradi2g34156	Bradi1g06300	Bradi3g46030	Bradi2g53760	Bradi3g58067	Bradi1g63480	Bradi2g33210	Bradi5g09420	Bradi1g47789	Bradi3g05750	Bradi4g42890	Bradi4g16740
Bradi3g44651	Bradi1g17950	Bradi2g54660	Bradi2g46845	Bradi2g01217	Bradi3g13140	Bradi3g51010	Bradi3g16060	Bradi2g17170	Bradi4g40731	Bradi3g52500	Bradi2g11890	Bradi4g29250	Bradi1g39270	Bradi2g49245
Bradi3g05220	Bradi2g21300	Bradi5g17240	Bradi3g06480	Bradi1g69710	Bradi2g25350	Bradi1g36490	Bradi1g67240	Bradi5g14320	Bradi3g13140	Bradi3g60160	Bradi3g28920	Bradi2g59620	Bradi2g13170	Bradi2g07160
Bradi5g19490	Bradi4g22656	Bradi2g55920	Bradi2g33380	Bradi1g48100	Bradi4g34630	Bradi1g11250	Bradi2g49447	Bradi3g04940	Bradi2g59340	Bradi2g36980	Bradi2g45220	Bradi3g35320	Bradi3g55440	Bradi1g39270
Bradi2g53260	Bradi1g08230	Bradi3g48360	Bradi1g20050	Bradi3g35320	Bradi3g26920	Bradi1g58400	Bradi1g12000	Bradi2g01105	Bradi1g36720	Bradi1g77850	Bradi4g15047	Bradi3g45240	Bradi1g25816	Bradi1g05890
Bradi1g74760	Bradi3g37830	Bradi3g31777	Bradi3g14120	Bradi5g20800	Bradi2g48590	Bradi1g72590	Bradi2g55310	Bradi1g70700	Bradi1g05880	Bradi3g28380	Bradi2g00210	Bradi5g12347	Bradi5g26350	Bradi4g29250
Bradi3g31777	Bradi4g26157	Bradi2g35150	Bradi2g08620	Bradi1g68120	Bradi3g46530	Bradi4g34637	Bradi5g04817	Bradi3g05410	Bradi3g44700	Bradi2g13170	Bradi3g51010	Bradi4g04911	Bradi4g00467	Bradi2g59620
Bradi2g59920	Bradi5g19650	Bradi2g47740	Bradi3g10710	Bradi2g20687	Bradi2g41010	Bradi3g14490	Bradi3g03080	Bradi1g60170	Bradi2g37172	Bradi1g45304	Bradi2g21280	Bradi3g14120	Bradi4g32980	Bradi1g51540
Bradi3g06070	Bradi2g24090	Bradi3g09740	Bradi3g55090	Bradi3g52600	Bradi1g32700	Bradi2g17170	Bradi3g28920	Bradi1g75950	Bradi2g48557	Bradi4g34637	Bradi2g16660	Bradi3g44310	Bradi2g06930	Bradi3g38655
Bradi4g10987	Bradi4g34240	Bradi2g49860	Bradi3g47627	Bradi4g36390	Bradi2g41187	Bradi2g01105	Bradi1g07237	Bradi3g26890	Bradi3g60470	Bradi5g19100	Bradi4g09417	Bradi3g05292	Bradi1g10480	Bradi3g10230
Bradi1g28380	Bradi4g40731	Bradi1g68440	Bradi3g17920	Bradi5g24220	Bradi5g06390	Bradi1g23450	Bradi3g28380	Bradi4g30850	Bradi1g47778	Bradi2g31690	Bradi1g07400	Bradi4g31040	Bradi3g52600	Bradi1g66470
Bradi1g09777	Bradi3g38730	Bradi1g12090	Bradi3g05292	Bradi2g42953	Bradi1g65810	Bradi5g16160	Bradi2g07380	Bradi2g50620	Bradi4g42810	Bradi3g58067	Bradi4g12990	Bradi3g08630	Bradi3g07580	Bradi2g50010
Bradi3g11300	Bradi1g32630	Bradi4g13920	Bradi3g39600	Bradi2g49057	Bradi1g27370	Bradi3g39600	Bradi1g07400	Bradi1g64370	Bradi3g55450	Bradi3g41560	Bradi1g68950	Bradi2g17170	Bradi5g02870	Bradi1g35730
Bradi2g05520	Bradi1g25552	Bradi5g23140	Bradi5g19680	Bradi1g43580	Bradi4g06700	Bradi3g37480	Bradi4g32941	Bradi1g55440	Bradi2g53260	Bradi2g57336	Bradi4g16740	Bradi3g09210	Bradi2g02426	Bradi2g19540
Bradi3g38730	Bradi2g45920	Bradi1g44510	Bradi2g52740	Bradi5g01060	Bradi1g75215	Bradi1g09177	Bradi1g74590	Bradi1g19010	Bradi1g63480	Bradi1g76465	Bradi2g49245	Bradi5g19650	Bradi2g07337	Bradi4g44496
Bradi4g36720	Bradi4g06700	Bradi3g48670	Bradi1g25187	Bradi3g49190	Bradi3g42760	Bradi1g53230	Bradi2g52310	Bradi2g50910	Bradi3g56830	Bradi1g65810	Bradi2g57800	Bradi2g59340	Bradi1g63080	Bradi2g41840
Bradi1g64817	Bradi1g67060	Bradi1g67060	Bradi1g00347	Bradi2g46850	Bradi4g42890	Bradi3g26850	Bradi2g34072	Bradi3g46070	Bradi2g51600	Bradi1g16517	Bradi2g07160	Bradi1g14370	Bradi5g14320	Bradi2g03830
Bradi1g08230	Bradi2g32240	Bradi1g09680	Bradi4g30710	Bradi2g44150	Bradi3g09240	Bradi1g23730	Bradi3g09810	Bradi4g34630	Bradi2g45140	Bradi3g53740	Bradi5g12227	Bradi2g31770	Bradi4g08120	Bradi4g05100
Bradi4g30075	Bradi3g14120	Bradi4g31070	Bradi1g34407	Bradi2g04760	Bradi1g46160	Bradi3g29080	Bradi2g49245	Bradi2g59370	Bradi4g35950	Bradi1g15610	Bradi1g39270	Bradi2g53180	Bradi2g43150	Bradi1g76177
Bradi1g25540	Bradi1g63270	Bradi2g14450	Bradi4g29930	Bradi3g31410	Bradi5g19270	Bradi1g69340	Bradi1g23730	Bradi2g48590	Bradi5g01060	Bradi1g47778	Bradi1g05890	Bradi2g02527	Bradi2g53180	Bradi5g08122
Bradi1g67060	Bradi1g52980	Bradi2g61190	Bradi1g58400	Bradi4g30710	Bradi3g09750	Bradi5g11840	Bradi1g01170	Bradi1g32700	Bradi2g09720	Bradi1g29669	Bradi4g29250	Bradi1g52750	Bradi3g47627	Bradi5g23077
Bradi1g07960	Bradi3g42410	Bradi3g58010	Bradi1g69710	Bradi1g55110	Bradi1g63330	Bradi2g24810	Bradi2g51540	Bradi2g46093	Bradi3g41170	Bradi1g60817	Bradi5g06357	Bradi2g33346	Bradi4g08830	Bradi3g44090
Bradi2g47300	Bradi1g07550	Bradi1g11740	Bradi4g34630	Bradi1g55440	Bradi1g03780	Bradi5g14320	Bradi3g29710	Bradi5g06390	Bradi2g01350	Bradi2g14220	Bradi1g77637	Bradi2g59119	Bradi2g13610	Bradi5g16340
Bradi1g32460	Bradi1g74480	Bradi4g30480	Bradi2g42940	Bradi3g44640	Bradi5g23158	Bradi1g69530	Bradi4g11580	Bradi1g65810	Bradi1g25564	Bradi2g09720	Bradi1g51540	Bradi5g27100	Bradi1g37626	Bradi2g21180
Bradi4g09247	Bradi1g29750	Bradi1g67040	Bradi5g18000	Bradi2g15560	Bradi1g07500	Bradi4g27341	Bradi2g08620	Bradi1g51164	Bradi1g32630	Bradi2g33450	Bradi3g10230	Bradi5g08560	Bradi1g07550	Bradi1g63080
Bradi5g16970	Bradi5g19490	Bradi4g27341	Bradi2g21185	Bradi5g19000	Bradi2g11900	Bradi2g45220	Bradi2g15490	Bradi4g06700	Bradi1g38025	Bradi1g12000	Bradi3g38655	Bradi1g15490	Bradi3g34890	Bradi5g25440
Bradi1g69140	Bradi3g04500	Bradi2g24130	Bradi4g44496	Bradi4g10560	Bradi1g03590	Bradi4g35317	Bradi1g65810	Bradi3g42760	Bradi3g09150	Bradi1g12196	Bradi1g66470	Bradi2g54010	Bradi2g21185	Bradi4g33000
Bradi5g26610	Bradi5g16970	Bradi5g00847	Bradi1g07930	Bradi2g55217	Bradi5g10670	Bradi2g35490	Bradi3g48180	Bradi1g32060	Bradi4g24967	Bradi5g26350	Bradi2g50010	Bradi5g07152	Bradi3g42410	Bradi3g56670
Bradi5g23130	Bradi2g49690	Bradi3g29287	Bradi5g23430	Bradi1g52690	Bradi4g40725	Bradi3g13700	Bradi4g20940	Bradi1g15880	Bradi2g53550	Bradi4g15047	Bradi4g06280	Bradi3g09740	Bradi1g47778	Bradi1g07080
Bradi1g63650	Bradi5g15220	Bradi5g15760	Bradi1g03590	Bradi3g41170	Bradi2g47880	Bradi5g03110	Bradi3g49280	Bradi4g42890	Bradi1g60817	Bradi4g28420	Bradi1g35730	Bradi5g16170	Bradi4g20940	Bradi1g15610
Bradi2g27267	Bradi3g53780	Bradi3g08917	Bradi1g21330	Bradi3g37210	Bradi2g54630	Bradi5g19100	Bradi1g69910	Bradi2g02426	Bradi1g46670	Bradi5g07152	Bradi4g44496	Bradi3g41170	Bradi3g27900	Bradi1g16517
Bradi1g26040	Bradi4g32980	Bradi1g09030	Bradi4g34927	Bradi5g07750	Bradi3g06695	Bradi1g74590	Bradi1g76177	Bradi3g09240	Bradi3g55440	Bradi4g39020	Bradi2g41840	Bradi2g12001	Bradi1g65810	Bradi3g41170
Bradi5g15760	Bradi4g27341	Bradi1g01936	Bradi3g10820	Bradi1g64740	Bradi1g30960	Bradi2g37150	Bradi2g06900	Bradi1g46160	Bradi3g35320	Bradi1g34700	Bradi1g76177	Bradi1g68950	Bradi2g23560	Bradi2g19380
Bradi2g21300	Bradi1g13207	Bradi5g16540	Bradi4g01950	Bradi3g30270	Bradi3g06090	Bradi4g40160	Bradi3g44651	Bradi1g11930	Bradi1g22025	Bradi5g23166	Bradi4g05100	Bradi3g18240	Bradi3g26920	Bradi1g62800
Bradi4g36137	Bradi3g47627	Bradi3g40240	Bradi3g06107	Bradi4g43290	Bradi2g52310	Bradi4g40725	Bradi2g38270	Bradi3g09750	Bradi3g05750	Bradi3g38655	Bradi5g08122	Bradi2g16170	Bradi1g23497	Bradi4g42810
Bradi4g09210	Bradi2g49870	Bradi4g36390	Bradi3g41560	Bradi1g15507	Bradi1g10480	Bradi4g01230	Bradi3g52290	Bradi2g49120	Bradi3g14120	Bradi4g29250	Bradi5g23077	Bradi3g29950	Bradi4g34630	Bradi5g24220
Bradi3g14040	Bradi3g44290	Bradi4g08640	Bradi4g42810	Bradi1g06980	Bradi2g19270	Bradi1g29680	Bradi4g27360	Bradi1g03780	Bradi1g17820	Bradi1g09777	Bradi3g43390	Bradi1g18090	Bradi4g03787	Bradi2g01170
Bradi4g08340	Bradi4g29792	Bradi1g10030	Bradi5g19100	Bradi1g66990	Bradi5g08380	Bradi3g28410	Bradi1g30150	Bradi3g13633	Bradi3g09740	Bradi4g38651	Bradi3g44090	Bradi2g43030	Bradi2g18740	Bradi2g53340
Bradi2g21185	Bradi5g15760	Bradi3g56835	Bradi5g25440	Bradi3g54341	Bradi3g58067	Bradi2g02080	Bradi2g59840	Bradi5g23158	Bradi3g47627	Bradi2g53180	Bradi2g47387	Bradi2g06930	Bradi3g44820	Bradi2g06930
Bradi1g11220	Bradi4g21724	Bradi5g16970	Bradi2g58050	Bradi2g51706	Bradi1g31080	Bradi1g30150	Bradi2g01217	Bradi1g07500	Bradi3g52660	Bradi2g21185	Bradi5g16340	Bradi1g30960	Bradi2g14445	Bradi5g16590
Bradi2g54630	Bradi4g09230	Bradi2g07790	Bradi2g11900	Bradi5g00847	Bradi3g57510	Bradi3g06480	Bradi1g25600	Bradi2g11900	Bradi1g42390	Bradi3g26920	Bradi2g21180	Bradi4g32600	Bradi1g45304	Bradi5g16170
Bradi5g06390	Bradi5g25730	Bradi3g17715	Bradi4g08830	Bradi5g19430	Bradi1g48870	Bradi2g31261	Bradi5g22950	Bradi1g03590	Bradi2g60700	Bradi4g08830	Bradi1g63080	Bradi2g23540	Bradi1g66990	Bradi1g14590
Bradi2g16550	Bradi5g14260	Bradi5g15220	Bradi1g42650	Bradi4g42890	Bradi1g01170	Bradi1g71920	Bradi3g52170	Bradi5g10670	Bradi2g02512	Bradi4g32980	Bradi5g25440	Bradi1g67120	Bradi1g16517	Bradi2g05374
Bradi1g07550	Bradi2g11990	Bradi5g13860	Bradi4g38850	Bradi4g26840	Bradi2g51870	Bradi4g39450	Bradi1g06452	Bradi4g40725	Bradi3g14721	Bradi2g54340	Bradi4g33000	Bradi3g36160	Bradi2g46910	Bradi4g16068
Bradi1g15507	Bradi3g27550	Bradi1g68101	Bradi2g27040	Bradi2g23570	Bradi2g07380	Bradi1g26990	Bradi5g14307	Bradi2g47880	Bradi1g36530	Bradi2g10530	Bradi3g56670	Bradi1g53370	Bradi1g68080	Bradi1g64020
Bradi3g44330	Bradi4g17020	Bradi2g46845	Bradi3g51010	Bradi2g48557	Bradi3g48070	Bradi1g16480	Bradi1g21330	Bradi5g07152	Bradi2g02527	Bradi5g12180	Bradi1g07080	Bradi3g42760	Bradi2g53340	Bradi2g15560
Bradi1g77040	Bradi2g49057	Bradi1g33070	Bradi2g02310	Bradi2g53260	Bradi3g44960	Bradi2g57800	Bradi1g07910	Bradi2g54630	Bradi1g09774	Bradi1g18160	Bradi1g15610	Bradi2g21990	Bradi1g63560	Bradi1g65157
Bradi1g07495	Bradi1g53770	Bradi3g04500	Bradi2g04760	Bradi3g44651	Bradi3g43420	Bradi1g07400	Bradi3g42410	Bradi5g03380	Bradi2g33450	Bradi2g47400	Bradi1g16517	Bradi1g38025	Bradi2g03830	Bradi4g00580
Bradi1g33740	Bradi2g14470	Bradi1g62780	Bradi5g15830	Bradi4g10577	Bradi1g04150	Bradi4g23640	Bradi4g42810	Bradi1g30960	Bradi4g15047	Bradi3g09750	Bradi3g41170	Bradi4g26157	Bradi4g36120	Bradi4g36180
Bradi3g34300	Bradi2g34130	Bradi4g10577	Bradi5g01060	Bradi4g13580	Bradi3g10598	Bradi1g78260	Bradi5g03380	Bradi2g52310	Bradi1g68950	Bradi4g00467	Bradi2g19380	Bradi2g41270	Bradi3g11060	Bradi1g09777
Bradi3g32060	Bradi1g44690	Bradi3g10730	Bradi1g13207	Bradi4g05720	Bradi3g41460	Bradi2g04577	Bradi5g14880	Bradi2g02470	Bradi1g11670	Bradi5g26140	Bradi5g24220	Bradi2g58050	Bradi2g59370	Bradi5g03127
Bradi3g37830	Bradi1g17250	Bradi3g44310	Bradi5g03460	Bradi1g04990	Bradi3g28380	Bradi2g31130	Bradi1g68807	Bradi1g10480	Bradi1g61422	Bradi1g67920	Bradi4g42810	Bradi3g30180	Bradi3g18240	Bradi3g49740
Bradi1g33530	Bradi3g29080	Bradi3g57230	Bradi1g23450	Bradi5g21010	Bradi2g12637	Bradi2g47387	Bradi1g51164	Bradi2g19270	Bradi1g17440	Bradi1g25564	Bradi2g01170	Bradi2g59370	Bradi2g19380	Bradi2g55590
Bradi1g26990	Bradi3g36484	Bradi1g07870	Bradi2g33450	Bradi3g10230	Bradi1g51080	Bradi1g76800	Bradi2g05520	Bradi5g08380	Bradi1g68080	Bradi5g03460	Bradi2g53340	Bradi3g05450	Bradi1g34700	Bradi5g14307
Bradi2g19280	Bradi3g35320	Bradi1g36490	Bradi3g29287	Bradi1g33530	Bradi2g36980	Bradi3g41460	Bradi3g09210	Bradi3g58067	Bradi1g58057	Bradi2g13157	Bradi2g47403	Bradi2g47880	Bradi2g15520	Bradi4g24006
Bradi1g24920	Bradi2g49300	Bradi1g67080	Bradi1g26000	Bradi1g77637	Bradi5g23166	Bradi1g39270	Bradi3g60470	Bradi1g35790	Bradi5g07152	Bradi3g56670	Bradi2g06930	Bradi1g47778	Bradi1g30960	Bradi2g23570
Bradi2g07790	Bradi1g01790	Bradi5g17500	Bradi3g52170	Bradi3g39600	Bradi2g13020	Bradi1g34830	Bradi5g12020	Bradi1g48870	Bradi1g18090	Bradi1g38025	Bradi1g12000	Bradi2g02522	Bradi3g55450	Bradi2g54720
Bradi2g14590	Bradi4g10577	Bradi3g20106	Bradi3g44090	Bradi3g34300	Bradi1g25540	Bradi5g13663	Bradi2g42380	Bradi1g01170	Bradi2g43980	Bradi1g17820	Bradi5g16590	Bradi2g32240	Bradi1g09774	Bradi4g16750
Bradi1g60170	Bradi2g52362	Bradi3g47232	Bradi2g50910	Bradi4g33727	Bradi2g52740	Bradi4g35382	Bradi4g44410	Bradi1g30020	Bradi1g77850	Bradi1g46160	Bradi5g16170	Bradi2g56920	Bradi5g16340	Bradi3g47500
Bradi2g47387	Bradi3g37210	Bradi1g23410	Bradi2g13110	Bradi3g55040	Bradi2g05720	Bradi1g38360	Bradi3g41410	Bradi2g07380	Bradi4g42320	Bradi2g57250	Bradi1g14590	Bradi1g01460	Bradi3g44310	Bradi1g02730
Bradi1g12000	Bradi4g04911	Bradi1g22010	Bradi3g14040	Bradi2g14445	Bradi2g23931	Bradi2g21185	Bradi1g48870	Bradi2g24810	Bradi5g21930	Bradi4g37110	Bradi2g05374	Bradi3g03080	Bradi1g17950	Bradi4g01230
Bradi1g74480	Bradi1g08870	Bradi3g52230	Bradi2g31510	Bradi5g19440	Bradi4g28380	Bradi5g01060	Bradi3g38487	Bradi1g31640	Bradi1g53700	Bradi1g77637	Bradi4g16068	Bradi1g62230	Bradi1g09777	Bradi4g28420
Bradi2g40480	Bradi1g48100	Bradi1g44680	Bradi1g39270	Bradi5g15220	Bradi2g22610	Bradi1g55440	Bradi1g25187	Bradi3g48070	Bradi3g38630	Bradi2g60340	Bradi1g64020	Bradi1g24920	Bradi5g27110	Bradi1g23030
Bradi2g49300	Bradi1g24240	Bradi1g65440	Bradi1g33530	Bradi1g02590	Bradi1g67790	Bradi2g27782	Bradi2g33450	Bradi1g35530	Bradi2g47520	Bradi1g37930	Bradi2g15560	Bradi4g23251	Bradi4g43870	Bradi2g57250
Bradi4g08640	Bradi4g36120	Bradi4g10550	Bradi2g47347	Bradi2g10530	Bradi2g11610	Bradi4g40167	Bradi1g20260	Bradi3g44960	Bradi2g59370	Bradi1g25588	Bradi4g00580	Bradi2g39820	Bradi2g57336	Bradi3g35400
Bradi3g49170	Bradi4g26840	Bradi4g19172	Bradi1g68120	Bradi1g76177	Bradi2g53180	Bradi1g46160	Bradi1g71540	Bradi3g43420	Bradi1g26040	Bradi4g21645	Bradi1g65157	Bradi3g22850	Bradi1g33390	Bradi1g76800
Bradi2g24130	Bradi3g57740	Bradi2g48420	Bradi1g07400	Bradi2g43980	Bradi3g46390	Bradi3g14140	Bradi4g01230	Bradi1g04150	Bradi1g66590	Bradi2g58677	Bradi4g36180	Bradi3g44640	Bradi1g46160	Bradi3g27680
Bradi2g47403	Bradi3g24750	Bradi5g08560	Bradi1g20350	Bradi5g18420	Bradi1g44810	Bradi4g20940	Bradi4g16068	Bradi1g49350	Bradi2g55126	Bradi2g20510	Bradi2g53260	Bradi1g11220	Bradi3g09750	Bradi5g03110
Bradi4g30081	Bradi1g08106	Bradi1g13500	Bradi4g35382	Bradi3g47700	Bradi3g32240	Bradi5g19650	Bradi2g19297	Bradi2g37172	Bradi3g05450	Bradi1g06790	Bradi1g09777	Bradi1g78400	Bradi1g38025	Bradi2g02720
Bradi4g37730	Bradi1g68101	Bradi1g24140	Bradi1g61340	Bradi4g10610	Bradi2g06900	Bradi2g11900	Bradi5g13860	Bradi3g10598	Bradi1g63127	Bradi3g44990	Bradi5g03127	Bradi2g02426	Bradi1g29669	Bradi1g35140
Bradi4g28367	Bradi2g55040	Bradi2g00423	Bradi2g59620	Bradi3g54940	Bradi2g52227	Bradi2g47347	Bradi4g00900	Bradi3g41460	Bradi2g20510	Bradi5g19610	Bradi3g49740	Bradi4g31070	Bradi1g26040	Bradi3g52070
Bradi1g31080	Bradi3g14040	Bradi3g46430	Bradi3g53780	Bradi4g39450	Bradi1g09487	Bradi2g04760	Bradi1g70700	Bradi3g28380	Bradi5g07146	Bradi2g48160	Bradi5g14307	Bradi4g43290	Bradi3g14730	Bradi3g54950
Bradi3g24750	Bradi1g11710	Bradi5g16471	Bradi4g11580	Bradi2g54550	Bradi5g27100	Bradi2g33450	Bradi1g38360	Bradi4g34400	Bradi2g23690	Bradi3g37630	Bradi4g24006	Bradi4g12990	Bradi3g44990	Bradi1g52690
Bradi3g14120	Bradi3g54341	Bradi2g23690	Bradi1g60170	Bradi1g52980	Bradi2g46240	Bradi5g12580	Bradi1g75950	Bradi1g51080	Bradi1g50230	Bradi3g22550	Bradi2g23570	Bradi1g46670	Bradi3g01690	Bradi5g14880
Bradi2g13010	Bradi4g29580	Bradi1g63480	Bradi1g18090	Bradi2g31130	Bradi1g77850	Bradi3g53780	Bradi1g72950	Bradi2g36980	Bradi5g10670	Bradi1g46220	Bradi2g54720	Bradi2g59124	Bradi4g06215	Bradi1g72950
Bradi5g19430	Bradi5g23130	Bradi1g69140	Bradi3g44640	Bradi5g25970	Bradi5g16570	Bradi3g44071	Bradi2g23570	Bradi5g23166	Bradi2g07160	Bradi2g54010	Bradi3g47500	Bradi1g66990	Bradi3g24750	Bradi1g69700
Bradi1g71810	Bradi2g58530	Bradi5g14320	Bradi4g28761	Bradi2g52227	Bradi1g33075	Bradi2g09720	Bradi1g31140	Bradi4g36850	Bradi4g32090	Bradi4g11580	Bradi4g16750	Bradi1g25564	Bradi4g03303	Bradi3g45240
Bradi1g65910	Bradi1g67100	Bradi1g10000	Bradi3g51490	Bradi5g19680	Bradi4g32980	Bradi5g18000	Bradi1g67790	Bradi1g76460	Bradi4g27490	Bradi3g56360	Bradi1g06300	Bradi3g13140	Bradi4g39260	Bradi1g68080
Bradi3g30027	Bradi4g31430	Bradi3g55030	Bradi2g15520	Bradi4g23251	Bradi5g19380	Bradi2g19280	Bradi4g34630	Bradi5g17480	Bradi2g02522	Bradi2g17630	Bradi4g01230	Bradi2g53550	Bradi4g14387	Bradi3g08020
Bradi3g10598	Bradi1g32700	Bradi3g04940	Bradi5g19270	Bradi1g16480	Bradi1g11250	Bradi1g68807	Bradi2g45220	Bradi2g13020	Bradi1g45370	Bradi1g09774	Bradi4g28420	Bradi2g34030	Bradi2g54340	Bradi1g29669
Bradi1g43580	Bradi2g43640	Bradi4g26157	Bradi2g19280	Bradi1g78380	Bradi1g10200	Bradi3g17920	Bradi2g34156	Bradi1g25540	Bradi3g38655	Bradi2g59335	Bradi1g23030	Bradi3g36690	Bradi2g10530	Bradi3g07580
Bradi1g14976	Bradi3g59780	Bradi2g56096	Bradi3g20101	Bradi2g54630	Bradi2g33975	Bradi4g10470	Bradi2g57800	Bradi2g52740	Bradi2g12080	Bradi2g47880	Bradi3g35400	Bradi5g16340	Bradi4g15030	Bradi3g39210
Bradi3g35550	Bradi2g11900	Bradi3g51397	Bradi2g15490	Bradi2g49300	Bradi3g49180	Bradi1g44269	Bradi4g36507	Bradi2g05720	Bradi1g66990	Bradi4g34630	Bradi1g76800	Bradi4g29852	Bradi3g28380	Bradi4g28820
Bradi4g28380	Bradi1g61973	Bradi5g02350	Bradi1g36610	Bradi2g13223	Bradi2g00280	Bradi4g29250	Bradi2g11900	Bradi1g52750	Bradi4g42890	Bradi3g41910	Bradi3g27680	Bradi2g01350	Bradi1g02590	Bradi2g14445
Bradi4g40731	Bradi1g63080	Bradi1g60170	Bradi2g58190	Bradi1g77040	Bradi4g36507	Bradi1g69910	Bradi3g19240	Bradi3g14150	Bradi2g01217	Bradi5g21930	Bradi1g36480	Bradi4g26354	Bradi5g16570	Bradi2g58050
Bradi2g21040	Bradi2g15560	Bradi3g26890	Bradi4g00900	Bradi2g49245	Bradi3g35220	Bradi1g64120	Bradi1g59420	Bradi2g23931	Bradi5g09420	Bradi2g19380	Bradi5g03110	Bradi4g08120	Bradi2g53210	Bradi4g30380
Bradi1g46602	Bradi3g58630	Bradi1g48100	Bradi2g31130	Bradi2g50910	Bradi1g16480	Bradi3g27900	Bradi2g21990	Bradi4g28380	Bradi3g60160	Bradi2g53340	Bradi2g02720	Bradi1g43580	Bradi4g02570	Bradi1g36820
Bradi2g44035	Bradi2g09530	Bradi2g45890	Bradi3g14490	Bradi5g13860	Bradi5g18420	Bradi5g03460	Bradi1g51660	Bradi2g22610	Bradi1g18160	Bradi1g17950	Bradi3g54950	Bradi2g36980	Bradi1g06300	Bradi1g73100
Bradi1g66250	Bradi2g16467	Bradi5g07750	Bradi5g19610	Bradi3g13140	Bradi4g35650	Bradi5g03390	Bradi3g60160	Bradi1g67790	Bradi1g72390	Bradi2g04577	Bradi1g52690	Bradi2g12637	Bradi2g13157	Bradi5g02870
Bradi2g21990	Bradi1g07960	Bradi1g35910	Bradi4g43290	Bradi4g33878	Bradi2g32240	Bradi2g49860	Bradi4g05720	Bradi3g55450	Bradi3g44010	Bradi3g57017	Bradi5g14880	Bradi3g05820	Bradi1g37070	Bradi4g40155
Bradi4g36390	Bradi3g34300	Bradi1g50122	Bradi2g45140	Bradi4g19550	Bradi4g28367	Bradi2g31510	Bradi2g13600	Bradi2g11610	Bradi4g05100	Bradi3g42410	Bradi1g72950	Bradi2g13223	Bradi3g39790	Bradi2g52970
Bradi2g40870	Bradi4g30075	Bradi1g73236	Bradi5g15220	Bradi3g28380	Bradi1g38360	Bradi1g27947	Bradi1g20930	Bradi2g53180	Bradi5g25720	Bradi1g04780	Bradi4g33878	Bradi3g35400	Bradi2g22610	Bradi3g35390
Bradi1g06452	Bradi3g44330	Bradi3g13140	Bradi2g39290	Bradi1g29750	Bradi2g09875	Bradi3g51490	Bradi3g05292	Bradi2g06900	Bradi1g74590	Bradi2g50010	Bradi1g69700	Bradi2g50850	Bradi3g05750	Bradi2g45140
Bradi5g19440	Bradi2g57010	Bradi2g25350	Bradi1g46470	Bradi1g08421	Bradi2g23780	Bradi4g00580	Bradi2g21185	Bradi1g09487	Bradi2g59119	Bradi4g32600	Bradi3g45240	Bradi1g17870	Bradi5g07152	Bradi3g56750
Bradi4g40725	Bradi1g09777	Bradi3g26920	Bradi2g33682	Bradi2g21100	Bradi2g34156	Bradi5g25440	Bradi4g29250	Bradi5g27100	Bradi4g10470	Bradi1g26040	Bradi5g21960	Bradi2g36766	Bradi4g00940	Bradi3g60470
Bradi4g23640	Bradi1g14976	Bradi3g46530	Bradi1g16480	Bradi2g32236	Bradi1g69910	Bradi1g66350	Bradi5g01060	Bradi1g77850	Bradi4g16260	Bradi2g07660	Bradi3g08020	Bradi5g18000	Bradi1g25588	Bradi2g14220
Bradi3g57740	Bradi3g35590	Bradi2g41010	Bradi3g44651	Bradi1g25180	Bradi1g64740	Bradi1g18090	Bradi5g17230	Bradi1g33075	Bradi3g48360	Bradi3g44310	Bradi1g68080	Bradi4g04820	Bradi3g27640	Bradi1g02590
Bradi1g67120	Bradi2g03830	Bradi2g34450	Bradi1g25540	Bradi1g32630	Bradi1g74590	Bradi2g27700	Bradi1g06980	Bradi4g32980	Bradi2g12637	Bradi2g19280	Bradi1g29669	Bradi2g02512	Bradi1g67920	Bradi1g38025
Bradi1g75138	Bradi3g08020	Bradi1g32700	Bradi2g46850	Bradi5g21930	Bradi3g11060	Bradi1g11220	Bradi2g27700	Bradi2g37150	Bradi4g24006	Bradi5g03963	Bradi3g07580	Bradi2g14870	Bradi4g02020	Bradi3g20101
Bradi5g16570	Bradi4g32941	Bradi2g46093	Bradi1g71920	Bradi2g16467	Bradi1g69330	Bradi1g63480	Bradi2g06930	Bradi1g11250	Bradi5g27100	Bradi4g05100	Bradi2g19297	Bradi2g59615	Bradi4g39020	Bradi1g18780
Bradi1g41907	Bradi1g43580	Bradi1g65810	Bradi2g13223	Bradi1g44810	Bradi5g25730	Bradi3g09740	Bradi1g50230	Bradi1g10200	Bradi2g43150	Bradi1g37667	Bradi1g46220	Bradi2g55126	Bradi2g07660	Bradi1g25552
Bradi5g15220	Bradi1g66250	Bradi5g06390	Bradi2g21188	Bradi1g63480	Bradi1g37100	Bradi2g21990	Bradi4g42890	Bradi2g24090	Bradi1g24920	Bradi2g31490	Bradi2g49050	Bradi2g07160	Bradi3g05450	Bradi1g25564
Bradi2g22893	Bradi4g02570	Bradi1g50170	Bradi4g31070	Bradi4g08340	Bradi2g02310	Bradi4g36507	Bradi3g49275	Bradi2g33975	Bradi2g19380	Bradi3g55440	Bradi2g52330	Bradi3g23240	Bradi2g59119	Bradi2g15520
Bradi1g24140	Bradi2g52310	Bradi1g27370	Bradi1g36490	Bradi2g01105	Bradi1g25600	Bradi3g20101	Bradi1g30960	Bradi3g09150	Bradi3g07580	Bradi1g07495	Bradi2g19280	Bradi4g02020	Bradi1g43580	Bradi3g15560
Bradi4g24967	Bradi3g02600	Bradi4g06700	Bradi4g39260	Bradi1g09170	Bradi2g05520	Bradi1g26020	Bradi5g26350	Bradi3g49180	Bradi3g20101	Bradi1g47789	Bradi4g28820	Bradi4g16260	Bradi4g21645	Bradi1g14983
Bradi1g09030	Bradi3g57267	Bradi1g72070	Bradi4g35317	Bradi4g00900	Bradi2g54570	Bradi4g30710	Bradi2g04577	Bradi2g00280	Bradi4g42530	Bradi3g27900	Bradi1g23450	Bradi4g34460	Bradi4g13580	Bradi1g22690
Bradi3g44400	Bradi3g30027	Bradi3g42760	Bradi3g28380	Bradi1g50230	Bradi2g31261	Bradi2g59370	Bradi1g26000	Bradi4g36507	Bradi1g67240	Bradi3g44700	Bradi2g58050	Bradi3g40620	Bradi1g18160	Bradi3g06480
Bradi2g13223	Bradi2g06836	Bradi2g52362	Bradi1g08421	Bradi2g53180	Bradi1g72457	Bradi1g66800	Bradi3g44310	Bradi3g16640	Bradi4g03303	Bradi4g24006	Bradi2g14445	Bradi2g23690	Bradi2g34015	Bradi3g55440
Bradi5g03460	Bradi2g50470	Bradi4g42890	Bradi5g19490	Bradi3g07580	Bradi2g54340	Bradi4g32020	Bradi2g32240	Bradi1g34830	Bradi3g16640	Bradi3g52070	Bradi4g30380	Bradi2g58690	Bradi2g12900	Bradi5g26350
Bradi4g39450	Bradi1g78246	Bradi1g46160	Bradi5g22250	Bradi3g41460	Bradi1g78380	Bradi3g09750	Bradi3g05220	Bradi1g16480	Bradi2g05590	Bradi3g35400	Bradi1g36820	Bradi2g21860	Bradi1g62800	Bradi2g31770
Bradi1g24240	Bradi3g35340	Bradi4g28280	Bradi2g56920	Bradi1g61110	Bradi4g05730	Bradi3g55440	Bradi2g59830	Bradi3g40950	Bradi2g13223	Bradi3g27640	Bradi3g49190	Bradi5g01180	Bradi2g12637	Bradi5g01060
Bradi1g01936	Bradi4g09210	Bradi5g19270	Bradi1g55440	Bradi3g07110	Bradi5g25970	Bradi2g02470	Bradi5g19680	Bradi5g17300	Bradi1g21610	Bradi4g36120	Bradi5g02870	Bradi1g04550	Bradi2g21188	Bradi2g53550
Bradi3g35590	Bradi5g19440	Bradi5g10952	Bradi3g56830	Bradi4g40725	Bradi5g05430	Bradi3g52660	Bradi1g76800	Bradi1g68680	Bradi3g08690	Bradi3g39450	Bradi4g40155	Bradi4g27490	Bradi1g17820	Bradi2g39260
Bradi2g34130	Bradi1g01936	Bradi1g63330	Bradi1g67790	Bradi1g33390	Bradi2g23250	Bradi3g51960	Bradi1g37667	Bradi4g28367	Bradi2g49447	Bradi4g42890	Bradi2g52970	Bradi2g20510	Bradi4g17917	Bradi1g50230
Bradi3g05292	Bradi1g36530	Bradi1g03780	Bradi3g43390	Bradi3g57267	Bradi3g47307	Bradi2g13610	Bradi3g14150	Bradi1g38360	Bradi2g19280	Bradi1g30960	Bradi3g35390	Bradi3g49915	Bradi3g04176	Bradi3g34320
Bradi1g15910	Bradi2g24130	Bradi5g23158	Bradi5g25970	Bradi4g00580	Bradi2g44530	Bradi1g63650	Bradi3g39400	Bradi2g09875	Bradi3g08917	Bradi2g12637	Bradi2g45140	Bradi1g02590	Bradi2g39710	Bradi3g27700
Bradi5g17500	Bradi2g44035	Bradi1g72590	Bradi2g49245	Bradi3g08020	Bradi2g25320	Bradi4g31727	Bradi5g19820	Bradi2g23780	Bradi3g49740	Bradi3g14150	Bradi3g56750	Bradi3g44651	Bradi2g19367	Bradi1g07910
Bradi3g35320	Bradi1g20520	Bradi2g11900	Bradi1g74790	Bradi5g23430	Bradi4g09990	Bradi5g22250	Bradi2g24987	Bradi1g69910	Bradi1g46160	Bradi1g61450	Bradi3g60470	Bradi1g62800	Bradi1g74590	Bradi3g12600
Bradi2g16467	Bradi5g19430	Bradi1g03590	Bradi1g25150	Bradi2g36980	Bradi3g05220	Bradi4g40170	Bradi3g55040	Bradi2g34156	Bradi1g55080	Bradi2g59370	Bradi1g02590	Bradi1g29669	Bradi5g16330	Bradi3g60160
Bradi2g02512	Bradi1g66990	Bradi5g10670	Bradi1g38360	Bradi3g07380	Bradi1g17250	Bradi2g13110	Bradi3g28410	Bradi1g74590	Bradi2g53180	Bradi2g20020	Bradi2g14220	Bradi4g19457	Bradi2g47880	Bradi5g19640
Bradi2g52362	Bradi1g28380	Bradi2g54630	Bradi1g00700	Bradi3g41600	Bradi4g29930	Bradi4g09230	Bradi1g50220	Bradi2g42380	Bradi2g59124	Bradi3g16640	Bradi1g38025	Bradi1g02570	Bradi1g26440	Bradi3g05292
Bradi5g16540	Bradi1g31080	Bradi3g06695	Bradi4g34637	Bradi5g19130	Bradi1g33530	Bradi1g09680	Bradi1g63480	Bradi3g11060	Bradi1g78400	Bradi3g52102	Bradi3g16060	Bradi2g20360	Bradi5g08560	Bradi1g63650
Bradi3g53780	Bradi3g55090	Bradi3g06090	Bradi3g46530	Bradi2g58190	Bradi5g19650	Bradi3g52170	Bradi5g23077	Bradi2g13010	Bradi3g11060	Bradi3g24750	Bradi3g20101	Bradi4g24967	Bradi1g14590	Bradi2g08510
Bradi3g10600	Bradi1g00347	Bradi2g52310	Bradi3g41600	Bradi2g17630	Bradi4g05540	Bradi5g13860	Bradi1g46670	Bradi4g00775	Bradi5g14320	Bradi2g31770	Bradi1g18780	Bradi5g10952	Bradi2g60057	Bradi1g67240
Bradi5g13860	Bradi3g46036	Bradi2g19270	Bradi3g11300	Bradi5g16340	Bradi4g01590	Bradi4g20750	Bradi2g57100	Bradi1g69330	Bradi2g14445	Bradi3g22840	Bradi1g25552	Bradi3g49740	Bradi3g39450	Bradi5g21870
Bradi5g23166	Bradi1g11250	Bradi1g31080	Bradi1g78380	Bradi5g03460	Bradi3g41600	Bradi2g61830	Bradi4g28367	Bradi5g25730	Bradi2g06950	Bradi1g14590	Bradi1g25564	Bradi4g26342	Bradi1g25670	Bradi1g18030
Bradi2g56096	Bradi1g22025	Bradi1g36172	Bradi5g11790	Bradi3g53780	Bradi3g52170	Bradi2g14250	Bradi5g23720	Bradi2g09060	Bradi5g16170	Bradi3g13140	Bradi2g15520	Bradi2g45170	Bradi3g20101	Bradi1g25588
Bradi4g34240	Bradi2g25350	Bradi4g31480	Bradi3g31410	Bradi2g23780	Bradi3g59726	Bradi3g46070	Bradi2g21100	Bradi1g37100	Bradi1g09777	Bradi5g22007	Bradi1g51807	Bradi3g35340	Bradi4g19457	Bradi3g04585
Bradi2g52227	Bradi1g76810	Bradi4g36880	Bradi1g77040	Bradi2g21040	Bradi1g33390	Bradi2g43330	Bradi4g34637	Bradi1g47778	Bradi5g10140	Bradi2g27700	Bradi3g15560	Bradi2g19380	Bradi5g19610	Bradi1g20540
Bradi3g04010	Bradi1g35730	Bradi3g41500	Bradi5g14880	Bradi2g57336	Bradi1g66450	Bradi3g47627	Bradi3g11300	Bradi2g02310	Bradi3g36160	Bradi4g13580	Bradi1g14983	Bradi1g67240	Bradi3g01170	Bradi1g56665
Bradi4g14570	Bradi4g10987	Bradi1g01170	Bradi1g36530	Bradi1g46220	Bradi2g42440	Bradi1g25187	Bradi3g04410	Bradi5g17230	Bradi1g58720	Bradi3g42760	Bradi2g31770	Bradi4g42320	Bradi1g12000	Bradi2g23540
Bradi2g25350	Bradi2g40480	Bradi1g23350	Bradi2g01217	Bradi1g31140	Bradi2g58190	Bradi3g51757	Bradi2g62400	Bradi1g64120	Bradi3g41350	Bradi1g01800	Bradi4g35087	Bradi2g11450	Bradi2g20510	Bradi1g27947
Bradi2g09530	Bradi1g67120	Bradi2g51870	Bradi1g38340	Bradi5g27100	Bradi2g34030	Bradi3g37980	Bradi3g22340	Bradi1g77920	Bradi3g35510	Bradi2g18300	Bradi1g22690	Bradi5g10140	Bradi3g43420	Bradi4g05210
Bradi1g06900	Bradi1g11220	Bradi1g25057	Bradi4g31040	Bradi2g49930	Bradi3g11300	Bradi2g25614	Bradi5g14320	Bradi1g25600	Bradi4g29250	Bradi2g49300	Bradi3g06480	Bradi5g23450	Bradi2g59124	Bradi2g51600
Bradi1g25564	Bradi5g21800	Bradi2g57807	Bradi3g57510	Bradi3g06090	Bradi3g47700	Bradi2g62310	Bradi5g16340	Bradi2g05520	Bradi1g16517	Bradi3g52600	Bradi5g26350	Bradi3g47627	Bradi4g11740	Bradi3g14490
Bradi1g67100	Bradi2g29960	Bradi3g59780	Bradi5g23166	Bradi5g24660	Bradi4g01950	Bradi1g47778	Bradi5g07152	Bradi2g54570	Bradi2g47387	Bradi4g06215	Bradi3g55440	Bradi4g24006	Bradi5g26140	Bradi3g48360
Bradi2g08120	Bradi1g53230	Bradi1g55650	Bradi5g16340	Bradi4g02020	Bradi2g11890	Bradi2g48590	Bradi2g49057	Bradi2g31261	Bradi2g50850	Bradi2g60057	Bradi5g01060	Bradi3g24750	Bradi3g12600	Bradi1g17950
Bradi3g46036	Bradi5g06566	Bradi3g44400	Bradi3g06695	Bradi5g13700	Bradi1g75590	Bradi5g11261	Bradi2g27180	Bradi1g22830	Bradi4g04911	Bradi1g71810	Bradi2g53550	Bradi1g50230	Bradi1g17870	Bradi5g16597
Bradi3g48562	Bradi1g60170	Bradi2g56102	Bradi3g14140	Bradi3g56490	Bradi3g51010	Bradi3g10710	Bradi3g16515	Bradi1g72457	Bradi1g76465	Bradi3g43420	Bradi2g39260	Bradi3g11060	Bradi3g52367	Bradi4g03787
Bradi3g57267	Bradi3g52170	Bradi2g43150	Bradi3g09750	Bradi4g34927	Bradi2g21280	Bradi4g43290	Bradi3g51490	Bradi2g54340	Bradi4g08120	Bradi2g12900	Bradi1g50230	Bradi1g55110	Bradi3g53740	Bradi2g20680
Bradi2g33450	Bradi5g26610	Bradi3g48070	Bradi2g46345	Bradi1g35710	Bradi1g07400	Bradi4g39260	Bradi3g08020	Bradi1g20050	Bradi2g56920	Bradi5g06357	Bradi3g34320	Bradi2g49447	Bradi3g36940	Bradi1g67920
Bradi3g46070	Bradi2g49930	Bradi2g35625	Bradi2g49050	Bradi1g63560	Bradi4g16740	Bradi1g53700	Bradi3g32670	Bradi3g38450	Bradi1g63080	Bradi2g11900	Bradi3g27700	Bradi2g14445	Bradi2g21360	Bradi3g41560
Bradi2g33350	Bradi1g76770	Bradi5g16730	Bradi4g39020	Bradi1g62800	Bradi2g49245	Bradi2g46345	Bradi3g42810	Bradi2g61150	Bradi5g11750	Bradi2g53260	Bradi3g12600	Bradi1g72980	Bradi2g19280	Bradi1g72740
Bradi1g63080	Bradi4g22653	Bradi1g72390	Bradi4g39450	Bradi4g02254	Bradi2g57800	Bradi3g41600	Bradi2g62290	Bradi4g05730	Bradi1g01750	Bradi2g14445	Bradi1g07910	Bradi2g05590	Bradi3g60470	Bradi5g23182
Bradi3g60470	Bradi5g00847	Bradi1g33740	Bradi1g32990	Bradi4g09230	Bradi2g07160	Bradi2g13223	Bradi3g39220	Bradi1g37080	Bradi2g57537	Bradi1g63560	Bradi5g19620	Bradi1g72950	Bradi1g44510
Bradi2g52310	Bradi5g18590	Bradi1g04150	Bradi3g03080	Bradi1g44510	Bradi1g39270	Bradi1g16517	Bradi1g20540	Bradi5g25970	Bradi4g31727	Bradi1g23497	Bradi1g20560	Bradi3g53740	Bradi4g27490
Bradi2g04720	Bradi2g59297	Bradi3g10598	Bradi2g33975	Bradi1g48697	Bradi1g68120	Bradi1g22025	Bradi5g17480	Bradi3g29950	Bradi2g58050	Bradi3g05450	Bradi3g60160	Bradi1g55080	Bradi2g55590
Bradi2g48880	Bradi1g24920	Bradi4g04880	Bradi1g07870	Bradi1g27947	Bradi1g77637	Bradi2g06900	Bradi1g77920	Bradi3g21610	Bradi2g08510	Bradi1g02590	Bradi2g07660	Bradi4g39020	Bradi2g32236
Bradi1g06050	Bradi2g23560	Bradi3g14721	Bradi4g07210	Bradi2g53750	Bradi3g11220	Bradi1g45530	Bradi4g05400	Bradi4g20940	Bradi3g16060	Bradi1g17250	Bradi5g19640	Bradi5g13780	Bradi5g07146
Bradi5g00847	Bradi2g13223	Bradi3g49204	Bradi1g05080	Bradi5g19820	Bradi4g20976	Bradi5g25730	Bradi1g46160	Bradi5g05430	Bradi4g39020	Bradi2g25320	Bradi3g05292	Bradi4g06840	Bradi1g77290
Bradi5g14650	Bradi2g05750	Bradi1g51080	Bradi3g39450	Bradi1g01936	Bradi1g51540	Bradi1g31640	Bradi4g10610	Bradi2g23250	Bradi4g16258	Bradi5g23077	Bradi4g36120	Bradi1g48147	Bradi1g25564
Bradi4g42810	Bradi2g54630	Bradi2g36980	Bradi1g51660	Bradi3g52070	Bradi1g55110	Bradi5g15220	Bradi1g52690	Bradi3g47307	Bradi4g12600	Bradi4g08120	Bradi2g08510	Bradi4g42530	Bradi2g11900
Bradi4g26840	Bradi3g44947	Bradi5g23166	Bradi3g42810	Bradi4g31970	Bradi3g10230	Bradi3g09150	Bradi2g15560	Bradi3g05220	Bradi2g06930	Bradi1g45370	Bradi1g63650	Bradi1g09774	Bradi1g60817
Bradi1g76177	Bradi1g46700	Bradi1g26440	Bradi1g63650	Bradi2g23560	Bradi1g66470	Bradi1g14983	Bradi3g58670	Bradi1g52150	Bradi5g16570	Bradi4g38690	Bradi1g67240	Bradi1g47789	Bradi2g59335
Bradi1g46700	Bradi2g04760	Bradi3g19940	Bradi1g42390	Bradi1g31080	Bradi2g21188	Bradi4g13580	Bradi5g19270	Bradi5g19650	Bradi4g31070	Bradi3g46530	Bradi2g60441	Bradi4g35020	Bradi4g10290
Bradi3g32640	Bradi2g38090	Bradi2g13020	Bradi2g11990	Bradi3g45240	Bradi2g19540	Bradi2g06930	Bradi5g03460	Bradi4g05540	Bradi2g31490	Bradi3g11080	Bradi5g21870	Bradi4g12238	Bradi4g36180
Bradi3g06050	Bradi3g04010	Bradi1g25540	Bradi4g31727	Bradi1g03590	Bradi2g41840	Bradi2g50010	Bradi1g48147	Bradi3g52170	Bradi2g02297	Bradi4g00430	Bradi1g18030	Bradi4g34610	Bradi4g23180
Bradi2g43980	Bradi3g35550	Bradi2g48730	Bradi1g35350	Bradi5g18000	Bradi5g08122	Bradi1g76177	Bradi3g14730	Bradi1g33390	Bradi5g00925	Bradi4g31970	Bradi3g04585	Bradi3g48360	Bradi2g10027
Bradi2g51870	Bradi2g41590	Bradi2g05720	Bradi4g17020	Bradi1g65800	Bradi3g26944	Bradi1g11280	Bradi3g08390	Bradi2g14250	Bradi1g47789	Bradi1g10480	Bradi2g11640	Bradi4g42810	Bradi2g23540
Bradi3g44460	Bradi1g77040	Bradi1g71810	Bradi2g52370	Bradi2g47403	Bradi3g52660	Bradi3g03080	Bradi1g76460	Bradi2g53760	Bradi3g29950	Bradi1g37100	Bradi1g27947	Bradi2g03260	Bradi5g21930
Bradi2g55040	Bradi1g52690	Bradi4g28380	Bradi1g54650	Bradi4g43314	Bradi4g01810	Bradi3g26920	Bradi3g53650	Bradi2g43330	Bradi2g53210	Bradi1g07080	Bradi4g05210	Bradi3g52070	Bradi3g05300
Bradi2g21188	Bradi3g47340	Bradi2g22610	Bradi5g14260	Bradi3g42810	Bradi5g16340	Bradi2g47410	Bradi2g31690	Bradi1g66450	Bradi1g34700	Bradi1g06300	Bradi1g57750	Bradi3g27640	Bradi3g13140
Bradi2g20020	Bradi2g57336	Bradi2g11610	Bradi3g11060	Bradi1g06790	Bradi5g25440	Bradi4g36137	Bradi2g58050	Bradi2g58190	Bradi1g30520	Bradi3g41900	Bradi3g14490	Bradi2g43150	Bradi3g06065
Bradi1g11670	Bradi1g63650	Bradi2g53180	Bradi1g25370	Bradi3g51200	Bradi4g33000	Bradi1g32630	Bradi5g18005	Bradi2g34030	Bradi2g53750	Bradi4g14387	Bradi2g51600	Bradi4g35070	Bradi1g50230
Bradi2g11990	Bradi5g20758	Bradi3g46390	Bradi5g18420	Bradi3g29080	Bradi3g41170	Bradi1g58720	Bradi2g09720	Bradi3g37600	Bradi4g28820	Bradi1g15880	Bradi2g47400	Bradi1g22300	Bradi2g45170
Bradi3g51490	Bradi2g46845	Bradi1g44810	Bradi3g51200	Bradi3g52367	Bradi2g55070	Bradi1g12000	Bradi2g01387	Bradi4g01950	Bradi1g20520	Bradi1g33390	Bradi1g26040	Bradi4g03787	Bradi2g21100
Bradi5g14260	Bradi2g33350	Bradi1g66250	Bradi5g11261	Bradi4g39020	Bradi3g51200	Bradi1g07910	Bradi5g08520	Bradi2g56330	Bradi2g13470	Bradi5g16330	Bradi3g48360	Bradi1g16517	Bradi3g42760
Bradi4g10470	Bradi3g57730	Bradi2g52227	Bradi5g21930	Bradi1g74700	Bradi5g24220	Bradi1g09042	Bradi2g08120	Bradi2g11890	Bradi2g47403	Bradi3g41170	Bradi1g17950	Bradi3g43420	Bradi2g19373
Bradi4g05100	Bradi4g41890	Bradi2g46240	Bradi1g44137	Bradi3g09150	Bradi5g23430	Bradi3g14990	Bradi5g12340	Bradi3g51010	Bradi4g00430	Bradi3g33990	Bradi5g16597	Bradi1g03590	Bradi2g48160
Bradi1g37100	Bradi2g41880	Bradi4g14570	Bradi4g27341	Bradi1g60817	Bradi1g20350	Bradi4g40731	Bradi2g05720	Bradi2g21280	Bradi1g14590	Bradi4g11740	Bradi3g09740	Bradi5g03460	Bradi3g11080
Bradi1g08106	Bradi1g77637	Bradi5g16570	Bradi1g32460	Bradi1g17940	Bradi2g06930	Bradi2g27770	Bradi3g46930	Bradi1g07400	Bradi1g71810	Bradi1g30520	Bradi2g20680	Bradi1g09777	Bradi3g48360
Bradi2g04760	Bradi1g66800	Bradi4g13272	Bradi4g20710	Bradi4g20710	Bradi1g12000	Bradi3g13670	Bradi1g50067	Bradi5g03390	Bradi2g53340	Bradi1g32200	Bradi4g03787	Bradi4g27430	Bradi5g01060
Bradi3g29120	Bradi2g51870	Bradi5g26610	Bradi2g14445	Bradi5g26140	Bradi5g16590	Bradi5g14880	Bradi5g03370	Bradi4g16740	Bradi4g43290	Bradi2g49050	Bradi2g49860	Bradi2g20020	Bradi2g33210
Bradi2g43150	Bradi2g07790	Bradi1g33075	Bradi5g13860	Bradi2g58950	Bradi4g02254	Bradi2g13170	Bradi3g45240	Bradi2g49245	Bradi1g30960	Bradi3g39790	Bradi1g67920	Bradi4g12600	Bradi5g16160
Bradi1g73236	Bradi2g50910	Bradi4g32980	Bradi1g17250	Bradi4g34240	Bradi4g31970	Bradi1g54410	Bradi2g16887	Bradi1g15850	Bradi2g15520	Bradi5g01060	Bradi3g41560	Bradi5g06357	Bradi1g01460
Bradi1g52690	Bradi4g45180	Bradi1g73230	Bradi2g48557	Bradi2g56090	Bradi2g05374	Bradi3g05220	Bradi2g43980	Bradi2g57800	Bradi4g40167	Bradi3g22980	Bradi1g72740	Bradi2g53340	Bradi2g57000
Bradi1g17250	Bradi4g39450	Bradi4g24967	Bradi1g61110	Bradi1g55080	Bradi4g22656	Bradi1g33150	Bradi3g55440	Bradi1g39270	Bradi1g06670	Bradi3g27647	Bradi5g23182	Bradi2g31490	Bradi2g20020
Bradi2g56090	Bradi3g41500	Bradi3g53930	Bradi3g41170	Bradi4g32980	Bradi2g15560	Bradi1g64020	Bradi3g44990	Bradi1g77637	Bradi1g01800	Bradi3g04176	Bradi1g68440	Bradi1g37070	Bradi2g33450
Bradi2g46845	Bradi4g36720	Bradi1g10200	Bradi1g72963	Bradi5g26930	Bradi5g14307	Bradi5g08520	Bradi1g15610	Bradi3g11220	Bradi3g12600	Bradi1g58940	Bradi4g13920	Bradi3g06640	Bradi3g14721
Bradi2g25320	Bradi4g43280	Bradi3g49180	Bradi3g11220	Bradi4g24967	Bradi1g06790	Bradi2g45140	Bradi2g34030	Bradi1g51540	Bradi3g31410	Bradi1g77920		Bradi4g02254	Bradi2g54010
Bradi1g06790	Bradi3g08917	Bradi3g44330	Bradi4g20750	Bradi1g10000	Bradi4g16750	Bradi1g01170	Bradi1g32630	Bradi1g55110	Bradi1g26710	Bradi3g48360		Bradi1g25816	Bradi2g43030
Bradi3g58710	Bradi1g34830	Bradi1g34830	Bradi2g13157	Bradi1g15910	Bradi5g19680	Bradi4g31150	Bradi4g15430	Bradi3g10230	Bradi5g12347	Bradi1g36530		Bradi4g41597	Bradi5g16170
Bradi2g57010	Bradi2g48880	Bradi1g16480	Bradi3g42410	Bradi1g68950	Bradi1g32460	Bradi1g21330	Bradi3g37480	Bradi1g66470	Bradi2g42440	Bradi1g06639		Bradi1g14590	Bradi1g09350
Bradi3g08917	Bradi1g71810	Bradi5g18420	Bradi4g40725	Bradi2g58530	Bradi1g30150	Bradi3g14120	Bradi1g58400	Bradi2g50010	Bradi3g00282	Bradi1g74590		Bradi1g36530	Bradi2g01217
Bradi3g36160	Bradi1g09030	Bradi4g36160	Bradi2g20020	Bradi2g42950	Bradi2g47747	Bradi3g44010	Bradi3g09750	Bradi2g11664	Bradi1g06700	Bradi2g53150		Bradi5g01060	Bradi3g29950
Bradi4g33727	Bradi3g09430	Bradi3g40950	Bradi4g26840	Bradi4g34630	Bradi3g52070	Bradi3g56830	Bradi1g53700	Bradi2g21188	Bradi3g15500	Bradi4g39260		Bradi2g55590	Bradi2g05590
Bradi3g44250	Bradi4g36160	Bradi4g35650	Bradi1g43580	Bradi4g23180	Bradi3g13860	Bradi2g57310	Bradi1g77040	Bradi2g19540	Bradi1g43580	Bradi1g76217		Bradi3g08917	Bradi2g03260
Bradi1g57570	Bradi4g31070	Bradi4g05010	Bradi1g63127	Bradi1g00347	Bradi1g69700	Bradi3g14610	Bradi2g17170	Bradi2g41840	Bradi3g26920	Bradi1g67247		Bradi1g39270	Bradi2g48557
Bradi3g08020	Bradi4g21770	Bradi2g22550	Bradi5g08520	Bradi1g25600	Bradi3g45240	Bradi3g56126	Bradi1g45304	Bradi5g08122	Bradi2g49050	Bradi2g34010		Bradi1g45304	Bradi3g52070
Bradi3g43390	Bradi5g18000	Bradi2g49800	Bradi3g44990	Bradi4g36137	Bradi5g21960	Bradi3g55450	Bradi3g58630	Bradi3g52660	Bradi1g12196	Bradi3g55450		Bradi5g20040	Bradi2g51600
Bradi4g19590	Bradi2g62290	Bradi2g32240	Bradi2g62290	Bradi2g47747	Bradi1g21923	Bradi2g09060	Bradi1g37330	Bradi5g16340	Bradi3g43420	Bradi1g57910		Bradi3g01690	Bradi2g31490
Bradi4g20710	Bradi5g11790	Bradi4g28367	Bradi1g74700	Bradi3g04500	Bradi1g06980	Bradi2g58677	Bradi3g14120	Bradi5g25440	Bradi1g02590	Bradi2g33210		Bradi3g18990	Bradi3g31410
Bradi1g68950	Bradi1g76177	Bradi3g30730	Bradi3g55040	Bradi1g26440	Bradi5g06566	Bradi4g32980	Bradi4g16970	Bradi4g33000	Bradi3g52367	Bradi5g11980		Bradi4g20710	Bradi3g46530
Bradi5g03110	Bradi1g11530	Bradi3g35590	Bradi5g03390	Bradi3g46070	Bradi1g77680	Bradi1g52750	Bradi3g48840	Bradi1g07080	Bradi3g42760	Bradi3g15473		Bradi4g25730	Bradi3g49204
Bradi1g14983	Bradi3g09210	Bradi3g18090	Bradi1g37930	Bradi3g27700	Bradi3g31850	Bradi1g48870	Bradi3g07580	Bradi2g19380	Bradi3g35400	Bradi4g17917		Bradi2g62010	Bradi1g15490
Bradi5g17230	Bradi3g42025	Bradi2g09875	Bradi3g39630	Bradi1g50220	Bradi2g58050	Bradi4g36077	Bradi1g63127	Bradi3g41170	Bradi1g15490	Bradi3g48670		Bradi1g06980	Bradi3g08917
Bradi5g06566	Bradi2g19367	Bradi2g23780	Bradi5g26080	Bradi2g19367	Bradi1g36820	Bradi1g72963	Bradi5g02870	Bradi5g24220	Bradi1g51000	Bradi5g16160		Bradi2g15560	Bradi5g03963
Bradi3g04500	Bradi3g20101	Bradi3g47627	Bradi4g19937	Bradi2g58677	Bradi1g73100	Bradi5g07160	Bradi3g05410	Bradi2g01170	Bradi4g10577	Bradi3g44400		Bradi1g15530	Bradi3g38655
Bradi5g18000	Bradi3g31777	Bradi2g34156	Bradi1g76177	Bradi1g37667	Bradi5g24660	Bradi2g58190	Bradi3g56830	Bradi3g49170	Bradi1g53370	Bradi1g55000		Bradi5g10670	Bradi4g04820
Bradi3g09210	Bradi3g30270	Bradi1g64740	Bradi4g08340	Bradi3g30187	Bradi4g36775	Bradi1g75950	Bradi5g15830	Bradi2g06930	Bradi2g21860	Bradi2g15520		Bradi4g01590	Bradi3g49740
Bradi3g33990	Bradi1g25540	Bradi3g44460	Bradi2g07520	Bradi2g48590	Bradi3g49190	Bradi1g76460	Bradi1g57910	Bradi1g12000	Bradi2g15560	Bradi5g25720		Bradi3g02790	Bradi1g48147
Bradi4g43280	Bradi5g16540	Bradi3g11060	Bradi1g50220	Bradi3g42560	Bradi5g02870	Bradi1g20520	Bradi5g19130	Bradi5g16590	Bradi1g03590	Bradi2g54550		Bradi5g16330	Bradi1g60750
Bradi1g66990	Bradi3g14000	Bradi5g25730	Bradi1g04990	Bradi2g11990	Bradi3g60470	Bradi1g54650	Bradi1g25670	Bradi2g05374	Bradi1g46220	Bradi4g10290		Bradi3g56670	Bradi3g15620
Bradi3g22980	Bradi1g24820	Bradi2g46350	Bradi4g43870	Bradi1g74590	Bradi1g02590	Bradi5g12340	Bradi1g69530	Bradi1g64020	Bradi2g34030	Bradi3g08917		Bradi5g27110	Bradi1g45370
Bradi3g47340	Bradi3g33990	Bradi3g05390	Bradi4g10550	Bradi2g06900	Bradi1g38025	Bradi2g18740	Bradi1g39270	Bradi4g00580	Bradi3g22850	Bradi5g07146		Bradi1g35200	Bradi5g07160
Bradi1g27947	Bradi2g16780	Bradi1g44317	Bradi4g34157	Bradi1g25370	Bradi3g20101	Bradi1g14700	Bradi2g45140	Bradi2g15560	Bradi5g11980	Bradi1g09350		Bradi1g64370	Bradi2g53150
Bradi1g02590	Bradi4g10550	Bradi2g09060	Bradi2g36980	Bradi2g10800	Bradi2g27180	Bradi4g00900	Bradi2g21188	Bradi3g49740	Bradi2g21180	Bradi1g64740		Bradi1g26440	Bradi1g34140
Bradi5g06357	Bradi5g07430	Bradi1g37100	Bradi3g58067	Bradi1g64370	Bradi2g15520	Bradi1g52690	Bradi2g44150	Bradi5g14307	Bradi3g17762	Bradi1g44810		Bradi1g61422	Bradi1g33470
Bradi1g48100	Bradi2g43980	Bradi3g37830	Bradi2g05720	Bradi2g07347	Bradi3g15560	Bradi4g28716	Bradi3g40950	Bradi3g56126	Bradi1g42377	Bradi1g25816		Bradi3g36940	Bradi4g09997
Bradi1g32700	Bradi2g21990	Bradi3g43230	Bradi3g32060	Bradi1g18600	Bradi1g22690	Bradi5g19680	Bradi2g50910	Bradi4g16750	Bradi4g06810	Bradi5g27110		Bradi4g36180	Bradi4g43290
Bradi2g40677	Bradi3g16480	Bradi2g02310	Bradi3g05410	Bradi2g53400	Bradi5g01060	Bradi3g11220	Bradi4g36137	Bradi5g19680	Bradi1g24287	Bradi3g01690		Bradi4g06215	Bradi2g49050
Bradi1g15430	Bradi1g16470	Bradi5g17230	Bradi1g38025	Bradi4g17020	Bradi4g26840	Bradi3g26930	Bradi2g46501	Bradi3g10820	Bradi4g02020	Bradi1g25180		Bradi3g38655	Bradi1g73830
Bradi5g02350	Bradi1g06050	Bradi2g13110	Bradi1g52750	Bradi1g30520	Bradi5g19430	Bradi3g24750	Bradi1g18407	Bradi1g30150	Bradi1g15290	Bradi5g11261		Bradi4g31727	Bradi3g35220
Bradi3g14140	Bradi5g16570	Bradi4g19590	Bradi2g43980	Bradi1g25816	Bradi2g24820	Bradi1g37311	Bradi2g54630	Bradi3g51757	Bradi1g37070	Bradi1g16480		Bradi1g68080	Bradi4g24006
Bradi2g15560	Bradi1g10000	Bradi3g54247	Bradi1g31640	Bradi2g46670	Bradi3g34320	Bradi2g54630	Bradi2g47400	Bradi3g35400	Bradi3g57230	Bradi1g75960		Bradi1g06670	Bradi3g05292
Bradi3g18622	Bradi1g03590	Bradi3g35370	Bradi5g24660	Bradi4g31240	Bradi2g02080	Bradi2g54340	Bradi1g06300	Bradi2g43120	Bradi4g06280	Bradi2g21188		Bradi1g63330	Bradi2g21040
Bradi4g31070	Bradi3g37980	Bradi2g05520	Bradi2g32240	Bradi2g09940	Bradi5g19620	Bradi1g50220	Bradi1g07495	Bradi5g13663	Bradi3g17910	Bradi3g16060		Bradi1g01750	Bradi3g10037
Bradi3g15627	Bradi3g42760	Bradi1g07277	Bradi3g59726	Bradi2g38000	Bradi1g37311	Bradi1g77920	Bradi2g52370	Bradi1g69700	Bradi4g35087	Bradi1g30150		Bradi2g12880	Bradi3g14150
Bradi2g52970	Bradi3g36487	Bradi2g54570	Bradi5g19130	Bradi2g33350	Bradi3g60160	Bradi1g30960	Bradi3g52650	Bradi3g45240	Bradi1g75270	Bradi5g16471		Bradi5g15220	Bradi1g52750
Bradi1g34830	Bradi1g06452	Bradi1g33750	Bradi3g09210	Bradi3g46530	Bradi4g34927	Bradi3g52290	Bradi1g77637	Bradi5g21960	Bradi1g72950	Bradi2g19373		Bradi1g60817	Bradi1g37100
Bradi4g35390	Bradi4g37730	Bradi3g40307	Bradi1g17440	Bradi5g20758	Bradi2g49057	Bradi2g24090	Bradi3g55450	Bradi1g21923	Bradi2g11900	Bradi4g43290		Bradi5g21930	Bradi4g28820
Bradi3g42760	Bradi4g14570	Bradi2g31261	Bradi3g26944	Bradi4g15430	Bradi2g49300	Bradi5g11790	Bradi2g46180	Bradi3g08020	Bradi2g20020	Bradi1g31080		Bradi2g52910	Bradi1g75960
Bradi3g16480	Bradi1g73240	Bradi1g72457	Bradi2g25190	Bradi2g34030	Bradi1g63650	Bradi1g24920	Bradi1g25760	Bradi3g07580	Bradi1g26197	Bradi1g36480		Bradi5g10230	Bradi4g19550
Bradi4g40160	Bradi5g08380	Bradi2g12740	Bradi3g56490	Bradi5g26350	Bradi1g65800	Bradi1g08907	Bradi2g23560	Bradi2g19297	Bradi1g17680	Bradi5g16570		Bradi1g41790	Bradi2g16170
Bradi1g06440	Bradi5g14870	Bradi2g61150	Bradi4g40170	Bradi4g34637	Bradi1g18030	Bradi5g19820	Bradi2g19380	Bradi1g06980	Bradi3g36940	Bradi1g17410		Bradi4g06810	Bradi3g06090
Bradi1g77637	Bradi1g07495	Bradi1g24920	Bradi3g32240	Bradi2g60057	Bradi1g77450	Bradi2g43980	Bradi4g38690	Bradi3g16515	Bradi3g52600	Bradi3g52367		Bradi4g41717	Bradi1g26690
Bradi1g29750	Bradi5g06357	Bradi5g16480	Bradi2g35600	Bradi3g19240	Bradi1g08870	Bradi3g05410	Bradi1g77850	Bradi3g31850	Bradi1g12000	Bradi2g59340		Bradi1g67920	Bradi3g35400
Bradi2g45890	Bradi3g43390	Bradi3g29950	Bradi2g53180	Bradi5g08520	Bradi1g27947	Bradi1g52011	Bradi1g16517	Bradi2g58050	Bradi2g32240	Bradi5g07750		Bradi2g08120	Bradi2g54550
Bradi1g02730	Bradi3g44950	Bradi1g11530	Bradi2g41100	Bradi4g32600	Bradi4g31060	Bradi2g15520	Bradi1g61160	Bradi1g36820	Bradi5g14190	Bradi1g64370		Bradi2g23070	Bradi2g17630
Bradi2g25736	Bradi5g19980	Bradi1g76810	Bradi4g36507	Bradi2g38970	Bradi1g69710	Bradi5g16340	Bradi1g30691	Bradi1g73100	Bradi4g33878	Bradi1g34140		Bradi1g19860	Bradi1g07080
Bradi5g14870	Bradi1g63560	Bradi2g18980	Bradi3g52660	Bradi2g49870	Bradi2g10857	Bradi4g43580	Bradi3g53740	Bradi3g49190	Bradi2g05720	Bradi3g29950		Bradi1g56665	Bradi1g44810
Bradi4g45180	Bradi1g45886	Bradi2g23790	Bradi2g13170	Bradi1g58400	Bradi3g10710	Bradi5g26567	Bradi3g34890	Bradi5g02870	Bradi5g01180	Bradi2g57537		Bradi1g44040	Bradi1g63433
Bradi3g41170	Bradi2g20687	Bradi2g23250	Bradi2g51870	Bradi4g05100	Bradi2g47400	Bradi1g37826	Bradi3g14040	Bradi3g28470	Bradi1g76617	Bradi4g28820		Bradi4g00430	Bradi2g59340
Bradi5g07430	Bradi5g21010	Bradi2g25320	Bradi2g62310	Bradi5g24542	Bradi1g07660	Bradi1g14370	Bradi3g52660	Bradi3g35390	Bradi1g20560	Bradi1g05880		Bradi3g48600	Bradi1g01750
Bradi1g16470	Bradi2g56090	Bradi3g05220	Bradi4g09070	Bradi2g60790	Bradi5g16597	Bradi1g32460	Bradi4g17020	Bradi3g60470	Bradi1g14700	Bradi3g32240		Bradi5g10490	Bradi3g44010
Bradi3g57730	Bradi2g52227	Bradi4g04911	Bradi3g30860	Bradi2g20020	Bradi2g20680	Bradi3g28470	Bradi1g09350	Bradi1g02590	Bradi5g22007	Bradi4g09997		Bradi4g02100	Bradi1g57910
Bradi4g13272	Bradi2g57000	Bradi1g17250	Bradi1g76800	Bradi3g10710	Bradi5g23182	Bradi1g26710	Bradi5g26930	Bradi1g38025	Bradi2g09130	Bradi5g10670		Bradi4g41765	Bradi4g34610
Bradi2g20400	Bradi1g68957	Bradi2g05226	Bradi5g07160	Bradi4g33870		Bradi1g50230	Bradi5g19610	Bradi3g20101	Bradi1g67920	Bradi4g06280		Bradi2g25250	Bradi1g02570
Bradi2g46850	Bradi2g36350	Bradi1g33530	Bradi2g24070	Bradi2g25190		Bradi2g49160	Bradi1g63650	Bradi2g27180	Bradi2g41270	Bradi1g37070		Bradi2g47410	Bradi1g72740
Bradi2g13110	Bradi2g58050	Bradi5g19650	Bradi4g28716	Bradi2g44530		Bradi1g15610	Bradi2g12900	Bradi4g07520	Bradi1g39270	Bradi4g23180		Bradi1g05211	Bradi2g51712
Bradi3g44707	Bradi2g43700	Bradi4g05540	Bradi3g18850	Bradi1g52292		Bradi5g16570	Bradi4g13580	Bradi2g15520	Bradi4g06215	Bradi3g05300		Bradi1g63127	Bradi3g33990
Bradi2g41490	Bradi3g44250	Bradi1g05100	Bradi3g21730	Bradi5g08240		Bradi2g04720	Bradi1g18090	Bradi3g15560	Bradi2g49160	Bradi2g27870		Bradi2g31820	Bradi3g16060
Bradi3g08620	Bradi1g27947	Bradi3g41600	Bradi5g19430	Bradi1g07870		Bradi5g08560	Bradi1g41797	Bradi3g17750	Bradi2g25320	Bradi3g05750		Bradi1g75270	Bradi2g56330
Bradi1g58087	Bradi2g46850	Bradi2g21150	Bradi1g37311	Bradi1g37311		Bradi4g44470	Bradi2g59370	Bradi3g55440	Bradi2g22610	Bradi3g14928		Bradi2g21180	Bradi2g34010
Bradi1g35730	Bradi2g17630	Bradi4g31430	Bradi3g46390	Bradi2g47387		Bradi2g41370	Bradi1g45470	Bradi3g06480	Bradi2g16170	Bradi3g49204		Bradi2g57470	Bradi2g17170
Bradi5g19650	Bradi1g44317	Bradi3g33990	Bradi4g16068	Bradi1g72950		Bradi5g26350	Bradi1g37930	Bradi5g26350	Bradi4g35020	Bradi2g09130		Bradi5g11980	Bradi2g61830
Bradi2g59297	Bradi1g68950	Bradi4g45180	Bradi1g65800	Bradi1g74480		Bradi4g33878	Bradi4g10290	Bradi5g01060	Bradi1g64370	Bradi1g44510		Bradi3g35510	Bradi1g24240
Bradi4g32941	Bradi3g31100	Bradi2g42440	Bradi2g15730	Bradi3g44960		Bradi3g44990	Bradi2g12330	Bradi5g19430	Bradi1g51807	Bradi1g60237		Bradi1g77290	Bradi1g02730
Bradi3g27647	Bradi1g27370	Bradi2g58190	Bradi2g59615	Bradi1g30960		Bradi2g06950	Bradi2g06950	Bradi2g39260	Bradi2g57800	Bradi1g43580		Bradi4g09990	Bradi1g31080
Bradi3g11060	Bradi2g25320	Bradi5g11840	Bradi2g54550	Bradi1g63650		Bradi3g32060	Bradi1g17950	Bradi2g24820	Bradi2g17170	Bradi5g10230		Bradi5g22007	Bradi1g64370
Bradi2g25190	Bradi3g13440	Bradi3g11300	Bradi1g25180	Bradi3g44460		Bradi4g27490	Bradi1g34830	Bradi1g17410	Bradi2g54340	Bradi3g49740		Bradi3g39790	Bradi3g06062
Bradi4g02267	Bradi3g47700	Bradi3g47700	Bradi2g04720	Bradi3g56830		Bradi5g22007	Bradi4g31240	Bradi3g34320	Bradi4g34610	Bradi1g19010		Bradi2g51600	Bradi1g46220
Bradi1g25600	Bradi3g56830	Bradi4g01950	Bradi1g32630	Bradi1g17870		Bradi3g16640	Bradi1g33530	Bradi2g02080	Bradi1g42880	Bradi5g08690		Bradi1g15430	Bradi1g65850
Bradi4g35050	Bradi5g26140	Bradi4g16000	Bradi3g43420	Bradi1g67790		Bradi5g25970	Bradi5g22007	Bradi1g37311	Bradi5g10230	Bradi2g51430		Bradi3g39600	Bradi1g71810
Bradi3g56740	Bradi4g13272	Bradi2g11890	Bradi3g48590	Bradi3g03080		Bradi1g66590	Bradi1g68640	Bradi3g60160	Bradi3g39790	Bradi4g33878		Bradi4g24635	Bradi1g58940
Bradi3g02790	Bradi1g11960	Bradi5g21250	Bradi3g46050	Bradi3g01894		Bradi4g26366	Bradi1g38025	Bradi4g34927	Bradi1g29776	Bradi2g49860		Bradi4g35087	Bradi5g20040
Bradi3g14721	Bradi2g45890	Bradi5g19266	Bradi4g42890	Bradi3g35220		Bradi3g05292	Bradi4g39260	Bradi2g49057	Bradi2g08120	Bradi1g66590		Bradi2g32236	Bradi1g56665
Bradi1g01790	Bradi2g55020	Bradi2g17820	Bradi3g24750	Bradi1g69407		Bradi5g23077	Bradi1g50897	Bradi2g49300	Bradi5g03460	Bradi2g18740		Bradi2g39880	Bradi3g40620
Bradi2g58200	Bradi2g40870	Bradi1g30720	Bradi4g36137	Bradi1g34700		Bradi2g59615	Bradi1g02590	Bradi1g63650	Bradi2g01101	Bradi4g39450		Bradi3g06280	Bradi1g30520
Bradi1g63270	Bradi3g06050	Bradi3g51010	Bradi1g72690	Bradi4g38690		Bradi4g34240	Bradi2g07347	Bradi5g22250	Bradi3g39600	Bradi4g36180		Bradi1g30520	Bradi1g76280
Bradi2g19367	Bradi2g56096	Bradi2g16550	Bradi5g06566	Bradi3g28120		Bradi2g31480	Bradi3g52600	Bradi1g18030	Bradi3g44990	Bradi2g48557		Bradi4g19947	Bradi1g63740
Bradi1g75127	Bradi3g36160	Bradi1g44170	Bradi3g47700	Bradi1g06511		Bradi2g36980	Bradi5g25730	Bradi1g08870	Bradi1g06300	Bradi2g21100		Bradi3g58000	Bradi3g19910
Bradi3g20101	Bradi3g44707	Bradi4g16740	Bradi2g08120	Bradi3g52660		Bradi1g67240	Bradi2g02512	Bradi1g27947	Bradi4g21990	Bradi5g26776		Bradi1g31080	Bradi3g45460
Bradi3g18090	Bradi2g24020	Bradi1g16470	Bradi1g37070	Bradi3g46390		Bradi1g15880	Bradi3g39450	Bradi1g69710	Bradi1g21290	Bradi2g39710		Bradi1g17950	Bradi1g20560
Bradi3g17762	Bradi1g25564	Bradi1g06440	Bradi5g02400	Bradi4g09990		Bradi2g16887	Bradi4g28380	Bradi2g08620	Bradi1g45150	Bradi2g13223		Bradi5g07160	Bradi2g62290
Bradi4g17917	Bradi2g38100	Bradi2g57800	Bradi5g16518	Bradi2g36350		Bradi1g05100	Bradi1g71920	Bradi2g10857	Bradi2g57550	Bradi5g12227		Bradi5g16490	Bradi2g13223
Bradi2g48250	Bradi3g10600	Bradi1g46602	Bradi2g20687	Bradi3g35340		Bradi1g10640	Bradi1g07080	Bradi3g10710	Bradi1g37100	Bradi5g10140		Bradi4g17917	Bradi1g26197
Bradi3g48360	Bradi1g66950	Bradi1g39270	Bradi1g02590	Bradi3g53400		Bradi1g72950	Bradi1g19010	Bradi2g47400	Bradi1g16680	Bradi2g44530		Bradi3g06107	Bradi3g60634
Bradi2g32240	Bradi5g25157	Bradi5g04856	Bradi3g57230	Bradi1g66350		Bradi3g36160	Bradi2g35600	Bradi1g07660	Bradi1g36480	Bradi1g43310		Bradi3g36200	Bradi5g11980
Bradi1g10000	Bradi3g07380	Bradi3g11220	Bradi3g52070	Bradi3g36484		Bradi4g35950	Bradi1g76280	Bradi5g16597	Bradi5g06357	Bradi2g40060		Bradi2g51770	Bradi1g67110
Bradi3g35390	Bradi3g29120	Bradi1g68120	Bradi2g58950	Bradi1g32010		Bradi2g25190	Bradi4g23640	Bradi2g20680	Bradi1g33470	Bradi5g16480		Bradi2g60926	Bradi1g67120
Bradi5g20758	Bradi3g60470	Bradi5g06357	Bradi2g17630	Bradi2g57800		Bradi2g17630	Bradi4g34240	Bradi3g41560	Bradi2g56330	Bradi2g23780		Bradi4g10290	Bradi5g15261
Bradi1g50170	Bradi4g36380	Bradi1g77637	Bradi4g40731	Bradi4g02267		Bradi5g17480	Bradi3g41910	Bradi1g29776	Bradi2g58677	Bradi1g25670		Bradi1g72100	Bradi2g40060
Bradi2g58050	Bradi4g05100	Bradi4g20976	Bradi4g31970	Bradi1g76800		Bradi3g57230	Bradi2g20400	Bradi5g23182	Bradi5g08690	Bradi1g01936		Bradi4g38090	Bradi4g31070
Bradi1g53230	Bradi2g37690	Bradi1g55110	Bradi1g31670	Bradi2g07970		Bradi5g14307	Bradi1g68120		Bradi1g41797	Bradi3g47640		Bradi3g55020	Bradi3g34590
Bradi5g10952	Bradi4g02267	Bradi1g66470	Bradi2g25614	Bradi1g32460		Bradi3g37130	Bradi3g05750		Bradi5g23450	Bradi4g34022		Bradi4g32530	Bradi3g35900
Bradi1g17950	Bradi2g05567	Bradi5g15560	Bradi1g48870	Bradi4g09997		Bradi1g72007	Bradi2g49860		Bradi1g22300	Bradi2g23931		Bradi1g78610	Bradi2g07347
Bradi3g41500	Bradi2g56910	Bradi2g54170	Bradi2g54630	Bradi4g36160		Bradi4g34927	Bradi2g13170		Bradi2g12880	Bradi1g60750		Bradi3g10240	Bradi4g06241
Bradi1g63140	Bradi3g32670	Bradi2g21188	Bradi1g48697	Bradi3g38380		Bradi3g40950	Bradi2g59860		Bradi2g25190	Bradi3g36940		Bradi1g42377	Bradi1g47789
Bradi2g11900	Bradi2g58200	Bradi2g19540	Bradi1g72007	Bradi2g33975		Bradi4g42890	Bradi2g05480		Bradi3g34890	Bradi3g54720		Bradi5g25540	Bradi2g61190
Bradi2g49870	Bradi2g04577	Bradi2g41840	Bradi4g33727	Bradi2g12637		Bradi3g07580	Bradi1g17870		Bradi1g58940	Bradi2g59620		Bradi3g52900	Bradi1g64020
Bradi1g71586	Bradi1g59977	Bradi3g06050	Bradi1g33390	Bradi1g72690		Bradi1g45304	Bradi1g27947		Bradi1g07080	Bradi1g72740		Bradi2g16130	Bradi2g51770
Bradi3g18970	Bradi2g53260	Bradi5g08122	Bradi1g32700	Bradi1g48147		Bradi2g60705	Bradi5g25970		Bradi2g47880	Bradi1g62800		Bradi3g57420	Bradi3g27877
Bradi5g24460	Bradi2g17230	Bradi3g52660	Bradi3g28410	Bradi1g11670		Bradi1g25600	Bradi1g60817		Bradi1g07550	Bradi1g45470		Bradi1g49790	Bradi5g26776
Bradi3g48670	Bradi1g11670	Bradi4g23670	Bradi1g66990	Bradi4g43860		Bradi3g42410	Bradi5g03390		Bradi1g17950	Bradi5g02360		Bradi3g35220	Bradi1g36480
Bradi2g62290	Bradi2g48850	Bradi5g07430	Bradi3g05577	Bradi3g14490		Bradi1g65850	Bradi1g22020		Bradi5g18000	Bradi1g48147		Bradi3g06090	Bradi2g03497
Bradi4g02020	Bradi1g64817	Bradi1g63080	Bradi4g29250	Bradi5g23720		Bradi4g16260	Bradi3g34300		Bradi5g07380	Bradi3g53400		Bradi2g51712	Bradi2g14870
Bradi1g66800	Bradi4g17917	Bradi3g41170	Bradi3g38450	Bradi2g15730		Bradi1g51164	Bradi5g08560		Bradi2g59615	Bradi5g06566		Bradi3g44990	Bradi1g67127
Bradi2g24020	Bradi1g19702	Bradi3g56740	Bradi4g00490	Bradi4g29240		Bradi3g06640	Bradi2g15520		Bradi5g16340	Bradi5g19440		Bradi1g02800	Bradi1g77920
Bradi2g09760	Bradi1g55650	Bradi3g49170	Bradi3g07540	Bradi4g36380		Bradi4g29246	Bradi2g24090		Bradi2g46910	Bradi3g09740		Bradi1g34700	Bradi4g06810
Bradi3g13320	Bradi1g24140	Bradi5g27467	Bradi3g34300	Bradi5g02400		Bradi2g49050	Bradi1g10480		Bradi2g57470	Bradi5g15261		Bradi2g10850	Bradi3g43230
Bradi4g26157	Bradi1g25180	Bradi1g20350	Bradi1g11280	Bradi1g22690		Bradi4g10610	Bradi3g04176		Bradi2g52330	Bradi1g74480		Bradi2g56330	Bradi2g34030
Bradi5g10100	Bradi2g22893	Bradi2g06930	Bradi5g12580	Bradi3g55410		Bradi3g44960	Bradi5g23430		Bradi3g48600	Bradi3g18850		Bradi3g49204	Bradi1g36530
Bradi2g49800	Bradi1g26440	Bradi1g12000	Bradi3g09250	Bradi2g22610		Bradi5g14260	Bradi3g10710		Bradi1g04830	Bradi1g63080		Bradi4g02340	Bradi3g52102
Bradi3g06090	Bradi2g54170	Bradi5g16590	Bradi1g62800	Bradi1g77850		Bradi3g10820	Bradi4g32980		Bradi1g43310	Bradi4g24960		Bradi1g60237	Bradi3g27647
Bradi1g33750	Bradi2g23790	Bradi2g05374	Bradi3g36487	Bradi5g15070		Bradi2g35600	Bradi2g41370		Bradi3g48350	Bradi1g51000		Bradi1g75950	Bradi2g25320
Bradi2g12740	Bradi3g33722	Bradi2g15560	Bradi1g37826	Bradi3g51010		Bradi1g46670	Bradi3g41900		Bradi1g47600	Bradi2g21040		Bradi1g65850	Bradi4g20527
Bradi2g51727	Bradi1g46220	Bradi1g06190	Bradi3g48637	Bradi3g13860		Bradi3g14040	Bradi5g21930		Bradi1g55000	Bradi4g03303		Bradi2g58200	Bradi4g01130
Bradi1g62300	Bradi3g14140	Bradi1g09777	Bradi4g34240	Bradi2g31490		Bradi1g07080	Bradi1g66590		Bradi4g41597	Bradi4g12238		Bradi5g07380	Bradi2g21860
Bradi1g76770	Bradi1g60740	Bradi3g59690	Bradi4g33870	Bradi1g38720		Bradi2g05720	Bradi2g21180		Bradi3g44400	Bradi1g33620		Bradi4g28820	Bradi4g00430
Bradi1g03590	Bradi3g07040	Bradi5g14307	Bradi3g48921	Bradi1g11960		Bradi1g25727	Bradi5g01180		Bradi2g31770	Bradi3g12600		Bradi3g48350	Bradi1g60846
Bradi2g56910	Bradi2g57250	Bradi1g06790	Bradi1g67240	Bradi4g11580		Bradi3g39450	Bradi1g55080		Bradi3g06590	Bradi1g77290		Bradi3g27877	Bradi5g24207
Bradi3g46430	Bradi2g52330	Bradi4g16750	Bradi1g77920	Bradi1g37100		Bradi3g11080	Bradi4g10577		Bradi2g49860	Bradi1g20560		Bradi2g51706	Bradi4g12238
Bradi4g15190	Bradi3g58710	Bradi3g47340	Bradi2g23570	Bradi3g16730		Bradi5g24810	Bradi1g31640		Bradi1g26440	Bradi2g59119		Bradi1g41980	Bradi2g51430
Bradi1g44510	Bradi1g63140	Bradi1g32460	Bradi3g35400	Bradi2g46910		Bradi3g52102	Bradi3g27640		Bradi2g05530	Bradi1g09170		Bradi1g18160	Bradi3g48921
Bradi2g17630	Bradi1g41907	Bradi1g68631	Bradi2g14220	Bradi1g63330		Bradi1g15830	Bradi3g38290		Bradi3g49204	Bradi3g20101		Bradi3g22550	Bradi1g49340
Bradi2g35625	Bradi2g19373	Bradi1g30150	Bradi1g76280	Bradi3g01690		Bradi4g10550	Bradi1g76217		Bradi4g36180	Bradi1g09800		Bradi5g16817	Bradi3g39210
Bradi5g16480	Bradi2g14870	Bradi2g43700	Bradi1g75960	Bradi1g67060		Bradi1g36530	Bradi2g53180		Bradi4g32600	Bradi3g00950		Bradi1g01660	Bradi4g40170
Bradi5g04686	Bradi5g15560	Bradi2g47481	Bradi1g37100	Bradi2g56490		Bradi1g36610	Bradi3g49260		Bradi1g08907	Bradi4g06380		Bradi4g05792	Bradi2g04577
Bradi3g36487	Bradi3g44400	Bradi2g44035	Bradi2g49300	Bradi5g22007		Bradi3g09250	Bradi2g09130		Bradi5g12227	Bradi5g16170		Bradi2g47403	Bradi5g12205
Bradi1g25180	Bradi5g23460	Bradi2g47747	Bradi3g07470	Bradi3g30027		Bradi3g38450	Bradi2g49050		Bradi2g11640	Bradi4g34610		Bradi1g50540	Bradi3g14928
Bradi1g55650	Bradi2g31570	Bradi4g36720	Bradi5g26567	Bradi5g25730		Bradi3g05820	Bradi4g14387		Bradi3g43390	Bradi2g47387		Bradi3g07580	Bradi3g46922
Bradi1g27370	Bradi4g23640	Bradi4g43280	Bradi1g77450	Bradi3g24750		Bradi5g16518	Bradi4g31070		Bradi2g07660	Bradi3g21710		Bradi2g50040	Bradi5g22007
Bradi2g57250	Bradi2g00280	Bradi2g47300	Bradi1g24920	Bradi3g57510		Bradi4g25880	Bradi3g52500		Bradi2g19297	Bradi4g13272		Bradi2g15520	Bradi1g01936
Bradi2g51770	Bradi2g43150	Bradi5g21960	Bradi4g10610	Bradi2g17220		Bradi2g07520	Bradi3g24750		Bradi3g24750	Bradi1g06980		Bradi1g26690	Bradi1g20450
Bradi4g36880	Bradi4g28367	Bradi3g08020	Bradi2g40870	Bradi3g41910		Bradi4g28367	Bradi1g11670		Bradi1g38040	Bradi2g09060		Bradi2g57250	Bradi2g58950
Bradi3g42410	Bradi5g17235	Bradi5g06566	Bradi1g26710	Bradi5g08550		Bradi2g46240	Bradi4g26157		Bradi5g25540	Bradi1g06670		Bradi1g17820	Bradi2g52750
Bradi1g11530	Bradi2g32236	Bradi1g77680	Bradi1g31080	Bradi1g68631		Bradi3g58067	Bradi2g58677		Bradi2g31820	Bradi4g43870		Bradi5g10080	Bradi1g67247
Bradi2g23790	Bradi3g18090	Bradi3g31850	Bradi1g16517	Bradi4g39260		Bradi1g37100	Bradi1g22690		Bradi1g61450	Bradi2g45170		Bradi5g26776	Bradi1g74597
Bradi2g26467	Bradi1g06440	Bradi2g58050	Bradi3g13700	Bradi3g07470		Bradi4g44410	Bradi4g31150		Bradi2g52910	Bradi2g07337		Bradi3g33900	Bradi5g19440
Bradi2g56102	Bradi2g10530	Bradi1g36820	Bradi1g77430	Bradi1g75270		Bradi4g40177	Bradi3g44960		Bradi2g42940	Bradi2g49160		Bradi2g41590	Bradi2g01350
Bradi1g76307	Bradi3g10598	Bradi1g73100	Bradi2g47747	Bradi3g43420		Bradi2g49447	Bradi2g27870		Bradi2g40060	Bradi1g69407		Bradi1g04140	Bradi3g59270
Bradi1g30720	Bradi3g31410	Bradi4g36775	Bradi2g41370	Bradi2g42440		Bradi2g01170	Bradi1g74700		Bradi1g25816	Bradi1g63433		Bradi1g27120	Bradi2g15730
Bradi5g20352	Bradi3g13320	Bradi5g02870	Bradi2g57470	Bradi3g36140		Bradi2g05520	Bradi2g10880		Bradi3g01690	Bradi2g17170		Bradi3g05300	Bradi2g34610
Bradi3g20106	Bradi3g11060	Bradi3g35390	Bradi2g49160	Bradi1g73240		Bradi3g43390	Bradi2g23690		Bradi4g05792	Bradi4g05010		Bradi1g14220	Bradi3g42884
Bradi2g42953	Bradi5g17240	Bradi3g60470	Bradi2g53200	Bradi1g32700		Bradi1g32700	Bradi4g09230		Bradi2g11450	Bradi3g44290		Bradi1g01580	Bradi1g48747
Bradi2g29960	Bradi3g35370	Bradi1g02590	Bradi2g00740	Bradi3g17910		Bradi4g05360	Bradi1g37311		Bradi3g57017	Bradi2g59124		Bradi2g50670	Bradi1g02800
Bradi2g05750	Bradi2g26467	Bradi3g20101	Bradi4g28367	Bradi3g26944		Bradi4g07210	Bradi4g43290		Bradi3g22550	Bradi1g26020		Bradi4g44270	Bradi2g27180
Bradi2g37690	Bradi4g16068	Bradi3g04010	Bradi5g02920	Bradi4g27360		Bradi3g04176	Bradi1g55110		Bradi1g15880	Bradi5g25970		Bradi2g14350	Bradi1g60237
Bradi2g48160	Bradi1g56680	Bradi2g27180	Bradi3g40950	Bradi4g08880		Bradi2g14445	Bradi2g14445			Bradi3g51010		Bradi1g24960	Bradi1g77750
Bradi2g44150	Bradi4g14247	Bradi2g15520	Bradi1g13500	Bradi4g19590		Bradi2g05600	Bradi3g28470			Bradi4g15030		Bradi1g25588	Bradi1g33620
Bradi1g73670	Bradi3g20106	Bradi2g22300	Bradi3g37600	Bradi2g53550		Bradi3g37600	Bradi1g36720			Bradi2g51712		Bradi2g10260	Bradi5g10670
Bradi3g27720	Bradi1g44510	Bradi3g15560	Bradi5g16160	Bradi3g21230		Bradi4g34610	Bradi5g00925			Bradi3g43390		Bradi1g15440	Bradi2g62010
Bradi2g09060	Bradi3g46430	Bradi3g17750	Bradi4g05720	Bradi1g18160		Bradi3g05450	Bradi4g39020			Bradi5g21370		Bradi1g07080	Bradi2g23931
Bradi2g42940	Bradi3g43230	Bradi4g26840	Bradi3g06930	Bradi4g34710		Bradi3g35390	Bradi1g15880			Bradi2g12497		Bradi2g22610	Bradi1g25180
Bradi1g65520	Bradi1g65910	Bradi1g63270	Bradi5g25730	Bradi2g23931		Bradi1g35600	Bradi1g52150			Bradi2g61190		Bradi4g02000	Bradi4g18320
Bradi5g02625	Bradi1g67127	Bradi5g19430	Bradi5g19440	Bradi2g19373		Bradi3g45180	Bradi1g25180			Bradi3g33900		Bradi2g13157	Bradi1g09170
Bradi2g19373	Bradi5g13860	Bradi2g24820	Bradi4g37450	Bradi3g40307		Bradi3g05150	Bradi2g57476			Bradi1g24240		Bradi2g49160	Bradi3g35340
Bradi2g14870	Bradi3g48360	Bradi3g34320	Bradi2g59370	Bradi1g77450		Bradi1g60817	Bradi1g33390			Bradi1g07550			Bradi4g41765
Bradi2g07660	Bradi3g06090	Bradi3g27700	Bradi3g48600	Bradi1g44317		Bradi2g21750	Bradi3g56126			Bradi1g47600			Bradi1g51000
Bradi3g37600	Bradi1g25057	Bradi1g08230	Bradi2g60170	Bradi1g66610		Bradi5g23460	Bradi4g36420			Bradi2g57800			Bradi2g20400
Bradi1g72950	Bradi1g44810	Bradi3g08390	Bradi4g36720	Bradi1g21330		Bradi2g12880	Bradi4g00430			Bradi1g05211			Bradi1g05211
Bradi2g53180	Bradi5g04686	Bradi3g35550	Bradi2g50010	Bradi3g04210		Bradi1g15680	Bradi3g01690			Bradi1g53370			Bradi2g20360
Bradi4g41890	Bradi2g27267	Bradi3g57730	Bradi5g20758	Bradi2g56096		Bradi2g10027	Bradi2g02426			Bradi3g36500			Bradi4g06380
Bradi4g11150	Bradi2g07870	Bradi2g49300	Bradi2g25350	Bradi2g25350		Bradi1g58830	Bradi5g24810			Bradi1g56665			Bradi2g58690
Bradi5g22007	Bradi2g33037	Bradi1g63650	Bradi5g19820	Bradi5g07160		Bradi1g17410	Bradi2g42940			Bradi1g17210			Bradi2g07160
Bradi5g11370	Bradi2g53550	Bradi1g65800	Bradi1g57930	Bradi1g41797		Bradi2g47540	Bradi5g10670			Bradi3g40630			Bradi2g18300
Bradi1g51230	Bradi1g06300	Bradi5g04686	Bradi3g52367	Bradi2g21990		Bradi4g05720	Bradi1g46480			Bradi1g74597			Bradi5g21370
Bradi1g19702	Bradi3g10710	Bradi1g18030	Bradi3g35390	Bradi2g13510		Bradi5g21532	Bradi4g30710			Bradi1g33470			Bradi3g32240
Bradi2g60380	Bradi3g59360	Bradi2g47493	Bradi1g64370	Bradi2g06836		Bradi2g15560	Bradi1g36530			Bradi1g64020			Bradi3g41170
Bradi2g21150	Bradi4g16000	Bradi1g77450	Bradi2g54340	Bradi2g00960		Bradi1g48697	Bradi1g46220			Bradi2g07160			Bradi1g24920
Bradi1g35910	Bradi2g45700	Bradi5g14870	Bradi2g22610	Bradi1g11220		Bradi1g24960	Bradi2g43120			Bradi3g35510			Bradi5g25970
Bradi1g26440	Bradi3g40307	Bradi4g02267	Bradi2g19380	Bradi1g38025		Bradi1g38025	Bradi2g57310			Bradi2g11640			Bradi1g67115
Bradi3g53930	Bradi1g03050	Bradi3g29620	Bradi2g15560	Bradi3g03490		Bradi3g06107	Bradi2g47880			Bradi2g46670			Bradi2g57800
Bradi2g61190	Bradi2g46910	Bradi3g15627	Bradi1g09350	Bradi1g10480		Bradi1g72740	Bradi1g54410			Bradi2g01101			Bradi1g09800
Bradi3g59360	Bradi3g40240	Bradi1g41907	Bradi1g33150	Bradi3g59726		Bradi4g39020	Bradi1g64370			Bradi1g56690			Bradi2g01100
Bradi1g75160	Bradi2g47740	Bradi2g23540	Bradi1g50230	Bradi3g14721		Bradi2g19297	Bradi1g38720			Bradi2g01350			Bradi1g78380
Bradi3g51397	Bradi1g74597	Bradi1g27947	Bradi4g43280	Bradi3g32240		Bradi2g50620	Bradi3g36487			Bradi2g62010			Bradi5g10140
Bradi1g67127	Bradi2g12740	Bradi1g66800	Bradi3g50110	Bradi1g46470		Bradi1g20560	Bradi2g18740			Bradi1g49340			Bradi4g09794
Bradi1g60817	Bradi2g48250	Bradi3g33722	Bradi1g14700	Bradi2g36330		Bradi4g30850	Bradi5g16160			Bradi2g52330			Bradi1g47600
Bradi4g23367	Bradi1g37940	Bradi2g08620	Bradi1g41797	Bradi1g54940		Bradi5g07152	Bradi1g14590			Bradi1g27170			Bradi1g17940
Bradi2g05567	Bradi1g76760	Bradi2g10857	Bradi2g57310	Bradi2g18510		Bradi2g23931	Bradi3g38450			Bradi4g04820			Bradi4g24960
Bradi1g66950	Bradi2g58677	Bradi1g26040	Bradi2g10530	Bradi2g33450		Bradi1g52150	Bradi3g22980			Bradi2g07347			Bradi5g12227
Bradi2g26406	Bradi5g14860	Bradi2g47400	Bradi1g69910	Bradi2g22090		Bradi1g62420	Bradi2g53750			Bradi1g42377			Bradi1g53580
Bradi3g13440	Bradi2g48260	Bradi1g07660	Bradi1g22025	Bradi2g38100		Bradi1g75138	Bradi3g06360			Bradi3g43710			Bradi4g04911
Bradi2g57807	Bradi5g15883	Bradi1g17950	Bradi1g29750	Bradi3g05292		Bradi2g11350	Bradi1g17830			Bradi2g56102			Bradi2g62310
Bradi5g16471	Bradi2g51727	Bradi5g16597	Bradi1g10000	Bradi4g01590		Bradi3g35850	Bradi1g48370			Bradi5g19430
Bradi2g11807	Bradi2g25736	Bradi2g20680	Bradi1g05100	Bradi1g27370		Bradi3g18850	Bradi1g34700			Bradi2g26480
Bradi4g43314	Bradi2g54550	Bradi5g23182	Bradi2g14250	Bradi4g06380		Bradi4g17020	Bradi1g11280			Bradi1g10000
Bradi2g58040	Bradi1g49130		Bradi3g07110	Bradi3g33990		Bradi1g52292	Bradi1g64120			Bradi5g03370
Bradi4g30480	Bradi2g21150		Bradi3g04210	Bradi1g48870		Bradi4g31930	Bradi4g38460			Bradi3g06120
Bradi4g21770	Bradi3g41170		Bradi2g48590	Bradi3g11220		Bradi1g63127	Bradi1g52750			Bradi4g31727
Bradi2g06836	Bradi2g60057		Bradi1g09030	Bradi2g51870		Bradi4g43870	Bradi3g09740			Bradi1g26690
Bradi2g54170	Bradi3g51490		Bradi1g25816	Bradi2g03497		Bradi3g34300	Bradi3g51757			Bradi2g19297
Bradi4g19172	Bradi2g47400		Bradi1g02210	Bradi4g01810		Bradi3g51200	Bradi1g05880			Bradi1g01730
Bradi3g34890	Bradi3g56740		Bradi3g02600	Bradi2g47880		Bradi1g09030	Bradi2g42953			Bradi4g26840
Bradi2g50850	Bradi2g44150		Bradi1g75215	Bradi3g48600		Bradi2g40870	Bradi3g16640			Bradi3g35900
Bradi4g08660	Bradi1g49107		Bradi1g37960	Bradi4g31130		Bradi2g56330	Bradi4g31970			Bradi4g00200
Bradi3g35370	Bradi1g57910		Bradi3g49915	Bradi2g41187		Bradi2g53180	Bradi3g43390			Bradi4g36880
Bradi3g47700	Bradi1g71930		Bradi2g21100	Bradi1g15440		Bradi3g35400	Bradi4g12990			Bradi1g37311
Bradi5g17235	Bradi1g17390		Bradi2g06900	Bradi5g20040		Bradi1g43580	Bradi3g20101			Bradi3g40307
Bradi4g16000	Bradi1g33750		Bradi1g30960	Bradi4g27490		Bradi2g48890	Bradi1g60750			Bradi4g06200
Bradi1g21310	Bradi2g23460		Bradi1g41980	Bradi2g49160		Bradi5g26080	Bradi2g51706			Bradi2g32236
Bradi2g05832	Bradi1g06790		Bradi1g64740	Bradi3g08917		Bradi2g33682	Bradi3g35340			Bradi3g37600
Bradi3g29950	Bradi1g55250		Bradi2g56096	Bradi2g46240		Bradi2g53550	Bradi2g33110			Bradi3g59270
Bradi3g46390	Bradi5g17230		Bradi2g46240	Bradi2g37400		Bradi2g46180	Bradi3g35390			Bradi1g15760
Bradi4g19168	Bradi4g35050		Bradi1g27370	Bradi5g14860		Bradi5g27100	Bradi2g50620			Bradi1g66610
Bradi1g68631	Bradi1g49120		Bradi2g50300	Bradi1g57910		Bradi1g42390	Bradi3g41170			Bradi4g18320
Bradi2g52330	Bradi3g52367		Bradi2g57336	Bradi5g15261		Bradi2g33210	Bradi2g12637			Bradi4g36200
Bradi1g67290	Bradi1g69700		Bradi2g04590	Bradi4g41597		Bradi2g25736	Bradi5g24660			Bradi2g03497
Bradi3g02520	Bradi1g07650		Bradi4g27490	Bradi2g25320		Bradi4g31240	Bradi1g31020			Bradi3g03700
Bradi3g55030	Bradi2g42953		Bradi1g47778	Bradi1g67240		Bradi1g60190	Bradi3g11060			Bradi3g45460
Bradi2g42440	Bradi2g58040		Bradi4g34710	Bradi1g02621		Bradi1g19250	Bradi2g49300			Bradi3g06065
Bradi5g27467	Bradi2g35660		Bradi1g24960	Bradi3g55432		Bradi4g16068	Bradi1g44269			Bradi3g54247
Bradi4g42070	Bradi3g49204		Bradi3g52600	Bradi5g10670		Bradi2g34030	Bradi2g54550			Bradi3g35370
Bradi3g20317	Bradi4g13580		Bradi3g28920	Bradi4g10290		Bradi1g13500	Bradi2g05600			Bradi1g67060
Bradi1g65800	Bradi3g35390		Bradi2g56490	Bradi1g55250		Bradi1g15850	Bradi5g20758			Bradi1g65480
Bradi5g04856	Bradi1g12570		Bradi2g23780	Bradi3g55020		Bradi5g10670	Bradi1g66990			Bradi3g06062
Bradi1g63170	Bradi4g28400		Bradi3g52290	Bradi1g34830		Bradi2g19380	Bradi2g04760			Bradi1g57750
Bradi1g63330	Bradi2g08580		Bradi4g00800	Bradi5g25403		Bradi4g16258	Bradi1g36610			Bradi3g11220
Bradi1g69627	Bradi2g34900		Bradi4g29060	Bradi3g22550		Bradi5g08820	Bradi3g05300			Bradi5g26080
Bradi2g55020	Bradi1g21260		Bradi3g37650	Bradi3g06280		Bradi1g34700	Bradi1g16480			Bradi3g55020
Bradi3g03080	Bradi3g58067		Bradi4g09990	Bradi2g33682		Bradi3g43420	Bradi2g46910			Bradi1g18490
Bradi1g07630	Bradi3g36140		Bradi1g26990	Bradi2g07870		Bradi2g05851	Bradi1g68950			Bradi3g35220
Bradi2g23690	Bradi2g04180		Bradi3g35220	Bradi3g06107		Bradi2g41490	Bradi4g36390			Bradi3g30027
Bradi1g62420	Bradi2g09940		Bradi1g76307	Bradi3g39630		Bradi2g09530	Bradi1g03590			Bradi4g20527
Bradi1g36172	Bradi1g57570		Bradi2g57800	Bradi3g44310		Bradi3g46530	Bradi5g10230			Bradi3g56126
Bradi2g04180	Bradi1g04840		Bradi5g03110	Bradi3g16640		Bradi1g02590	Bradi2g06210			Bradi2g09530
Bradi2g34450	Bradi3g45240		Bradi2g25030	Bradi1g52230		Bradi1g37626	Bradi1g37960			Bradi1g24287
Bradi2g35150	Bradi4g10610		Bradi4g09210	Bradi2g20510		Bradi3g48637	Bradi3g49170			Bradi3g40640
Bradi3g40307	Bradi1g11650		Bradi4g29852	Bradi4g42530		Bradi4g09060	Bradi1g47778			Bradi4g02930
Bradi1g07277	Bradi2g48340		Bradi1g17870	Bradi1g56665		Bradi4g08120	Bradi3g60330			Bradi2g01100
Bradi3g53740	Bradi1g07277		Bradi2g44530	Bradi3g57230		Bradi3g09210	Bradi2g17630			Bradi2g22550
Bradi5g10670	Bradi2g03840		Bradi1g22690	Bradi1g74692		Bradi3g48490	Bradi4g07267			Bradi2g55580
Bradi5g17240	Bradi3g07988		Bradi1g15910	Bradi2g53150		Bradi4g26840	Bradi3g53780			Bradi2g01530
Bradi4g31480	Bradi1g05080		Bradi2g21990	Bradi1g62780		Bradi1g10480	Bradi4g27490			Bradi1g24920
Bradi3g39950	Bradi5g16480		Bradi1g63330	Bradi2g22550		Bradi1g61422	Bradi2g13223			Bradi2g60409
Bradi1g62780	Bradi4g23180		Bradi2g23931	Bradi1g75590		Bradi5g19610	Bradi1g29776			Bradi1g26710
Bradi5g15500	Bradi1g26040		Bradi1g55100	Bradi3g60477		Bradi5g16330	Bradi2g01170			Bradi1g78380
Bradi1g02570	Bradi2g23690		Bradi4g28380	Bradi2g33037		Bradi3g28120	Bradi5g27100			Bradi4g35087
Bradi5g16730	Bradi5g16730		Bradi1g75590	Bradi1g12040		Bradi5g19440	Bradi3g18850			Bradi1g17870
Bradi2g43700	Bradi2g42950		Bradi1g26040	Bradi1g03030		Bradi5g21930	Bradi3g38630			Bradi1g21490
Bradi4g08470	Bradi1g02590		Bradi3g14080	Bradi4g16383		Bradi3g06930	Bradi3g11220			Bradi3g57600
Bradi4g36160	Bradi2g06830		Bradi1g27947	Bradi5g12227		Bradi1g33390	Bradi2g59740			Bradi3g27877
Bradi3g05390	Bradi3g51397		Bradi1g07630	Bradi1g33190		Bradi1g68210	Bradi3g13140			Bradi5g17940
Bradi4g39020	Bradi3g14721		Bradi1g46255	Bradi4g35690		Bradi1g54440	Bradi3g13700			Bradi3g46940
Bradi1g68101	Bradi5g10100		Bradi1g67060	Bradi1g74597		Bradi1g57910	Bradi3g43420			Bradi2g51770
Bradi2g47740	Bradi3g38440		Bradi3g52900	Bradi3g11080		Bradi5g17230	Bradi4g06280			Bradi3g37480
Bradi3g32090	Bradi2g25190		Bradi2g07790	Bradi1g63740		Bradi2g14220	Bradi1g18160			Bradi3g04210
Bradi3g27400	Bradi1g07630		Bradi1g10480	Bradi4g36507		Bradi2g62290	Bradi1g37070			Bradi1g18600
Bradi5g13990	Bradi3g00171		Bradi4g39970	Bradi2g18740		Bradi3g02840	Bradi3g57230			Bradi2g15730
Bradi2g46910	Bradi1g30720		Bradi4g14490	Bradi4g35382		Bradi1g04830	Bradi2g44530			Bradi2g62310
Bradi1g25057	Bradi5g04856		Bradi2g22090	Bradi1g54410		Bradi2g54850	Bradi2g09060			Bradi4g06810
Bradi2g41830	Bradi3g29950		Bradi1g70920	Bradi4g32370		Bradi1g48147	Bradi1g66980			Bradi1g23701
Bradi3g18618	Bradi2g42440		Bradi3g26958	Bradi1g69910		Bradi1g70028	Bradi5g06566			Bradi2g59740
Bradi3g33722	Bradi3g40230		Bradi3g47930	Bradi4g26640		Bradi2g45970	Bradi1g21490			Bradi2g47403
Bradi1g23410	Bradi2g47300		Bradi3g08620	Bradi5g26080		Bradi4g08760	Bradi2g36980			Bradi5g01936
Bradi3g15620	Bradi2g51770		Bradi5g23130	Bradi1g71000		Bradi1g77850	Bradi2g47403			Bradi5g25070
Bradi4g39887	Bradi1g75138		Bradi4g32980	Bradi1g25564		Bradi5g11750	Bradi5g26776			Bradi4g01130
Bradi3g43420	Bradi1g41790		Bradi1g73670	Bradi1g62430		Bradi2g58050	Bradi1g18600			Bradi3g06090
Bradi1g09800	Bradi3g05697		Bradi5g10860	Bradi3g48670		Bradi1g64370	Bradi5g22250			Bradi3g60634
Bradi1g44810	Bradi3g55030		Bradi3g05750	Bradi2g12497		Bradi3g38630	Bradi3g35320			Bradi4g02254
Bradi4g05010	Bradi5g18800		Bradi3g48690	Bradi2g06210		Bradi2g23560	Bradi2g31480			Bradi2g53210
Bradi2g22550	Bradi1g60130		Bradi1g01936	Bradi2g10942		Bradi2g38100	Bradi2g62510			Bradi5g13700
Bradi4g31040	Bradi1g21310		Bradi3g06680	Bradi2g04006		Bradi2g53750	Bradi3g35400			Bradi1g53580
Bradi2g23460	Bradi2g35150		Bradi1g54410	Bradi3g36500		Bradi3g14150	Bradi3g02840			Bradi1g15440
Bradi3g05697	Bradi2g15730		Bradi2g20540	Bradi3g51850		Bradi3g08620	Bradi5g16170			Bradi2g47747
Bradi3g43230	Bradi1g58087		Bradi3g39850	Bradi1g34507		Bradi2g54670	Bradi3g43710			Bradi2g59615
Bradi3g49204	Bradi3g20317		Bradi1g33190	Bradi1g52150		Bradi1g77450	Bradi3g37600			Bradi1g26930
Bradi3g13140	Bradi5g26567		Bradi4g42290	Bradi5g23500		Bradi2g54550	Bradi3g30187			Bradi1g26440
Bradi5g13780	Bradi1g68580		Bradi1g45125	Bradi1g68080		Bradi2g23780	Bradi5g12227			Bradi3g43230
Bradi2g10530	Bradi4g11580		Bradi3g41460	Bradi1g46255		Bradi2g02527	Bradi3g05577			Bradi3g18240
[truncated: 236 more rows]

## Sheet: Unique sets of UP DEGs all ZTs
	2322 unique elements
Names	Total	Elements
[truncated: 333 more rows]
