# Supplementary material for: Submergence Stress Alters the Expression of Clock Genes and Configures New Zeniths and Expression of Outputs in Brachypodium distachyon
Source: Int J Mol Sci. 2023 May 10;24(10):8555. doi: 10.3390/ijms24108555 (PMC10218231; doi:10.3390/ijms24108555)
Supplement: Supplementary file 1 [file ijms-24-08555-s001.zip › supplemental_table_S2.xlsx]

## Sheet: GO up-regulated Bd21
Group	GO_biological_process	Gene_number	Fold_enrichment	FDR		Supplemental Table S2: List of GO terms graphed in Figure 2C
0h_UP	regulation_of_salicylic_acid_metabolic_process_(GO:0010337)	7	21.13	6.33e-05
0h_UP	positive_regulation_of_response_to_salt_stress_(GO:1901002)	5	17.61	0.00249
0h_UP	protein_hydroxylation_(GO:0018126)	4	15.37	0.0191
0h_UP	protein_complex_oligomerization_(GO:0051259)	9	13.58	2.89e-05
0h_UP	response_to_hydrogen_peroxide_(GO:0042542)	8	12.52	0.000184
0h_UP	regulation_of_response_to_osmotic_stress_(GO:0047484)	5	11.74	0.00999
0h_UP	regulation_of_small_molecule_metabolic_process_(GO:0062012)	8	9.39	0.000807
0h_UP	cellular_response_to_unfolded_protein_(GO:0034620)	8	9.39	0.000787
0h_UP	protein_demethylation_(GO:0006482)	5	8.8	0.0274
0h_UP	protein_dealkylation_(GO:0008214)	5	8.8	0.0271
0h_UP	positive_regulation_of_multicellular_organismal_process_(GO:0051240)	5	7.83	0.042
0h_UP	positive_regulation_of_developmental_process_(GO:0051094)	5	7.55	0.047
0h_UP	response_to_topologically_incorrect_protein_(GO:0035966)	10	6.93	0.00066
0h_UP	glycolytic_process_(GO:0006096)	10	6.31	0.00113
0h_UP	response_to_temperature_stimulus_(GO:0009266)	26	5.75	4.28e-09
0h_UP	response_to_reactive_oxygen_species_(GO:0000302)	8	5.63	0.0107
0h_UP	nucleotide_phosphorylation_(GO:0046939)	10	5.49	0.0025
0h_UP	pyruvate_metabolic_process_(GO:0006090)	11	5.47	0.00135
0h_UP	response_to_inorganic_substance_(GO:0010035)	20	5.19	3.3e-06
0h_UP	nucleoside_diphosphate_metabolic_process_(GO:0009132)	10	4.5	0.0101
0h_UP	protein_folding_(GO:0006457)	21	4.42	1.53e-05
0h_UP	glutathione_metabolic_process_(GO:0006749)	9	3.96	0.0408
0h_UP	sulfur_compound_metabolic_process_(GO:0006790)	18	2.83	0.00959
0h_UP	response_to_biotic_stimulus_(GO:0009607)	19	2.69	0.0108
0h_UP	response_to_chemical_(GO:0042221)	68	2.64	2.29e-09
0h_UP	regulation_of_response_to_stimulus_(GO:0048583)	16	2.58	0.0442
0h_UP	monocarboxylic_acid_metabolic_process_(GO:0032787)	19	2.49	0.0244
0h_UP	cellular_response_to_chemical_stimulus_(GO:0070887)	38	2.47	0.00018
0h_UP	intracellular_signal_transduction_(GO:0035556)	19	2.43	0.0439
0h_UP	protein_phosphorylation_(GO:0006468)	74	2.34	3.35e-08
0h_UP	response_to_abiotic_stimulus_(GO:0009628)	35	2.25	0.00163
0h_UP	phosphate-containing_compound_metabolic_process_(GO:0006796)	119	2.22	2.85e-12
0h_UP	signaling_(GO:0023052)	51	2.22	7.25e-05
0h_UP	phosphorus_metabolic_process_(GO:0006793)	119	2.2	4.62e-12
0h_UP	cellular_response_to_stimulus_(GO:0051716)	93	2.18	4.55e-09
0h_UP	organic_acid_metabolic_process_(GO:0006082)	38	2.13	0.00253
0h_UP	cellular_response_to_stress_(GO:0033554)	33	2.11	0.00746
0h_UP	cell_communication_(GO:0007154)	54	2.07	0.000184
0h_UP	response_to_stimulus_(GO:0050896)	153	1.91	1.59e-11
0h_UP	small_molecule_metabolic_process_(GO:0044281)	57	1.9	0.000996
0h_UP	response_to_stress_(GO:0006950)	80	1.77	0.000225
0h_UP	regulation_of_transcription,_DNA-templated_(GO:0006355)	78	1.65	0.00244
0h_UP	macromolecule_modification_(GO:0043412)	126	1.62	3.29e-05
0h_UP	organonitrogen_compound_metabolic_process_(GO:1901564)	195	1.58	5.01e-08
0h_UP	regulation_of_biological_process_(GO:0050789)	146	1.52	8.13e-05
0h_UP	cellular_protein_metabolic_process_(GO:0044267)	140	1.52	0.000182
0h_UP	biological_regulation_(GO:0065007)	158	1.46	0.000292
0h_UP	protein_metabolic_process_(GO:0019538)	148	1.44	0.000811
0h_UP	cellular_process_(GO:0009987)	381	1.35	7.77e-10
0h_UP	cellular_metabolic_process_(GO:0044237)	270	1.35	1.07e-05
0h_UP	cellular_macromolecule_metabolic_process_(GO:0044260)	166	1.35	0.00448
0h_UP	organic_substance_metabolic_process_(GO:0071704)	280	1.35	8.6e-06
0h_UP	biological_process_(GO:0008150)	504	1.33	3.67e-14
0h_UP	metabolic_process_(GO:0008152)	299	1.32	1.73e-05
0h_UP	nitrogen_compound_metabolic_process_(GO:0006807)	216	1.31	0.00164
0h_UP	primary_metabolic_process_(GO:0044238)	257	1.31	0.000264
8h_UP	alternative_respiration_(GO:0010230)	3	22.3	0.033
8h_UP	chorismate_biosynthetic_process_(GO:0009423)	5	16.89	0.00233
8h_UP	positive_regulation_of_response_to_salt_stress_(GO:1901002)	5	15.49	0.00312
8h_UP	respiratory_chain_complex_IV_assembly_(GO:0008535)	4	14.87	0.0154
8h_UP	aldehyde_biosynthetic_process_(GO:0046184)	4	13.51	0.0194
8h_UP	regulation_of_salicylic_acid_metabolic_process_(GO:0010337)	5	13.27	0.0051
8h_UP	indole-containing_compound_metabolic_process_(GO:0042430)	10	12.39	7.67e-06
8h_UP	aromatic_amino_acid_family_biosynthetic_process_(GO:0009073)	14	12.1	4.26e-08
8h_UP	protein_complex_oligomerization_(GO:0051259)	9	11.95	3.78e-05
8h_UP	response_to_hydrogen_peroxide_(GO:0042542)	8	11.01	0.000218
8h_UP	aromatic_amino_acid_family_metabolic_process_(GO:0009072)	18	10.45	1.05e-09
8h_UP	regulation_of_response_to_osmotic_stress_(GO:0047484)	5	10.32	0.0117
8h_UP	regulation_of_response_to_red_or_far_red_light_(GO:2000030)	4	9.91	0.0454
8h_UP	pyridine-containing_compound_biosynthetic_process_(GO:0072525)	5	8.85	0.0193
8h_UP	ribosomal_subunit_export_from_nucleus_(GO:0000054)	5	8.45	0.0229
8h_UP	glycolytic_process_(GO:0006096)	15	8.32	5.85e-07
8h_UP	protein_refolding_(GO:0042026)	9	8.16	0.00041
8h_UP	pyridine-containing_compound_metabolic_process_(GO:0072524)	5	7.43	0.0361
8h_UP	protein-containing_complex_localization_(GO:0031503)	5	7.43	0.0359
8h_UP	nucleotide_phosphorylation_(GO:0046939)	15	7.24	2.39e-06
8h_UP	pyruvate_metabolic_process_(GO:0006090)	16	7	1.4e-06
8h_UP	response_to_water_deprivation_(GO:0009414)	12	6.86	6.97e-05
8h_UP	response_to_temperature_stimulus_(GO:0009266)	35	6.81	1.81e-14
8h_UP	response_to_acid_chemical_(GO:0001101)	12	6.28	0.00014
8h_UP	response_to_reactive_oxygen_species_(GO:0000302)	10	6.19	0.000895
8h_UP	chaperone_cofactor-dependent_protein_refolding_(GO:0051085)	8	6.19	0.00501
8h_UP	xenobiotic_transport_(GO:0042908)	8	5.95	0.00614
8h_UP	nucleoside_diphosphate_metabolic_process_(GO:0009132)	15	5.93	1.9e-05
8h_UP	response_to_wounding_(GO:0009611)	11	5.93	0.000531
8h_UP	export_across_plasma_membrane_(GO:0140115)	8	5.83	0.00687
8h_UP	'de_novo'_protein_folding_(GO:0006458)	8	5.61	0.00846
8h_UP	ethylene-activated_signaling_pathway_(GO:0009873)	8	5.51	0.00924
8h_UP	response_to_inorganic_substance_(GO:0010035)	24	5.47	4.21e-08
8h_UP	response_to_ethylene_(GO:0009723)	10	5.09	0.00326
8h_UP	glutathione_metabolic_process_(GO:0006749)	13	5.03	0.000425
8h_UP	protein_folding_(GO:0006457)	27	4.99	2.23e-08
8h_UP	dicarboxylic_acid_metabolic_process_(GO:0043648)	10	4.83	0.00473
8h_UP	chaperone-mediated_protein_folding_(GO:0061077)	9	4.78	0.00981
8h_UP	amine_metabolic_process_(GO:0009308)	11	4.65	0.00309
8h_UP	alpha-amino_acid_metabolic_process_(GO:1901605)	26	4.39	4.38e-07
8h_UP	cellular_modified_amino_acid_metabolic_process_(GO:0006575)	14	4	0.00162
8h_UP	ATP_metabolic_process_(GO:0046034)	17	3.88	0.00042
8h_UP	regulation_of_response_to_stress_(GO:0080134)	15	3.87	0.00126
8h_UP	organic_acid_catabolic_process_(GO:0016054)	11	3.68	0.0154
8h_UP	hexose_metabolic_process_(GO:0019318)	11	3.65	0.0157
8h_UP	organic_acid_metabolic_process_(GO:0006082)	73	3.6	2.73e-16
8h_UP	response_to_oxygen-containing_compound_(GO:1901700)	36	3.36	3.49e-07
8h_UP	monocarboxylic_acid_metabolic_process_(GO:0032787)	29	3.35	8.2e-06
8h_UP	sulfur_compound_metabolic_process_(GO:0006790)	24	3.32	9.03e-05
8h_UP	small_molecule_biosynthetic_process_(GO:0044283)	42	3.21	5.82e-08
8h_UP	small_molecule_catabolic_process_(GO:0044282)	15	3.2	0.00693
8h_UP	monosaccharide_metabolic_process_(GO:0005996)	12	3.05	0.0353
8h_UP	regulation_of_response_to_stimulus_(GO:0048583)	21	2.98	0.0013
8h_UP	purine-containing_compound_metabolic_process_(GO:0072521)	18	2.97	0.00423
8h_UP	carbohydrate_catabolic_process_(GO:0016052)	19	2.95	0.00314
8h_UP	response_to_abiotic_stimulus_(GO:0009628)	51	2.88	3.07e-08
8h_UP	response_to_chemical_(GO:0042221)	84	2.87	5.4e-14
8h_UP	small_molecule_metabolic_process_(GO:0044281)	96	2.81	1.37e-15
8h_UP	generation_of_precursor_metabolites_and_energy_(GO:0006091)	34	2.68	6.36e-05
8h_UP	response_to_organic_substance_(GO:0010033)	43	2.43	4.46e-05
8h_UP	nucleobase-containing_small_molecule_metabolic_process_(GO:0055086)	23	2.34	0.0127
8h_UP	protein_phosphorylation_(GO:0006468)	77	2.14	4.43e-07
8h_UP	phosphate-containing_compound_metabolic_process_(GO:0006796)	128	2.1	5.57e-12
8h_UP	phosphorus_metabolic_process_(GO:0006793)	128	2.08	1.17e-11
8h_UP	transmembrane_transport_(GO:0055085)	63	1.86	0.00043
8h_UP	cell_communication_(GO:0007154)	54	1.82	0.00257
8h_UP	aromatic_compound_biosynthetic_process_(GO:0019438)	36	1.82	0.0328
8h_UP	response_to_stimulus_(GO:0050896)	164	1.8	1.68e-10
8h_UP	carbohydrate_metabolic_process_(GO:0005975)	43	1.79	0.0152
8h_UP	cellular_response_to_stimulus_(GO:0051716)	86	1.78	7.1e-05
8h_UP	signaling_(GO:0023052)	46	1.76	0.0164
8h_UP	response_to_stress_(GO:0006950)	85	1.66	0.000652
8h_UP	organonitrogen_compound_biosynthetic_process_(GO:1901566)	55	1.6	0.0392
8h_UP	organonitrogen_compound_metabolic_process_(GO:1901564)	204	1.45	7.51e-06
8h_UP	localization_(GO:0051179)	92	1.42	0.0391
8h_UP	cellular_process_(GO:0009987)	453	1.42	8.5e-16
8h_UP	biological_process_(GO:0008150)	578	1.34	5.1e-18
8h_UP	cellular_metabolic_process_(GO:0044237)	300	1.32	1.02e-05
8h_UP	metabolic_process_(GO:0008152)	330	1.28	4.41e-05
8h_UP	organic_substance_metabolic_process_(GO:0071704)	299	1.26	0.000412
8h_UP	nucleic_acid_metabolic_process_(GO:0090304)	26	0.52	0.00914
8h_UP	cellular_macromolecule_biosynthetic_process_(GO:0034645)	18	0.5	0.0442
8h_UP	macromolecule_biosynthetic_process_(GO:0009059)	18	0.48	0.0294
8h_UP	vesicle-mediated_transport_(GO:0016192)	2	0.17	0.0461
16h_UP	L-serine_biosynthetic_process_(GO:0006564)	5	26.35	0.000561
16h_UP	alternative_respiration_(GO:0010230)	3	22.13	0.0323
16h_UP	chorismate_biosynthetic_process_(GO:0009423)	6	20.12	0.000238
16h_UP	glutamate_catabolic_process_(GO:0006538)	4	18.44	0.00861
16h_UP	response_to_hydrogen_peroxide_(GO:0042542)	10	13.66	3.94e-06
16h_UP	indole-containing_compound_metabolic_process_(GO:0042430)	11	13.52	9.45e-07
16h_UP	dicarboxylic_acid_catabolic_process_(GO:0043649)	4	13.41	0.02
16h_UP	positive_regulation_of_response_to_salt_stress_(GO:1901002)	4	12.3	0.0251
16h_UP	aromatic_amino_acid_family_biosynthetic_process_(GO:0009073)	14	12.01	3.75e-08
16h_UP	protein_complex_oligomerization_(GO:0051259)	9	11.86	3.94e-05
16h_UP	pyridine-containing_compound_biosynthetic_process_(GO:0072525)	6	10.54	0.0029
16h_UP	aromatic_amino_acid_family_metabolic_process_(GO:0009072)	17	9.8	7.34e-09
16h_UP	cellular_biogenic_amine_metabolic_process_(GO:0006576)	13	9.59	1.26e-06
16h_UP	pyridine-containing_compound_metabolic_process_(GO:0072524)	6	8.85	0.00617
16h_UP	xenobiotic_transport_(GO:0042908)	10	7.38	0.000261
16h_UP	export_across_plasma_membrane_(GO:0140115)	10	7.23	0.0003
16h_UP	protein_refolding_(GO:0042026)	8	7.2	0.00201
16h_UP	cellular_response_to_unfolded_protein_(GO:0034620)	7	7.17	0.00554
16h_UP	chaperone_cofactor-dependent_protein_refolding_(GO:0051085)	9	6.92	0.000994
16h_UP	ethylene-activated_signaling_pathway_(GO:0009873)	10	6.83	0.000431
16h_UP	response_to_reactive_oxygen_species_(GO:0000302)	11	6.76	0.000195
16h_UP	response_to_temperature_stimulus_(GO:0009266)	34	6.57	9.18e-14
16h_UP	'de_novo'_protein_folding_(GO:0006458)	9	6.26	0.00182
16h_UP	dicarboxylic_acid_metabolic_process_(GO:0043648)	13	6.23	6.76e-05
16h_UP	alpha-amino_acid_metabolic_process_(GO:1901605)	37	6.2	2.97e-14
16h_UP	response_to_ethylene_(GO:0009723)	12	6.06	0.000196
16h_UP	glycolytic_process_(GO:0006096)	11	6.06	0.000425
16h_UP	response_to_water_deprivation_(GO:0009414)	10	5.67	0.00149
16h_UP	amine_metabolic_process_(GO:0009308)	13	5.45	0.000204
16h_UP	response_to_inorganic_substance_(GO:0010035)	24	5.43	3.87e-08
16h_UP	nucleotide_phosphorylation_(GO:0046939)	11	5.27	0.00113
16h_UP	chaperone-mediated_protein_folding_(GO:0061077)	10	5.27	0.00239
16h_UP	pyruvate_metabolic_process_(GO:0006090)	12	5.21	0.000601
16h_UP	response_to_acid_chemical_(GO:0001101)	10	5.2	0.00261
16h_UP	response_to_wounding_(GO:0009611)	9	4.81	0.00907
16h_UP	organic_acid_catabolic_process_(GO:0016054)	14	4.65	0.000412
16h_UP	protein_folding_(GO:0006457)	25	4.59	3.43e-07
16h_UP	amino_acid_transport_(GO:0006865)	10	4.39	0.00824
16h_UP	nucleoside_diphosphate_metabolic_process_(GO:0009132)	11	4.32	0.00485
16h_UP	organic_acid_biosynthetic_process_(GO:0016053)	40	4.13	1.52e-10
16h_UP	small_molecule_catabolic_process_(GO:0044282)	19	4.03	8.79e-05
16h_UP	organic_acid_metabolic_process_(GO:0006082)	79	3.86	1.16e-19
16h_UP	small_molecule_biosynthetic_process_(GO:0044283)	50	3.79	5.07e-12
16h_UP	phosphorelay_signal_transduction_system_(GO:0000160)	11	3.66	0.0157
16h_UP	hexose_metabolic_process_(GO:0019318)	11	3.62	0.0167
16h_UP	detoxification_(GO:0098754)	24	3.29	9.74e-05
16h_UP	monosaccharide_metabolic_process_(GO:0005996)	13	3.28	0.0134
16h_UP	cellular_modified_amino_acid_metabolic_process_(GO:0006575)	11	3.12	0.0449
16h_UP	small_molecule_metabolic_process_(GO:0044281)	107	3.11	2.46e-20
16h_UP	response_to_oxygen-containing_compound_(GO:1901700)	33	3.06	8.07e-06
16h_UP	sulfur_compound_metabolic_process_(GO:0006790)	22	3.02	0.000699
16h_UP	response_to_chemical_(GO:0042221)	82	2.78	4.79e-13
16h_UP	response_to_oxidative_stress_(GO:0006979)	20	2.74	0.00453
16h_UP	response_to_abiotic_stimulus_(GO:0009628)	48	2.69	5.4e-07
16h_UP	generation_of_precursor_metabolites_and_energy_(GO:0006091)	34	2.66	7.22e-05
16h_UP	monocarboxylic_acid_metabolic_process_(GO:0032787)	23	2.63	0.00263
16h_UP	carbohydrate_catabolic_process_(GO:0016052)	17	2.62	0.0196
16h_UP	protein_phosphorylation_(GO:0006468)	81	2.24	1.85e-08
16h_UP	phosphate-containing_compound_metabolic_process_(GO:0006796)	135	2.2	2.81e-14
16h_UP	phosphorus_metabolic_process_(GO:0006793)	135	2.17	7.03e-14
16h_UP	transmembrane_transport_(GO:0055085)	74	2.17	4.26e-07
16h_UP	response_to_endogenous_stimulus_(GO:0009719)	29	2.09	0.0145
16h_UP	carbohydrate_metabolic_process_(GO:0005975)	48	1.98	0.000992
16h_UP	aromatic_compound_biosynthetic_process_(GO:0019438)	38	1.9	0.0146
16h_UP	organic_cyclic_compound_biosynthetic_process_(GO:1901362)	42	1.85	0.0108
16h_UP	response_to_stimulus_(GO:0050896)	165	1.8	1.57e-10
16h_UP	organonitrogen_compound_biosynthetic_process_(GO:1901566)	60	1.74	0.00362
16h_UP	response_to_stress_(GO:0006950)	88	1.7	0.000192
16h_UP	cellular_response_to_stimulus_(GO:0051716)	79	1.62	0.00276
16h_UP	localization_(GO:0051179)	105	1.61	0.000225
16h_UP	organonitrogen_compound_metabolic_process_(GO:1901564)	216	1.52	5.95e-08
16h_UP	regulation_of_transcription,_DNA-templated_(GO:0006355)	80	1.48	0.0247
16h_UP	cellular_process_(GO:0009987)	456	1.41	4.16e-16
16h_UP	biosynthetic_process_(GO:0009058)	99	1.41	0.0311
16h_UP	cellular_biosynthetic_process_(GO:0044249)	91	1.41	0.0458
16h_UP	biological_process_(GO:0008150)	601	1.38	1.26e-23
16h_UP	cellular_metabolic_process_(GO:0044237)	302	1.32	1.19e-05
16h_UP	metabolic_process_(GO:0008152)	332	1.28	4.66e-05
16h_UP	organic_substance_metabolic_process_(GO:0071704)	301	1.26	0.000417
16h_UP	primary_metabolic_process_(GO:0044238)	271	1.21	0.0242
16h_UP	nucleobase-containing_compound_metabolic_process_(GO:0006139)	37	0.61	0.0463
16h_UP	cellular_macromolecule_biosynthetic_process_(GO:0034645)	17	0.47	0.0251
16h_UP	macromolecule_biosynthetic_process_(GO:0009059)	17	0.45	0.0131
16h_UP	gene_expression_(GO:0010467)	21	0.45	0.00206
16h_UP	organelle_organization_(GO:0006996)	14	0.43	0.0144
16h_UP	RNA_metabolic_process_(GO:0016070)	15	0.39	0.00164
16h_UP	nucleic_acid_metabolic_process_(GO:0090304)	17	0.33	7.01e-06
16h_UP	DNA_metabolic_process_(GO:0006259)	2	0.16	0.0247
16h_UP	cellular_response_to_DNA_damage_stimulus_(GO:0006974)	1	0.09	0.0247
16h_UP	vesicle-mediated_transport_(GO:0016192)	1	0.08	0.00644
20h_UP	L-serine_biosynthetic_process_(GO:0006564)	5	35.96	0.000124
20h_UP	chorismate_biosynthetic_process_(GO:0009423)	5	22.88	0.000519
20h_UP	peptidyl-proline_hydroxylation_to_4-hydroxy-L-proline_(GO:0018401)	3	16.78	0.0448
20h_UP	protein_complex_oligomerization_(GO:0051259)	8	14.38	2.81e-05
20h_UP	indole-containing_compound_metabolic_process_(GO:0042430)	8	13.42	4.25e-05
20h_UP	response_to_hydrogen_peroxide_(GO:0042542)	7	13.05	0.000202
20h_UP	pyridine-containing_compound_biosynthetic_process_(GO:0072525)	5	11.99	0.00563
20h_UP	pentose-phosphate_shunt_(GO:0006098)	4	10.6	0.0309
20h_UP	aromatic_amino_acid_family_metabolic_process_(GO:0009072)	13	10.22	3.19e-07
20h_UP	pyridine-containing_compound_metabolic_process_(GO:0072524)	5	10.07	0.0102
20h_UP	protein_refolding_(GO:0042026)	8	9.82	0.000243
20h_UP	cellular_response_to_unfolded_protein_(GO:0034620)	7	9.79	0.0009
20h_UP	rhythmic_process_(GO:0048511)	7	9.52	0.00103
20h_UP	response_to_heat_(GO:0009408)	19	9.47	5.31e-10
20h_UP	chaperone_cofactor-dependent_protein_refolding_(GO:0051085)	9	9.44	9.76e-05
20h_UP	nucleotide_phosphorylation_(GO:0046939)	14	9.15	2.86e-07
20h_UP	oxylipin_biosynthetic_process_(GO:0031408)	4	9.15	0.0473
20h_UP	cellular_biogenic_amine_metabolic_process_(GO:0006576)	9	9.06	0.000125
20h_UP	pyruvate_metabolic_process_(GO:0006090)	15	8.88	1.22e-07
20h_UP	'de_novo'_protein_folding_(GO:0006458)	9	8.55	0.00018
20h_UP	NADP_metabolic_process_(GO:0006739)	5	8.39	0.0193
20h_UP	chaperone-mediated_protein_folding_(GO:0061077)	10	7.19	0.0002
20h_UP	dicarboxylic_acid_metabolic_process_(GO:0043648)	11	7.19	7.91e-05
20h_UP	protein_folding_(GO:0006457)	25	6.26	7.31e-10
20h_UP	serine_family_amino_acid_metabolic_process_(GO:0009069)	6	6.04	0.0253
20h_UP	response_to_reactive_oxygen_species_(GO:0000302)	7	5.87	0.0124
20h_UP	organophosphate_ester_transport_(GO:0015748)	6	5.81	0.0303
20h_UP	protein_autophosphorylation_(GO:0046777)	8	5.67	0.00663
20h_UP	ethylene-activated_signaling_pathway_(GO:0009873)	6	5.59	0.0353
20h_UP	alpha-amino_acid_metabolic_process_(GO:1901605)	23	5.26	7.16e-08
20h_UP	amine_metabolic_process_(GO:0009308)	9	5.15	0.00523
20h_UP	response_to_ethylene_(GO:0009723)	7	4.83	0.0313
20h_UP	nucleotide_metabolic_process_(GO:0009117)	26	4.76	4.64e-08
20h_UP	response_to_inorganic_substance_(GO:0010035)	15	4.63	0.000146
20h_UP	transmembrane_receptor_protein_serine/threonine_kinase_signaling_pathway_(GO:0007178)	8	4.63	0.0194
20h_UP	enzyme_linked_receptor_protein_signaling_pathway_(GO:0007167)	8	4.63	0.0193
20h_UP	response_to_oomycetes_(GO:0002239)	8	4.58	0.0204
20h_UP	defense_response_to_oomycetes_(GO:0002229)	8	4.58	0.0202
20h_UP	carboxylic_acid_biosynthetic_process_(GO:0046394)	31	4.55	3.49e-09
20h_UP	response_to_bacterium_(GO:0009617)	14	4.55	0.000329
20h_UP	purine-containing_compound_metabolic_process_(GO:0072521)	20	4.47	7.41e-06
20h_UP	ATP_metabolic_process_(GO:0046034)	14	4.32	0.000548
20h_UP	monocarboxylic_acid_metabolic_process_(GO:0032787)	26	4.06	6.88e-07
20h_UP	organic_acid_metabolic_process_(GO:0006082)	60	4.01	5.67e-16
20h_UP	carbohydrate_catabolic_process_(GO:0016052)	18	3.79	0.000201
20h_UP	nucleobase-containing_small_molecule_metabolic_process_(GO:0055086)	27	3.72	1.82e-06
20h_UP	protein_phosphorylation_(GO:0006468)	98	3.7	1.24e-24
20h_UP	small_molecule_biosynthetic_process_(GO:0044283)	35	3.63	4.59e-08
20h_UP	small_molecule_catabolic_process_(GO:0044282)	12	3.47	0.0119
20h_UP	small_molecule_metabolic_process_(GO:0044281)	86	3.41	3.53e-19
20h_UP	metal_ion_transport_(GO:0030001)	14	3.31	0.00691
20h_UP	phosphate-containing_compound_metabolic_process_(GO:0006796)	144	3.21	3.37e-31
20h_UP	phosphorus_metabolic_process_(GO:0006793)	144	3.17	9.29e-31
20h_UP	cell_surface_receptor_signaling_pathway_(GO:0007166)	13	3.1	0.0178
20h_UP	response_to_biotic_stimulus_(GO:0009607)	18	3.04	0.00266
20h_UP	response_to_oxygen-containing_compound_(GO:1901700)	24	3.04	0.0002
20h_UP	organic_hydroxy_compound_metabolic_process_(GO:1901615)	13	3.02	0.0215
20h_UP	generation_of_precursor_metabolites_and_energy_(GO:0006091)	28	2.99	5.34e-05
20h_UP	intracellular_signal_transduction_(GO:0035556)	19	2.9	0.00301
20h_UP	response_to_abiotic_stimulus_(GO:0009628)	37	2.83	4.15e-06
20h_UP	biological_process_involved_in_interspecies_interaction_between_organisms_(GO:0044419)	17	2.82	0.00858
20h_UP	response_to_chemical_(GO:0042221)	58	2.68	8.74e-09
20h_UP	response_to_external_stimulus_(GO:0009605)	21	2.63	0.00458
20h_UP	response_to_organic_substance_(GO:0010033)	34	2.6	7.44e-05
20h_UP	carbohydrate_metabolic_process_(GO:0005975)	45	2.54	3.88e-06
20h_UP	cell_communication_(GO:0007154)	53	2.43	1.16e-06
20h_UP	transmembrane_transport_(GO:0055085)	60	2.4	1.59e-07
20h_UP	carbohydrate_derivative_metabolic_process_(GO:1901135)	27	2.34	0.00367
20h_UP	signaling_(GO:0023052)	45	2.34	2.86e-05
20h_UP	cellular_response_to_stimulus_(GO:0051716)	76	2.13	1.86e-07
20h_UP	aromatic_compound_biosynthetic_process_(GO:0019438)	31	2.12	0.00696
20h_UP	response_to_stimulus_(GO:0050896)	136	2.02	2.23e-12
20h_UP	organic_cyclic_compound_biosynthetic_process_(GO:1901362)	33	1.98	0.015
20h_UP	organonitrogen_compound_metabolic_process_(GO:1901564)	197	1.9	1.78e-16
20h_UP	macromolecule_modification_(GO:0043412)	123	1.88	4.48e-09
20h_UP	response_to_stress_(GO:0006950)	70	1.85	9.38e-05
20h_UP	localization_(GO:0051179)	81	1.69	0.000294
20h_UP	cellular_protein_metabolic_process_(GO:0044267)	129	1.66	1.28e-06
20h_UP	cellular_process_(GO:0009987)	390	1.65	1.08e-29
20h_UP	protein_metabolic_process_(GO:0019538)	134	1.56	2.29e-05
20h_UP	cellular_metabolic_process_(GO:0044237)	259	1.55	5.18e-12
20h_UP	organic_substance_metabolic_process_(GO:0071704)	269	1.54	1.67e-12
20h_UP	biological_process_(GO:0008150)	479	1.5	4.47e-31
20h_UP	nitrogen_compound_metabolic_process_(GO:0006807)	207	1.5	1.12e-07
20h_UP	primary_metabolic_process_(GO:0044238)	246	1.49	1.14e-09
20h_UP	metabolic_process_(GO:0008152)	284	1.49	1.06e-11
20h_UP	cellular_macromolecule_metabolic_process_(GO:0044260)	138	1.34	0.0139
20h_UP	macromolecule_biosynthetic_process_(GO:0009059)	11	0.4	0.0229
20h_UP	cellular_macromolecule_biosynthetic_process_(GO:0034645)	10	0.38	0.0142
20h_UP	gene_expression_(GO:0010467)	11	0.32	0.000331
20h_UP	RNA_metabolic_process_(GO:0016070)	8	0.28	0.000657
20h_UP	RNA_processing_(GO:0006396)	4	0.26	0.0447
20h_UP	nucleic_acid_metabolic_process_(GO:0090304)	9	0.24	3.79e-06
24h_UP	L-serine_biosynthetic_process_(GO:0006564)	5	35.85	0.000143
24h_UP	chorismate_biosynthetic_process_(GO:0009423)	6	27.38	4.83e-05
24h_UP	positive_regulation_of_flower_development_(GO:0009911)	3	21.51	0.0281
24h_UP	peptidyl-proline_hydroxylation_to_4-hydroxy-L-proline_(GO:0018401)	3	16.73	0.0464
24h_UP	protein_complex_oligomerization_(GO:0051259)	7	12.55	0.00028
24h_UP	pyridine-containing_compound_biosynthetic_process_(GO:0072525)	5	11.95	0.00621
24h_UP	indole-containing_compound_metabolic_process_(GO:0042430)	7	11.71	0.000398
24h_UP	response_to_hydrogen_peroxide_(GO:0042542)	6	11.15	0.00202
24h_UP	pentose-phosphate_shunt_(GO:0006098)	4	10.57	0.0323
24h_UP	nucleotide_phosphorylation_(GO:0046939)	16	10.43	5.39e-09
24h_UP	aromatic_amino_acid_family_metabolic_process_(GO:0009072)	13	10.19	3.04e-07
24h_UP	pyridine-containing_compound_metabolic_process_(GO:0072524)	5	10.04	0.0109
24h_UP	protein_refolding_(GO:0042026)	8	9.79	0.00028
24h_UP	cellular_biogenic_amine_metabolic_process_(GO:0006576)	9	9.03	0.000147
24h_UP	pyruvate_metabolic_process_(GO:0006090)	15	8.86	1.11e-07
24h_UP	NADP_metabolic_process_(GO:0006739)	5	8.37	0.0208
24h_UP	glucose_metabolic_process_(GO:0006006)	7	8.17	0.00258
24h_UP	glucose_6-phosphate_metabolic_process_(GO:0051156)	5	8.1	0.0231
24h_UP	response_to_heat_(GO:0009408)	16	7.95	1.23e-07
24h_UP	chaperone_cofactor-dependent_protein_refolding_(GO:0051085)	7	7.32	0.00467
24h_UP	cellular_response_to_unfolded_protein_(GO:0034620)	5	6.97	0.0388
24h_UP	'de_novo'_protein_folding_(GO:0006458)	7	6.63	0.00755
24h_UP	ethylene-activated_signaling_pathway_(GO:0009873)	7	6.51	0.00801
24h_UP	chaperone-mediated_protein_folding_(GO:0061077)	9	6.45	0.0013
24h_UP	protein_folding_(GO:0006457)	24	5.99	3.86e-09
24h_UP	dicarboxylic_acid_metabolic_process_(GO:0043648)	9	5.87	0.00243
24h_UP	potassium_ion_transmembrane_transport_(GO:0071805)	7	5.86	0.013
24h_UP	response_to_reactive_oxygen_species_(GO:0000302)	7	5.86	0.0129
24h_UP	nucleotide_metabolic_process_(GO:0009117)	32	5.84	5.39e-12
24h_UP	response_to_ethylene_(GO:0009723)	8	5.5	0.00806
24h_UP	purine-containing_compound_metabolic_process_(GO:0072521)	24	5.35	2.15e-08
24h_UP	alpha-amino_acid_metabolic_process_(GO:1901605)	23	5.25	6.25e-08
24h_UP	amine_metabolic_process_(GO:0009308)	9	5.13	0.00588
24h_UP	protein_autophosphorylation_(GO:0046777)	7	4.95	0.0291
24h_UP	carboxylic_acid_biosynthetic_process_(GO:0046394)	32	4.68	9.77e-10
24h_UP	ATP_metabolic_process_(GO:0046034)	15	4.62	0.00017
24h_UP	nucleobase-containing_small_molecule_metabolic_process_(GO:0055086)	33	4.54	9.42e-10
24h_UP	organic_acid_metabolic_process_(GO:0006082)	62	4.13	4.52e-17
24h_UP	phosphorelay_signal_transduction_system_(GO:0000160)	9	4.07	0.022
24h_UP	monocarboxylic_acid_metabolic_process_(GO:0032787)	26	4.05	6.73e-07
24h_UP	small_molecule_biosynthetic_process_(GO:0044283)	38	3.92	1.26e-09
24h_UP	monosaccharide_metabolic_process_(GO:0005996)	11	3.78	0.0113
24h_UP	carbohydrate_catabolic_process_(GO:0016052)	18	3.78	0.000237
24h_UP	metal_ion_transport_(GO:0030001)	16	3.77	0.000746
24h_UP	small_molecule_metabolic_process_(GO:0044281)	95	3.75	5.13e-24
24h_UP	response_to_inorganic_substance_(GO:0010035)	12	3.7	0.00801
24h_UP	small_molecule_catabolic_process_(GO:0044282)	12	3.46	0.0127
24h_UP	phosphate-containing_compound_metabolic_process_(GO:0006796)	129	2.86	2.8e-23
24h_UP	protein_phosphorylation_(GO:0006468)	76	2.86	6.93e-13
24h_UP	phosphorus_metabolic_process_(GO:0006793)	129	2.83	7.06e-23
24h_UP	generation_of_precursor_metabolites_and_energy_(GO:0006091)	26	2.77	0.00041
24h_UP	carbohydrate_derivative_metabolic_process_(GO:1901135)	32	2.76	5.28e-05
24h_UP	response_to_oxygen-containing_compound_(GO:1901700)	21	2.65	0.00465
24h_UP	response_to_chemical_(GO:0042221)	56	2.58	5.68e-08
24h_UP	aromatic_compound_biosynthetic_process_(GO:0019438)	37	2.52	7.42e-05
24h_UP	transmembrane_transport_(GO:0055085)	62	2.48	3.53e-08
24h_UP	organic_cyclic_compound_biosynthetic_process_(GO:1901362)	41	2.45	3.33e-05
24h_UP	cellular_carbohydrate_metabolic_process_(GO:0044262)	17	2.44	0.0331
24h_UP	response_to_organic_substance_(GO:0010033)	31	2.36	0.00109
24h_UP	carbohydrate_metabolic_process_(GO:0005975)	42	2.36	6.57e-05
24h_UP	response_to_abiotic_stimulus_(GO:0009628)	29	2.21	0.00585
24h_UP	organonitrogen_compound_biosynthetic_process_(GO:1901566)	50	1.97	0.000617
24h_UP	cell_communication_(GO:0007154)	41	1.87	0.00822
24h_UP	organonitrogen_compound_metabolic_process_(GO:1901564)	185	1.78	1.56e-12
24h_UP	cellular_aromatic_compound_metabolic_process_(GO:0006725)	90	1.76	3.28e-05
24h_UP	cellular_response_to_stimulus_(GO:0051716)	63	1.76	0.0016
24h_UP	organic_cyclic_compound_metabolic_process_(GO:1901360)	93	1.76	2.39e-05
24h_UP	response_to_stimulus_(GO:0050896)	118	1.75	4.56e-07
24h_UP	localization_(GO:0051179)	83	1.73	0.000137
24h_UP	cellular_process_(GO:0009987)	399	1.68	4.68e-32
24h_UP	response_to_stress_(GO:0006950)	63	1.66	0.00669
24h_UP	organic_substance_biosynthetic_process_(GO:1901576)	80	1.63	0.00146
24h_UP	biosynthetic_process_(GO:0009058)	84	1.63	0.000919
24h_UP	macromolecule_modification_(GO:0043412)	105	1.6	0.000155
24h_UP	cellular_metabolic_process_(GO:0044237)	268	1.6	2.9e-14
24h_UP	heterocycle_metabolic_process_(GO:0046483)	76	1.55	0.00808
24h_UP	organic_substance_metabolic_process_(GO:0071704)	271	1.55	8.48e-13
24h_UP	nitrogen_compound_metabolic_process_(GO:0006807)	214	1.54	3.73e-09
24h_UP	metabolic_process_(GO:0008152)	288	1.51	1.55e-12
24h_UP	primary_metabolic_process_(GO:0044238)	246	1.49	1.6e-09
24h_UP	biological_process_(GO:0008150)	471	1.47	2.32e-27
24h_UP	cellular_nitrogen_compound_metabolic_process_(GO:0034641)	87	1.44	0.0239
24h_UP	cellular_protein_metabolic_process_(GO:0044267)	110	1.41	0.0109

## Sheet: GO down-regulated Bd21
Group	GO_biological_process	Gene_number	Fold_enrichment	FDR
0h_DWN	photosynthesis,_light_harvesting_(GO:0009765)	17	25.98	1.55e-13
0h_DWN	protein-chromophore_linkage_(GO:0018298)	16	12.45	2.06e-09
0h_DWN	pigment_biosynthetic_process_(GO:0046148)	21	12.14	3.96e-12
0h_DWN	tetrapyrrole_biosynthetic_process_(GO:0033014)	12	11.67	1.42e-06
0h_DWN	pigment_metabolic_process_(GO:0042440)	21	10.1	4.42e-11
0h_DWN	tetrapyrrole_metabolic_process_(GO:0033013)	12	8.28	2.99e-05
0h_DWN	photosynthesis_(GO:0015979)	40	7.78	7.45e-18
0h_DWN	response_to_light_stimulus_(GO:0009416)	32	5.66	3.6e-11
0h_DWN	plant-type_cell_wall_biogenesis_(GO:0009832)	10	4.41	0.0241
0h_DWN	chloroplast_organization_(GO:0009658)	14	4.02	0.00496
0h_DWN	plant-type_cell_wall_organization_or_biogenesis_(GO:0071669)	13	3.97	0.00918
0h_DWN	plastid_organization_(GO:0009657)	15	3.61	0.00799
0h_DWN	generation_of_precursor_metabolites_and_energy_(GO:0006091)	35	3.18	2.8e-06
0h_DWN	cell_wall_organization_or_biogenesis_(GO:0071554)	21	2.79	0.00881
0h_DWN	carboxylic_acid_biosynthetic_process_(GO:0046394)	22	2.74	0.00772
0h_DWN	response_to_abiotic_stimulus_(GO:0009628)	41	2.67	1.52e-05
0h_DWN	monocarboxylic_acid_metabolic_process_(GO:0032787)	20	2.66	0.0195
0h_DWN	small_molecule_biosynthetic_process_(GO:0044283)	26	2.29	0.0311
0h_DWN	carbohydrate_metabolic_process_(GO:0005975)	43	2.06	0.00377
0h_DWN	transmembrane_transport_(GO:0055085)	60	2.04	0.000106
0h_DWN	lipid_metabolic_process_(GO:0006629)	39	1.98	0.0189
0h_DWN	localization_(GO:0051179)	84	1.49	0.0433
0h_DWN	biological_process_(GO:0008150)	486	1.29	1.01e-11
0h_DWN	metabolic_process_(GO:0008152)	289	1.29	0.000222
0h_DWN	organic_substance_metabolic_process_(GO:0071704)	257	1.25	0.00966
0h_DWN	cellular_process_(GO:0009987)	343	1.23	0.000574
8h_DWN	photosynthesis,_light_harvesting_(GO:0009765)	17	26.64	5.14e-14
8h_DWN	protein-chromophore_linkage_(GO:0018298)	17	13.56	1.8e-10
8h_DWN	rhythmic_process_(GO:0048511)	10	11.86	2.11e-05
8h_DWN	chlorophyll_biosynthetic_process_(GO:0015995)	6	11.45	0.0071
8h_DWN	carbon_fixation_(GO:0015977)	5	10.45	0.0315
8h_DWN	circadian_rhythm_(GO:0007623)	6	8.78	0.0193
8h_DWN	chlorophyll_metabolic_process_(GO:0015994)	7	7.88	0.0115
8h_DWN	photosynthesis_(GO:0015979)	32	6.38	1.96e-12
8h_DWN	tetrapyrrole_metabolic_process_(GO:0033013)	8	5.66	0.0226
8h_DWN	response_to_light_stimulus_(GO:0009416)	28	5.08	8.62e-09
8h_DWN	pigment_metabolic_process_(GO:0042440)	9	4.44	0.042
8h_DWN	generation_of_precursor_metabolites_and_energy_(GO:0006091)	34	3.17	4.85e-06
8h_DWN	carbohydrate_metabolic_process_(GO:0005975)	62	3.05	5.18e-11
8h_DWN	polysaccharide_metabolic_process_(GO:0005976)	21	2.73	0.0114
8h_DWN	cell_wall_organization_or_biogenesis_(GO:0071554)	20	2.73	0.0159
8h_DWN	response_to_abiotic_stimulus_(GO:0009628)	35	2.33	0.00233
8h_DWN	amide_biosynthetic_process_(GO:0043604)	29	2.09	0.0412
8h_DWN	organonitrogen_compound_biosynthetic_process_(GO:1901566)	55	1.89	0.00329
8h_DWN	organic_substance_biosynthetic_process_(GO:1901576)	96	1.71	0.00016
8h_DWN	biosynthetic_process_(GO:0009058)	101	1.71	7.9e-05
8h_DWN	phosphorus_metabolic_process_(GO:0006793)	81	1.55	0.0197
8h_DWN	phosphate-containing_compound_metabolic_process_(GO:0006796)	78	1.51	0.042
8h_DWN	metabolic_process_(GO:0008152)	325	1.49	7.86e-13
8h_DWN	organic_substance_metabolic_process_(GO:0071704)	291	1.45	7.74e-10
8h_DWN	organonitrogen_compound_metabolic_process_(GO:1901564)	172	1.44	0.000196
8h_DWN	protein_metabolic_process_(GO:0019538)	139	1.41	0.00841
8h_DWN	primary_metabolic_process_(GO:0044238)	265	1.4	4.89e-07
8h_DWN	biological_process_(GO:0008150)	509	1.39	7.93e-21
8h_DWN	cellular_process_(GO:0009987)	371	1.37	2.18e-10
8h_DWN	cellular_metabolic_process_(GO:0044237)	256	1.33	9.75e-05
8h_DWN	nucleic_acid_metabolic_process_(GO:0090304)	18	0.42	0.00541
8h_DWN	protein_modification_by_small_protein_conjugation_or_removal_(GO:0070647)	6	0.29	0.0415
8h_DWN	modification-dependent_macromolecule_catabolic_process_(GO:0043632)	1	0.09	0.0292
16h_dwn	arabinan_catabolic_process_(GO:0031222)	5	17.87	0.00352
16h_dwn	arabinan_metabolic_process_(GO:0031221)	5	17.87	0.00346
16h_dwn	cutin_biosynthetic_process_(GO:0010143)	7	11.26	0.0014
16h_dwn	microtubule-based_movement_(GO:0007018)	18	10.53	2.27e-09
16h_dwn	water_transport_(GO:0006833)	7	8.66	0.00397
16h_dwn	fluid_transport_(GO:0042044)	7	8.66	0.00391
16h_dwn	DNA_replication_initiation_(GO:0006270)	5	8.47	0.0345
16h_dwn	movement_of_cell_or_subcellular_component_(GO:0006928)	19	8.37	1.5e-08
16h_dwn	lignin_catabolic_process_(GO:0046274)	7	7.77	0.00621
16h_dwn	cellulose_biosynthetic_process_(GO:0030244)	8	6.77	0.00488
16h_dwn	plant-type_cell_wall_biogenesis_(GO:0009832)	19	6.3	7.42e-07
16h_dwn	quinone_biosynthetic_process_(GO:1901663)	6	6.03	0.0446
16h_dwn	microtubule-based_process_(GO:0007017)	33	5.96	7.93e-12
16h_dwn	regulation_of_anatomical_structure_morphogenesis_(GO:0022603)	9	5.57	0.00627
16h_dwn	cellular_ketone_metabolic_process_(GO:0042180)	8	5.48	0.0141
16h_dwn	cell_wall_biogenesis_(GO:0042546)	24	4.77	8.23e-07
16h_dwn	pattern_specification_process_(GO:0007389)	8	4.44	0.0413
16h_dwn	cell_wall_organization_or_biogenesis_(GO:0071554)	43	4.3	2.19e-11
16h_dwn	cellular_polysaccharide_metabolic_process_(GO:0044264)	29	4.13	4.4e-07
16h_dwn	mitotic_cell_cycle_(GO:0000278)	25	4	6.38e-06
16h_dwn	cytoskeleton_organization_(GO:0007010)	24	4	1.15e-05
16h_dwn	phenylpropanoid_metabolic_process_(GO:0009698)	14	3.99	0.00305
16h_dwn	external_encapsulating_structure_organization_(GO:0045229)	28	3.78	3.16e-06
16h_dwn	cell_division_(GO:0051301)	17	3.65	0.00142
16h_dwn	polysaccharide_metabolic_process_(GO:0005976)	37	3.53	1.42e-07
16h_dwn	hydrogen_peroxide_catabolic_process_(GO:0042744)	18	3.51	0.00137
16h_dwn	secondary_metabolic_process_(GO:0019748)	16	3.39	0.00427
16h_dwn	reactive_oxygen_species_metabolic_process_(GO:0072593)	18	3.25	0.00305
16h_dwn	cell_cycle_(GO:0007049)	36	3.16	2.43e-06
16h_dwn	cellular_carbohydrate_metabolic_process_(GO:0044262)	34	3.13	6.55e-06
16h_dwn	carbohydrate_metabolic_process_(GO:0005975)	83	2.99	3e-14
16h_dwn	fatty_acid_metabolic_process_(GO:0006631)	16	2.99	0.0127
16h_dwn	regulation_of_developmental_process_(GO:0050793)	20	2.98	0.0034
16h_dwn	cellular_oxidant_detoxification_(GO:0098869)	19	2.87	0.00616
16h_dwn	anion_transport_(GO:0006820)	16	2.69	0.0317
16h_dwn	plant_organ_development_(GO:0099402)	17	2.56	0.0362
16h_dwn	lipid_metabolic_process_(GO:0006629)	50	1.91	0.00354
16h_dwn	protein_phosphorylation_(GO:0006468)	72	1.74	0.00154
16h_dwn	transmembrane_transport_(GO:0055085)	64	1.64	0.0129
16h_dwn	phosphorus_metabolic_process_(GO:0006793)	115	1.62	0.000144
16h_dwn	phosphate-containing_compound_metabolic_process_(GO:0006796)	111	1.58	0.000688
16h_dwn	cellular_component_organization_or_biogenesis_(GO:0071840)	100	1.5	0.00664
16h_dwn	cellular_component_organization_(GO:0016043)	84	1.49	0.0229
16h_dwn	biosynthetic_process_(GO:0009058)	117	1.45	0.00627
16h_dwn	organic_substance_biosynthetic_process_(GO:1901576)	110	1.44	0.0149
16h_dwn	metabolic_process_(GO:0008152)	426	1.43	1.38e-13
16h_dwn	cellular_process_(GO:0009987)	514	1.39	7.21e-16
16h_dwn	biological_process_(GO:0008150)	692	1.39	7.9e-28
16h_dwn	organic_substance_metabolic_process_(GO:0071704)	378	1.38	1.68e-09
16h_dwn	primary_metabolic_process_(GO:0044238)	337	1.31	1.31e-05
16h_dwn	cellular_metabolic_process_(GO:0044237)	342	1.31	1.33e-05
16h_dwn	RNA_metabolic_process_(GO:0016070)	18	0.41	0.00139
16h_dwn	RNA_processing_(GO:0006396)	7	0.29	0.00601
16h_dwn	protein_transport_(GO:0015031)	5	0.26	0.0142
16h_dwn	vesicle-mediated_transport_(GO:0016192)	1	0.07	0.00318
20h_DWN	fructose_1,6-bisphosphate_metabolic_process_(GO:0030388)	5	17.27	0.00391
20h_DWN	arabinan_catabolic_process_(GO:0031222)	4	13.82	0.0253
20h_DWN	arabinan_metabolic_process_(GO:0031221)	4	13.82	0.0251
20h_DWN	water_transport_(GO:0006833)	11	13.15	2.96e-06
20h_DWN	fluid_transport_(GO:0042044)	11	13.15	2.79e-06
20h_DWN	glycine_metabolic_process_(GO:0006544)	4	12.44	0.0315
20h_DWN	microtubule-based_movement_(GO:0007018)	19	10.74	5.25e-10
20h_DWN	double-strand_break_repair_via_break-induced_replication_(GO:0000727)	4	10.36	0.0477
20h_DWN	photorespiration_(GO:0009853)	7	9.89	0.00231
20h_DWN	DNA_replication_initiation_(GO:0006270)	6	9.82	0.00693
20h_DWN	carbon_fixation_(GO:0015977)	6	8.88	0.0102
20h_DWN	chlorophyll_biosynthetic_process_(GO:0015995)	6	8.11	0.0144
20h_DWN	movement_of_cell_or_subcellular_component_(GO:0006928)	19	8.09	2.64e-08
20h_DWN	monocarboxylic_acid_transport_(GO:0015718)	5	7.4	0.0443
20h_DWN	glucose_metabolic_process_(GO:0006006)	10	7.23	0.000624
20h_DWN	regulation_of_cell_division_(GO:0051302)	5	7.07	0.0489
20h_DWN	lignin_catabolic_process_(GO:0046274)	6	6.43	0.03
20h_DWN	chlorophyll_metabolic_process_(GO:0015994)	8	6.38	0.00678
20h_DWN	regulation_of_stomatal_movement_(GO:0010119)	6	6.22	0.0335
20h_DWN	microtubule-based_process_(GO:0007017)	35	6.11	1.05e-12
20h_DWN	photosynthesis,_light_reaction_(GO:0019684)	20	5.76	1.16e-06
20h_DWN	cellulose_biosynthetic_process_(GO:0030244)	7	5.73	0.0229
20h_DWN	response_to_light_intensity_(GO:0009642)	8	5.65	0.0124
20h_DWN	cellular_metabolic_compound_salvage_(GO:0043094)	8	5.08	0.0198
20h_DWN	photosynthesis_(GO:0015979)	35	4.95	1.55e-10
20h_DWN	plant-type_cell_wall_biogenesis_(GO:0009832)	14	4.49	0.00109
20h_DWN	mitotic_cell_cycle_(GO:0000278)	27	4.18	1.17e-06
20h_DWN	carbohydrate_transmembrane_transport_(GO:0034219)	8	4.15	0.047
20h_DWN	protein_peptidyl-prolyl_isomerization_(GO:0000413)	8	4.15	0.0466
20h_DWN	plastid_organization_(GO:0009657)	23	4.02	2.2e-05
20h_DWN	chloroplast_organization_(GO:0009658)	18	3.76	0.000665
20h_DWN	plant-type_cell_wall_organization_or_biogenesis_(GO:0071669)	16	3.55	0.0028
20h_DWN	cytoskeleton_organization_(GO:0007010)	22	3.54	0.000191
20h_DWN	cell_division_(GO:0051301)	17	3.52	0.00211
20h_DWN	phenylpropanoid_metabolic_process_(GO:0009698)	12	3.3	0.0249
20h_DWN	cell_wall_organization_or_biogenesis_(GO:0071554)	31	2.99	5.1e-05
20h_DWN	carbohydrate_catabolic_process_(GO:0016052)	23	2.99	0.00108
20h_DWN	monosaccharide_metabolic_process_(GO:0005996)	14	2.98	0.0247
20h_DWN	cell_cycle_(GO:0007049)	35	2.96	1.5e-05
20h_DWN	fatty_acid_metabolic_process_(GO:0006631)	16	2.89	0.017
20h_DWN	hydrogen_peroxide_catabolic_process_(GO:0042744)	15	2.83	0.0253
20h_DWN	carbohydrate_metabolic_process_(GO:0005975)	80	2.79	3.85e-12
20h_DWN	cellular_polysaccharide_metabolic_process_(GO:0044264)	20	2.75	0.00714
20h_DWN	cellular_carbohydrate_metabolic_process_(GO:0044262)	30	2.67	0.000485
20h_DWN	response_to_oxidative_stress_(GO:0006979)	23	2.66	0.00413
20h_DWN	generation_of_precursor_metabolites_and_energy_(GO:0006091)	40	2.64	2.84e-05
20h_DWN	reactive_oxygen_species_metabolic_process_(GO:0072593)	15	2.62	0.0441
20h_DWN	external_encapsulating_structure_organization_(GO:0045229)	20	2.61	0.0125
20h_DWN	anion_transport_(GO:0006820)	16	2.6	0.0348
20h_DWN	polysaccharide_metabolic_process_(GO:0005976)	28	2.58	0.00148
20h_DWN	electron_transport_chain_(GO:0022900)	21	2.53	0.0127
20h_DWN	carboxylic_acid_biosynthetic_process_(GO:0046394)	27	2.45	0.00421
20h_DWN	small_molecule_biosynthetic_process_(GO:0044283)	38	2.43	0.000376
20h_DWN	monocarboxylic_acid_metabolic_process_(GO:0032787)	24	2.32	0.016
20h_DWN	translation_(GO:0006412)	39	2.18	0.00216
20h_DWN	organic_acid_metabolic_process_(GO:0006082)	51	2.1	0.000374
20h_DWN	lipid_metabolic_process_(GO:0006629)	50	1.84	0.00603
20h_DWN	small_molecule_metabolic_process_(GO:0044281)	75	1.84	0.000199
20h_DWN	cellular_response_to_chemical_stimulus_(GO:0070887)	38	1.82	0.0332
20h_DWN	biosynthetic_process_(GO:0009058)	151	1.81	3.45e-09
20h_DWN	organic_substance_biosynthetic_process_(GO:1901576)	142	1.79	3.3e-08
20h_DWN	organonitrogen_compound_biosynthetic_process_(GO:1901566)	73	1.78	0.000746
20h_DWN	cellular_amide_metabolic_process_(GO:0043603)	44	1.77	0.0233
20h_DWN	transmembrane_transport_(GO:0055085)	71	1.76	0.00129
20h_DWN	response_to_chemical_(GO:0042221)	58	1.66	0.0194
20h_DWN	organelle_organization_(GO:0006996)	63	1.62	0.0197
20h_DWN	macromolecule_biosynthetic_process_(GO:0009059)	70	1.58	0.0196
20h_DWN	cellular_component_organization_or_biogenesis_(GO:0071840)	107	1.55	0.00154
20h_DWN	phosphorus_metabolic_process_(GO:0006793)	106	1.44	0.0172
20h_DWN	phosphate-containing_compound_metabolic_process_(GO:0006796)	104	1.43	0.023
20h_DWN	cellular_process_(GO:0009987)	544	1.42	1.55e-19
20h_DWN	metabolic_process_(GO:0008152)	431	1.4	5.8e-12
20h_DWN	biological_process_(GO:0008150)	704	1.36	2.05e-25
20h_DWN	cellular_metabolic_process_(GO:0044237)	358	1.32	2.28e-06
20h_DWN	organic_substance_metabolic_process_(GO:0071704)	370	1.31	2.75e-06
20h_DWN	primary_metabolic_process_(GO:0044238)	329	1.23	0.00238
20h_DWN	RNA_metabolic_process_(GO:0016070)	21	0.46	0.00545
20h_DWN	protein_modification_by_small_protein_conjugation_(GO:0032446)	7	0.28	0.00374
20h_DWN	protein_modification_by_small_protein_conjugation_or_removal_(GO:0070647)	7	0.24	0.000377
20h_DWN	mRNA_metabolic_process_(GO:0016071)	2	0.14	0.0143
20h_DWN	nucleic_acid_phosphodiester_bond_hydrolysis_(GO:0090305)	1	0.08	0.0133
20h_DWN	vesicle-mediated_transport_(GO:0016192)	1	0.07	0.00229
24h_DWN	plastid_translation_(GO:0032544)	5	23.2	0.00115
24h_DWN	fructose_1,6-bisphosphate_metabolic_process_(GO:0030388)	5	18.04	0.00256
24h_DWN	glycine_metabolic_process_(GO:0006544)	5	16.24	0.00325
24h_DWN	microtubule-based_movement_(GO:0007018)	24	14.17	2.83e-15
24h_DWN	photorespiration_(GO:0009853)	8	11.81	0.000207
24h_DWN	movement_of_cell_or_subcellular_component_(GO:0006928)	26	11.57	5.85e-15
24h_DWN	water_transport_(GO:0006833)	9	11.24	7.75e-05
24h_DWN	fluid_transport_(GO:0042044)	9	11.24	7.56e-05
24h_DWN	carbon_fixation_(GO:0015977)	7	10.83	0.00106
24h_DWN	cell_wall_assembly_(GO:0070726)	4	10.83	0.0387
24h_DWN	chlorophyll_biosynthetic_process_(GO:0015995)	6	8.47	0.0098
24h_DWN	microtubule-based_process_(GO:0007017)	44	8.03	1.74e-20
24h_DWN	cellulose_biosynthetic_process_(GO:0030244)	9	7.69	0.000723
24h_DWN	circadian_rhythm_(GO:0007623)	7	7.58	0.00537
24h_DWN	glucose_metabolic_process_(GO:0006006)	10	7.55	0.000306
24h_DWN	regulation_of_cell_division_(GO:0051302)	5	7.38	0.0379
24h_DWN	photosynthesis,_light_reaction_(GO:0019684)	23	6.92	3.13e-09
24h_DWN	glutamine_metabolic_process_(GO:0006541)	6	6.72	0.0225
24h_DWN	chlorophyll_metabolic_process_(GO:0015994)	8	6.66	0.00383
24h_DWN	starch_metabolic_process_(GO:0005982)	9	6.64	0.00177
24h_DWN	protein-chromophore_linkage_(GO:0018298)	11	6.5	0.000349
24h_DWN	regulation_of_stomatal_movement_(GO:0010119)	6	6.5	0.0257
24h_DWN	rhythmic_process_(GO:0048511)	7	6.14	0.0145
24h_DWN	regulation_of_cytoskeleton_organization_(GO:0051493)	9	6.09	0.00296
24h_DWN	photosynthesis_(GO:0015979)	41	6.05	2.44e-15
24h_DWN	cellular_metabolic_compound_salvage_(GO:0043094)	9	5.97	0.00328
24h_DWN	plant-type_cell_wall_biogenesis_(GO:0009832)	16	5.36	3.45e-05
24h_DWN	cytoskeleton_organization_(GO:0007010)	31	5.22	6.25e-10
24h_DWN	serine_family_amino_acid_metabolic_process_(GO:0009069)	8	5.2	0.0148
24h_DWN	cellular_ketone_metabolic_process_(GO:0042180)	7	4.84	0.0382
24h_DWN	mitotic_cell_cycle_(GO:0000278)	27	4.36	2.77e-07
24h_DWN	cell_division_(GO:0051301)	20	4.33	2.8e-05
24h_DWN	carbohydrate_transmembrane_transport_(GO:0034219)	8	4.33	0.0345
24h_DWN	actin_filament-based_process_(GO:0030029)	9	4.24	0.0221
24h_DWN	tetrapyrrole_metabolic_process_(GO:0033013)	8	4.19	0.0388
24h_DWN	actin_filament_organization_(GO:0007015)	8	4.12	0.0423
24h_DWN	cellular_polysaccharide_metabolic_process_(GO:0044264)	28	4.02	6.73e-07
24h_DWN	cell_wall_biogenesis_(GO:0042546)	20	4.01	7.61e-05
24h_DWN	response_to_light_stimulus_(GO:0009416)	29	3.89	6.76e-07
24h_DWN	nucleoside_diphosphate_phosphorylation_(GO:0006165)	9	3.85	0.0362
24h_DWN	nucleotide_phosphorylation_(GO:0046939)	9	3.8	0.0391
24h_DWN	carbohydrate_biosynthetic_process_(GO:0016051)	26	3.72	7.72e-06
24h_DWN	cell_wall_organization_or_biogenesis_(GO:0071554)	36	3.63	6.42e-08
24h_DWN	polysaccharide_metabolic_process_(GO:0005976)	37	3.57	6.06e-08
24h_DWN	cellular_carbohydrate_metabolic_process_(GO:0044262)	38	3.54	4.55e-08
24h_DWN	plastid_organization_(GO:0009657)	19	3.47	0.000672
24h_DWN	cell_cycle_(GO:0007049)	38	3.36	1.44e-07
24h_DWN	monosaccharide_metabolic_process_(GO:0005996)	15	3.34	0.00566
24h_DWN	anion_transmembrane_transport_(GO:0098656)	11	3.31	0.0339
24h_DWN	external_encapsulating_structure_organization_(GO:0045229)	24	3.27	0.000148
24h_DWN	regulation_of_cellular_component_organization_(GO:0051128)	14	3.27	0.011
24h_DWN	generation_of_precursor_metabolites_and_energy_(GO:0006091)	47	3.24	6.91e-09
24h_DWN	carbohydrate_metabolic_process_(GO:0005975)	89	3.24	1.44e-17
24h_DWN	anion_transport_(GO:0006820)	18	3.06	0.0036
24h_DWN	carbohydrate_catabolic_process_(GO:0016052)	22	2.99	0.00107
24h_DWN	alpha-amino_acid_metabolic_process_(GO:1901605)	18	2.66	0.0148
24h_DWN	small_molecule_biosynthetic_process_(GO:0044283)	33	2.21	0.00372
24h_DWN	translation_(GO:0006412)	37	2.16	0.00276
24h_DWN	organic_acid_metabolic_process_(GO:0006082)	49	2.11	0.000267
24h_DWN	response_to_abiotic_stimulus_(GO:0009628)	42	2.07	0.00175
24h_DWN	cellular_amide_metabolic_process_(GO:0043603)	46	1.94	0.00358
24h_DWN	small_molecule_metabolic_process_(GO:0044281)	72	1.84	0.000247
24h_DWN	ion_transport_(GO:0006811)	34	1.84	0.0433
24h_DWN	organic_substance_biosynthetic_process_(GO:1901576)	138	1.82	1.23e-08
24h_DWN	lipid_metabolic_process_(GO:0006629)	47	1.81	0.0101
24h_DWN	organonitrogen_compound_biosynthetic_process_(GO:1901566)	71	1.81	0.000359
24h_DWN	biosynthetic_process_(GO:0009058)	144	1.8	8.26e-09
24h_DWN	organelle_organization_(GO:0006996)	67	1.8	0.000846
24h_DWN	cellular_component_organization_or_biogenesis_(GO:0071840)	118	1.78	7.83e-07
24h_DWN	transmembrane_transport_(GO:0055085)	63	1.63	0.0129
24h_DWN	macromolecule_biosynthetic_process_(GO:0009059)	69	1.62	0.00786
24h_DWN	phosphorus_metabolic_process_(GO:0006793)	111	1.57	0.000443
24h_DWN	phosphate-containing_compound_metabolic_process_(GO:0006796)	109	1.57	0.000669
24h_DWN	cellular_process_(GO:0009987)	549	1.5	1.35e-26
24h_DWN	metabolic_process_(GO:0008152)	435	1.47	1.24e-16
24h_DWN	biological_process_(GO:0008150)	705	1.42	4.92e-34
24h_DWN	organic_substance_metabolic_process_(GO:0071704)	379	1.4	2.19e-10
24h_DWN	cellular_metabolic_process_(GO:0044237)	360	1.39	4.15e-09
24h_DWN	primary_metabolic_process_(GO:0044238)	344	1.35	2.86e-07
24h_DWN	organonitrogen_compound_metabolic_process_(GO:1901564)	203	1.26	0.0249
24h_DWN	RNA_metabolic_process_(GO:0016070)	21	0.48	0.0124
24h_DWN	protein_modification_by_small_protein_conjugation_or_removal_(GO:0070647)	11	0.4	0.0219
24h_DWN	modification-dependent_protein_catabolic_process_(GO:0019941)	3	0.19	0.0144
24h_DWN	mRNA_metabolic_process_(GO:0016071)	2	0.15	0.0146

## Sheet: GO down-regulated Bd21-3
Group	GO_biological_process	Gene_number	Fold_enrichment	FDR
0h_DWN	porphyrin-containing_compound_biosynthetic_process_(GO:0006779)	16	12.01	4.32e-09
0h_DWN	pigment_biosynthetic_process_(GO:0046148)	24	9.98	1.86e-12
0h_DWN	chloroplast_rRNA_processing_(GO:1901259)	6	9.72	0.00907
0h_DWN	pigment_metabolic_process_(GO:0042440)	26	8.99	1.21e-12
0h_DWN	protein-chromophore_linkage_(GO:0018298)	16	8.95	1.1e-07
0h_DWN	tetrapyrrole_metabolic_process_(GO:0033013)	18	8.94	1.09e-08
0h_DWN	photosynthesis,_light_reaction_(GO:0019684)	30	8.55	3.61e-14
0h_DWN	lateral_root_development_(GO:0048527)	5	8.55	0.0392
0h_DWN	photosynthesis_(GO:0015979)	55	7.7	5e-25
0h_DWN	water_transport_(GO:0006833)	6	7.1	0.0285
0h_DWN	fluid_transport_(GO:0042044)	6	7.1	0.0281
0h_DWN	lignin_metabolic_process_(GO:0009808)	9	5.65	0.00738
0h_DWN	response_to_light_stimulus_(GO:0009416)	37	4.71	8.05e-11
0h_DWN	isoprenoid_biosynthetic_process_(GO:0008299)	16	4.36	0.000413
0h_DWN	carbohydrate_transport_(GO:0008643)	10	4.34	0.0171
0h_DWN	chloroplast_organization_(GO:0009658)	20	4.13	5.94e-05
0h_DWN	plant-type_cell_wall_biogenesis_(GO:0009832)	13	4.13	0.00448
0h_DWN	plastid_organization_(GO:0009657)	23	3.98	1.74e-05
0h_DWN	isoprenoid_metabolic_process_(GO:0006720)	18	3.82	0.000524
0h_DWN	sulfur_compound_biosynthetic_process_(GO:0044272)	11	3.76	0.0243
0h_DWN	generation_of_precursor_metabolites_and_energy_(GO:0006091)	50	3.27	1.31e-09
0h_DWN	cell_wall_biogenesis_(GO:0042546)	17	3.23	0.00544
0h_DWN	secondary_metabolic_process_(GO:0019748)	15	3.04	0.0197
0h_DWN	glucan_metabolic_process_(GO:0044042)	18	2.95	0.0091
0h_DWN	lipid_biosynthetic_process_(GO:0008610)	44	2.86	6.91e-07
0h_DWN	carboxylic_acid_biosynthetic_process_(GO:0046394)	30	2.69	0.000404
0h_DWN	monocarboxylic_acid_metabolic_process_(GO:0032787)	28	2.68	0.000891
0h_DWN	lipid_metabolic_process_(GO:0006629)	72	2.63	5.64e-10
0h_DWN	small_molecule_biosynthetic_process_(GO:0044283)	40	2.53	5.75e-05
0h_DWN	response_to_abiotic_stimulus_(GO:0009628)	54	2.53	6.7e-07
0h_DWN	cell_wall_organization_or_biogenesis_(GO:0071554)	25	2.39	0.0115
0h_DWN	polysaccharide_metabolic_process_(GO:0005976)	25	2.28	0.0243
0h_DWN	cellular_carbohydrate_metabolic_process_(GO:0044262)	25	2.21	0.0296
0h_DWN	carbohydrate_metabolic_process_(GO:0005975)	60	2.07	6.11e-05
0h_DWN	transmembrane_transport_(GO:0055085)	79	1.94	1.54e-05
0h_DWN	organic_acid_metabolic_process_(GO:0006082)	47	1.92	0.00529
0h_DWN	small_molecule_metabolic_process_(GO:0044281)	76	1.84	0.000129
0h_DWN	organic_substance_biosynthetic_process_(GO:1901576)	135	1.69	1.49e-06
0h_DWN	biosynthetic_process_(GO:0009058)	141	1.67	1.21e-06
0h_DWN	response_to_chemical_(GO:0042221)	57	1.61	0.0443
0h_DWN	localization_(GO:0051179)	116	1.48	0.00439
0h_DWN	metabolic_process_(GO:0008152)	451	1.45	1.63e-15
0h_DWN	organic_substance_metabolic_process_(GO:0071704)	392	1.37	1.23e-09
0h_DWN	cellular_process_(GO:0009987)	530	1.37	3.26e-15
0h_DWN	biological_process_(GO:0008150)	709	1.36	7.86e-25
0h_DWN	cellular_metabolic_process_(GO:0044237)	371	1.35	2.75e-08
0h_DWN	primary_metabolic_process_(GO:0044238)	343	1.27	0.000108
8h_DWN	positive_regulation_of_superoxide_dismutase_activity_(GO:1901671)	3	26.81	0.032
8h_DWN	chlorophyll_biosynthetic_process_(GO:0015995)	15	17.48	3.45e-10
8h_DWN	fructose_1,6-bisphosphate_metabolic_process_(GO:0030388)	5	14.89	0.00536
8h_DWN	serine_family_amino_acid_catabolic_process_(GO:0009071)	4	13.4	0.0253
8h_DWN	chlorophyll_metabolic_process_(GO:0015994)	18	12.37	1.88e-10
8h_DWN	arabinan_catabolic_process_(GO:0031222)	4	11.91	0.0333
8h_DWN	arabinan_metabolic_process_(GO:0031221)	4	11.91	0.0331
8h_DWN	chloroplast_rRNA_processing_(GO:1901259)	8	11.29	0.000319
8h_DWN	plastid_transcription_(GO:0042793)	4	10.72	0.0431
8h_DWN	protein-chromophore_linkage_(GO:0018298)	19	9.26	2.02e-09
8h_DWN	carbon_fixation_(GO:0015977)	7	8.94	0.00301
8h_DWN	rhythmic_process_(GO:0048511)	12	8.69	1.56e-05
8h_DWN	tetrapyrrole_metabolic_process_(GO:0033013)	20	8.65	1.77e-09
8h_DWN	photosynthesis_(GO:0015979)	68	8.29	1.19e-32
8h_DWN	circadian_rhythm_(GO:0007623)	9	8.04	0.000687
8h_DWN	photosynthesis,_light_reaction_(GO:0019684)	32	7.94	2.34e-14
8h_DWN	photorespiration_(GO:0009853)	6	7.31	0.0176
8h_DWN	pigment_metabolic_process_(GO:0042440)	24	7.23	4.16e-10
8h_DWN	water_transport_(GO:0006833)	7	7.22	0.00772
8h_DWN	fluid_transport_(GO:0042044)	7	7.22	0.00764
8h_DWN	cellular_response_to_oxidative_stress_(GO:0034599)	11	6.86	0.000284
8h_DWN	cellular_response_to_chemical_stress_(GO:0062197)	12	6.31	0.000228
8h_DWN	regulation_of_stomatal_movement_(GO:0010119)	7	6.25	0.0138
8h_DWN	mitotic_cytokinesis_(GO:0000281)	6	5.55	0.0479
8h_DWN	cell_redox_homeostasis_(GO:0045454)	6	5.55	0.0476
8h_DWN	lignin_catabolic_process_(GO:0046274)	6	5.55	0.0472
8h_DWN	plastid_organization_(GO:0009657)	34	5.12	7.53e-11
8h_DWN	glucose_metabolic_process_(GO:0006006)	8	4.99	0.0188
8h_DWN	protein_peptidyl-prolyl_isomerization_(GO:0000413)	11	4.91	0.00288
8h_DWN	response_to_light_stimulus_(GO:0009416)	44	4.87	2.38e-13
8h_DWN	chloroplast_organization_(GO:0009658)	27	4.86	3.63e-08
8h_DWN	microtubule-based_movement_(GO:0007018)	9	4.39	0.0189
8h_DWN	serine_family_amino_acid_metabolic_process_(GO:0009069)	8	4.29	0.0375
8h_DWN	peptidyl-proline_modification_(GO:0018208)	11	4.15	0.00884
8h_DWN	plant-type_cell_wall_biogenesis_(GO:0009832)	15	4.15	0.000968
8h_DWN	movement_of_cell_or_subcellular_component_(GO:0006928)	11	4.04	0.0103
8h_DWN	sulfur_compound_biosynthetic_process_(GO:0044272)	12	3.57	0.0139
8h_DWN	response_to_oxidative_stress_(GO:0006979)	35	3.49	2.57e-07
8h_DWN	glucan_metabolic_process_(GO:0044042)	24	3.42	8.65e-05
8h_DWN	generation_of_precursor_metabolites_and_energy_(GO:0006091)	59	3.36	6.06e-12
8h_DWN	response_to_inorganic_substance_(GO:0010035)	20	3.29	0.000886
8h_DWN	cell_wall_biogenesis_(GO:0042546)	19	3.14	0.00216
8h_DWN	reactive_oxygen_species_metabolic_process_(GO:0072593)	20	3.01	0.00233
8h_DWN	hydrogen_peroxide_catabolic_process_(GO:0042744)	18	2.92	0.00662
8h_DWN	monocarboxylic_acid_biosynthetic_process_(GO:0072330)	15	2.85	0.0211
8h_DWN	polysaccharide_metabolic_process_(GO:0005976)	35	2.78	3.45e-05
8h_DWN	cell_wall_organization_or_biogenesis_(GO:0071554)	33	2.75	8.88e-05
8h_DWN	microtubule-based_process_(GO:0007017)	18	2.71	0.0129
8h_DWN	response_to_abiotic_stimulus_(GO:0009628)	66	2.69	1.76e-09
8h_DWN	carbohydrate_metabolic_process_(GO:0005975)	88	2.64	1.79e-12
8h_DWN	cellular_carbohydrate_metabolic_process_(GO:0044262)	34	2.61	0.000231
8h_DWN	response_to_toxic_substance_(GO:0009636)	27	2.47	0.00318
8h_DWN	response_to_oxygen-containing_compound_(GO:1901700)	34	2.29	0.00159
8h_DWN	electron_transport_chain_(GO:0022900)	22	2.29	0.023
8h_DWN	carbohydrate_catabolic_process_(GO:0016052)	20	2.24	0.0433
8h_DWN	amide_biosynthetic_process_(GO:0043604)	50	2.2	8.79e-05
8h_DWN	monocarboxylic_acid_metabolic_process_(GO:0032787)	26	2.16	0.0187
8h_DWN	cellular_amide_metabolic_process_(GO:0043603)	60	2.09	4.71e-05
8h_DWN	small_molecule_biosynthetic_process_(GO:0044283)	37	2.04	0.00652
8h_DWN	organonitrogen_compound_biosynthetic_process_(GO:1901566)	96	2.02	1.19e-07
8h_DWN	cellular_nitrogen_compound_biosynthetic_process_(GO:0044271)	94	1.99	2.71e-07
8h_DWN	lipid_biosynthetic_process_(GO:0008610)	35	1.98	0.0129
8h_DWN	carbohydrate_derivative_metabolic_process_(GO:1901135)	41	1.89	0.0131
8h_DWN	organic_substance_biosynthetic_process_(GO:1901576)	173	1.88	4.27e-12
8h_DWN	biosynthetic_process_(GO:0009058)	180	1.86	2.6e-12
8h_DWN	aromatic_compound_biosynthetic_process_(GO:0019438)	51	1.85	0.00375
8h_DWN	lipid_metabolic_process_(GO:0006629)	57	1.81	0.00261
8h_DWN	small_molecule_metabolic_process_(GO:0044281)	85	1.79	8.66e-05
8h_DWN	organic_acid_metabolic_process_(GO:0006082)	50	1.78	0.0114
8h_DWN	heterocycle_biosynthetic_process_(GO:0018130)	47	1.77	0.0151
8h_DWN	organic_cyclic_compound_biosynthetic_process_(GO:1901362)	54	1.73	0.0115
8h_DWN	response_to_chemical_(GO:0042221)	69	1.7	0.00326
8h_DWN	transmembrane_transport_(GO:0055085)	79	1.69	0.00128
8h_DWN	macromolecule_biosynthetic_process_(GO:0009059)	84	1.63	0.00203
8h_DWN	cellular_macromolecule_biosynthetic_process_(GO:0034645)	76	1.53	0.0222
8h_DWN	metabolic_process_(GO:0008152)	544	1.52	1.36e-24
8h_DWN	cellular_process_(GO:0009987)	644	1.45	2.17e-26
8h_DWN	cellular_metabolic_process_(GO:0044237)	455	1.45	7.13e-15
8h_DWN	cellular_component_organization_or_biogenesis_(GO:0071840)	113	1.41	0.0186
8h_DWN	organic_substance_metabolic_process_(GO:0071704)	456	1.39	2.83e-12
8h_DWN	biological_process_(GO:0008150)	834	1.39	1.23e-34
8h_DWN	organonitrogen_compound_metabolic_process_(GO:1901564)	256	1.31	0.00069
8h_DWN	primary_metabolic_process_(GO:0044238)	399	1.29	3.26e-06
8h_DWN	response_to_stimulus_(GO:0050896)	162	1.28	0.0471
8h_DWN	regulation_of_macromolecule_metabolic_process_(GO:0060255)	72	0.69	0.0301
8h_DWN	negative_regulation_of_biological_process_(GO:0048519)	9	0.36	0.0211
8h_DWN	protein_modification_by_small_protein_conjugation_(GO:0032446)	8	0.27	0.00064
8h_DWN	negative_regulation_of_macromolecule_metabolic_process_(GO:0010605)	5	0.26	0.0139
8h_DWN	protein_modification_by_small_protein_conjugation_or_removal_(GO:0070647)	8	0.24	3.7e-05
8h_DWN	DNA_metabolic_process_(GO:0006259)	4	0.23	0.0162
8h_DWN	nucleic_acid_phosphodiester_bond_hydrolysis_(GO:0090305)	2	0.15	0.0147
8h_DWN	chromosome_organization_(GO:0051276)	1	0.08	0.00403
8h_DWN	vesicle-mediated_transport_(GO:0016192)	1	0.06	0.000343
16h_DWN	double-strand_break_repair_via_break-induced_replication_(GO:0000727)	6	14.2	0.00128
16h_DWN	microtubule-based_movement_(GO:0007018)	25	12.91	4.97e-15
16h_DWN	arabinan_catabolic_process_(GO:0031222)	4	12.63	0.0255
16h_DWN	arabinan_metabolic_process_(GO:0031221)	4	12.63	0.0253
16h_DWN	fructose_1,6-bisphosphate_metabolic_process_(GO:0030388)	4	12.63	0.0251
16h_DWN	chloroplast_rRNA_processing_(GO:1901259)	7	10.47	0.00129
16h_DWN	movement_of_cell_or_subcellular_component_(GO:0006928)	26	10.12	1.07e-13
16h_DWN	chlorophyll_biosynthetic_process_(GO:0015995)	8	9.88	0.000518
16h_DWN	energy_reserve_metabolic_process_(GO:0006112)	6	9.47	0.00558
16h_DWN	DNA_replication_initiation_(GO:0006270)	6	8.97	0.00675
16h_DWN	starch_catabolic_process_(GO:0005983)	5	8.35	0.0256
16h_DWN	chlorophyll_metabolic_process_(GO:0015994)	11	8.01	7.97e-05
16h_DWN	axis_specification_(GO:0009798)	5	7.89	0.0297
16h_DWN	cutin_biosynthetic_process_(GO:0010143)	5	7.1	0.0431
16h_DWN	cell_redox_homeostasis_(GO:0045454)	7	6.86	0.00777
16h_DWN	lignin_catabolic_process_(GO:0046274)	7	6.86	0.0077
16h_DWN	carbon_fixation_(GO:0015977)	5	6.76	0.0503
16h_DWN	monocarboxylic_acid_transport_(GO:0015718)	5	6.76	0.05
16h_DWN	cellulose_biosynthetic_process_(GO:0030244)	9	6.73	0.00159
16h_DWN	microtubule-based_process_(GO:0007017)	42	6.7	6.61e-17
16h_DWN	starch_metabolic_process_(GO:0005982)	9	5.81	0.00346
16h_DWN	tetrapyrrole_metabolic_process_(GO:0033013)	12	5.5	0.000528
16h_DWN	plant-type_cell_wall_biogenesis_(GO:0009832)	18	5.27	9.75e-06
16h_DWN	chloroplast_organization_(GO:0009658)	26	4.96	5.65e-08
16h_DWN	plastid_organization_(GO:0009657)	31	4.95	1.84e-09
16h_DWN	regulation_of_anatomical_structure_morphogenesis_(GO:0022603)	9	4.92	0.00869
16h_DWN	mitochondrial_gene_expression_(GO:0140053)	7	4.62	0.0454
16h_DWN	glucose_metabolic_process_(GO:0006006)	7	4.62	0.0451
16h_DWN	pigment_metabolic_process_(GO:0042440)	14	4.47	0.000727
16h_DWN	mitotic_cell_cycle_(GO:0000278)	31	4.38	2.15e-08
16h_DWN	protein_peptidyl-prolyl_isomerization_(GO:0000413)	9	4.26	0.0205
16h_DWN	DNA_duplex_unwinding_(GO:0032508)	9	4.19	0.0225
16h_DWN	cellular_polysaccharide_metabolic_process_(GO:0044264)	33	4.15	2.15e-08
16h_DWN	cytoskeleton_organization_(GO:0007010)	28	4.12	4.09e-07
16h_DWN	cell_wall_biogenesis_(GO:0042546)	22	3.86	4.03e-05
16h_DWN	photosynthesis_(GO:0015979)	29	3.74	1.44e-06
16h_DWN	polysaccharide_metabolic_process_(GO:0005976)	43	3.62	1.95e-09
16h_DWN	peptidyl-proline_modification_(GO:0018208)	9	3.6	0.0487
16h_DWN	phenylpropanoid_metabolic_process_(GO:0009698)	14	3.52	0.00523
16h_DWN	fatty_acid_metabolic_process_(GO:0006631)	21	3.47	0.000253
16h_DWN	photosynthesis,_light_reaction_(GO:0019684)	13	3.42	0.0103
16h_DWN	cell_wall_organization_or_biogenesis_(GO:0071554)	38	3.35	1.46e-07
16h_DWN	cellular_carbohydrate_metabolic_process_(GO:0044262)	41	3.34	4.37e-08
16h_DWN	cell_cycle_(GO:0007049)	42	3.25	5.23e-08
16h_DWN	carbohydrate_metabolic_process_(GO:0005975)	102	3.25	2.98e-20
16h_DWN	cell_division_(GO:0051301)	17	3.22	0.0031
16h_DWN	carbohydrate_biosynthetic_process_(GO:0016051)	25	3.13	0.000183
16h_DWN	hydrogen_peroxide_catabolic_process_(GO:0042744)	18	3.1	0.00306
16h_DWN	carbohydrate_catabolic_process_(GO:0016052)	26	3.09	0.000147
16h_DWN	response_to_oxidative_stress_(GO:0006979)	29	3.06	5.18e-05
16h_DWN	external_encapsulating_structure_organization_(GO:0045229)	25	2.98	0.000342
16h_DWN	organelle_fission_(GO:0048285)	15	2.96	0.0147
16h_DWN	cellular_oxidant_detoxification_(GO:0098869)	22	2.93	0.00129
16h_DWN	reactive_oxygen_species_metabolic_process_(GO:0072593)	18	2.87	0.00623
16h_DWN	response_to_light_stimulus_(GO:0009416)	24	2.82	0.00107
16h_DWN	secondary_metabolic_process_(GO:0019748)	15	2.8	0.0226
16h_DWN	monocarboxylic_acid_metabolic_process_(GO:0032787)	30	2.65	0.000363
16h_DWN	cellular_amide_metabolic_process_(GO:0043603)	59	2.17	2.15e-05
16h_DWN	generation_of_precursor_metabolites_and_energy_(GO:0006091)	36	2.17	0.00202
16h_DWN	carboxylic_acid_biosynthetic_process_(GO:0046394)	26	2.15	0.0247
16h_DWN	small_molecule_biosynthetic_process_(GO:0044283)	36	2.1	0.00363
16h_DWN	organelle_organization_(GO:0006996)	89	2.09	1.13e-07
16h_DWN	organic_acid_metabolic_process_(GO:0006082)	55	2.07	0.000156
16h_DWN	macromolecule_biosynthetic_process_(GO:0009059)	99	2.04	3.59e-08
16h_DWN	organic_substance_biosynthetic_process_(GO:1901576)	175	2.02	5.3e-15
16h_DWN	biosynthetic_process_(GO:0009058)	182	1.99	5.42e-15
16h_DWN	lipid_metabolic_process_(GO:0006629)	59	1.99	0.000208
16h_DWN	cellular_component_organization_or_biogenesis_(GO:0071840)	149	1.97	8.95e-12
16h_DWN	cellular_macromolecule_biosynthetic_process_(GO:0034645)	89	1.9	5.47e-06
16h_DWN	small_molecule_metabolic_process_(GO:0044281)	84	1.88	1.99e-05
16h_DWN	organonitrogen_compound_biosynthetic_process_(GO:1901566)	83	1.85	4.1e-05
16h_DWN	anatomical_structure_development_(GO:0048856)	43	1.77	0.0224
16h_DWN	cellular_nitrogen_compound_biosynthetic_process_(GO:0044271)	79	1.77	0.000286
16h_DWN	response_to_chemical_(GO:0042221)	60	1.57	0.0373
16h_DWN	metabolic_process_(GO:0008152)	514	1.52	2.47e-23
16h_DWN	catabolic_process_(GO:0009056)	81	1.51	0.0156
16h_DWN	cellular_process_(GO:0009987)	632	1.51	9.66e-32
16h_DWN	gene_expression_(GO:0010467)	89	1.48	0.0153
16h_DWN	organic_substance_metabolic_process_(GO:0071704)	454	1.47	2.03e-16
16h_DWN	cellular_nitrogen_compound_metabolic_process_(GO:0034641)	154	1.45	0.000557
16h_DWN	cellular_metabolic_process_(GO:0044237)	425	1.43	2.93e-13
16h_DWN	biological_process_(GO:0008150)	810	1.43	9.46e-41
16h_DWN	primary_metabolic_process_(GO:0044238)	412	1.41	8.11e-12
16h_DWN	organic_cyclic_compound_metabolic_process_(GO:1901360)	129	1.38	0.0154
16h_DWN	cellular_aromatic_compound_metabolic_process_(GO:0006725)	124	1.37	0.0221
16h_DWN	macromolecule_metabolic_process_(GO:0043170)	286	1.23	0.00675
16h_DWN	protein_modification_by_small_protein_conjugation_(GO:0032446)	11	0.4	0.0247
16h_DWN	protein_modification_by_small_protein_conjugation_or_removal_(GO:0070647)	11	0.35	0.00227
16h_DWN	vesicle-mediated_transport_(GO:0016192)	2	0.13	0.00291
16h_DWN	modification-dependent_protein_catabolic_process_(GO:0019941)	1	0.06	0.000119
20h_DWN	chlorophyll_biosynthetic_process_(GO:0015995)	13	13.98	1.11e-07
20h_DWN	arabinan_catabolic_process_(GO:0031222)	5	13.74	0.00654
20h_DWN	arabinan_metabolic_process_(GO:0031221)	5	13.74	0.00647
20h_DWN	fructose_1,6-bisphosphate_metabolic_process_(GO:0030388)	5	13.74	0.0064
20h_DWN	protein_repair_(GO:0030091)	8	13.19	0.00014
20h_DWN	regulation_of_stomatal_closure_(GO:0090333)	4	12.37	0.0318
20h_DWN	water_transport_(GO:0006833)	12	11.42	2.23e-06
20h_DWN	fluid_transport_(GO:0042044)	12	11.42	2.14e-06
20h_DWN	double-strand_break_repair_via_break-induced_replication_(GO:0000727)	5	10.31	0.0151
20h_DWN	chloroplast_RNA_processing_(GO:0031425)	5	10.31	0.0149
20h_DWN	chlorophyll_metabolic_process_(GO:0015994)	16	10.15	4.74e-08
20h_DWN	microtubule-based_movement_(GO:0007018)	22	9.89	5.58e-11
20h_DWN	carbon_fixation_(GO:0015977)	7	8.24	0.00413
20h_DWN	regulation_of_generation_of_precursor_metabolites_and_energy_(GO:0043467)	5	8.24	0.0306
20h_DWN	photorespiration_(GO:0009853)	7	7.87	0.00509
20h_DWN	chloroplast_rRNA_processing_(GO:1901259)	6	7.81	0.0134
20h_DWN	movement_of_cell_or_subcellular_component_(GO:0006928)	23	7.79	6.9e-10
20h_DWN	photosynthesis,_light_reaction_(GO:0019684)	32	7.33	2.4e-13
20h_DWN	photosynthesis_(GO:0015979)	63	7.08	1.26e-26
20h_DWN	regulation_of_photosynthesis_(GO:0010109)	6	7.07	0.0198
20h_DWN	regulation_of_stomatal_movement_(GO:0010119)	8	6.6	0.00472
20h_DWN	tetrapyrrole_metabolic_process_(GO:0033013)	16	6.38	6.24e-06
20h_DWN	mitochondrial_translation_(GO:0032543)	6	5.71	0.0444
20h_DWN	pigment_metabolic_process_(GO:0042440)	20	5.56	1.44e-06
20h_DWN	plant-type_cell_wall_biogenesis_(GO:0009832)	21	5.35	1.18e-06
20h_DWN	cellulose_biosynthetic_process_(GO:0030244)	8	5.21	0.0147
20h_DWN	glucose_metabolic_process_(GO:0006006)	9	5.18	0.00759
20h_DWN	microtubule-based_process_(GO:0007017)	37	5.14	1.66e-11
20h_DWN	protein_peptidyl-prolyl_isomerization_(GO:0000413)	11	4.53	0.00468
20h_DWN	chloroplast_organization_(GO:0009658)	27	4.48	2.7e-07
20h_DWN	plastid_organization_(GO:0009657)	32	4.45	1.2e-08
20h_DWN	cellular_ketone_metabolic_process_(GO:0042180)	8	4.21	0.0422
20h_DWN	cell_wall_biogenesis_(GO:0042546)	27	4.12	1.21e-06
20h_DWN	peptidyl-proline_modification_(GO:0018208)	11	3.83	0.0136
20h_DWN	carbohydrate_transmembrane_transport_(GO:0034219)	9	3.71	0.0466
20h_DWN	carbohydrate_transport_(GO:0008643)	10	3.48	0.0405
20h_DWN	cell_division_(GO:0051301)	21	3.46	0.000278
20h_DWN	mitotic_cell_cycle_(GO:0000278)	28	3.45	1.19e-05
20h_DWN	cell_wall_organization_or_biogenesis_(GO:0071554)	44	3.38	1.19e-08
20h_DWN	cellular_polysaccharide_metabolic_process_(GO:0044264)	30	3.28	1.12e-05
20h_DWN	generation_of_precursor_metabolites_and_energy_(GO:0006091)	59	3.1	2.58e-10
20h_DWN	hydrogen_peroxide_catabolic_process_(GO:0042744)	20	3	0.00224
20h_DWN	cytoskeleton_organization_(GO:0007010)	23	2.95	0.000888
20h_DWN	response_to_oxidative_stress_(GO:0006979)	32	2.94	3.47e-05
20h_DWN	polysaccharide_metabolic_process_(GO:0005976)	40	2.94	2.21e-06
20h_DWN	external_encapsulating_structure_organization_(GO:0045229)	28	2.91	0.000177
20h_DWN	reactive_oxygen_species_metabolic_process_(GO:0072593)	20	2.78	0.00514
20h_DWN	response_to_light_stimulus_(GO:0009416)	27	2.76	0.000542
20h_DWN	electron_transport_chain_(GO:0022900)	28	2.68	0.000585
20h_DWN	carbohydrate_metabolic_process_(GO:0005975)	96	2.66	1.67e-13
20h_DWN	cellular_carbohydrate_metabolic_process_(GO:0044262)	37	2.62	7.3e-05
20h_DWN	carbohydrate_catabolic_process_(GO:0016052)	25	2.59	0.0024
20h_DWN	cell_cycle_(GO:0007049)	38	2.56	7.39e-05
20h_DWN	translation_(GO:0006412)	49	2.18	0.000169
20h_DWN	small_molecule_biosynthetic_process_(GO:0044283)	39	1.98	0.0066
20h_DWN	carboxylic_acid_metabolic_process_(GO:0019752)	56	1.92	0.000818
20h_DWN	cellular_amide_metabolic_process_(GO:0043603)	59	1.89	0.000712
20h_DWN	organonitrogen_compound_biosynthetic_process_(GO:1901566)	97	1.88	3.05e-06
20h_DWN	organic_acid_metabolic_process_(GO:0006082)	56	1.84	0.0024
20h_DWN	cellular_response_to_chemical_stimulus_(GO:0070887)	47	1.79	0.0134
20h_DWN	response_to_abiotic_stimulus_(GO:0009628)	46	1.73	0.0274
20h_DWN	organic_substance_biosynthetic_process_(GO:1901576)	171	1.72	9.4e-09
20h_DWN	biosynthetic_process_(GO:0009058)	179	1.71	4.97e-09
20h_DWN	small_molecule_metabolic_process_(GO:0044281)	87	1.69	0.000417
20h_DWN	cellular_component_organization_or_biogenesis_(GO:0071840)	144	1.66	2.28e-06
20h_DWN	cellular_nitrogen_compound_biosynthetic_process_(GO:0044271)	84	1.64	0.00169
20h_DWN	response_to_chemical_(GO:0042221)	71	1.61	0.00871
20h_DWN	transmembrane_transport_(GO:0055085)	80	1.58	0.00754
20h_DWN	organelle_organization_(GO:0006996)	77	1.57	0.00976
20h_DWN	macromolecule_biosynthetic_process_(GO:0009059)	85	1.52	0.0107
20h_DWN	metabolic_process_(GO:0008152)	557	1.43	1.51e-18
20h_DWN	cellular_process_(GO:0009987)	679	1.41	1.4e-23
20h_DWN	cellular_metabolic_process_(GO:0044237)	462	1.36	3.77e-10
20h_DWN	phosphorus_metabolic_process_(GO:0006793)	125	1.35	0.037
20h_DWN	biological_process_(GO:0008150)	877	1.35	1.52e-29
20h_DWN	organic_substance_metabolic_process_(GO:0071704)	471	1.33	4.76e-09
20h_DWN	primary_metabolic_process_(GO:0044238)	413	1.23	0.000256
20h_DWN	organonitrogen_compound_metabolic_process_(GO:1901564)	258	1.22	0.0337
20h_DWN	regulation_of_macromolecule_metabolic_process_(GO:0060255)	78	0.69	0.0196
20h_DWN	negative_regulation_of_biological_process_(GO:0048519)	11	0.4	0.0317
20h_DWN	intracellular_transport_(GO:0046907)	10	0.38	0.0199
20h_DWN	protein_modification_by_small_protein_conjugation_(GO:0032446)	9	0.28	0.000328
20h_DWN	protein_modification_by_small_protein_conjugation_or_removal_(GO:0070647)	9	0.25	1.52e-05
20h_DWN	negative_regulation_of_macromolecule_metabolic_process_(GO:0010605)	5	0.24	0.00597
20h_DWN	mRNA_metabolic_process_(GO:0016071)	4	0.23	0.0112
20h_DWN	nucleic_acid_phosphodiester_bond_hydrolysis_(GO:0090305)	3	0.2	0.0227
20h_DWN	vesicle-mediated_transport_(GO:0016192)	1	0.06	7.18e-05
20h_DWN	modification-dependent_protein_catabolic_process_(GO:0019941)	1	0.05	1.01e-05
24h_DWN	plastid_translation_(GO:0032544)	5	20.43	0.00169
24h_DWN	chlorophyll_biosynthetic_process_(GO:0015995)	13	16.16	2.23e-08
24h_DWN	fructose_1,6-bisphosphate_metabolic_process_(GO:0030388)	5	15.89	0.0036
24h_DWN	glycine_metabolic_process_(GO:0006544)	5	14.3	0.00497
24h_DWN	water_transport_(GO:0006833)	12	13.2	4.68e-07
24h_DWN	fluid_transport_(GO:0042044)	12	13.2	4.5e-07
24h_DWN	arabinan_catabolic_process_(GO:0031222)	4	12.71	0.025
24h_DWN	arabinan_metabolic_process_(GO:0031221)	4	12.71	0.0249
24h_DWN	chlorophyll_metabolic_process_(GO:0015994)	17	12.47	8.49e-10
24h_DWN	protein_repair_(GO:0030091)	6	11.44	0.00283
24h_DWN	photorespiration_(GO:0009853)	8	10.4	0.000396
24h_DWN	regulation_of_photosynthesis,_light_reaction_(GO:0042548)	5	10.21	0.014
24h_DWN	regulation_of_generation_of_precursor_metabolites_and_energy_(GO:0043467)	5	9.53	0.0174
24h_DWN	carbon_fixation_(GO:0015977)	7	9.53	0.00183
24h_DWN	regulation_of_photosynthesis_(GO:0010109)	7	9.53	0.0018
24h_DWN	chloroplast_RNA_processing_(GO:0031425)	4	9.53	0.0496
24h_DWN	microtubule-based_movement_(GO:0007018)	18	9.36	8.31e-09
24h_DWN	cytoskeleton-dependent_cytokinesis_(GO:0061640)	9	8.04	0.000538
24h_DWN	photosynthesis,_light_reaction_(GO:0019684)	30	7.94	2.1e-13
24h_DWN	tetrapyrrole_metabolic_process_(GO:0033013)	17	7.84	2.03e-07
24h_DWN	photosynthesis_(GO:0015979)	58	7.54	4.82e-26
24h_DWN	movement_of_cell_or_subcellular_component_(GO:0006928)	19	7.44	5.43e-08
24h_DWN	carotenoid_metabolic_process_(GO:0016116)	5	6.81	0.0474
24h_DWN	circadian_rhythm_(GO:0007623)	7	6.67	0.00927
24h_DWN	regulation_of_stomatal_movement_(GO:0010119)	7	6.67	0.00918
24h_DWN	glucose_metabolic_process_(GO:0006006)	10	6.65	0.000679
24h_DWN	mitochondrial_translation_(GO:0032543)	6	6.6	0.0231
24h_DWN	pigment_metabolic_process_(GO:0042440)	20	6.43	1.46e-07
24h_DWN	quinone_biosynthetic_process_(GO:1901663)	7	6.26	0.0124
24h_DWN	cellulose_biosynthetic_process_(GO:0030244)	8	6.02	0.00648
24h_DWN	cell_redox_homeostasis_(GO:0045454)	6	5.92	0.0334
24h_DWN	starch_metabolic_process_(GO:0005982)	9	5.85	0.00351
24h_DWN	cellular_ketone_metabolic_process_(GO:0042180)	9	5.48	0.00503
24h_DWN	microtubule-based_process_(GO:0007017)	34	5.46	1.79e-11
24h_DWN	rhythmic_process_(GO:0048511)	7	5.41	0.0227
24h_DWN	plant-type_cell_wall_biogenesis_(GO:0009832)	18	5.31	7.93e-06
24h_DWN	cytokinesis_(GO:0000910)	9	5.25	0.00633
24h_DWN	cellular_metabolic_compound_salvage_(GO:0043094)	8	4.67	0.0231
24h_DWN	mitochondrial_gene_expression_(GO:0140053)	7	4.66	0.0427
24h_DWN	serine_family_amino_acid_metabolic_process_(GO:0009069)	8	4.58	0.025
24h_DWN	protein-chromophore_linkage_(GO:0018298)	8	4.16	0.0388
24h_DWN	cell_wall_biogenesis_(GO:0042546)	22	3.88	3.45e-05
24h_DWN	cellular_polysaccharide_metabolic_process_(GO:0044264)	30	3.8	6.66e-07
24h_DWN	response_to_light_stimulus_(GO:0009416)	31	3.66	7.61e-07
24h_DWN	carbohydrate_transport_(GO:0008643)	9	3.62	0.0454
24h_DWN	plastid_organization_(GO:0009657)	22	3.53	0.000127
24h_DWN	generation_of_precursor_metabolites_and_energy_(GO:0006091)	57	3.46	8.15e-12
24h_DWN	response_to_oxidative_stress_(GO:0006979)	31	3.3	5.79e-06
24h_DWN	cytoskeleton_organization_(GO:0007010)	22	3.26	0.000363
24h_DWN	polysaccharide_metabolic_process_(GO:0005976)	38	3.22	4.31e-07
24h_DWN	cell_wall_organization_or_biogenesis_(GO:0071554)	36	3.2	1.16e-06
24h_DWN	cellular_carbohydrate_metabolic_process_(GO:0044262)	39	3.2	3.49e-07
24h_DWN	cell_division_(GO:0051301)	16	3.05	0.00774
24h_DWN	carbohydrate_metabolic_process_(GO:0005975)	93	2.98	4.19e-16
24h_DWN	hydrogen_peroxide_catabolic_process_(GO:0042744)	17	2.95	0.00734
24h_DWN	carbohydrate_biosynthetic_process_(GO:0016051)	23	2.9	0.000987
24h_DWN	external_encapsulating_structure_organization_(GO:0045229)	24	2.88	0.000749
24h_DWN	mitotic_cell_cycle_(GO:0000278)	20	2.85	0.00359
24h_DWN	cellular_oxidant_detoxification_(GO:0098869)	21	2.82	0.00286
24h_DWN	response_to_inorganic_substance_(GO:0010035)	16	2.81	0.016
24h_DWN	electron_transport_chain_(GO:0022900)	25	2.77	0.000877
24h_DWN	carbohydrate_catabolic_process_(GO:0016052)	23	2.75	0.00186
24h_DWN	monosaccharide_metabolic_process_(GO:0005996)	14	2.74	0.0356
24h_DWN	reactive_oxygen_species_metabolic_process_(GO:0072593)	17	2.73	0.0145
24h_DWN	translation_(GO:0006412)	48	2.47	8.66e-06
24h_DWN	small_molecule_biosynthetic_process_(GO:0044283)	40	2.35	0.000199
24h_DWN	alpha-amino_acid_metabolic_process_(GO:1901605)	18	2.34	0.0475
24h_DWN	carboxylic_acid_biosynthetic_process_(GO:0046394)	27	2.25	0.00918
24h_DWN	cell_cycle_(GO:0007049)	28	2.18	0.014
24h_DWN	organic_acid_metabolic_process_(GO:0006082)	55	2.09	0.000145
24h_DWN	organonitrogen_compound_biosynthetic_process_(GO:1901566)	93	2.09	5.34e-08
24h_DWN	response_to_abiotic_stimulus_(GO:0009628)	47	2.04	0.00078
24h_DWN	cellular_amide_metabolic_process_(GO:0043603)	55	2.04	0.000193
24h_DWN	small_molecule_metabolic_process_(GO:0044281)	86	1.94	3.44e-06
24h_DWN	cellular_nitrogen_compound_biosynthetic_process_(GO:0044271)	85	1.92	7e-06
24h_DWN	organic_substance_biosynthetic_process_(GO:1901576)	164	1.9	8.42e-12
24h_DWN	biosynthetic_process_(GO:0009058)	172	1.9	3.06e-12
24h_DWN	transmembrane_transport_(GO:0055085)	78	1.78	0.00026
24h_DWN	lipid_metabolic_process_(GO:0006629)	50	1.7	0.0234
24h_DWN	macromolecule_biosynthetic_process_(GO:0009059)	80	1.66	0.00179
24h_DWN	cellular_component_organization_or_biogenesis_(GO:0071840)	117	1.56	0.000372
24h_DWN	cellular_component_organization_(GO:0016043)	97	1.53	0.00348
24h_DWN	metabolic_process_(GO:0008152)	495	1.47	3.64e-19
24h_DWN	cellular_process_(GO:0009987)	609	1.46	4.51e-26
24h_DWN	cellular_metabolic_process_(GO:0044237)	415	1.41	1.19e-11
24h_DWN	phosphorus_metabolic_process_(GO:0006793)	112	1.4	0.0202
24h_DWN	biological_process_(GO:0008150)	779	1.39	1.31e-31
24h_DWN	organic_substance_metabolic_process_(GO:0071704)	418	1.36	1.06e-09
24h_DWN	localization_(GO:0051179)	114	1.35	0.0477
24h_DWN	primary_metabolic_process_(GO:0044238)	367	1.27	6.81e-05
24h_DWN	organonitrogen_compound_metabolic_process_(GO:1901564)	224	1.22	0.0493
24h_DWN	regulation_of_macromolecule_metabolic_process_(GO:0060255)	68	0.7	0.0438
24h_DWN	nucleic_acid_metabolic_process_(GO:0090304)	40	0.61	0.0288
24h_DWN	negative_regulation_of_macromolecule_metabolic_process_(GO:0010605)	5	0.28	0.0264
24h_DWN	protein_modification_by_small_protein_conjugation_(GO:0032446)	7	0.26	0.000643
24h_DWN	protein_modification_by_small_protein_conjugation_or_removal_(GO:0070647)	8	0.25	0.000143
24h_DWN	vesicle-mediated_transport_(GO:0016192)	1	0.06	0.000544
24h_DWN	ubiquitin-dependent_protein_catabolic_process_(GO:0006511)	1	0.06	0.000302

## Sheet: GO up-regulated Bd21-3
Group	GO_biological_process	Gene_number	Fold_enrichment	FDR
0h_UP	regulation_of_salicylic_acid_metabolic_process_(GO:0010337)	5	11.95	0.0112
0h_UP	regulation_of_circadian_rhythm_(GO:0042752)	4	11.15	0.0473
0h_UP	regulation_of_response_to_salt_stress_(GO:1901000)	6	11.15	0.00388
0h_UP	regulation_of_response_to_osmotic_stress_(GO:0047484)	6	11.15	0.00382
0h_UP	protein_complex_oligomerization_(GO:0051259)	8	9.56	0.000668
0h_UP	response_to_hydrogen_peroxide_(GO:0042542)	7	8.67	0.00358
0h_UP	disaccharide_metabolic_process_(GO:0005984)	9	6.41	0.00248
0h_UP	glycolytic_process_(GO:0006096)	12	5.99	0.000329
0h_UP	chaperone_cofactor-dependent_protein_refolding_(GO:0051085)	8	5.58	0.013
0h_UP	oligosaccharide_metabolic_process_(GO:0009311)	9	5.28	0.00816
0h_UP	nucleotide_phosphorylation_(GO:0046939)	12	5.21	0.000911
0h_UP	pyruvate_metabolic_process_(GO:0006090)	13	5.12	0.000542
0h_UP	'de_novo'_protein_folding_(GO:0006458)	8	5.05	0.0217
0h_UP	ethylene-activated_signaling_pathway_(GO:0009873)	8	4.96	0.0235
0h_UP	response_to_temperature_stimulus_(GO:0009266)	27	4.73	6.81e-08
0h_UP	protein_autophosphorylation_(GO:0046777)	10	4.71	0.00826
0h_UP	chaperone-mediated_protein_folding_(GO:0061077)	9	4.3	0.0264
0h_UP	nucleoside_diphosphate_metabolic_process_(GO:0009132)	12	4.27	0.00447
0h_UP	response_to_inorganic_substance_(GO:0010035)	20	4.11	6.08e-05
0h_UP	peptidyl-serine_phosphorylation_(GO:0018105)	11	4	0.0128
0h_UP	peptidyl-serine_modification_(GO:0018209)	11	3.96	0.0138
0h_UP	protein_folding_(GO:0006457)	23	3.83	2.91e-05
0h_UP	cellular_response_to_organic_substance_(GO:0071310)	32	2.85	6.38e-05
0h_UP	intracellular_signal_transduction_(GO:0035556)	28	2.84	0.000318
0h_UP	response_to_oxygen-containing_compound_(GO:1901700)	30	2.52	0.00112
0h_UP	response_to_organic_substance_(GO:0010033)	49	2.49	4.49e-06
0h_UP	response_to_chemical_(GO:0042221)	80	2.46	8.49e-10
0h_UP	sulfur_compound_metabolic_process_(GO:0006790)	19	2.36	0.0494
0h_UP	signaling_(GO:0023052)	68	2.35	1.6e-07
0h_UP	protein_phosphorylation_(GO:0006468)	92	2.31	6.14e-10
0h_UP	cellular_carbohydrate_metabolic_process_(GO:0044262)	24	2.3	0.0172
0h_UP	monocarboxylic_acid_metabolic_process_(GO:0032787)	22	2.29	0.0294
0h_UP	phosphate-containing_compound_metabolic_process_(GO:0006796)	154	2.28	3.04e-17
0h_UP	phosphorus_metabolic_process_(GO:0006793)	154	2.25	5.76e-17
0h_UP	cell_communication_(GO:0007154)	73	2.22	3.06e-07
0h_UP	cellular_response_to_stimulus_(GO:0051716)	113	2.1	5.27e-10
0h_UP	organic_acid_metabolic_process_(GO:0006082)	47	2.09	0.000575
0h_UP	response_to_abiotic_stimulus_(GO:0009628)	37	1.88	0.0278
0h_UP	small_molecule_metabolic_process_(GO:0044281)	70	1.84	0.000326
0h_UP	cellular_response_to_stress_(GO:0033554)	36	1.82	0.0449
0h_UP	carbohydrate_metabolic_process_(GO:0005975)	48	1.8	0.0111
0h_UP	response_to_stimulus_(GO:0050896)	177	1.75	4.55e-10
0h_UP	macromolecule_modification_(GO:0043412)	166	1.69	2.13e-08
0h_UP	organic_substance_catabolic_process_(GO:1901575)	65	1.67	0.00717
0h_UP	organonitrogen_compound_metabolic_process_(GO:1901564)	253	1.62	7.99e-12
0h_UP	regulation_of_transcription,_DNA-templated_(GO:0006355)	94	1.58	0.00229
0h_UP	cellular_protein_metabolic_process_(GO:0044267)	181	1.55	1.01e-06
0h_UP	regulation_of_biological_process_(GO:0050789)	188	1.55	5.83e-07
0h_UP	catabolic_process_(GO:0009056)	69	1.52	0.0476
0h_UP	biological_regulation_(GO:0065007)	208	1.52	3.91e-07
0h_UP	protein_metabolic_process_(GO:0019538)	190	1.47	2.02e-05
0h_UP	cellular_macromolecule_metabolic_process_(GO:0044260)	220	1.42	1.96e-05
0h_UP	cellular_process_(GO:0009987)	501	1.41	4.34e-17
0h_UP	organic_substance_metabolic_process_(GO:0071704)	366	1.39	9.14e-10
0h_UP	cellular_metabolic_process_(GO:0044237)	350	1.39	5e-09
0h_UP	primary_metabolic_process_(GO:0044238)	340	1.37	3.98e-08
0h_UP	nitrogen_compound_metabolic_process_(GO:0006807)	282	1.35	9.46e-06
0h_UP	metabolic_process_(GO:0008152)	386	1.35	1.47e-08
0h_UP	biological_process_(GO:0008150)	646	1.35	2.97e-21
0h_UP	macromolecule_metabolic_process_(GO:0043170)	244	1.24	0.0207
8h_up	response_to_chitin_(GO:0010200)	3	24.48	0.0293
8h_up	positive_regulation_of_response_to_salt_stress_(GO:1901002)	5	17	0.002
8h_up	indole-containing_compound_metabolic_process_(GO:0042430)	10	13.6	2.71e-06
8h_up	protein_complex_oligomerization_(GO:0051259)	9	13.11	1.42e-05
8h_up	aromatic_amino_acid_family_biosynthetic_process_(GO:0009073)	13	12.33	8.47e-08
8h_up	response_to_hydrogen_peroxide_(GO:0042542)	8	12.09	9.94e-05
8h_up	regulation_of_response_to_osmotic_stress_(GO:0047484)	5	11.33	0.00846
8h_up	glycolytic_process_(GO:0006096)	16	9.74	2e-08
8h_up	aromatic_amino_acid_family_metabolic_process_(GO:0009072)	15	9.56	8.62e-08
8h_up	protein_refolding_(GO:0042026)	9	8.96	0.000174
8h_up	response_to_salicylic_acid_(GO:0009751)	5	8.5	0.0246
8h_up	nucleotide_phosphorylation_(GO:0046939)	16	8.48	9.72e-08
8h_up	pyruvate_metabolic_process_(GO:0006090)	17	8.16	5.43e-08
8h_up	cellular_response_to_unfolded_protein_(GO:0034620)	7	7.93	0.00338
8h_up	chaperone_cofactor-dependent_protein_refolding_(GO:0051085)	9	7.65	0.00051
8h_up	nucleoside_diphosphate_metabolic_process_(GO:0009132)	17	7.38	1.81e-07
8h_up	response_to_temperature_stimulus_(GO:0009266)	33	7.05	3.48e-14
8h_up	'de_novo'_protein_folding_(GO:0006458)	9	6.93	0.000945
8h_up	disaccharide_metabolic_process_(GO:0005984)	7	6.08	0.0129
8h_up	protein_folding_(GO:0006457)	29	5.89	1.07e-10
8h_up	dicarboxylic_acid_metabolic_process_(GO:0043648)	11	5.83	0.000518
8h_up	chaperone-mediated_protein_folding_(GO:0061077)	10	5.83	0.00117
8h_up	amine_metabolic_process_(GO:0009308)	12	5.56	0.000329
8h_up	response_to_reactive_oxygen_species_(GO:0000302)	8	5.44	0.00967
8h_up	oligosaccharide_metabolic_process_(GO:0009311)	7	5.01	0.0338
8h_up	alpha-amino_acid_metabolic_process_(GO:1901605)	27	5.01	1.27e-08
8h_up	positive_regulation_of_response_to_stimulus_(GO:0048584)	8	4.73	0.0222
8h_up	response_to_inorganic_substance_(GO:0010035)	17	4.26	0.000122
8h_up	organic_acid_catabolic_process_(GO:0016054)	11	4.04	0.00839
8h_up	hexose_metabolic_process_(GO:0019318)	11	4.01	0.00851
8h_up	ATP_metabolic_process_(GO:0046034)	16	4	0.000464
8h_up	purine-containing_compound_metabolic_process_(GO:0072521)	22	3.99	1.33e-05
8h_up	organic_acid_metabolic_process_(GO:0006082)	70	3.79	3.92e-17
8h_up	carbohydrate_catabolic_process_(GO:0016052)	22	3.76	3.17e-05
8h_up	monocarboxylic_acid_metabolic_process_(GO:0032787)	29	3.67	1.07e-06
8h_up	small_molecule_catabolic_process_(GO:0044282)	15	3.52	0.00285
8h_up	small_molecule_biosynthetic_process_(GO:0044283)	38	3.19	2.6e-07
8h_up	nucleobase-containing_small_molecule_metabolic_process_(GO:0055086)	27	3.02	8.46e-05
8h_up	small_molecule_metabolic_process_(GO:0044281)	91	2.92	5.46e-16
8h_up	response_to_oxygen-containing_compound_(GO:1901700)	28	2.87	0.000125
8h_up	response_to_abiotic_stimulus_(GO:0009628)	45	2.79	4.11e-07
8h_up	protein_phosphorylation_(GO:0006468)	89	2.72	7.17e-14
8h_up	phosphate-containing_compound_metabolic_process_(GO:0006796)	141	2.54	4.45e-20
8h_up	phosphorus_metabolic_process_(GO:0006793)	141	2.51	7.52e-20
8h_up	generation_of_precursor_metabolites_and_energy_(GO:0006091)	29	2.51	0.00103
8h_up	response_to_chemical_(GO:0042221)	65	2.44	3.73e-08
8h_up	response_to_organic_substance_(GO:0010033)	36	2.23	0.00122
8h_up	ribosome_biogenesis_(GO:0042254)	20	2.22	0.0492
8h_up	carbohydrate_derivative_metabolic_process_(GO:1901135)	31	2.18	0.00641
8h_up	carbohydrate_metabolic_process_(GO:0005975)	45	2.06	0.000678
8h_up	cellular_response_to_stimulus_(GO:0051716)	87	1.97	7.37e-07
8h_up	signaling_(GO:0023052)	46	1.93	0.00212
8h_up	cell_communication_(GO:0007154)	52	1.93	0.000795
8h_up	aromatic_compound_biosynthetic_process_(GO:0019438)	34	1.88	0.0301
8h_up	response_to_stimulus_(GO:0050896)	146	1.76	1.04e-08
8h_up	response_to_stress_(GO:0006950)	82	1.76	0.000113
8h_up	organonitrogen_compound_metabolic_process_(GO:1901564)	212	1.65	4.51e-11
8h_up	macromolecule_modification_(GO:0043412)	130	1.61	1.15e-05
8h_up	catabolic_process_(GO:0009056)	60	1.61	0.0222
8h_up	cellular_process_(GO:0009987)	439	1.51	4.12e-21
8h_up	cellular_metabolic_process_(GO:0044237)	306	1.48	1.85e-11
8h_up	organic_substance_metabolic_process_(GO:0071704)	311	1.44	1.93e-10
8h_up	cellular_protein_metabolic_process_(GO:0044267)	138	1.44	0.00103
8h_up	primary_metabolic_process_(GO:0044238)	292	1.44	2.83e-09
8h_up	cellular_aromatic_compound_metabolic_process_(GO:0006725)	90	1.43	0.0368
8h_up	nitrogen_compound_metabolic_process_(GO:0006807)	244	1.43	3.57e-07
8h_up	organic_cyclic_compound_metabolic_process_(GO:1901360)	93	1.43	0.0294
8h_up	metabolic_process_(GO:0008152)	333	1.42	2.43e-10
8h_up	biological_process_(GO:0008150)	540	1.37	3.79e-20
8h_up	protein_metabolic_process_(GO:0019538)	141	1.33	0.0277
8h_up	cellular_macromolecule_metabolic_process_(GO:0044260)	163	1.28	0.0434
16h_UP	chorismate_biosynthetic_process_(GO:0009423)	7	23.42	2.34e-05
16h_UP	cinnamic_acid_metabolic_process_(GO:0009803)	4	18.4	0.00721
16h_UP	cinnamic_acid_biosynthetic_process_(GO:0009800)	4	18.4	0.00716
16h_UP	tryptophan_biosynthetic_process_(GO:0000162)	7	16.1	0.000103
16h_UP	chorismate_metabolic_process_(GO:0046417)	7	16.1	0.000102
16h_UP	indolalkylamine_biosynthetic_process_(GO:0046219)	7	16.1	0.000101
16h_UP	L-serine_biosynthetic_process_(GO:0006564)	3	15.77	0.0482
16h_UP	indolalkylamine_metabolic_process_(GO:0006586)	9	15.06	9.02e-06
16h_UP	tryptophan_metabolic_process_(GO:0006568)	9	15.06	8.8e-06
16h_UP	olefinic_compound_metabolic_process_(GO:0120254)	5	14.16	0.00343
16h_UP	response_to_hydrogen_peroxide_(GO:0042542)	10	13.63	3.8e-06
16h_UP	aromatic_amino_acid_family_biosynthetic_process_(GO:0009073)	15	12.84	4.2e-09
16h_UP	indole-containing_compound_biosynthetic_process_(GO:0042435)	8	12.8	8.19e-05
16h_UP	positive_regulation_of_response_to_salt_stress_(GO:1901002)	4	12.27	0.0206
16h_UP	olefinic_compound_biosynthetic_process_(GO:0120255)	4	12.27	0.0205
16h_UP	indole-containing_compound_metabolic_process_(GO:0042430)	10	12.27	8.38e-06
16h_UP	aromatic_amino_acid_family_metabolic_process_(GO:0009072)	21	12.08	1.33e-12
16h_UP	protein_complex_oligomerization_(GO:0051259)	9	11.83	3.69e-05
16h_UP	dicarboxylic_acid_biosynthetic_process_(GO:0043650)	9	11.83	3.62e-05
16h_UP	L-phenylalanine_catabolic_process_(GO:0006559)	4	11.33	0.0259
16h_UP	erythrose_4-phosphate/phosphoenolpyruvate_family_amino_acid_catabolic_process_(GO:1902222)	4	11.33	0.0257
16h_UP	aromatic_amino_acid_family_catabolic_process_(GO:0009074)	6	11.04	0.00227
16h_UP	arginine_metabolic_process_(GO:0006525)	5	10.83	0.008
16h_UP	L-phenylalanine_metabolic_process_(GO:0006558)	6	10.04	0.00336
16h_UP	erythrose_4-phosphate/phosphoenolpyruvate_family_amino_acid_metabolic_process_(GO:1902221)	6	10.04	0.00333
16h_UP	oxylipin_biosynthetic_process_(GO:0031408)	6	10.04	0.0033
16h_UP	amine_biosynthetic_process_(GO:0009309)	10	9.95	3.36e-05
16h_UP	cellular_biogenic_amine_biosynthetic_process_(GO:0042401)	10	9.95	3.29e-05
16h_UP	oxylipin_metabolic_process_(GO:0031407)	6	9.6	0.00386
16h_UP	cellular_biogenic_amine_metabolic_process_(GO:0006576)	13	9.57	1.25e-06
16h_UP	cellular_amine_metabolic_process_(GO:0044106)	13	9.57	1.21e-06
16h_UP	response_to_salicylic_acid_(GO:0009751)	6	9.2	0.00449
16h_UP	pyridine-containing_compound_biosynthetic_process_(GO:0072525)	5	8.76	0.0163
16h_UP	phenylpropanoid_biosynthetic_process_(GO:0009699)	9	8.72	0.000203
16h_UP	benzene-containing_compound_metabolic_process_(GO:0042537)	7	8.31	0.00247
16h_UP	ethylene-activated_signaling_pathway_(GO:0009873)	11	7.5	7.92e-05
16h_UP	pyridine-containing_compound_metabolic_process_(GO:0072524)	5	7.36	0.0303
16h_UP	cellular_response_to_ethylene_stimulus_(GO:0071369)	11	7.23	9.73e-05
16h_UP	cellular_response_to_unfolded_protein_(GO:0034620)	7	7.16	0.00477
16h_UP	response_to_unfolded_protein_(GO:0006986)	7	7.16	0.00473
16h_UP	alpha-amino_acid_catabolic_process_(GO:1901606)	11	6.98	0.000123
16h_UP	secondary_metabolite_biosynthetic_process_(GO:0044550)	10	6.94	0.000315
16h_UP	response_to_heat_(GO:0009408)	19	6.92	6.98e-08
16h_UP	purine_ribonucleoside_diphosphate_metabolic_process_(GO:0009179)	13	6.84	2.87e-05
16h_UP	purine_nucleoside_diphosphate_metabolic_process_(GO:0009135)	13	6.84	2.81e-05
16h_UP	glutamine_family_amino_acid_biosynthetic_process_(GO:0009084)	5	6.82	0.038
16h_UP	glutamine_family_amino_acid_metabolic_process_(GO:0009064)	11	6.75	0.000156
16h_UP	cellular_amino_acid_catabolic_process_(GO:0009063)	11	6.75	0.000154
16h_UP	dicarboxylic_acid_metabolic_process_(GO:0043648)	14	6.69	1.35e-05
16h_UP	ADP_metabolic_process_(GO:0046031)	12	6.59	8.3e-05
16h_UP	ATP_generation_from_ADP_(GO:0006757)	12	6.59	8.17e-05
16h_UP	glycolytic_process_(GO:0006096)	12	6.59	8.05e-05
16h_UP	response_to_ethylene_(GO:0009723)	13	6.55	3.74e-05
16h_UP	ribonucleoside_diphosphate_metabolic_process_(GO:0009185)	13	6.47	4.14e-05
16h_UP	protein_refolding_(GO:0042026)	7	6.28	0.00862
16h_UP	amine_metabolic_process_(GO:0009308)	15	6.27	1.07e-05
16h_UP	chaperone_cofactor-dependent_protein_refolding_(GO:0051085)	8	6.13	0.00421
16h_UP	'de_novo'_posttranslational_protein_folding_(GO:0051084)	8	6.13	0.00418
16h_UP	cellular_response_to_heat_(GO:0034605)	7	6.13	0.00962
16h_UP	response_to_reactive_oxygen_species_(GO:0000302)	10	6.13	0.000766
16h_UP	alpha-amino_acid_metabolic_process_(GO:1901605)	36	6.02	1.15e-13
16h_UP	cellular_amino_acid_biosynthetic_process_(GO:0008652)	28	5.92	2.16e-10
16h_UP	nucleoside_diphosphate_phosphorylation_(GO:0006165)	12	5.81	0.000212
16h_UP	response_to_salt_stress_(GO:0009651)	13	5.76	0.000101
16h_UP	nucleotide_phosphorylation_(GO:0046939)	12	5.74	0.000233
16h_UP	pyruvate_metabolic_process_(GO:0006090)	13	5.63	0.000124
16h_UP	response_to_temperature_stimulus_(GO:0009266)	29	5.59	2.94e-10
16h_UP	cellular_amino_acid_metabolic_process_(GO:0006520)	54	5.58	1.33e-19
16h_UP	'de_novo'_protein_folding_(GO:0006458)	8	5.56	0.00709
16h_UP	regulation_of_developmental_growth_(GO:0048638)	6	5.52	0.0351
16h_UP	response_to_osmotic_stress_(GO:0006970)	15	5.52	3.62e-05
16h_UP	alpha-amino_acid_biosynthetic_process_(GO:1901607)	21	5.48	3.38e-07
16h_UP	response_to_inorganic_substance_(GO:0010035)	24	5.42	3.72e-08
16h_UP	lignin_metabolic_process_(GO:0009808)	7	5.26	0.0201
16h_UP	phenylpropanoid_metabolic_process_(GO:0009698)	16	5.21	3.33e-05
16h_UP	response_to_organic_cyclic_compound_(GO:0014070)	9	5.18	0.00491
16h_UP	glucose_metabolic_process_(GO:0006006)	6	5.14	0.0454
16h_UP	response_to_water_deprivation_(GO:0009414)	9	5.1	0.00538
16h_UP	nucleoside_diphosphate_metabolic_process_(GO:0009132)	13	5.09	0.0003
16h_UP	response_to_water_(GO:0009415)	9	4.87	0.00709
16h_UP	response_to_wounding_(GO:0009611)	9	4.8	0.00755
16h_UP	chaperone-mediated_protein_folding_(GO:0061077)	9	4.73	0.00821
16h_UP	carboxylic_acid_biosynthetic_process_(GO:0046394)	44	4.72	1.7e-13
16h_UP	response_to_acid_chemical_(GO:0001101)	9	4.67	0.00885
16h_UP	organic_acid_biosynthetic_process_(GO:0016053)	45	4.64	1.51e-13
16h_UP	protein_folding_(GO:0006457)	25	4.58	3.12e-07
16h_UP	carboxylic_acid_catabolic_process_(GO:0046395)	12	4.51	0.00169
16h_UP	pollen-pistil_interaction_(GO:0009875)	10	4.49	0.00595
16h_UP	regulation_of_growth_(GO:0040008)	10	4.43	0.00646
16h_UP	secondary_metabolic_process_(GO:0019748)	18	4.36	5.68e-05
16h_UP	organic_acid_catabolic_process_(GO:0016054)	13	4.31	0.00128
16h_UP	recognition_of_pollen_(GO:0048544)	9	4.3	0.0142
16h_UP	cell_recognition_(GO:0008037)	9	4.3	0.0141
16h_UP	carboxylic_acid_metabolic_process_(GO:0019752)	82	4.19	1.11e-22
16h_UP	oxoacid_metabolic_process_(GO:0043436)	82	4.14	1.66e-22
16h_UP	organic_acid_metabolic_process_(GO:0006082)	84	4.1	1.32e-22
16h_UP	small_molecule_biosynthetic_process_(GO:0044283)	54	4.09	2.84e-14
16h_UP	response_to_cold_(GO:0009409)	10	4.04	0.0113
16h_UP	response_to_oomycetes_(GO:0002239)	9	3.76	0.0312
16h_UP	defense_response_to_oomycetes_(GO:0002229)	9	3.76	0.031
16h_UP	monocarboxylic_acid_biosynthetic_process_(GO:0072330)	14	3.65	0.00302
16h_UP	phosphorelay_signal_transduction_system_(GO:0000160)	11	3.65	0.013
16h_UP	hexose_metabolic_process_(GO:0019318)	11	3.61	0.0137
16h_UP	small_molecule_catabolic_process_(GO:0044282)	17	3.6	0.000743
16h_UP	monocarboxylic_acid_metabolic_process_(GO:0032787)	31	3.54	1.03e-06
16h_UP	purine_nucleotide_metabolic_process_(GO:0006163)	19	3.39	0.00053
16h_UP	small_molecule_metabolic_process_(GO:0044281)	115	3.33	1.88e-24
16h_UP	purine_ribonucleotide_metabolic_process_(GO:0009150)	18	3.33	0.00106
16h_UP	monosaccharide_metabolic_process_(GO:0005996)	13	3.28	0.0107
16h_UP	purine-containing_compound_metabolic_process_(GO:0072521)	20	3.27	0.000523
16h_UP	response_to_oxygen-containing_compound_(GO:1901700)	34	3.14	2.82e-06
16h_UP	cell_surface_receptor_signaling_pathway_(GO:0007166)	18	3.14	0.00202
16h_UP	carbohydrate_catabolic_process_(GO:0016052)	20	3.08	0.00107
16h_UP	nucleotide_metabolic_process_(GO:0009117)	23	3.08	0.000305
16h_UP	defense_response_to_bacterium_(GO:0042742)	11	3.07	0.0402
16h_UP	regulation_of_response_to_stress_(GO:0080134)	12	3.07	0.0276
16h_UP	ribose_phosphate_metabolic_process_(GO:0019693)	19	3.03	0.00201
16h_UP	ribonucleotide_metabolic_process_(GO:0009259)	18	2.97	0.00348
16h_UP	phosphorylation_(GO:0016310)	126	2.94	9.55e-23
16h_UP	nucleoside_phosphate_metabolic_process_(GO:0006753)	23	2.9	0.000704
16h_UP	protein_phosphorylation_(GO:0006468)	104	2.87	7.57e-18
16h_UP	response_to_bacterium_(GO:0009617)	12	2.85	0.0438
16h_UP	response_to_chemical_(GO:0042221)	82	2.77	4.12e-13
16h_UP	response_to_organic_substance_(GO:0010033)	49	2.74	2.04e-07
16h_UP	metal_ion_transport_(GO:0030001)	15	2.59	0.0331
16h_UP	cellular_response_to_organic_substance_(GO:0071310)	26	2.55	0.00232
16h_UP	organic_hydroxy_compound_metabolic_process_(GO:1901615)	15	2.54	0.0382
16h_UP	nucleobase-containing_small_molecule_metabolic_process_(GO:0055086)	25	2.52	0.00328
16h_UP	phosphate-containing_compound_metabolic_process_(GO:0006796)	153	2.49	2.36e-21
16h_UP	phosphorus_metabolic_process_(GO:0006793)	154	2.48	2.41e-21
16h_UP	response_to_oxidative_stress_(GO:0006979)	18	2.46	0.0322
16h_UP	response_to_abiotic_stimulus_(GO:0009628)	44	2.46	1.81e-05
16h_UP	hormone-mediated_signaling_pathway_(GO:0009755)	19	2.36	0.0295
16h_UP	response_to_hormone_(GO:0009725)	32	2.31	0.00151
16h_UP	cellular_response_to_hormone_stimulus_(GO:0032870)	19	2.3	0.0348
16h_UP	aromatic_compound_biosynthetic_process_(GO:0019438)	46	2.3	5.76e-05
16h_UP	response_to_endogenous_stimulus_(GO:0009719)	32	2.3	0.00164
16h_UP	organophosphate_metabolic_process_(GO:0019637)	35	2.28	0.000768
16h_UP	cellular_response_to_endogenous_stimulus_(GO:0071495)	19	2.27	0.0381
16h_UP	response_to_toxic_substance_(GO:0009636)	18	2.26	0.0489
16h_UP	organic_cyclic_compound_biosynthetic_process_(GO:1901362)	50	2.19	5.76e-05
16h_UP	generation_of_precursor_metabolites_and_energy_(GO:0006091)	28	2.19	0.00716
16h_UP	carbohydrate_metabolic_process_(GO:0005975)	51	2.1	0.000152
16h_UP	cellular_response_to_chemical_stimulus_(GO:0070887)	37	2.1	0.00245
16h_UP	cell_communication_(GO:0007154)	58	1.94	0.000231
16h_UP	transmembrane_transport_(GO:0055085)	66	1.93	7.98e-05
16h_UP	signal_transduction_(GO:0007165)	48	1.85	0.00357
16h_UP	signaling_(GO:0023052)	48	1.82	0.00524
16h_UP	response_to_stimulus_(GO:0050896)	166	1.81	6.76e-11
16h_UP	cellular_response_to_stimulus_(GO:0051716)	83	1.7	0.000316
16h_UP	organonitrogen_compound_metabolic_process_(GO:1901564)	237	1.67	6.63e-13
16h_UP	response_to_stress_(GO:0006950)	85	1.64	0.000739
16h_UP	organonitrogen_compound_biosynthetic_process_(GO:1901566)	56	1.62	0.0199
16h_UP	protein_modification_process_(GO:0036211)	128	1.56	6.95e-05
16h_UP	cellular_protein_modification_process_(GO:0006464)	128	1.56	6.84e-05
16h_UP	organic_substance_catabolic_process_(GO:1901575)	55	1.56	0.0454
16h_UP	regulation_of_RNA_biosynthetic_process_(GO:2001141)	82	1.51	0.0102
16h_UP	regulation_of_transcription,_DNA-templated_(GO:0006355)	82	1.51	0.0102
16h_UP	regulation_of_nucleic_acid-templated_transcription_(GO:1903506)	82	1.51	0.0101
16h_UP	biosynthetic_process_(GO:0009058)	105	1.49	0.0033
16h_UP	organic_substance_biosynthetic_process_(GO:1901576)	97	1.45	0.0131
16h_UP	regulation_of_RNA_metabolic_process_(GO:0051252)	82	1.44	0.038
16h_UP	macromolecule_modification_(GO:0043412)	128	1.43	0.00282
16h_UP	cellular_process_(GO:0009987)	461	1.43	2.29e-17
16h_UP	cellular_biosynthetic_process_(GO:0044249)	92	1.42	0.0318
16h_UP	regulation_of_cellular_macromolecule_biosynthetic_process_(GO:2000112)	84	1.42	0.0457
16h_UP	transport_(GO:0006810)	87	1.41	0.044
16h_UP	biological_process_(GO:0008150)	606	1.39	1.94e-24
16h_UP	cellular_metabolic_process_(GO:0044237)	316	1.38	5.63e-08
16h_UP	organic_substance_metabolic_process_(GO:0071704)	329	1.38	2.36e-08
16h_UP	metabolic_process_(GO:0008152)	357	1.37	4.08e-09
16h_UP	regulation_of_cellular_process_(GO:0050794)	131	1.31	0.0413
16h_UP	primary_metabolic_process_(GO:0044238)	294	1.31	4.04e-05
16h_UP	regulation_of_biological_process_(GO:0050789)	144	1.31	0.034
16h_UP	nitrogen_compound_metabolic_process_(GO:0006807)	246	1.3	0.00054
16h_UP	biological_regulation_(GO:0065007)	159	1.28	0.0408
16h_UP	organelle_organization_(GO:0006996)	14	0.43	0.0117
16h_UP	protein_modification_by_small_protein_conjugation_or_removal_(GO:0070647)	10	0.41	0.0412
16h_UP	protein_modification_by_small_protein_conjugation_(GO:0032446)	8	0.38	0.0419
16h_UP	cellular_macromolecule_biosynthetic_process_(GO:0034645)	12	0.33	0.000301
16h_UP	gene_expression_(GO:0010467)	15	0.32	1.38e-05
16h_UP	macromolecule_biosynthetic_process_(GO:0009059)	12	0.32	0.000137
16h_UP	RNA_metabolic_process_(GO:0016070)	12	0.31	8.37e-05
16h_UP	RNA_processing_(GO:0006396)	6	0.28	0.00883
16h_UP	translation_(GO:0006412)	4	0.26	0.0483
16h_UP	peptide_biosynthetic_process_(GO:0043043)	4	0.26	0.0371
16h_UP	nucleic_acid_metabolic_process_(GO:0090304)	13	0.26	5.64e-08
16h_UP	DNA_repair_(GO:0006281)	1	0.1	0.0381
16h_UP	cellular_response_to_DNA_damage_stimulus_(GO:0006974)	1	0.09	0.02
16h_UP	vesicle-mediated_transport_(GO:0016192)	1	0.08	0.0054
16h_UP	DNA_metabolic_process_(GO:0006259)	1	0.08	0.00412
20h_UP	L-serine_biosynthetic_process_(GO:0006564)	4	23.62	0.00396
20h_UP	phosphate_ion_homeostasis_(GO:0055062)	3	17.72	0.0407
20h_UP	anion_homeostasis_(GO:0055081)	4	16.54	0.0101
20h_UP	cellular_response_to_cold_(GO:0070417)	4	16.54	0.01
20h_UP	aromatic_amino_acid_family_biosynthetic_process_(GO:0009073)	14	13.46	4.65e-09
20h_UP	dicarboxylic_acid_biosynthetic_process_(GO:0043650)	9	13.29	1.05e-05
20h_UP	indole-containing_compound_metabolic_process_(GO:0042430)	9	12.4	1.65e-05
20h_UP	pyridine-containing_compound_biosynthetic_process_(GO:0072525)	5	9.84	0.0122
20h_UP	lignin_biosynthetic_process_(GO:0009809)	4	9.73	0.0395
20h_UP	aromatic_amino_acid_family_metabolic_process_(GO:0009072)	15	9.69	4.31e-08
20h_UP	nucleotide_phosphorylation_(GO:0046939)	18	9.66	1.09e-09
20h_UP	pyruvate_metabolic_process_(GO:0006090)	19	9.24	6.02e-10
20h_UP	cellular_biogenic_amine_metabolic_process_(GO:0006576)	11	9.09	1.17e-05
20h_UP	protein_complex_oligomerization_(GO:0051259)	6	8.86	0.00547
20h_UP	pyridine-containing_compound_metabolic_process_(GO:0072524)	5	8.27	0.0222
20h_UP	cellular_response_to_unfolded_protein_(GO:0034620)	7	8.04	0.00288
20h_UP	response_to_hydrogen_peroxide_(GO:0042542)	5	7.66	0.0287
20h_UP	glutamine_family_amino_acid_biosynthetic_process_(GO:0009084)	5	7.66	0.0285
20h_UP	dicarboxylic_acid_metabolic_process_(GO:0043648)	14	7.52	2.23e-06
20h_UP	protein_refolding_(GO:0042026)	7	7.06	0.00537
20h_UP	potassium_ion_transmembrane_transport_(GO:0071805)	10	6.89	0.000303
20h_UP	NADP_metabolic_process_(GO:0006739)	5	6.89	0.0393
20h_UP	glutamine_family_amino_acid_metabolic_process_(GO:0009064)	10	6.89	0.0003
20h_UP	chaperone_cofactor-dependent_protein_refolding_(GO:0051085)	8	6.89	0.00233
20h_UP	rhythmic_process_(GO:0048511)	6	6.7	0.0185
20h_UP	glucose_6-phosphate_metabolic_process_(GO:0051156)	5	6.67	0.0429
20h_UP	cellular_amino_acid_biosynthetic_process_(GO:0008652)	28	6.65	1.28e-11
20h_UP	'de_novo'_protein_folding_(GO:0006458)	8	6.24	0.00401
20h_UP	ethylene-activated_signaling_pathway_(GO:0009873)	7	5.36	0.0208
20h_UP	chaperone-mediated_protein_folding_(GO:0061077)	9	5.32	0.00448
20h_UP	protein_autophosphorylation_(GO:0046777)	9	5.24	0.00486
20h_UP	response_to_temperature_stimulus_(GO:0009266)	24	5.19	3.64e-08
20h_UP	amine_metabolic_process_(GO:0009308)	11	5.17	0.00111
20h_UP	purine-containing_compound_metabolic_process_(GO:0072521)	28	5.14	1.85e-09
20h_UP	nucleotide_metabolic_process_(GO:0009117)	34	5.11	2.57e-11
20h_UP	cell_recognition_(GO:0008037)	9	4.83	0.00793
20h_UP	response_to_reactive_oxygen_species_(GO:0000302)	7	4.82	0.0319
20h_UP	response_to_topologically_incorrect_protein_(GO:0035966)	7	4.74	0.0339
20h_UP	carbohydrate_derivative_transport_(GO:1901264)	8	4.66	0.0204
20h_UP	ATP_metabolic_process_(GO:0046034)	18	4.57	2.24e-05
20h_UP	multi-multicellular_organism_process_(GO:0044706)	13	4.48	0.000871
20h_UP	pollination_(GO:0009856)	13	4.48	0.000862
20h_UP	carbohydrate_catabolic_process_(GO:0016052)	25	4.32	4.09e-07
20h_UP	protein_folding_(GO:0006457)	21	4.32	6.21e-06
20h_UP	nucleobase-containing_small_molecule_metabolic_process_(GO:0055086)	37	4.19	3.43e-10
20h_UP	hexose_metabolic_process_(GO:0019318)	11	4.06	0.00684
20h_UP	organic_acid_metabolic_process_(GO:0006082)	74	4.06	4.46e-20
20h_UP	small_molecule_biosynthetic_process_(GO:0044283)	47	4	3.28e-12
20h_UP	alcohol_metabolic_process_(GO:0006066)	9	3.88	0.0287
20h_UP	monocarboxylic_acid_metabolic_process_(GO:0032787)	30	3.85	1.62e-07
20h_UP	metal_ion_transport_(GO:0030001)	19	3.69	0.000168
20h_UP	monosaccharide_metabolic_process_(GO:0005996)	13	3.68	0.00476
20h_UP	small_molecule_metabolic_process_(GO:0044281)	110	3.58	2.11e-26
20h_UP	lipid_transport_(GO:0006869)	10	3.56	0.0282
20h_UP	response_to_inorganic_substance_(GO:0010035)	14	3.55	0.0039
20h_UP	protein_phosphorylation_(GO:0006468)	114	3.53	6.56e-27
20h_UP	lipid_localization_(GO:0010876)	10	3.26	0.0454
20h_UP	phosphate-containing_compound_metabolic_process_(GO:0006796)	177	3.24	4.28e-39
20h_UP	phosphorus_metabolic_process_(GO:0006793)	179	3.23	2.13e-39
20h_UP	response_to_bacterium_(GO:0009617)	12	3.2	0.0226
20h_UP	small_molecule_catabolic_process_(GO:0044282)	13	3.09	0.0199
20h_UP	carbohydrate_derivative_metabolic_process_(GO:1901135)	42	2.99	1.46e-07
20h_UP	intracellular_signal_transduction_(GO:0035556)	23	2.88	0.000728
20h_UP	organic_hydroxy_compound_metabolic_process_(GO:1901615)	15	2.86	0.017
20h_UP	generation_of_precursor_metabolites_and_energy_(GO:0006091)	32	2.81	3.24e-05
20h_UP	aromatic_compound_biosynthetic_process_(GO:0019438)	46	2.58	2e-06
20h_UP	carbohydrate_metabolic_process_(GO:0005975)	54	2.5	2.66e-07
20h_UP	organic_cyclic_compound_biosynthetic_process_(GO:1901362)	50	2.46	2.25e-06
20h_UP	transmembrane_transport_(GO:0055085)	74	2.44	1.88e-09
20h_UP	cell_communication_(GO:0007154)	61	2.29	7.29e-07
20h_UP	response_to_oxygen-containing_compound_(GO:1901700)	22	2.29	0.0196
20h_UP	response_to_organic_substance_(GO:0010033)	34	2.14	0.00307
20h_UP	response_to_abiotic_stimulus_(GO:0009628)	34	2.14	0.00305
20h_UP	response_to_chemical_(GO:0042221)	55	2.09	4.68e-05
20h_UP	signaling_(GO:0023052)	49	2.09	0.000166
20h_UP	heterocycle_biosynthetic_process_(GO:0018130)	35	2.03	0.00557
20h_UP	organonitrogen_compound_biosynthetic_process_(GO:1901566)	62	2.01	3.19e-05
20h_UP	ion_transport_(GO:0006811)	29	2	0.0254
20h_UP	organonitrogen_compound_metabolic_process_(GO:1901564)	245	1.94	5.85e-22
20h_UP	macromolecule_modification_(GO:0043412)	152	1.91	6.09e-12
20h_UP	cellular_response_to_stimulus_(GO:0051716)	83	1.91	3.7e-06
20h_UP	localization_(GO:0051179)	108	1.85	1.68e-07
20h_UP	response_to_stimulus_(GO:0050896)	141	1.72	3.85e-08
20h_UP	organic_substance_transport_(GO:0071702)	46	1.71	0.0246
20h_UP	cellular_protein_metabolic_process_(GO:0044267)	161	1.71	4.32e-09
20h_UP	cellular_process_(GO:0009987)	477	1.66	5.51e-37
20h_UP	catabolic_process_(GO:0009056)	60	1.63	0.013
20h_UP	protein_metabolic_process_(GO:0019538)	167	1.59	1.88e-07
20h_UP	response_to_stress_(GO:0006950)	73	1.58	0.00703
20h_UP	cellular_metabolic_process_(GO:0044237)	323	1.58	8.75e-17
20h_UP	organic_substance_metabolic_process_(GO:0071704)	334	1.57	4.49e-17
20h_UP	biosynthetic_process_(GO:0009058)	98	1.56	0.00104
20h_UP	primary_metabolic_process_(GO:0044238)	313	1.56	3e-15
20h_UP	nitrogen_compound_metabolic_process_(GO:0006807)	263	1.56	5.81e-12
20h_UP	organic_substance_biosynthetic_process_(GO:1901576)	93	1.56	0.00163
20h_UP	metabolic_process_(GO:0008152)	353	1.52	2.79e-16
20h_UP	biological_process_(GO:0008150)	590	1.52	6.07e-41
20h_UP	cellular_macromolecule_metabolic_process_(GO:0044260)	178	1.42	0.000114
20h_UP	regulation_of_cellular_process_(GO:0050794)	120	1.35	0.0315
20h_UP	biological_regulation_(GO:0065007)	145	1.31	0.0309
20h_UP	gene_expression_(GO:0010467)	22	0.53	0.042
20h_UP	RNA_metabolic_process_(GO:0016070)	17	0.5	0.0494
20h_UP	macromolecule_biosynthetic_process_(GO:0009059)	16	0.48	0.0348
20h_UP	nucleic_acid_metabolic_process_(GO:0090304)	17	0.38	0.000131
20h_UP	DNA_metabolic_process_(GO:0006259)	1	0.09	0.0121
24h_UP	chorismate_biosynthetic_process_(GO:0009423)	7	30.55	3.23e-06
24h_UP	L-serine_biosynthetic_process_(GO:0006564)	4	27.43	0.00281
24h_UP	aromatic_amino_acid_family_biosynthetic_process_(GO:0009073)	15	16.75	8.13e-11
24h_UP	indole-containing_compound_metabolic_process_(GO:0042430)	9	14.4	5.95e-06
24h_UP	aromatic_amino_acid_family_metabolic_process_(GO:0009072)	17	12.75	9.06e-11
24h_UP	pyridine-containing_compound_biosynthetic_process_(GO:0072525)	5	11.43	0.00792
24h_UP	nucleotide_phosphorylation_(GO:0046939)	18	11.22	1.14e-10
24h_UP	pyruvate_metabolic_process_(GO:0006090)	19	10.73	6.22e-11
24h_UP	protein_complex_oligomerization_(GO:0051259)	6	10.29	0.00317
24h_UP	pentose-phosphate_shunt_(GO:0006098)	4	10.11	0.0442
24h_UP	cellular_biogenic_amine_metabolic_process_(GO:0006576)	10	9.6	2.51e-05
24h_UP	pyridine-containing_compound_metabolic_process_(GO:0072524)	5	9.6	0.0151
24h_UP	response_to_hydrogen_peroxide_(GO:0042542)	5	8.89	0.0199
24h_UP	dicarboxylic_acid_metabolic_process_(GO:0043648)	13	8.11	3.26e-06
24h_UP	NADP_metabolic_process_(GO:0006739)	5	8	0.0286
24h_UP	rhythmic_process_(GO:0048511)	6	7.79	0.011
24h_UP	glucose_6-phosphate_metabolic_process_(GO:0051156)	5	7.74	0.0321
24h_UP	cellular_amino_acid_biosynthetic_process_(GO:0008652)	26	7.17	1.8e-11
24h_UP	glutamine_family_amino_acid_metabolic_process_(GO:0009064)	7	5.6	0.0196
24h_UP	amine_metabolic_process_(GO:0009308)	10	5.46	0.00191
24h_UP	nucleotide_metabolic_process_(GO:0009117)	31	5.41	5.6e-11
24h_UP	purine-containing_compound_metabolic_process_(GO:0072521)	25	5.33	9.19e-09
24h_UP	ATP_metabolic_process_(GO:0046034)	18	5.3	3.31e-06
24h_UP	carbohydrate_catabolic_process_(GO:0016052)	24	4.82	1.22e-07
24h_UP	protein_autophosphorylation_(GO:0046777)	7	4.73	0.0434
24h_UP	hexose_metabolic_process_(GO:0019318)	11	4.72	0.00259
24h_UP	pollen-pistil_interaction_(GO:0009875)	8	4.68	0.0226
24h_UP	response_to_ethylene_(GO:0009723)	7	4.6	0.0488
24h_UP	organic_acid_metabolic_process_(GO:0006082)	68	4.33	6.3e-20
24h_UP	monocarboxylic_acid_metabolic_process_(GO:0032787)	28	4.17	1.1e-07
24h_UP	nucleobase-containing_small_molecule_metabolic_process_(GO:0055086)	31	4.08	2.51e-08
24h_UP	small_molecule_biosynthetic_process_(GO:0044283)	40	3.95	1.94e-10
24h_UP	monosaccharide_metabolic_process_(GO:0005996)	12	3.95	0.00547
24h_UP	response_to_temperature_stimulus_(GO:0009266)	15	3.77	0.00144
24h_UP	small_molecule_metabolic_process_(GO:0044281)	96	3.63	2.11e-23
24h_UP	small_molecule_catabolic_process_(GO:0044282)	13	3.59	0.00678
24h_UP	protein_folding_(GO:0006457)	15	3.58	0.0024
24h_UP	response_to_inorganic_substance_(GO:0010035)	12	3.53	0.0128
24h_UP	protein_phosphorylation_(GO:0006468)	98	3.52	4.14e-23
24h_UP	generation_of_precursor_metabolites_and_energy_(GO:0006091)	32	3.26	1.75e-06
24h_UP	phosphate-containing_compound_metabolic_process_(GO:0006796)	150	3.18	1.06e-31
24h_UP	phosphorus_metabolic_process_(GO:0006793)	150	3.14	2.04e-31
24h_UP	carbohydrate_metabolic_process_(GO:0005975)	52	2.8	1.49e-08
24h_UP	intracellular_signal_transduction_(GO:0035556)	19	2.76	0.0062
24h_UP	carbohydrate_derivative_metabolic_process_(GO:1901135)	32	2.64	0.000108
24h_UP	organic_cyclic_compound_biosynthetic_process_(GO:1901362)	44	2.52	6.41e-06
24h_UP	aromatic_compound_biosynthetic_process_(GO:0019438)	38	2.48	6.1e-05
24h_UP	response_to_oxygen-containing_compound_(GO:1901700)	20	2.41	0.0262
24h_UP	response_to_organic_substance_(GO:0010033)	31	2.26	0.00284
24h_UP	response_to_chemical_(GO:0042221)	51	2.25	1.44e-05
24h_UP	transmembrane_transport_(GO:0055085)	56	2.14	1.79e-05
24h_UP	cell_communication_(GO:0007154)	47	2.05	0.000585
24h_UP	organonitrogen_compound_metabolic_process_(GO:1901564)	212	1.95	2.61e-19
24h_UP	signaling_(GO:0023052)	39	1.93	0.00796
24h_UP	organonitrogen_compound_biosynthetic_process_(GO:1901566)	51	1.92	0.00102
24h_UP	macromolecule_modification_(GO:0043412)	131	1.91	1.84e-10
24h_UP	catabolic_process_(GO:0009056)	56	1.77	0.004
24h_UP	cellular_protein_metabolic_process_(GO:0044267)	134	1.65	1.33e-06
24h_UP	localization_(GO:0051179)	82	1.63	0.00109
24h_UP	cellular_response_to_stimulus_(GO:0051716)	61	1.63	0.013
24h_UP	cellular_metabolic_process_(GO:0044237)	284	1.62	3.12e-16
24h_UP	organic_substance_metabolic_process_(GO:0071704)	295	1.61	6.56e-17
24h_UP	primary_metabolic_process_(GO:0044238)	278	1.61	1.94e-15
24h_UP	cellular_process_(GO:0009987)	398	1.61	5.99e-27
24h_UP	nitrogen_compound_metabolic_process_(GO:0006807)	232	1.6	1.19e-11
24h_UP	response_to_stimulus_(GO:0050896)	111	1.57	0.000177
24h_UP	metabolic_process_(GO:0008152)	313	1.57	1.81e-16
24h_UP	protein_metabolic_process_(GO:0019538)	141	1.56	9.33e-06
24h_UP	organic_cyclic_compound_metabolic_process_(GO:1901360)	85	1.54	0.00683
24h_UP	cellular_aromatic_compound_metabolic_process_(GO:0006725)	80	1.5	0.0194
24h_UP	organic_substance_biosynthetic_process_(GO:1901576)	76	1.48	0.0324
24h_UP	biological_process_(GO:0008150)	492	1.47	9.5e-29
24h_UP	biosynthetic_process_(GO:0009058)	79	1.46	0.0412
24h_UP	cellular_macromolecule_metabolic_process_(GO:0044260)	150	1.39	0.00224
24h_UP	nucleic_acid_metabolic_process_(GO:0090304)	20	0.51	0.0425
24h_UP	cellular_macromolecule_biosynthetic_process_(GO:0034645)	12	0.43	0.0439
24h_UP	macromolecule_biosynthetic_process_(GO:0009059)	12	0.42	0.0275
