# Supplementary material for: Submergence Stress Alters the Expression of Clock Genes and Configures New Zeniths and Expression of Outputs in Brachypodium distachyon
Source: Int J Mol Sci. 2023 May 10;24(10):8555. doi: 10.3390/ijms24108555 (PMC10218231; doi:10.3390/ijms24108555)
Supplement: Supplementary file 1 [file ijms-24-08555-s001.zip › supplemental_table_S3.xlsx]

## Sheet: Up-regulated DEGs
Supplemental Table S3: List of up- or down-regulated DEGs grouped in Figure 4 and 5, respectively.
Cutoff values: p < 0.000005, Log2FC=>1.5, CPM => 15 CPM
Diurnal misregulation in stress	Predominant in sensitive BD21 in the day	ZT0, more predominant in Bd21-3	ZT0, more predominant in Bd21	Vespertine, more predominant in Bd21	Nocturnal, Low light responsive, Bd21-3 predominant	Dawn, nocturnal, Bd21-3 predominant	Vespertine, Bd21-3, predominant	Nocturnal, Bd21-3, predominant	Vespertine, Bd21 predominant	Diurnal misregulation in stress
DEG=34	DEG=227	DEG=570	DEG=119	DEG=44	DEG=41	DEG=107	DEG=226	DEG=458	DEG=297	DEG=199
Group 1	Group 2	Group 3	Group 4	Group 5	Group 6	Group 7	Group 8	Group 9	Group 10	Group 11
Bradi3g51520	Bradi2g25614	Bradi1g75215	Bradi1g62300	Bradi1g63630	Bradi2g62510	Bradi1g36610	Bradi3g14150	Bradi1g51807	Bradi1g11876	Bradi5g10952
Bradi2g17260	Bradi1g15680	Bradi2g57340	Bradi1g65520	Bradi1g26000	Bradi4g35230	Bradi3g07470	Bradi2g33110	Bradi3g12600	Bradi2g14590	Bradi1g16490
Bradi2g26406	Bradi1g72963	Bradi5g16518	Bradi3g30730	Bradi3g37480	Bradi2g26752	Bradi1g18490	Bradi3g46930	Bradi3g36940	Bradi4g09990	Bradi4g39870
Bradi3g39950	Bradi4g31930	Bradi1g73240	Bradi2g37690	Bradi5g16490	Bradi3g50490	Bradi1g60250	Bradi1g65480	Bradi2g02297	Bradi3g07110	Bradi3g07540
Bradi4g33727	Bradi4g44470	Bradi1g17390	Bradi1g64290	Bradi1g35530	Bradi3g53650	Bradi4g11080	Bradi2g47254	Bradi2g55126	Bradi1g06980	Bradi5g27467
Bradi4g10560	Bradi1g21510	Bradi2g26500	Bradi2g59920	Bradi4g26354	Bradi2g60340	Bradi3g38655	Bradi1g36490	Bradi3g54720	Bradi2g48160	Bradi3g29120
Bradi5g20352	Bradi2g48420	Bradi3g41596	Bradi1g66590	Bradi2g13470	Bradi3g22950	Bradi2g51600	Bradi2g14220	Bradi1g07495	Bradi3g60470	Bradi3g49170
Bradi3g18618	Bradi3g05577	Bradi5g10110	Bradi3g55090	Bradi3g38290	Bradi3g46570	Bradi2g18138	Bradi1g14220	Bradi4g32600	Bradi2g07520	Bradi5g21350
Bradi4g21724	Bradi2g11740	Bradi4g10500	Bradi1g07930	Bradi3g44071	Bradi4g43361	Bradi3g41460	Bradi3g05150	Bradi3g09430	Bradi2g23445	Bradi1g14200
Bradi2g39710	Bradi3g46040	Bradi1g68957	Bradi4g37450	Bradi4g12600	Bradi1g15880	Bradi5g14640	Bradi2g54927	Bradi2g27870	Bradi2g00960	Bradi3g35590
Bradi3g04930	Bradi4g29792	Bradi4g03920	Bradi4g31430	Bradi1g35600	Bradi2g54670	Bradi3g10037	Bradi1g01750	Bradi3g52500	Bradi1g43310	Bradi4g23367
Bradi3g00171	Bradi4g29930	Bradi3g56630	Bradi4g08660	Bradi3g14610	Bradi2g19297	Bradi5g01936	Bradi4g06810	Bradi1g09350	Bradi2g47410	Bradi1g41907
Bradi3g00184	Bradi1g77040	Bradi2g13422	Bradi3g59690	Bradi5g19240	Bradi3g18850	Bradi5g17940	Bradi4g16258	Bradi4g11740	Bradi3g21190	Bradi2g41590
Bradi3g18622	Bradi3g06070	Bradi3g57600	Bradi1g76950	Bradi3g30860	Bradi3g02840	Bradi4g21645	Bradi4g16260	Bradi5g25070	Bradi4g20527	Bradi1g64850
Bradi1g67730	Bradi3g48590	Bradi4g14247	Bradi4g10577	Bradi1g11930	Bradi2g59740	Bradi3g44947	Bradi2g21750	Bradi2g10110	Bradi1g26710	Bradi1g67120
Bradi4g10590	Bradi1g75670	Bradi4g29580	Bradi1g44269	Bradi3g05296	Bradi3g55730	Bradi3g44950	Bradi3g35850	Bradi4g08830	Bradi3g56460	Bradi1g67127
Bradi3g43137	Bradi2g13110	Bradi3g37210	Bradi4g10550	Bradi3g53740	Bradi2g57476	Bradi4g09794	Bradi1g42377	Bradi1g23497	Bradi2g20460	Bradi1g30691
Bradi2g23797	Bradi4g28761	Bradi5g21800	Bradi2g14445	Bradi1g33150	Bradi3g45180	Bradi4g24457	Bradi1g17820	Bradi1g50220	Bradi4g31727	Bradi1g08421
Bradi1g11650	Bradi2g04720	Bradi1g71930	Bradi3g47220	Bradi4g40167	Bradi2g44530	Bradi4g24461	Bradi2g33210	Bradi1g55440	Bradi3g26958	Bradi1g66980
Bradi3g54370	Bradi1g74770	Bradi3g48670	Bradi1g64280	Bradi1g49790	Bradi2g53340	Bradi4g04662	Bradi2g31820	Bradi1g67240	Bradi4g11576	Bradi2g51540
Bradi3g42560	Bradi2g47501	Bradi3g27720	Bradi3g31880	Bradi4g35020	Bradi3g22550	Bradi4g06200	Bradi3g39210	Bradi5g12580	Bradi4g11580	Bradi3g48840
Bradi5g13663	Bradi2g47510	Bradi1g25270	Bradi1g72590	Bradi1g71000	Bradi1g56075	Bradi3g56670	Bradi1g64020	Bradi1g20920	Bradi1g51540	Bradi3g49275
Bradi1g11620	Bradi3g50700	Bradi1g72070	Bradi2g47481	Bradi1g58720	Bradi2g32236	Bradi1g68950	Bradi1g72740	Bradi2g48590	Bradi5g16160	Bradi3g49280
Bradi4g14570	Bradi2g04700	Bradi1g35710	Bradi2g47487	Bradi2g13010	Bradi2g32240	Bradi3g14721	Bradi1g37960	Bradi1g45470	Bradi3g28380	Bradi1g50067
Bradi2g43640	Bradi2g52227	Bradi2g08580	Bradi1g17640	Bradi3g22880	Bradi3g51850	Bradi3g49460	Bradi2g34072	Bradi5g26776	Bradi5g22250	Bradi1g55825
Bradi2g49930	Bradi4g23640	Bradi2g43700	Bradi3g29620	Bradi2g27770	Bradi4g19550	Bradi3g56360	Bradi3g11050	Bradi3g39400	Bradi1g11780	Bradi1g18407
Bradi2g50470	Bradi4g28270	Bradi5g18800	Bradi2g54660	Bradi2g27782	Bradi5g13700	Bradi1g01760	Bradi2g43330	Bradi5g27130	Bradi4g34400	Bradi1g46480
Bradi1g53437	Bradi5g16730	Bradi4g33010	Bradi4g33970	Bradi1g78260	Bradi2g46670	Bradi3g18240	Bradi2g62400	Bradi1g12360	Bradi2g23931	Bradi1g50897
Bradi3g53790	Bradi4g30360	Bradi1g37667	Bradi2g15500	Bradi3g33957	Bradi3g55410	Bradi1g76465	Bradi5g27220	Bradi1g25670	Bradi2g24070	Bradi1g48370
Bradi2g28050	Bradi3g37650	Bradi4g20710	Bradi5g20557	Bradi1g61422	Bradi5g20800	Bradi3g41987	Bradi3g13633	Bradi1g58057	Bradi1g69700	Bradi1g60750
Bradi2g54960	Bradi5g05110	Bradi1g44170	Bradi3g03070	Bradi4g24490	Bradi5g08240	Bradi3g08620	Bradi2g31510	Bradi3g09150	Bradi5g16970	Bradi4g19457
Bradi3g28120	Bradi5g19250	Bradi3g13450	Bradi3g06790	Bradi2g35490	Bradi2g37400	Bradi3g38187	Bradi1g20050	Bradi5g25166	Bradi3g52890	Bradi1g04140
Bradi3g05050	Bradi1g42650	Bradi1g06050	Bradi1g50107	Bradi1g17440	Bradi2g53400	Bradi3g46050	Bradi1g49350	Bradi4g40110	Bradi3g52900	Bradi4g29246
Bradi4g25880	Bradi3g06107	Bradi2g05832	Bradi2g22300	Bradi1g59440	Bradi3g30270	Bradi3g16730	Bradi3g50660	Bradi4g40120	Bradi3g06680	Bradi1g78400
	Bradi2g33682	Bradi2g11807	Bradi1g75160	Bradi1g57750	Bradi3g30265	Bradi2g48340	Bradi1g68887	Bradi2g58989	Bradi3g26944	Bradi3g41350
	Bradi4g32941	Bradi5g13990	Bradi1g54650	Bradi2g39820	Bradi2g54650	Bradi2g36350	Bradi5g00810	Bradi1g25630	Bradi3g59726	Bradi3g14730
	Bradi1g32990	Bradi1g62420	Bradi2g42023	Bradi2g47520	Bradi3g52230	Bradi3g35820	Bradi2g59840	Bradi4g06380	Bradi1g02621	Bradi3g05750
	Bradi4g33878	Bradi1g35040	Bradi5g11370	Bradi3g00282	Bradi4g42810	Bradi3g50540	Bradi5g12020	Bradi4g14387	Bradi4g07397	Bradi3g49260
	Bradi5g26080	Bradi1g07630	Bradi5g14650	Bradi4g09247	Bradi1g17940	Bradi1g26930	Bradi2g42380	Bradi1g34407	Bradi2g13510	Bradi2g12160
	Bradi3g15560	Bradi2g13223	Bradi2g57800	Bradi4g02060	Bradi1g51790	Bradi3g41900	Bradi2g06950	Bradi3g10230	Bradi1g03030	Bradi3g05300
	Bradi4g42710	Bradi2g25736	Bradi1g46750	Bradi3g22840	Bradi2g38000	Bradi3g41910	Bradi2g55960	Bradi4g27341	Bradi2g41187	Bradi2g10800
	Bradi2g35600	Bradi1g47360	Bradi2g40870	Bradi3g22850		Bradi3g44290	Bradi4g00206	Bradi5g23450	Bradi2g52910	Bradi4g00490
	Bradi3g56830	Bradi1g11220	Bradi1g45950	Bradi1g27120		Bradi4g05360	Bradi3g51790	Bradi5g23460	Bradi3g17910	Bradi1g57930
	Bradi2g52310	Bradi2g13020	Bradi3g02520	Bradi3g60981		Bradi4g10610	Bradi4g02850	Bradi3g39790	Bradi3g48637	Bradi2g03170
	Bradi1g67040	Bradi2g18980	Bradi2g45920			Bradi3g17596	Bradi3g14750	Bradi4g24967	Bradi5g21370	Bradi4g29060
	Bradi2g02400	Bradi1g20260	Bradi5g10100			Bradi1g66533	Bradi1g04907	Bradi5g27110	Bradi1g45370	Bradi4g32530
	Bradi1g24920	Bradi2g47493	Bradi2g48730			Bradi2g17230	Bradi3g37300	Bradi1g07550	Bradi2g20360	Bradi1g60190
	Bradi4g07210	Bradi3g31787	Bradi1g07960			Bradi4g14090	Bradi1g48870	Bradi2g57250	Bradi1g20450	Bradi3g18990
	Bradi1g69140	Bradi1g16480	Bradi1g06190			Bradi1g29577	Bradi1g07237	Bradi4g36180	Bradi3g35220	Bradi5g12347
	Bradi3g10710	Bradi3g46710	Bradi1g50122			Bradi4g08640	Bradi1g22830	Bradi1g06090	Bradi2g50040	Bradi4g38090
	Bradi5g26567	Bradi1g20240	Bradi4g09230			Bradi3g07988	Bradi1g25760	Bradi3g06360	Bradi4g35690	Bradi1g01580
	Bradi1g08870	Bradi3g10950	Bradi1g07660			Bradi2g09940	Bradi2g01387	Bradi1g07080	Bradi4g27430	Bradi1g72980
	Bradi1g68440	Bradi3g42130	Bradi2g57332			Bradi4g08727	Bradi1g23450	Bradi5g26350	Bradi2g60790	Bradi2g58690
	Bradi3g58590	Bradi2g16660	Bradi1g44690			Bradi1g30400	Bradi2g49100	Bradi4g29240	Bradi2g53750	Bradi2g10850
	Bradi1g53850	Bradi3g17722	Bradi1g74900			Bradi1g34507	Bradi3g09230	Bradi2g21185	Bradi2g07970	Bradi2g53210
	Bradi4g07520	Bradi3g17750	Bradi1g03790			Bradi3g18370	Bradi3g14740	Bradi1g06511	Bradi1g15530	Bradi2g55590
	Bradi2g33307	Bradi3g51010	Bradi3g18070			Bradi2g11790	Bradi1g29910	Bradi3g38380	Bradi3g20101	Bradi2g25030
	Bradi2g48540	Bradi1g32700	Bradi3g57230			Bradi2g06830	Bradi4g36850	Bradi1g18600	Bradi4g05210	Bradi1g37070
	Bradi1g12090	Bradi3g44700	Bradi2g19540			Bradi2g22420	Bradi5g17300	Bradi1g66610	Bradi1g65850	Bradi4g14490
	Bradi2g12990	Bradi2g22893	Bradi2g27050			Bradi1g30110	Bradi4g09900	Bradi3g43230	Bradi1g75270	Bradi2g03960
	Bradi1g45880	Bradi5g14260	Bradi5g26610			Bradi2g45700	Bradi4g39240	Bradi2g34015	Bradi3g05820	Bradi3g22430
	Bradi1g69110	Bradi1g05080	Bradi1g44470			Bradi4g36160	Bradi3g18945	Bradi2g60057	Bradi2g07160	Bradi3g48600
	Bradi1g55100	Bradi2g25190	Bradi3g44330			Bradi2g09060	Bradi1g00700	Bradi1g30520	Bradi4g23251	Bradi3g54500
	Bradi3g34097	Bradi3g09740	Bradi3g39850			Bradi4g16383	Bradi3g38487	Bradi2g03497	Bradi1g32010	Bradi4g02100
	Bradi2g04760	Bradi5g18005	Bradi2g19900			Bradi1g68631	Bradi5g22950	Bradi3g58870	Bradi4g08880	Bradi5g20040
	Bradi2g44150	Bradi1g62780	Bradi1g03780			Bradi2g25450	Bradi2g46180	Bradi1g15440	Bradi4g41597	Bradi2g10260
	Bradi2g41010	Bradi3g57267	Bradi3g58341			Bradi3g35370	Bradi3g48230	Bradi3g55432	Bradi1g52230	Bradi1g62230
	Bradi2g57370	Bradi1g27370	Bradi1g67720			Bradi3g40307	Bradi3g58670	Bradi3g06090	Bradi2g17220	Bradi2g41370
	Bradi2g10857	Bradi3g34300	Bradi4g43050			Bradi1g49120	Bradi1g68680	Bradi2g05520	Bradi2g36330	Bradi2g50670
	Bradi3g38730	Bradi5g19000	Bradi3g59780			Bradi1g03050	Bradi2g38270	Bradi2g22550	Bradi2g16130	Bradi2g54360
	Bradi1g06452	Bradi1g30150	Bradi2g55920			Bradi4g36880	Bradi1g33860	Bradi1g09170	Bradi3g48350	Bradi1g53580
	Bradi3g31777	Bradi2g57100	Bradi1g71920			Bradi1g49130	Bradi2g02120	Bradi3g35320	Bradi2g54920	Bradi1g17870
	Bradi3g31850	Bradi3g10730	Bradi2g61150			Bradi1g56680	Bradi1g58830	Bradi4g26157	Bradi3g06930	Bradi5g19610
	Bradi3g53780	Bradi2g58091	Bradi2g02310			Bradi1g32590	Bradi5g00925	Bradi2g46910	Bradi1g52750	Bradi1g07210
	Bradi2g42260	Bradi3g13440	Bradi5g21250			Bradi1g49107	Bradi2g59860	Bradi1g44810	Bradi1g23000	Bradi3g48870
	Bradi2g49057	Bradi4g35650	Bradi1g04990			Bradi3g54247	Bradi4g06410	Bradi1g74597	Bradi5g11261	Bradi4g35070
	Bradi1g03590	Bradi4g36137	Bradi1g63480			Bradi4g03680	Bradi1g69710	Bradi1g47570	Bradi3g37600	Bradi1g72100
	Bradi1g77637	Bradi1g04150	Bradi3g40950			Bradi2g38970	Bradi4g00900	Bradi2g05530	Bradi2g56000	Bradi4g06840
	Bradi5g06390	Bradi2g55310	Bradi4g37730			Bradi3g30187	Bradi1g70700	Bradi1g09777	Bradi3g42810	Bradi2g15307
	Bradi5g02037	Bradi2g51530	Bradi1g76810			Bradi2g51706	Bradi2g02410	Bradi3g08020	Bradi1g24960	Bradi3g17920
	Bradi1g66470	Bradi3g44460	Bradi4g28280			Bradi3g60477	Bradi4g41616	Bradi2g20020	Bradi3g16630	Bradi5g11740
	Bradi2g54570	Bradi1g55357	Bradi1g64817			Bradi1g01730	Bradi1g42390	Bradi2g07660	Bradi4g04627	Bradi3g03061
	Bradi2g05374	Bradi1g33740	Bradi4g35382			Bradi3g40640	Bradi2g31480	Bradi2g19090	Bradi1g11280	Bradi3g46476
	Bradi2g24987	Bradi4g34240	Bradi4g24100			Bradi4g06280	Bradi3g14760	Bradi3g37630	Bradi5g03370	Bradi4g42290
	Bradi5g15220	Bradi2g57777	Bradi4g35770			Bradi2g58677	Bradi1g09487	Bradi4g24960	Bradi2g53260	Bradi1g02170
	Bradi5g18000	Bradi3g32787	Bradi3g06800			Bradi3g56126	Bradi2g61600	Bradi3g36500	Bradi1g42990	Bradi2g50300
	Bradi2g19170	Bradi1g67110	Bradi1g03770			Bradi3g36140	Bradi2g45140	Bradi3g47640	Bradi3g09250	Bradi1g22300
	Bradi2g49660	Bradi1g67115	Bradi2g02340			Bradi1g54940	Bradi3g21610	Bradi2g38030	Bradi5g03460	Bradi1g65725
	Bradi3g26890	Bradi1g01847	Bradi3g37980			Bradi2g60409	Bradi2g11350	Bradi4g05100	Bradi1g21490	Bradi3g14080
	Bradi3g42280	Bradi1g33750	Bradi1g05100			Bradi1g24845	Bradi2g62310	Bradi5g14880	Bradi1g35730	Bradi3g39630
	Bradi1g67080	Bradi2g11990	Bradi3g19940			Bradi1g30020	Bradi4g00775	Bradi2g51770	Bradi3g44990	Bradi2g14350
	Bradi1g11630	Bradi3g33722	Bradi1g57570			Bradi4g09060	Bradi1g22650	Bradi3g03700	Bradi4g39450	Bradi1g62430
	Bradi2g23250	Bradi2g00280	Bradi3g02600			Bradi2g24090	Bradi4g34630	Bradi4g05010	Bradi5g12340	Bradi1g19550
	Bradi1g37080	Bradi1g18070	Bradi4g36720			Bradi2g38090	Bradi1g76280	Bradi1g04840	Bradi2g59610	Bradi3g50110
	Bradi3g40420	Bradi1g66950	Bradi1g09030			Bradi2g38100	Bradi1g66880	Bradi3g44640	Bradi3g47490	Bradi5g09230
	Bradi3g46460	Bradi2g34450	Bradi1g09042			Bradi5g25403	Bradi1g25187	Bradi3g44651	Bradi3g32240	Bradi4g00800
	Bradi3g60100	Bradi2g51870	Bradi2g42440			Bradi2g18510	Bradi4g38850	Bradi1g11670	Bradi3g47500	Bradi1g78610
	Bradi5g20547	Bradi1g44137	Bradi2g45860			Bradi5g15070	Bradi2g53760	Bradi2g23690	Bradi2g23870	Bradi4g41717
	Bradi2g49067	Bradi3g46430	Bradi5g24895			Bradi1g60130	Bradi3g09220	Bradi4g06700	Bradi3g42760	Bradi5g24980
	Bradi5g18040	Bradi2g34130	Bradi2g20550			Bradi5g14860	Bradi1g32060	Bradi2g35625	Bradi3g52170	Bradi1g74940
	Bradi3g10390	Bradi4g43280	Bradi4g33750			Bradi1g09400	Bradi3g09240	Bradi3g05390	Bradi5g25540	Bradi3g21230
	Bradi1g09177	Bradi2g58530	Bradi4g30480			Bradi3g14000	Bradi2g06670	Bradi1g25564	Bradi3g55020	Bradi1g77780
	Bradi1g74760	Bradi4g36775	Bradi4g31130			Bradi5g25500	Bradi1g16010	Bradi1g63650	Bradi4g40155	Bradi4g01810
	Bradi2g43120	Bradi3g47700	Bradi5g25810			Bradi1g11530	Bradi3g45200	Bradi2g55580	Bradi5g23166	Bradi5g01180
	Bradi2g46345	Bradi1g08230	Bradi2g48250			Bradi3g42025	Bradi1g59450	Bradi1g34180	Bradi5g23182	Bradi1g09930
	Bradi2g47403	Bradi1g11740	Bradi3g29287			Bradi1g44317	Bradi4g29852	Bradi1g25540	Bradi1g31020	Bradi3g49915
	Bradi2g47387	Bradi1g27000	Bradi1g17250			Bradi3g07940	Bradi1g41980	Bradi2g53180	Bradi3g52650	Bradi1g42880
	Bradi2g47400	Bradi1g45886	Bradi2g12740				Bradi5g23430	Bradi1g36820	Bradi1g06300	Bradi1g01660
	Bradi2g50910	Bradi3g17741	Bradi1g70440				Bradi1g37330	Bradi5g12205	Bradi2g20400	Bradi2g25250
	Bradi4g22656	Bradi1g12570	Bradi2g34110				Bradi4g05400	Bradi1g16680	Bradi3g21565	Bradi1g21610
	Bradi1g06241	Bradi3g41770	Bradi2g57180				Bradi3g37463	Bradi1g51000	Bradi1g69407	Bradi3g08690
	Bradi1g21923	Bradi5g11840	Bradi3g27400				Bradi3g37470	Bradi1g36480	Bradi3g29080	Bradi1g14370
	Bradi1g65841	Bradi3g37830	Bradi2g41830				Bradi1g31140	Bradi3g13140	Bradi3g59310	Bradi3g36200
	Bradi5g03380	Bradi1g44680	Bradi1g53500				Bradi1g76170	Bradi1g75950	Bradi2g22090	Bradi2g07337
	Bradi3g17935	Bradi2g17820	Bradi2g23460				Bradi1g17830	Bradi1g68080	Bradi5g02400	Bradi1g65910
	Bradi4g22653	Bradi2g31130	Bradi5g15090				Bradi4g36420	Bradi1g66990	Bradi1g37826	Bradi3g15473
	Bradi2g52370	Bradi2g55797	Bradi5g15500				Bradi2g61090	Bradi1g25552	Bradi2g11664	Bradi4g37110
	Bradi1g38360	Bradi1g23350	Bradi2g47740				Bradi3g35840	Bradi3g09210	Bradi1g75590	Bradi4g00940
	Bradi3g01894	Bradi2g15410	Bradi2g19867				Bradi1g30317	Bradi1g56690	Bradi2g17170	Bradi4g32090
	Bradi1g46255	Bradi2g27700					Bradi3g04410	Bradi4g38690	Bradi4g40177	Bradi2g05226
	Bradi2g55070	Bradi2g49860					Bradi1g62652	Bradi2g21180	Bradi2g14250	Bradi3g02790
	Bradi5g10860	Bradi3g26920					Bradi1g25517	Bradi2g54340	Bradi4g26366	Bradi5g21532
	Bradi5g25382	Bradi1g08891					Bradi4g27360	Bradi2g01530	Bradi1g37311	Bradi1g15290
	Bradi3g51200	Bradi1g32460					Bradi4g36810	Bradi4g43580	Bradi5g21930	Bradi2g16290
	Bradi4g34927	Bradi1g55110					Bradi4g36820	Bradi2g07347	Bradi2g04577	Bradi4g36077
	Bradi1g19120	Bradi3g39600					Bradi4g36830	Bradi3g04210	Bradi1g78380	Bradi2g41270
	Bradi4g30850	Bradi3g41600					Bradi3g44867	Bradi4g00467	Bradi2g56490	Bradi5g11750
	Bradi1g72007	Bradi5g18420					Bradi3g52427	Bradi4g26450	Bradi3g13860	Bradi4g02570
	Bradi1g14700	Bradi5g07430					Bradi1g61160	Bradi1g73830	Bradi5g25970	Bradi1g17410
	Bradi4g08760	Bradi2g00423					Bradi1g61010	Bradi3g06062	Bradi2g10942	Bradi4g35950
	Bradi1g10640	Bradi2g05851					Bradi2g48557	Bradi3g06065	Bradi1g70028	Bradi1g06700
	Bradi3g44010	Bradi5g04856					Bradi4g38460	Bradi2g12497	Bradi3g57510	Bradi3g15500
	Bradi4g20750	Bradi1g20350					Bradi5g23720	Bradi4g33370	Bradi1g26020	Bradi1g60846
	Bradi1g15547	Bradi1g24790					Bradi3g26850	Bradi3g01170	Bradi2g54850	Bradi2g10880
	Bradi2g10294	Bradi1g46160					Bradi3g29710	Bradi3g44960	Bradi1g04780	Bradi2g13610
	Bradi3g21730	Bradi1g14976					Bradi2g47347	Bradi4g05720	Bradi2g52330	Bradi1g01800
	Bradi4g32020	Bradi2g23780					Bradi3g57017	Bradi4g05730	Bradi5g14190	Bradi1g68260
	Bradi5g20540	Bradi3g30027					Bradi1g62800	Bradi2g18300	Bradi1g20520	Bradi5g08820
	Bradi1g02210	Bradi1g61340					Bradi3g52367	Bradi4g28820	Bradi1g41790	Bradi3g48180
	Bradi3g10820	Bradi1g65440					Bradi1g48697	Bradi3g09550	Bradi3g36160	Bradi1g64120
	Bradi4g34157	Bradi2g49490					Bradi2g42940	Bradi3g14928	Bradi3g16640	Bradi5g17170
	Bradi2g12330	Bradi2g49050					Bradi2g07380	Bradi1g32200	Bradi4g42320	Bradi1g19250
	Bradi2g49120	Bradi1g07870					Bradi3g30723	Bradi2g45170	Bradi4g25717	Bradi4g31140
	Bradi2g57310	Bradi1g18080					Bradi2g05480	Bradi3g46940	Bradi5g09290	Bradi2g48890
	Bradi4g33870	Bradi1g67100					Bradi3g09810	Bradi3g60634	Bradi4g43860	Bradi2g61830
	Bradi4g34710	Bradi5g23400					Bradi4g38860	Bradi2g31770	Bradi4g32370	Bradi1g45530
	Bradi3g37130	Bradi1g68120					Bradi1g08145	Bradi3g27877	Bradi1g68640	Bradi3g26930
	Bradi2g41100	Bradi1g68807					Bradi5g17480	Bradi2g52750	Bradi2g04006	Bradi2g26950
	Bradi4g09070	Bradi3g46530					Bradi1g30870	Bradi1g12196	Bradi2g47860	Bradi1g52011
	Bradi3g14990	Bradi3g47232					Bradi1g71540	Bradi4g06241	Bradi3g60330	Bradi1g69530
	Bradi1g74590	Bradi1g65810					Bradi1g69340	Bradi4g15030	Bradi2g52777	Bradi2g16887
	Bradi1g45160	Bradi2g18443					Bradi2g54800	Bradi3g19240	Bradi3g28470	Bradi4g27570
	Bradi3g15740	Bradi2g36980					Bradi5g08840	Bradi2g24840	Bradi3g38450	Bradi2g47540
	Bradi2g04590	Bradi3g04940					Bradi1g29611	Bradi3g47307	Bradi4g16970	Bradi3g42220
	Bradi3g53200	Bradi1g13500					Bradi3g42400	Bradi1g55000	Bradi3g05410	Bradi1g15830
	Bradi4g19937	Bradi2g58190					Bradi1g77680	Bradi1g61450	Bradi1g25727	Bradi2g45970
	Bradi1g74790	Bradi3g11220					Bradi1g35690	Bradi1g14983	Bradi5g03390	Bradi2g50620
	Bradi2g60170	Bradi1g24140					Bradi2g00210	Bradi4g03787	Bradi1g20930	Bradi1g08907
	Bradi4g39970	Bradi3g52660					Bradi3g05660	Bradi2g01101	Bradi1g35790	Bradi1g69070
	Bradi3g19730	Bradi1g08106					Bradi1g74490	Bradi4g38651	Bradi1g35697	Bradi3g13670
	Bradi4g31240	Bradi4g35050					Bradi4g44970	Bradi5g02010	Bradi5g19820	Bradi5g26725
	Bradi2g39290	Bradi3g57730					Bradi5g23135	Bradi2g59335	Bradi2g15490	Bradi1g24340
	Bradi1g25150	Bradi3g57740					Bradi4g16740	Bradi2g59340	Bradi2g23447	Bradi2g59830
	Bradi5g00970	Bradi4g04880					Bradi2g12030	Bradi3g34590	Bradi5g24660	Bradi1g38340
	Bradi3g17762	Bradi3g46036					Bradi2g41840	Bradi3g35900	Bradi2g02512	Bradi3g51960
	Bradi5g24460	Bradi1g28380					Bradi1g72457	Bradi1g52150	Bradi3g27647	Bradi1g29680
	Bradi4g11150	Bradi1g55650					Bradi4g30380	Bradi4g31150	Bradi1g38040	Bradi3g16515
	Bradi1g63170	Bradi2g58040					Bradi1g51090	Bradi1g34830	Bradi4g02930	Bradi2g05600
	Bradi1g06900	Bradi2g51040					Bradi1g10200	Bradi2g01105	Bradi1g23722	Bradi3g51757
	Bradi4g15190	Bradi5g23130					Bradi2g56850	Bradi2g01146	Bradi1g76617	Bradi2g09720
	Bradi1g61986	Bradi3g35550					Bradi1g51080	Bradi3g08070	Bradi1g50540	Bradi1g19010
	Bradi2g53200	Bradi1g70920					Bradi5g21960	Bradi1g12040	Bradi4g25730	Bradi3g48490
	Bradi5g02920	Bradi2g20141					Bradi2g41880	Bradi1g77850	Bradi2g02522	Bradi1g31890
	Bradi3g49730	Bradi2g46240					Bradi5g19650	Bradi5g10140	Bradi2g02527	Bradi2g19970
	Bradi5g19130	Bradi1g77450					Bradi1g33075	Bradi4g08340	Bradi2g12880	Bradi1g20460
	Bradi3g49220	Bradi4g30710					Bradi2g09875	Bradi2g06900	Bradi5g17330	Bradi1g76190
	Bradi2g48260	Bradi5g19490					Bradi5g26930	Bradi5g23077	Bradi2g36766	Bradi1g77430
	Bradi1g23470	Bradi1g33050					Bradi2g21100	Bradi2g58950	Bradi2g39272	Bradi3g56490
	Bradi5g17500	Bradi3g45250					Bradi4g13920	Bradi3g45460	Bradi2g39260	Bradi5g19380
	Bradi3g41410	Bradi1g03760					Bradi3g58067	Bradi5g16330	Bradi2g39265	Bradi2g52590
	Bradi3g38970	Bradi2g46093					Bradi4g31040	Bradi5g16340	Bradi5g20718	Bradi2g46501
	Bradi4g13580	Bradi3g56835					Bradi3g55040	Bradi5g08380	Bradi2g51712	Bradi3g14710
	Bradi2g33450	Bradi1g23353					Bradi1g13207	Bradi1g64370	Bradi4g10290	Bradi3g39220
	Bradi3g17715	Bradi1g68210					Bradi5g16590	Bradi2g01217	Bradi2g16170	Bradi4g26342
	Bradi3g34850	Bradi1g46470					Bradi5g16597	Bradi2g02426	Bradi4g24445	Bradi4g31060
	Bradi3g39980	Bradi4g43290					Bradi1g07500	Bradi2g40060	Bradi5g03145	Bradi1g31670
	Bradi2g27040	Bradi2g55040					Bradi3g10598	Bradi1g25600	Bradi1g77290	Bradi1g45125
	Bradi4g10570	Bradi1g66250					Bradi1g35140	Bradi1g29669	Bradi2g20510	Bradi2g20540
	Bradi4g28716	Bradi1g25370					Bradi1g53230	Bradi1g47600	Bradi3g01157	Bradi3g44820
	Bradi1g48100	Bradi2g47747					Bradi3g57525	Bradi3g07580	Bradi3g35510	Bradi4g24635
	Bradi4g10470	Bradi1g61973					Bradi2g02080	Bradi1g76800	Bradi4g18280	Bradi1g75520
	Bradi4g40725	Bradi1g53770					Bradi1g69330	Bradi5g08520	Bradi2g34910	Bradi1g19860
	Bradi4g40731	Bradi3g46030					Bradi5g19680	Bradi1g66350	Bradi3g10240	Bradi2g49430
	Bradi4g29530	Bradi2g16467					Bradi1g55480	Bradi1g14590	Bradi5g02380	Bradi1g35350
	Bradi5g15560	Bradi3g11300					Bradi1g66450	Bradi4g44496	Bradi1g01460	Bradi2g00740
	Bradi1g50130	Bradi2g13600					Bradi3g34320	Bradi1g41797	Bradi2g53556	Bradi1g55620
	Bradi3g55480	Bradi3g54950					Bradi4g33000	Bradi2g24820	Bradi2g60926	Bradi2g52260
	Bradi1g71971	Bradi2g55020					Bradi5g04817	Bradi3g52290	Bradi2g23070	Bradi3g04750
	Bradi1g73230	Bradi2g22490					Bradi2g34030	Bradi3g59270	Bradi4g44270	Bradi5g15830
	Bradi2g40677	Bradi2g57010					Bradi2g54010	Bradi1g06639	Bradi4g35087
	Bradi1g06904	Bradi3g47340					Bradi3g04585	Bradi2g37172	Bradi1g09774
	Bradi4g21990	Bradi2g16780					Bradi5g23150	Bradi2g54720	Bradi1g33620
	Bradi4g35317	Bradi1g61110					Bradi5g23158	Bradi3g36880	Bradi2g11450
	Bradi4g05250	Bradi4g41890					Bradi5g08122	Bradi4g36200	Bradi1g47789
	Bradi4g10481	Bradi1g15910					Bradi1g33070	Bradi5g11980	Bradi1g37626
	Bradi4g10490	Bradi4g21770					Bradi2g02420	Bradi5g12180	Bradi1g53700
	Bradi3g32060	Bradi1g68101					Bradi5g19640	Bradi5g07152	Bradi2g31690
	Bradi2g06870	Bradi2g14470					Bradi2g37150	Bradi2g01170	Bradi1g21290
	Bradi3g45220	Bradi5g17235					Bradi1g31640	Bradi4g24006	Bradi5g07380
	Bradi1g71586	Bradi5g17240					Bradi2g55217	Bradi3g43710	Bradi4g43870
	Bradi1g36172	Bradi1g46602					Bradi1g13040	Bradi2g12900	Bradi2g24810
	Bradi2g06836	Bradi1g60740					Bradi3g54341	Bradi4g06215	Bradi4g02640
	Bradi1g63270	Bradi2g27267					Bradi1g65130	Bradi4g00200	Bradi1g52292
	Bradi4g42070	Bradi3g05697					Bradi4g32027	Bradi4g28420	Bradi1g04550
	Bradi4g30075	Bradi4g45180					Bradi2g21280	Bradi2g18852	Bradi1g29776
	Bradi4g30081	Bradi2g04180					Bradi5g19620	Bradi4g15047	Bradi4g33860
	Bradi5g02350	Bradi3g34240					Bradi1g05700	Bradi2g52970	Bradi3g60160
	Bradi1g26040	Bradi3g53170					Bradi2g27920	Bradi4g40160	Bradi2g10790
	Bradi3g44310	Bradi2g21150					Bradi3g48921	Bradi2g45220	Bradi1g58940
	Bradi3g22980	Bradi3g04010					Bradi5g10080	Bradi4g11770	Bradi2g34610
	Bradi1g75127	Bradi1g21310					Bradi2g18740	Bradi4g34200	Bradi2g12001
	Bradi1g75138	Bradi1g73236					Bradi2g49160	Bradi1g54760	Bradi1g78246
	Bradi1g75640	Bradi2g05750					Bradi3g55400	Bradi4g11780	Bradi2g02150
	Bradi5g11790	Bradi3g53930					Bradi5g23174	Bradi4g12990	Bradi3g06280
	Bradi2g41490	Bradi5g16540					Bradi3g09750	Bradi4g15425	Bradi1g26990
	Bradi2g47300	Bradi3g20317					Bradi5g01060	Bradi5g03963	Bradi3g08630
	Bradi4g35390	Bradi4g01790						Bradi1g15610	Bradi4g08120
		Bradi3g49340						Bradi5g03127	Bradi3g06640
		Bradi5g15883						Bradi2g01100	Bradi4g40170
		Bradi2g46845						Bradi1g25816	Bradi2g10027
		Bradi2g46850						Bradi2g31490	Bradi2g33346
		Bradi3g48562						Bradi3g51490	Bradi3g35400
		Bradi4g43314						Bradi4g10987	Bradi1g15490
		Bradi2g48850						Bradi1g33190	Bradi3g35390
		Bradi4g36800						Bradi4g26390	Bradi1g35200
		Bradi3g29840						Bradi5g07160	Bradi1g22025
		Bradi2g49690						Bradi5g15261	Bradi2g03830
		Bradi2g44350						Bradi1g75960	Bradi3g48690
		Bradi3g07040						Bradi1g33390	Bradi5g04030
		Bradi3g11060						Bradi4g42970	Bradi1g44040
		Bradi1g07860						Bradi3g31410	Bradi3g36690
		Bradi1g69627						Bradi3g41130	Bradi2g43030
		Bradi1g05037						Bradi1g77750	Bradi1g25530
		Bradi4g19590						Bradi2g11900	Bradi1g53370
		Bradi1g76307						Bradi4g26990	Bradi4g44410
		Bradi3g18970						Bradi2g39880	Bradi3g58000
		Bradi2g38340						Bradi5g25531	Bradi4g01130
		Bradi1g63330						Bradi1g20560	Bradi1g26197
		Bradi2g15730						Bradi1g22010	Bradi4g02000
		Bradi1g26440						Bradi3g07980	Bradi4g03303
		Bradi1g55250						Bradi3g44090	Bradi4g41765
		Bradi5g00847						Bradi2g26480	Bradi5g25720
		Bradi1g06790						Bradi1g05211	Bradi4g04820
		Bradi5g08550						Bradi3g40620	Bradi3g00950
		Bradi4g20976						Bradi1g63910	Bradi2g57537
		Bradi4g31070						Bradi2g59615	Bradi2g57550
		Bradi3g31100						Bradi2g59620	Bradi2g19510
		Bradi3g41170						Bradi5g24207	Bradi3g06590
		Bradi1g11710						Bradi2g12080	Bradi1g45150
		Bradi5g19980						Bradi2g47880	Bradi5g10490
		Bradi1g66800						Bradi3g05450	Bradi2g35760
		Bradi1g24820						Bradi2g23570	Bradi2g01350
		Bradi3g58630						Bradi2g54630	Bradi2g21860
		Bradi1g23653						Bradi2g12637	Bradi2g03260
		Bradi1g25837						Bradi3g52600	Bradi3g15620
		Bradi2g35150						Bradi1g27947	Bradi1g15430
		Bradi3g07997						Bradi2g49245	Bradi2g50850
		Bradi1g20160						Bradi4g02254	Bradi1g72390
		Bradi3g27890						Bradi2g08510	Bradi5g13780
		Bradi1g76760						Bradi4g09997	Bradi5g16817
		Bradi4g19168						Bradi1g56665	Bradi3g30180
		Bradi4g19172						Bradi3g19910	Bradi3g57420
		Bradi1g53490						Bradi3g03080	Bradi3g42884
		Bradi4g08470						Bradi3g34890	Bradi1g02730
		Bradi1g07277						Bradi1g63433	Bradi1g02570
		Bradi1g07650						Bradi1g60237	Bradi1g02800
		Bradi4g04931						Bradi2g51430	Bradi2g18670
		Bradi5g02625						Bradi4g02020	Bradi2g32250
		Bradi2g57807						Bradi3g46070	Bradi3g46922
		Bradi5g12770						Bradi4g15430	Bradi1g63080
		Bradi4g23670						Bradi5g03110	Bradi2g59119
		Bradi5g16471						Bradi1g22690	Bradi2g59124
		Bradi5g16480						Bradi4g28367	Bradi2g23540
		Bradi2g26780						Bradi4g28380	Bradi4g36120
		Bradi3g29950						Bradi5g08690	Bradi1g10140
		Bradi5g16570						Bradi1g36720	Bradi1g11662
		Bradi3g13320						Bradi1g18160	Bradi3g41500
		Bradi3g33990						Bradi3g45240	Bradi1g30900
		Bradi3g44400						Bradi3g05292	Bradi1g35910
		Bradi2g14870						Bradi1g76177	Bradi2g09760
		Bradi4g39887						Bradi5g13860	Bradi4g16630
		Bradi3g48360						Bradi5g15760	Bradi1g06670
		Bradi4g31480						Bradi3g43420	Bradi2g40953
		Bradi2g56090						Bradi1g60817	Bradi2g45890
		Bradi3g24750						Bradi5g22007	Bradi2g34900
		Bradi4g32980						Bradi4g18320	Bradi1g50590
		Bradi2g25320						Bradi3g28648	Bradi4g05792
		Bradi1g32630						Bradi1g48747
		Bradi1g71810						Bradi3g52070
		Bradi2g24130						Bradi2g53550
		Bradi4g17917						Bradi3g10600
		Bradi3g18090						Bradi3g01690
		Bradi2g29960						Bradi5g21870
		Bradi3g28730						Bradi1g05890
		Bradi4g22760						Bradi2g21300
		Bradi1g48271						Bradi1g72950
		Bradi5g25450						Bradi1g57910
		Bradi2g42500						Bradi2g06400
		Bradi1g52760						Bradi1g67247
		Bradi4g16522						Bradi1g50230
		Bradi1g68580						Bradi2g53150
		Bradi1g23480						Bradi3g49204
		Bradi3g40240						Bradi5g02360
		Bradi1g37940						Bradi1g64060
		Bradi3g59510						Bradi1g54410
		Bradi2g33037						Bradi4g34022
		Bradi4g36380						Bradi1g00678
		Bradi1g35168						Bradi2g34010
		Bradi5g14870						Bradi5g10670
		Bradi2g03840						Bradi3g40630
		Bradi3g39100						Bradi1g52690
		Bradi5g25157						Bradi1g67920
		Bradi2g06610						Bradi1g48147
		Bradi3g44690						Bradi1g27170
		Bradi1g34700						Bradi3g33900
		Bradi3g51397						Bradi5g12227
		Bradi1g50170						Bradi5g23500
		Bradi1g59977						Bradi1g33470
		Bradi2g24020						Bradi4g16068
		Bradi3g49970						Bradi3g38630
		Bradi1g63127						Bradi1g45304
		Bradi2g21040						Bradi3g27640
		Bradi2g19285						Bradi2g21360
		Bradi2g05720						Bradi1g25588
		Bradi3g27900						Bradi1g55080
		Bradi1g19702						Bradi5g27100
		Bradi2g24110						Bradi5g17230
		Bradi1g23340						Bradi2g43150
		Bradi3g59360						Bradi2g61190
		Bradi5g19430						Bradi2g05590
		Bradi5g19440						Bradi5g25730
		Bradi1g37100						Bradi2g60700
		Bradi1g39270						Bradi1g24287
		Bradi1g67060						Bradi1g08270
		Bradi3g16480						Bradi3g06120
		Bradi2g25350						Bradi2g11640
		Bradi2g52362						Bradi5g07146
		Bradi2g59297						Bradi4g07267
		Bradi1g76770						Bradi2g09130
		Bradi2g19326						Bradi5g10230
		Bradi4g22620						Bradi1g23701
		Bradi2g49300						Bradi1g54440
		Bradi2g13157						Bradi3g23240
		Bradi3g39450						Bradi4g26640
		Bradi4g26840						Bradi1g72690
		Bradi1g01936						Bradi5g24542
		Bradi1g18090						Bradi3g47930
		Bradi3g06695						Bradi4g01590
		Bradi4g36390						Bradi1g17680
		Bradi1g20890						Bradi4g29250
		Bradi5g20758						Bradi4g39260
		Bradi2g08080						Bradi1g38025
		Bradi2g49870						Bradi1g49340
		Bradi3g38440						Bradi2g02470
		Bradi1g15507						Bradi2g02710
		Bradi3g04500						Bradi1g38720
		Bradi3g36484						Bradi1g76217
		Bradi1g30720						Bradi2g52740
		Bradi1g64740						Bradi2g49447
		Bradi2g54170						Bradi4g00580
		Bradi2g28157						Bradi4g17060
		Bradi4g28400						Bradi2g19380
		Bradi1g51230						Bradi3g43160
		Bradi2g47780						Bradi3g49190
		Bradi1g09800						Bradi1g20540
		Bradi2g58200						Bradi2g58987
		Bradi1g31080						Bradi4g20940
		Bradi4g02267						Bradi2g56145
		Bradi3g08917						Bradi1g23030
		Bradi5g06357						Bradi4g09417
		Bradi2g59480						Bradi4g09430
		Bradi3g27700						Bradi1g22020
		Bradi1g71820						Bradi5g25440
		Bradi1g11250						Bradi2g21990
		Bradi1g25180						Bradi1g60170
		Bradi2g24054						Bradi3g49180
		Bradi4g13272						Bradi1g10480
		Bradi3g11080						Bradi3g14140
		Bradi3g44250						Bradi3g04176
		Bradi2g09530						Bradi3g52102
		Bradi1g24240						Bradi5g16170
		Bradi2g22610						Bradi1g63740
		Bradi1g06440						Bradi4g19947
		Bradi2g26467						Bradi3g28410
		Bradi2g51727						Bradi5g24810
		Bradi2g23790						Bradi1g17840
		Bradi1g72830						Bradi3g13700
		Bradi1g74480						Bradi1g76460
		Bradi4g16000						Bradi5g14720
		Bradi2g31570						Bradi4g12238
		Bradi2g46350						Bradi4g02340
		Bradi2g07870						Bradi1g51164
		Bradi2g20347						Bradi2g62010
		Bradi2g56910						Bradi4g34460
		Bradi5g07750						Bradi4g42530
		Bradi2g11800						Bradi2g60705
		Bradi2g26290						Bradi4g00430
		Bradi3g02120						Bradi3g55440
		Bradi1g63140						Bradi3g55450
		Bradi2g05567						Bradi3g16060
		Bradi3g32090						Bradi1g05880
		Bradi3g44707						Bradi2g60441
		Bradi4g12877						Bradi1g15760
		Bradi2g56210						Bradi1g16517
		Bradi5g19266						Bradi1g58400
		Bradi1g73670						Bradi2g13170
		Bradi3g27550						Bradi4g19060
		Bradi4g17020						Bradi1g17210
		Bradi2g08620						Bradi3g21710
		Bradi4g01950						Bradi4g27490
		Bradi1g46170						Bradi2g06210
		Bradi2g11890						Bradi1g34140
		Bradi4g29030						Bradi1g67790
		Bradi2g44035						Bradi5g05430
		Bradi3g52307						Bradi2g59370
		Bradi1g21260						Bradi1g07400
		Bradi5g19100						Bradi4g36507
		Bradi1g74890						Bradi1g21330
		Bradi2g16550						Bradi3g14490
		Bradi2g48880						Bradi5g24220
		Bradi1g58087						Bradi1g66886
		Bradi3g58710						Bradi1g77920
		Bradi3g32640						Bradi1g30960
		Bradi4g04945						Bradi1g15850
		Bradi2g57470						Bradi4g34637
		Bradi1g16470						Bradi2g02720
		Bradi1g46700						Bradi2g24240
		Bradi5g04686						Bradi3g41560
		Bradi2g59930						Bradi3g06480
		Bradi2g40480						Bradi1g11920
		Bradi3g15627						Bradi3g09120
		Bradi3g56740						Bradi1g59420
		Bradi2g49800						Bradi3g10595
		Bradi3g06050						Bradi2g56330
		Bradi4g09210						Bradi1g51660
		Bradi5g14320						Bradi3g27680
		Bradi1g10030						Bradi3g28920
		Bradi2g56096						Bradi1g23710
		Bradi2g15520						Bradi1g38250
		Bradi5g08560						Bradi2g33975
		Bradi2g07790						Bradi1g23730
		Bradi4g04911						Bradi1g69910
		Bradi1g67290						Bradi3g49740
		Bradi3g43390						Bradi2g50010
		Bradi3g54940						Bradi4g34610
		Bradi3g36487						Bradi1g26690
		Bradi2g42953						Bradi1g04830
		Bradi5g09420						Bradi1g47778
		Bradi2g58830
		Bradi3g58010
		Bradi4g31970
		Bradi2g58050
		Bradi3g14040
		Bradi2g42950
		Bradi2g06930
		Bradi2g27180
		Bradi1g64610
		Bradi1g52980
		Bradi1g11960
		Bradi1g73100
		Bradi5g19270
		Bradi2g21110
		Bradi3g08390
		Bradi5g18590
		Bradi1g12000
		Bradi1g07910
		Bradi1g46670
		Bradi1g01170
		Bradi1g05000
		Bradi1g31860
		Bradi5g21010
		Bradi4g22630
		Bradi3g05220
		Bradi3g14120
		Bradi5g26140
		Bradi2g10530
		Bradi4g23180
		Bradi3g22340
		Bradi2g08120
		Bradi3g53400
		Bradi2g20687
		Bradi3g07380
		Bradi1g17950
		Bradi1g69320
		Bradi1g46220
		Bradi2g57000
		Bradi1g29750
		Bradi3g35340
		Bradi1g37930
		Bradi2g19367
		Bradi2g57336
		Bradi1g63560
		Bradi3g40230
		Bradi5g14307
		Bradi1g44510
		Bradi2g19373
		Bradi5g06566
		Bradi2g33380
		Bradi2g56920
		Bradi2g08330
		Bradi2g20680
		Bradi4g05540
		Bradi1g18780
		Bradi4g16750
		Bradi1g65157
		Bradi3g32470
		Bradi3g56217
		Bradi2g23560
		Bradi2g62290
		Bradi2g19280
		Bradi4g42890
		Bradi2g24440
		Bradi3g34310
		Bradi3g34315
		Bradi4g39020
		Bradi1g02590
		Bradi5g25480
		Bradi2g19270
		Bradi3g48070
		Bradi1g22087
		Bradi2g31261
		Bradi3g03490
		Bradi1g65800
		Bradi1g74700
		Bradi1g18030
		Bradi3g23160
		Bradi2g54550
		Bradi2g11610
		Bradi2g50500
		Bradi3g20106
		Bradi1g33530
		Bradi1g01790
		Bradi3g42410
		Bradi1g36530
		Bradi4g01230
		Bradi5g23140
		Bradi2g14450
		Bradi2g34156
		Bradi3g50470
		Bradi1g74692
		Bradi1g43580
		Bradi2g33350
		Bradi3g55030
		Bradi5g02870
		Bradi1g10000
		Bradi1g09680
		Bradi3g56750
		Bradi2g35660
		Bradi1g23410
		Bradi1g25057
		Bradi2g56102
		Bradi2g15560
		Bradi2g60380
		Bradi3g32670
		Bradi2g21188
		Bradi2g17630
		Bradi3g46390
		Bradi3g47627
		Bradi1g00347
		Bradi2g43980

## Sheet: Down-regulated DEGs
Cutoff values: p < 0.000005, Log2FC=<-1.5, CPM => 15 CPM
Diurnal misregulation under stress	Low Light responsive	Bd21 control predominant	Bd21-3 control predominant	Loss of diurnal normal regulation	Bd21-3 control predominant
67	347	25	29	1635	22
Group 1	Group 2	Group 3	Group 4	Group 5	Group 6
Bradi2g43640	Bradi3g25886	Bradi4g05660	Bradi1g71840	Bradi2g05226	Bradi1g54160
Bradi2g50480	Bradi3g60400	Bradi1g27920	Bradi2g52260	Bradi2g52930	Bradi2g59830
Bradi2g28050	Bradi1g18920	Bradi4g20117	Bradi1g37620	Bradi3g02790	Bradi4g28970
Bradi4g09490	Bradi1g41115	Bradi1g10047	Bradi3g36540	Bradi1g22680	Bradi1g01610
Bradi1g30240	Bradi5g20300	Bradi3g45515	Bradi3g60796	Bradi1g58230	Bradi3g17773
Bradi1g45580	Bradi4g33727	Bradi1g01363	Bradi1g62660	Bradi5g10040	Bradi1g56260
Bradi1g11310	Bradi1g43220	Bradi1g25107	Bradi5g08767	Bradi1g42707	Bradi2g59810
Bradi2g49110	Bradi3g39950	Bradi2g02560	Bradi3g38600	Bradi3g04583	Bradi4g02192
Bradi3g09530	Bradi2g31800	Bradi2g39074	Bradi1g26570	Bradi4g36077	Bradi5g27340
Bradi4g43960	Bradi2g62067	Bradi2g60260	Bradi4g06290	Bradi2g41270	Bradi2g35900
Bradi2g15340	Bradi4g07100	Bradi3g58915	Bradi5g10357	Bradi5g11750	Bradi1g24250
Bradi1g24667	Bradi5g26023	Bradi4g37870	Bradi3g59810	Bradi1g13980	Bradi2g47330
Bradi3g07385	Bradi1g43670	Bradi2g40476	Bradi2g06730	Bradi3g37690	Bradi4g11357
Bradi2g46501	Bradi5g02030	Bradi1g50760	Bradi2g53810	Bradi3g52670	Bradi4g35363
Bradi3g08660	Bradi1g72390	Bradi3g48800	Bradi3g16530	Bradi3g52680	Bradi1g01407
Bradi1g17850	Bradi3g51520	Bradi3g49380	Bradi2g19260	Bradi4g43450	Bradi3g00507
Bradi5g16760	Bradi1g43090	Bradi3g59210	Bradi2g52660	Bradi5g18880	Bradi3g08710
Bradi2g01310	Bradi4g39780	Bradi3g09350	Bradi1g35210	Bradi1g02770	Bradi1g32428
Bradi3g14221	Bradi3g57980	Bradi4g11400	Bradi4g33830	Bradi3g00220	Bradi3g32497
Bradi1g13580	Bradi2g51688	Bradi2g47191	Bradi1g33520	Bradi2g10810	Bradi4g27872
Bradi2g09720	Bradi5g26410	Bradi5g10177	Bradi4g22030	Bradi2g34310	Bradi5g02205
Bradi1g19010	Bradi4g35040	Bradi3g00900	Bradi1g44020	Bradi2g38750	Bradi5g02210
Bradi3g48490	Bradi4g35045	Bradi3g00910	Bradi4g43900	Bradi2g48740
Bradi3g41864	Bradi4g24843	Bradi1g01380	Bradi1g46150	Bradi1g78710
Bradi3g47646	Bradi4g10655	Bradi1g51910	Bradi3g01920	Bradi2g16290
Bradi3g48180	Bradi1g50670		Bradi1g47737	Bradi1g57760
Bradi1g52011	Bradi5g01360		Bradi3g01477	Bradi2g34300
Bradi2g08100	Bradi1g50407		Bradi3g56600	Bradi1g12130
Bradi4g25900	Bradi1g50660		Bradi4g12200	Bradi2g16271
Bradi2g48890	Bradi5g16310			Bradi2g16283
Bradi2g61830	Bradi3g43137			Bradi1g42670
Bradi1g19250	Bradi5g14772			Bradi5g12150
Bradi1g22370	Bradi2g13520			Bradi4g30060
Bradi3g15350	Bradi3g54370			Bradi1g24760
Bradi4g17040	Bradi1g55710			Bradi3g42618
Bradi1g12190	Bradi5g10440			Bradi4g37210
Bradi3g05560	Bradi1g60490			Bradi1g15290
Bradi4g00530	Bradi3g56490			Bradi1g23610
Bradi5g08790	Bradi2g27030			Bradi5g09530
Bradi2g39930	Bradi1g12870			Bradi4g21170
Bradi2g55200	Bradi1g70170			Bradi3g07190
Bradi1g50897	Bradi3g34702			Bradi3g36760
Bradi3g49275	Bradi3g00757			Bradi3g39800
Bradi3g49280	Bradi3g43270			Bradi4g07380
Bradi2g31510	Bradi1g14560			Bradi2g36480
Bradi2g53050	Bradi1g60320			Bradi2g05070
Bradi1g20930	Bradi3g07931			Bradi3g13670
Bradi5g00925	Bradi1g24147			Bradi3g59440
Bradi2g46180	Bradi2g01077			Bradi5g26725
Bradi3g35850	Bradi2g11730			Bradi1g08907
Bradi4g35950	Bradi4g06867			Bradi1g69070
Bradi1g63080	Bradi1g68460			Bradi4g27570
Bradi2g59119	Bradi5g22090			Bradi2g55450
Bradi2g59124	Bradi3g48820			Bradi1g11000
Bradi1g65910	Bradi2g27847			Bradi4g27480
Bradi2g13610	Bradi3g47067			Bradi1g58220
Bradi2g07337	Bradi1g06350			Bradi3g35630
Bradi3g15473	Bradi3g38227			Bradi3g49360
Bradi1g02635	Bradi5g12976			Bradi5g15970
Bradi1g33700	Bradi2g49330			Bradi2g10770
Bradi5g18490	Bradi1g62150			Bradi1g02400
Bradi2g46190	Bradi2g26987			Bradi4g20500
Bradi1g72660	Bradi2g26280			Bradi1g26530
Bradi2g41390	Bradi5g18750			Bradi1g71373
Bradi2g39091	Bradi2g48260			Bradi2g19910
Bradi3g22802	Bradi3g48997			Bradi1g25430
Bradi3g22820	Bradi3g59600			Bradi4g40780
	Bradi1g55720			Bradi5g26230
	Bradi5g05100			Bradi3g33342
	Bradi3g36330			Bradi3g52359
	Bradi2g18060			Bradi5g14280
	Bradi3g21480			Bradi1g04620
	Bradi1g33960			Bradi1g15830
	Bradi1g33950			Bradi1g71120
	Bradi2g56037			Bradi3g53370
	Bradi1g08550			Bradi1g26810
	Bradi1g58240			Bradi4g14630
	Bradi4g24140			Bradi1g19220
	Bradi2g37377			Bradi3g59420
	Bradi4g06740			Bradi3g59430
	Bradi2g03694			Bradi1g76330
	Bradi1g57147			Bradi5g19110
	Bradi1g08190			Bradi2g40790
	Bradi1g44000			Bradi3g20677
	Bradi2g26380			Bradi4g11590
	Bradi1g44720			Bradi2g34250
	Bradi3g57620			Bradi4g28070
	Bradi3g46480			Bradi1g42397
	Bradi1g30850			Bradi3g26967
	Bradi4g41430			Bradi5g19560
	Bradi2g46835			Bradi3g55840
	Bradi4g13227			Bradi1g56860
	Bradi1g30550			Bradi4g36370
	Bradi1g21095			Bradi4g35810
	Bradi5g15180			Bradi1g09000
	Bradi4g31110			Bradi5g13710
	Bradi1g60800			Bradi2g24420
	Bradi4g30530			Bradi3g56380
	Bradi1g62860			Bradi2g22400
	Bradi4g09330			Bradi1g22270
	Bradi1g15627			Bradi3g36347
	Bradi1g47140			Bradi2g56750
	Bradi1g49920			Bradi1g43851
	Bradi3g42240			Bradi5g12990
	Bradi3g42235			Bradi4g28057
	Bradi1g39284			Bradi5g24070
	Bradi5g02176			Bradi1g71500
	Bradi2g01340			Bradi2g18040
	Bradi5g26090			Bradi3g44260
	Bradi2g49560			Bradi4g32190
	Bradi4g14556			Bradi2g19640
	Bradi5g08600			Bradi5g25740
	Bradi4g04987			Bradi1g49470
	Bradi3g01470			Bradi2g17680
	Bradi3g58700			Bradi2g47290
	Bradi3g17287			Bradi5g24227
	Bradi3g28200			Bradi1g28330
	Bradi2g03610			Bradi1g51270
	Bradi1g00970			Bradi1g60050
	Bradi1g00980			Bradi2g57590
	Bradi1g23400			Bradi1g74030
	Bradi1g19265			Bradi1g59730
	Bradi1g19270			Bradi2g43820
	Bradi1g33690			Bradi4g29650
	Bradi1g33692			Bradi1g14210
	Bradi4g45310			Bradi2g52920
	Bradi1g33040			Bradi3g14650
	Bradi1g67687			Bradi5g20660
	Bradi5g18820			Bradi2g25887
	Bradi3g23066			Bradi4g40570
	Bradi5g08190			Bradi2g62520
	Bradi4g02570			Bradi1g17810
	Bradi2g62170			Bradi1g26540
	Bradi5g17576			Bradi1g57000
	Bradi1g77430			Bradi4g08020
	Bradi1g31700			Bradi1g04700
	Bradi1g76190			Bradi1g58350
	Bradi1g58415			Bradi2g16810
	Bradi3g50690			Bradi1g06890
	Bradi3g29810			Bradi1g24870
	Bradi4g04996			Bradi1g56580
	Bradi2g07577			Bradi1g58160
	Bradi5g17132			Bradi2g49000
	Bradi1g33097			Bradi1g50040
	Bradi1g68830			Bradi3g56270
	Bradi4g43710			Bradi4g33940
	Bradi1g44730			Bradi1g20780
	Bradi2g16960			Bradi1g52460
	Bradi3g14630			Bradi5g12330
	Bradi3g29797			Bradi1g62410
	Bradi2g41087			Bradi3g57380
	Bradi1g53560			Bradi2g55010
	Bradi4g40010			Bradi2g20380
	Bradi1g21900			Bradi2g53700
	Bradi2g55050			Bradi1g55120
	Bradi4g32556			Bradi4g36601
	Bradi2g53661			Bradi5g24630
	Bradi1g22147			Bradi1g58977
	Bradi3g13237			Bradi1g58997
	Bradi1g67230			Bradi2g00390
	Bradi1g14750			Bradi5g04070
	Bradi4g18921			Bradi1g41957
	Bradi3g40860			Bradi1g25860
	Bradi2g28380			Bradi3g40190
	Bradi3g41510			Bradi1g58210
	Bradi1g68000			Bradi2g52730
	Bradi4g13208			Bradi3g35540
	Bradi3g28900			Bradi3g07000
	Bradi1g29066			Bradi1g71370
	Bradi3g33106			Bradi2g51440
	Bradi3g40007			Bradi3g01110
	Bradi3g34610			Bradi1g28090
	Bradi2g07050			Bradi2g44540
	Bradi3g52640			Bradi3g45770
	Bradi2g35080			Bradi1g38140
	Bradi3g34780			Bradi5g11240
	Bradi1g78320			Bradi1g47017
	Bradi4g11487			Bradi3g10330
	Bradi5g25117			Bradi1g60610
	Bradi4g44907			Bradi1g44560
	Bradi4g44913			Bradi3g28455
	Bradi2g14840			Bradi3g28460
	Bradi4g45190			Bradi2g40620
	Bradi3g19893			Bradi1g46947
	Bradi2g26090			Bradi3g46557
	Bradi2g45390			Bradi1g08125
	Bradi3g56990			Bradi1g08130
	Bradi2g37487			Bradi5g15612
	Bradi4g32480			Bradi1g17060
	Bradi4g35356			Bradi1g47050
	Bradi5g18495			Bradi3g38761
	Bradi4g13521			Bradi5g26730
	Bradi1g16760			Bradi4g40954
	Bradi3g18680			Bradi4g40960
	Bradi3g15087			Bradi1g72350
	Bradi1g15377			Bradi2g04290
	Bradi1g67760			Bradi1g70750
	Bradi1g67770			Bradi5g17150
	Bradi1g69160			Bradi4g17260
	Bradi1g37870			Bradi3g20720
	Bradi3g31515			Bradi1g12850
	Bradi3g59237			Bradi3g40671
	Bradi3g35726			Bradi1g08357
	Bradi2g01710			Bradi1g74862
	Bradi4g45010			Bradi3g34727
	Bradi4g33550			Bradi3g55850
	Bradi1g42513			Bradi5g04080
	Bradi2g24710			Bradi3g35680
	Bradi3g14290			Bradi3g35700
	Bradi1g75290			Bradi1g11680
	Bradi1g67640			Bradi2g35450
	Bradi3g38020			Bradi2g55120
	Bradi3g28306			Bradi1g69120
	Bradi4g32759			Bradi3g35980
	Bradi2g08420			Bradi3g26820
	Bradi4g27624			Bradi1g54970
	Bradi3g42350			Bradi5g15550
	Bradi3g17519			Bradi3g45648
	Bradi2g27140			Bradi1g47030
	Bradi3g17515			Bradi3g38527
	Bradi3g35660			Bradi3g34720
	Bradi3g35670			Bradi4g23800
	Bradi1g28760			Bradi1g08070
	Bradi4g29707			Bradi1g46560
	Bradi1g54210			Bradi1g63840
	Bradi2g23750			Bradi1g63850
	Bradi1g43990			Bradi2g46306
	Bradi1g00900			Bradi5g27570
	Bradi1g33827			Bradi1g12550
	Bradi1g21097			Bradi2g16300
	Bradi2g36720			Bradi4g22610
	Bradi2g58152			Bradi3g36710
	Bradi5g25320			Bradi4g00320
	Bradi2g60070			Bradi3g52266
	Bradi2g59960			Bradi2g41055
	Bradi3g57000			Bradi2g41060
	Bradi5g25236			Bradi2g48040
	Bradi3g09320			Bradi1g36160
	Bradi5g08062			Bradi4g25022
	Bradi1g57725			Bradi3g07280
	Bradi3g44930			Bradi3g08317
	Bradi5g27540			Bradi1g29570
	Bradi1g73710			Bradi2g06220
	Bradi3g50330			Bradi2g62315
	Bradi1g35350			Bradi1g17450
	Bradi3g21730			Bradi1g30160
	Bradi1g65540			Bradi4g05630
	Bradi3g51130			Bradi2g21880
	Bradi3g42180			Bradi4g42337
	Bradi5g00912			Bradi3g37230
	Bradi1g35460			Bradi5g06377
	Bradi5g01900			Bradi3g41830
	Bradi1g11240			Bradi1g47250
	Bradi1g14810			Bradi4g26130
	Bradi5g16797			Bradi4g28640
	Bradi3g47827			Bradi1g67460
	Bradi3g47060			Bradi5g03550
	Bradi4g44277			Bradi1g28880
	Bradi1g50597			Bradi2g41550
	Bradi1g09100			Bradi5g13150
	Bradi1g19260			Bradi1g21280
	Bradi1g75920			Bradi3g49877
	Bradi3g55830			Bradi2g05980
	Bradi5g17140			Bradi5g09180
	Bradi1g29457			Bradi1g43690
	Bradi1g38340			Bradi2g10640
	Bradi3g58060			Bradi4g43670
	Bradi3g01440			Bradi4g03660
	Bradi4g31590			Bradi2g56480
	Bradi1g20950			Bradi1g50832
	Bradi3g52096			Bradi2g26890
	Bradi3g59710			Bradi4g02980
	Bradi4g39090			Bradi3g03520
	Bradi1g29680			Bradi4g29440
	Bradi3g16515			Bradi5g16060
	Bradi4g38140			Bradi2g16420
	Bradi1g15120			Bradi3g37030
	Bradi1g67270			Bradi4g19450
	Bradi1g06696			Bradi5g17027
	Bradi4g22700			Bradi5g18360
	Bradi3g39927			Bradi1g60207
	Bradi2g59950			Bradi1g60217
	Bradi3g51960			Bradi4g07290
	Bradi4g27830			Bradi5g17900
	Bradi1g22180			Bradi2g16100
	Bradi3g33730			Bradi2g23610
	Bradi5g10130			Bradi3g02880
	Bradi2g32900			Bradi3g03878
	Bradi5g19320			Bradi1g00790
	Bradi5g20760			Bradi4g18910
	Bradi3g30260			Bradi1g11900
	Bradi3g33217			Bradi1g77320
	Bradi4g44427			Bradi1g11910
	Bradi1g18960			Bradi1g22450
	Bradi1g14780			Bradi1g33087
	Bradi2g42870			Bradi1g38780
	Bradi2g52870			Bradi1g07180
	Bradi3g36820			Bradi1g54360
	Bradi1g43710			Bradi1g35990
	Bradi3g52505			Bradi1g02450
	Bradi3g25670			Bradi2g45850
	Bradi4g28345			Bradi1g07110
	Bradi2g11220			Bradi4g19600
	Bradi3g30160			Bradi3g56960
	Bradi1g24747			Bradi1g63520
	Bradi1g61560			Bradi2g41510
	Bradi2g57680			Bradi1g51170
	Bradi4g44838			Bradi2g44920
	Bradi1g29260			Bradi5g22547
	Bradi5g11147			Bradi2g09441
	Bradi2g14790			Bradi2g09450
	Bradi2g58440			Bradi2g35780
	Bradi4g43510			Bradi2g09191
	Bradi2g44172			Bradi2g01280
	Bradi3g51757			Bradi1g72430
	Bradi2g61500			Bradi2g48210
	Bradi4g14020			Bradi1g29267
	Bradi4g14024			Bradi1g61680
	Bradi2g53620			Bradi2g44040
	Bradi3g55317			Bradi2g45757
	Bradi5g00980			Bradi5g21040
	Bradi2g47540			Bradi1g29271
	Bradi3g42220			Bradi2g48930
	Bradi4g23695			Bradi3g11470
	Bradi4g40786			Bradi3g06150
	Bradi4g13619			Bradi1g23920
	Bradi4g13625			Bradi1g46450
	Bradi1g69220			Bradi2g26690
	Bradi2g51480			Bradi1g70590
	Bradi3g47041			Bradi1g74050
	Bradi4g33323			Bradi1g36236
	Bradi2g38237			Bradi2g44930
	Bradi3g50406			Bradi3g43040
	Bradi5g08990			Bradi1g29515
	Bradi4g29320			Bradi2g10970
	Bradi3g48080			Bradi2g17600
	Bradi4g09920			Bradi4g31417
	Bradi2g03717			Bradi5g19410
	Bradi3g10770			Bradi4g28294
	Bradi1g23895			Bradi3g10500
	Bradi4g42620			Bradi3g51380
	Bradi2g10870			Bradi3g51387
	Bradi5g18870			Bradi2g37181
	Bradi1g17200			Bradi3g15120
	Bradi2g16005			Bradi1g54280
	Bradi2g06111			Bradi2g44420
	Bradi2g06115			Bradi4g29963
				Bradi2g07550
				Bradi1g24090
				Bradi1g57070
				Bradi1g28366
				Bradi4g31800
				Bradi5g15480
				Bradi2g60390
				Bradi5g15000
				Bradi1g48330
				Bradi2g60097
				Bradi4g44130
				Bradi2g16511
				Bradi3g19280
				Bradi2g45160
				Bradi2g04900
				Bradi4g13978
				Bradi3g26860
				Bradi1g08710
				Bradi2g59650
				Bradi3g46590
				Bradi5g15020
				Bradi1g60030
				Bradi2g59420
				Bradi1g55730
				Bradi3g08820
				Bradi2g08702
				Bradi5g13047
				Bradi1g22361
				Bradi4g07980
				Bradi4g44950
				Bradi2g12960
				Bradi4g07880
				Bradi2g19650
				Bradi4g16600
				Bradi1g37450
				Bradi2g58290
				Bradi2g12057
				Bradi3g39997
				Bradi3g41470
				Bradi5g20880
				Bradi3g14570
				Bradi5g02190
				Bradi3g49160
				Bradi1g74540
				Bradi2g09690
				Bradi5g16900
				Bradi2g44190
				Bradi5g18170
				Bradi4g11320
				Bradi3g07340
				Bradi1g31280
				Bradi5g22820
				Bradi1g67365
				Bradi2g39200
				Bradi3g30110
				Bradi2g57190
				Bradi1g38687
				Bradi4g16079
				Bradi3g26386
				Bradi4g33901
				Bradi5g02100
				Bradi2g12427
				Bradi4g01100
				Bradi1g07120
				Bradi1g36120
				Bradi1g36130
				Bradi1g63100
				Bradi1g64640
				Bradi2g20447
				Bradi2g36950
				Bradi3g09010
				Bradi4g06750
				Bradi1g14040
				Bradi1g09537
				Bradi4g08630
				Bradi2g53780
				Bradi1g07140
				Bradi1g20100
				Bradi3g16540
				Bradi1g03530
				Bradi2g26576
				Bradi2g12300
				Bradi4g07440
				Bradi1g09780
				Bradi1g09790
				Bradi1g02680
				Bradi1g59430
				Bradi3g58107
				Bradi1g08030
				Bradi2g13860
				Bradi1g29000
				Bradi1g18050
				Bradi3g13970
				Bradi1g61810
				Bradi3g24760
				Bradi1g61790
				Bradi1g06420
				Bradi1g67980
				Bradi3g37040
				Bradi2g61410
				Bradi1g00920
				Bradi1g21870
				Bradi1g31780
				Bradi3g12980
				Bradi5g22060
				Bradi5g14070
				Bradi1g18650
				Bradi1g51670
				Bradi4g38740
				Bradi1g29040
				Bradi4g21270
				Bradi5g23437
				Bradi1g09940
				Bradi4g40710
				Bradi1g16500
				Bradi5g13310
				Bradi1g61260
				Bradi2g01440
				Bradi3g41270
				Bradi4g41100
				Bradi3g19620
				Bradi3g37140
				Bradi2g61965
				Bradi1g75087
				Bradi4g44590
				Bradi3g61060
				Bradi3g05480
				Bradi4g01850
				Bradi4g12160
				Bradi1g50822
				Bradi1g66360
				Bradi2g14970
				Bradi3g55277
				Bradi2g18877
				Bradi3g09290
				Bradi2g05130
				Bradi4g03645
				Bradi4g03651
				Bradi2g17710
				Bradi2g24010
				Bradi1g35477
				Bradi4g23910
				Bradi3g32020
				Bradi2g08826
				Bradi3g17507
				Bradi4g24310
				Bradi3g04315
				Bradi5g13680
				Bradi4g29160
				Bradi3g04310
				Bradi4g43590
				Bradi4g41137
				Bradi2g13580
				Bradi1g13047
				Bradi1g69307
				Bradi3g53987
				Bradi4g34870
				Bradi2g45490
				Bradi2g50290
				Bradi5g15285
				Bradi3g05110
				Bradi5g05225
				Bradi2g25640
				Bradi2g60554
				Bradi3g19850
				Bradi1g60100
				Bradi5g02990
				Bradi2g14392
				Bradi4g34005
				Bradi3g36697
				Bradi2g40390
				Bradi4g01070
				Bradi1g27800
				Bradi1g59270
				Bradi2g03400
				Bradi2g43590
				Bradi1g25380
				Bradi1g49950
				Bradi2g27260
				Bradi2g45620
				Bradi2g60300
				Bradi3g43587
				Bradi4g03050
				Bradi1g10930
				Bradi2g56607
				Bradi2g60910
				Bradi5g26770
				Bradi1g26830
				Bradi2g49567
				Bradi4g39610
				Bradi1g76070
				Bradi2g38490
				Bradi2g44400
				Bradi4g08420
				Bradi5g19550
				Bradi3g41520
				Bradi2g10500
				Bradi1g00560
				Bradi2g04847
				Bradi5g15527
				Bradi2g01504
				Bradi3g29210
				Bradi1g24110
				Bradi1g52330
				Bradi4g25990
				Bradi1g74070
				Bradi5g18397
				Bradi4g37910
				Bradi2g05730
				Bradi3g14250
				Bradi3g55287
				Bradi5g22330
				Bradi4g23887
				Bradi1g52200
				Bradi2g56676
				Bradi4g02420
				Bradi3g09700
				Bradi2g26200
				Bradi4g39190
				Bradi4g39920
				Bradi3g10160
				Bradi3g50670
				Bradi1g38630
				Bradi3g59490
				Bradi1g11270
				Bradi2g61580
				Bradi4g06017
				Bradi1g71425
				Bradi4g06117
				Bradi1g67620
				Bradi1g49180
				Bradi1g58480
				Bradi5g16200
				Bradi1g15170
				Bradi1g67990
				Bradi1g06750
				Bradi3g00330
				Bradi1g71860
				Bradi4g37990
				Bradi1g19080
				Bradi3g60920
				Bradi1g34525
				Bradi2g15630
				Bradi4g41850
				Bradi3g36920
				Bradi3g36930
				Bradi2g48010
				Bradi5g20177
				Bradi3g10530
				Bradi5g16980
				Bradi2g47310
				Bradi1g14710
				Bradi1g45833
				Bradi4g44750
				Bradi2g27370
				Bradi3g30670
				Bradi1g32420
				Bradi2g14690
				Bradi1g09900
				Bradi3g15067
				Bradi1g32470
				Bradi3g46657
				Bradi2g26100
				Bradi4g45320
				Bradi5g12890
				Bradi3g54890
				Bradi1g15330
				Bradi2g46800
				Bradi3g15570
				Bradi1g19000
				Bradi3g52470
				Bradi2g09370
				Bradi4g20000
				Bradi1g24560
				Bradi1g77667
				Bradi1g20060
				Bradi5g06640
				Bradi2g25500
				Bradi1g59490
				Bradi3g21450
				Bradi3g42837
				Bradi1g04397
				Bradi1g26680
				Bradi4g16280
				Bradi1g74430
				Bradi2g37750
				Bradi3g43850
				Bradi3g41630
				Bradi4g19207
				Bradi2g40600
				Bradi2g18270
				Bradi2g31580
				Bradi2g04117
				Bradi3g54190
				Bradi2g22360
				Bradi4g04730
				Bradi1g52020
				Bradi1g52670
				Bradi1g51020
				Bradi3g10200
				Bradi3g22330
				Bradi1g53747
				Bradi1g06772
				Bradi4g11300
				Bradi3g09730
				Bradi1g64130
				Bradi2g28460
				Bradi1g20790
				Bradi1g20797
				Bradi1g41820
				Bradi1g07980
				Bradi3g45700
				Bradi2g07266
				Bradi3g50060
				Bradi5g07390
				Bradi3g38781
				Bradi5g24550
				Bradi2g57530
				Bradi1g44530
				Bradi5g12660
				Bradi3g00660
				Bradi4g30000
				Bradi1g29500
				Bradi2g56960
				Bradi2g56030
				Bradi1g07170
				Bradi4g06980
				Bradi3g30277
				Bradi2g13800
				Bradi2g25310
				Bradi3g02960
				Bradi1g70810
				Bradi1g76970
				Bradi2g11500
				Bradi4g16885
				Bradi2g17192
				Bradi2g51860
				Bradi3g34990
				Bradi5g15167
				Bradi4g36910
				Bradi1g10940
				Bradi2g12790
				Bradi1g68710
				Bradi5g23890
				Bradi3g30127
				Bradi4g25490
				Bradi2g11080
				Bradi3g11170
				Bradi1g09760
				Bradi2g39740
				Bradi2g21500
				Bradi2g41696
				Bradi1g13420
				Bradi1g36860
				Bradi1g64267
				Bradi4g36220
				Bradi1g00940
				Bradi4g41527
				Bradi1g46280
				Bradi2g26607
				Bradi2g22180
				Bradi2g50967
				Bradi3g35210
				Bradi4g30570
				Bradi4g28350
				Bradi1g25157
				Bradi3g38580
				Bradi4g34840
				Bradi2g11920
				Bradi1g10150
				Bradi2g48610
				Bradi4g06510
				Bradi1g65340
				Bradi5g18377
				Bradi1g58340
				Bradi4g30270
				Bradi2g48150
				Bradi3g29761
				Bradi3g53907
				Bradi2g26650
				Bradi3g37020
				Bradi2g08340
				Bradi3g50200
				Bradi4g37856
				Bradi2g49912
				Bradi4g27760
				Bradi1g20270
				Bradi1g17620
				Bradi1g47767
				Bradi4g36240
				Bradi2g58750
				Bradi3g59730
				Bradi4g44140
				Bradi2g37340
				Bradi2g47280
				Bradi3g42190
				Bradi3g13770
				Bradi1g74310
				Bradi3g12950
				Bradi4g33640
				Bradi2g07951
				Bradi2g11060
				Bradi1g77400
				Bradi3g59950
				Bradi1g08560
				Bradi2g09910
				Bradi1g76787
				Bradi4g16530
				Bradi2g35467
				Bradi2g60310
				Bradi1g34087
				Bradi5g25767
				Bradi4g05370
				Bradi1g64770
				Bradi4g41540
				Bradi4g44070
				Bradi3g39360
				Bradi4g03500
				Bradi3g44810
				Bradi1g50280
				Bradi2g34337
				Bradi1g77840
				Bradi1g50970
				Bradi3g19020
				Bradi1g13910
				Bradi4g27590
				Bradi2g50250
				Bradi2g05911
				Bradi4g17900
				Bradi4g00550
				Bradi2g01800
				Bradi2g53420
				Bradi3g06740
				Bradi4g01887
				Bradi2g53540
				Bradi5g08620
				Bradi4g29467
				Bradi1g63200
				Bradi4g04420
				Bradi4g07430
				Bradi1g23770
				Bradi2g36730
				Bradi2g62370
				Bradi3g50180
				Bradi1g76660
				Bradi4g42230
				Bradi1g58260
				Bradi2g17210
				Bradi2g43680
				Bradi2g49850
				Bradi3g58780
				Bradi5g11710
				Bradi1g27192
				Bradi2g16402
				Bradi3g02232
				Bradi3g46720
				Bradi1g10650
				Bradi4g09770
				Bradi3g35310
				Bradi4g28870
				Bradi1g12280
				Bradi1g12290
				Bradi5g11350
				Bradi1g71465
				Bradi1g08570
				Bradi3g39040
				Bradi1g21990
				Bradi1g19660
				Bradi4g45037
				Bradi1g08310
				Bradi3g37640
				Bradi5g15850
				Bradi3g39880
				Bradi1g43560
				Bradi3g49310
				Bradi3g52447
				Bradi2g21340
				Bradi3g01640
				Bradi3g48010
				Bradi3g10760
				Bradi3g20520
				Bradi1g54390
				Bradi4g09125
				Bradi3g47550
				Bradi3g52400
				Bradi3g34940
				Bradi5g17360
				Bradi1g01000
				Bradi1g20860
				Bradi2g26940
				Bradi2g36130
				Bradi2g16140
				Bradi2g53170
				Bradi1g62170
				Bradi2g25410
				Bradi3g02570
				Bradi4g05300
				Bradi1g42820
				Bradi4g27050
				Bradi2g43900
				Bradi4g05860
				Bradi1g33030
				Bradi1g61250
				Bradi5g02890
				Bradi4g25740
				Bradi1g10990
				Bradi3g56060
				Bradi3g05160
				Bradi1g04300
				Bradi4g27210
				Bradi2g16350
				Bradi3g19100
				Bradi4g16830
				Bradi2g46360
				Bradi4g19540
				Bradi2g59550
				Bradi1g19790
				Bradi4g30040
				Bradi5g09940
				Bradi5g18060
				Bradi2g48810
				Bradi3g34040
				Bradi1g24500
				Bradi2g14750
				Bradi1g76890
				Bradi1g66790
				Bradi2g21120
				Bradi3g39918
				Bradi4g08800
				Bradi4g08030
				Bradi1g56130
				Bradi5g14210
				Bradi1g03220
				Bradi2g46520
				Bradi1g76880
				Bradi3g50390
				Bradi1g58600
				Bradi2g30370
				Bradi3g36120
				Bradi1g02150
				Bradi2g01890
				Bradi4g28160
				Bradi5g09650
				Bradi2g30400
				Bradi2g30410
				Bradi5g22510
				Bradi5g23790
				Bradi2g39190
				Bradi3g41800
				Bradi3g12920
				Bradi3g26880
				Bradi2g04780
				Bradi2g52760
				Bradi3g34220
				Bradi1g12740
				Bradi3g09690
				Bradi3g40200
				Bradi1g17800
				Bradi1g29830
				Bradi2g21330
				Bradi2g52710
				Bradi5g12570
				Bradi5g09130
				Bradi3g38950
				Bradi3g38960
				Bradi3g20970
				Bradi1g63370
				Bradi3g07450
				Bradi2g20840
				Bradi1g09090
				Bradi3g56787
				Bradi1g30797
				Bradi3g48730
				Bradi3g47010
				Bradi3g37940
				Bradi1g26880
				Bradi2g12047
				Bradi4g09120
				Bradi2g24910
				Bradi2g04310
				Bradi1g71360
				Bradi3g06780
				Bradi5g17200
				Bradi3g56020
				Bradi1g51980
				Bradi1g57880
				Bradi1g03940
				Bradi1g54847
				Bradi1g77867
				Bradi3g07150
				Bradi1g50826
				Bradi5g24640
				Bradi4g15010
				Bradi4g40740
				Bradi3g13160
				Bradi1g66710
				Bradi4g21836
				Bradi4g00300
				Bradi1g48070
				Bradi5g27602
				Bradi4g22250
				Bradi1g26760
				Bradi2g60904
				Bradi1g00807
				Bradi2g17200
				Bradi2g31937
				Bradi5g16860
				Bradi1g01630
				Bradi1g28140
				Bradi2g50687
				Bradi3g33440
				Bradi4g22090
				Bradi1g75740
				Bradi2g26620
				Bradi1g32800
				Bradi3g18825
				Bradi3g37240
				Bradi3g43595
				Bradi5g06125
				Bradi1g16527
				Bradi2g08350
				Bradi1g13660
				Bradi2g54814
				Bradi4g42910
				Bradi5g18910
				Bradi2g32220
				Bradi5g23600
				Bradi3g60352
				Bradi1g78540
				Bradi1g69827
				Bradi3g01770
				Bradi5g10970
				Bradi1g04760
				Bradi5g10150
				Bradi1g20925
				Bradi2g20230
				Bradi3g07397
				Bradi2g16070
				Bradi1g63087
				Bradi1g18570
				Bradi4g04460
				Bradi2g26710
				Bradi3g13420
				Bradi1g24490
				Bradi2g43100
				Bradi3g08240
				Bradi3g50930
				Bradi5g16055
				Bradi1g43680
				Bradi1g02720
				Bradi3g39480
				Bradi4g32200
				Bradi1g29720
				Bradi1g12960
				Bradi3g19650
				Bradi3g50750
				Bradi4g42625
				Bradi1g30740
				Bradi4g05650
				Bradi4g40760
				Bradi3g56660
				Bradi2g00817
				Bradi4g14937
				Bradi1g05500
				Bradi1g33230
				Bradi1g04930
				Bradi2g41640
				Bradi5g26217
				Bradi2g37470
				Bradi5g24040
				Bradi2g56820
				Bradi3g31550
				Bradi4g19040
				Bradi1g69600
				Bradi1g14860
				Bradi1g66640
				Bradi1g72881
				Bradi1g07133
				Bradi3g56190
				Bradi2g08030
				Bradi1g24980
				Bradi3g16187
				Bradi1g04810
				Bradi3g12800
				Bradi2g06520
				Bradi5g01950
				Bradi1g34560
				Bradi5g20971
				Bradi2g61000
				Bradi3g32100
				Bradi1g16580
				Bradi5g26060
				Bradi5g26070
				Bradi1g37480
				Bradi4g27040
				Bradi1g21780
				Bradi1g29590
				Bradi4g24367
				Bradi3g13170
				Bradi3g45840
				Bradi2g44520
				Bradi1g07530
				Bradi3g08930
				Bradi1g03340
				Bradi3g12925
				Bradi2g06790
				Bradi1g74410
				Bradi2g50317
				Bradi5g17850
				Bradi1g25320
				Bradi1g65750
				Bradi3g34375
				Bradi3g55110
				Bradi3g32040
				Bradi5g14090
				Bradi1g58491
				Bradi1g76550
				Bradi1g54350
				Bradi4g41000
				Bradi4g21220
				Bradi5g09340
				Bradi2g07272
				Bradi2g07630
				Bradi2g15872
				Bradi4g09641
				Bradi1g68400
				Bradi3g50420
				Bradi1g56930
				Bradi2g53120
				Bradi2g60860
				Bradi4g04200
				Bradi5g11640
				Bradi5g11230
				Bradi2g59380
				Bradi4g28260
				Bradi1g36990
				Bradi4g40400
				Bradi2g41702
				Bradi2g61247
				Bradi1g63190
				Bradi1g74570
				Bradi5g11100
				Bradi1g47210
				Bradi2g24220
				Bradi2g45670
				Bradi1g23880
				Bradi1g51040
				Bradi3g60027
				Bradi1g28870
				Bradi4g44490
				Bradi2g55750
				Bradi4g26830
				Bradi1g09450
				Bradi4g14081
				Bradi2g52400
				Bradi3g58020
				Bradi1g23510
				Bradi1g31370
				Bradi1g69240
				Bradi3g28520
				Bradi3g47690
				Bradi1g50390
				Bradi3g26391
				Bradi5g20840
				Bradi1g66720
				Bradi4g43090
				Bradi3g35050
				Bradi1g13226
				Bradi1g18720
				Bradi3g32820
				Bradi3g11370
				Bradi4g35850
				Bradi1g20440
				Bradi4g29480
				Bradi3g34980
				Bradi5g02510
				Bradi3g04440
				Bradi3g18590
				Bradi4g06300
				Bradi4g45030
				Bradi4g44660
				Bradi3g51740
				Bradi1g57190
				Bradi3g53720
				Bradi1g25117
				Bradi3g06240
				Bradi2g52110
				Bradi3g36650
				Bradi1g63300
				Bradi1g07010
				Bradi1g08718
				Bradi2g45730
				Bradi1g36260
				Bradi5g01440
				Bradi1g02030
				Bradi1g67020
				Bradi3g58290
				Bradi4g03820
				Bradi1g26070
				Bradi1g46622
				Bradi3g55190
				Bradi2g15890
				Bradi1g01021
				Bradi2g54110
				Bradi3g03770
				Bradi1g18020
				Bradi4g25120
				Bradi3g57370
				Bradi4g31360
				Bradi3g06750
				Bradi3g27730
				Bradi2g00950
				Bradi1g65900
				Bradi1g72780
				Bradi3g52090
				Bradi1g50620
				Bradi2g20790
				Bradi2g46450
				Bradi3g30490
				Bradi3g59167
				Bradi3g55200
				Bradi4g16480
				Bradi3g34077
				Bradi3g58620
				Bradi2g53580
				Bradi4g04190
				Bradi2g23370
				Bradi1g77990
				Bradi3g33150
				Bradi3g50740
				Bradi4g44027
				Bradi2g35440
				Bradi3g48770
				Bradi1g06290
				Bradi1g73200
				Bradi2g57580
				Bradi1g47580
				Bradi1g17090
				Bradi1g45930
				Bradi4g41340
				Bradi4g03970
				Bradi1g59820
				Bradi1g49410
				Bradi2g04330
				Bradi2g18050
				Bradi3g08200
				Bradi4g21830
				Bradi1g69097
				Bradi2g32520
				Bradi1g76090
				Bradi4g30110
				Bradi2g60445
				Bradi5g23470
				Bradi1g54030
				Bradi1g77100
				Bradi3g53540
				Bradi3g14500
				Bradi1g77610
				Bradi2g25070
				Bradi3g34410
				Bradi4g17460
				Bradi3g24010
				Bradi1g76080
				Bradi4g32440
				Bradi1g22290
				Bradi1g38120
				Bradi3g52220
				Bradi2g11950
				Bradi3g42780
				Bradi4g02600
				Bradi5g14490
				Bradi1g59500
				Bradi2g42300
				Bradi5g17740
				Bradi1g00710
				Bradi5g26550
				Bradi3g47950
				Bradi4g30540
				Bradi3g40337
				Bradi2g09680
				Bradi5g01135
				Bradi3g01137
				Bradi4g18170
				Bradi3g05233
				Bradi1g27280
				Bradi3g39740
				Bradi2g11410
				Bradi1g51970
				Bradi3g57567
				Bradi4g40270
				Bradi1g45200
				Bradi2g11860
				Bradi3g16307
				Bradi1g69540
				Bradi2g47130
				Bradi1g30420
				Bradi1g56270
				Bradi1g08410
				Bradi2g05080
				Bradi4g37490
				Bradi3g37457
				Bradi4g33670
				Bradi1g66100
				Bradi4g20174
				Bradi2g43110
				Bradi3g57610
				Bradi2g59102
				Bradi3g34510
				Bradi1g30277
				Bradi2g33340
				Bradi4g44093
				Bradi1g03947
				Bradi1g71790
				Bradi1g77560
				Bradi2g52050
				Bradi2g02660
				Bradi1g69550
				Bradi3g12627
				Bradi4g03730
				Bradi4g39617
				Bradi3g09080
				Bradi1g76630
				Bradi1g09615
				Bradi5g01240
				Bradi1g66120
				Bradi2g53800
				Bradi2g54690
				Bradi2g08790
				Bradi2g45090
				Bradi3g33200
				Bradi4g04210
				Bradi3g18790
				Bradi1g50030
				Bradi2g06980
				Bradi2g08300
				Bradi4g16990
				Bradi1g51257
				Bradi1g51490
				Bradi1g24410
				Bradi2g48267
				Bradi3g30870
				Bradi5g24450
				Bradi3g29310
				Bradi1g13090
				Bradi2g34360
				Bradi1g22880
				Bradi1g68390
				Bradi1g73190
				Bradi2g04360
				Bradi3g21597
				Bradi1g01920
				Bradi3g37670
				Bradi4g41300
				Bradi2g25620
				Bradi4g22660
				Bradi2g55290
				Bradi5g23770
				Bradi2g26277
				Bradi3g02530
				Bradi4g18770
				Bradi5g04630
				Bradi1g31391
				Bradi2g45060
				Bradi2g60870
				Bradi1g02805
				Bradi4g20197
				Bradi2g17067
				Bradi3g28560
				Bradi3g50570
				Bradi4g02580
				Bradi2g41027
				Bradi1g14307
				Bradi4g41550
				Bradi2g52460
				Bradi4g19577
				Bradi5g14540
				Bradi4g05027
				Bradi4g44797
				Bradi1g13460
				Bradi1g19070
				Bradi1g32620
				Bradi4g19517
				Bradi3g30470
				Bradi1g73935
				Bradi5g17421
				Bradi1g66090
				Bradi4g13260
				Bradi1g07840
				Bradi5g26620
				Bradi1g72110
				Bradi2g02290
				Bradi4g06010
				Bradi2g18410
				Bradi4g07840
				Bradi1g44090
				Bradi3g18460
				Bradi3g59460
				Bradi4g42900
				Bradi1g44110
				Bradi2g53570
				Bradi2g54680
				Bradi3g27800
				Bradi2g00220
				Bradi3g39780
				Bradi2g22210
				Bradi2g56260
				Bradi5g09670
				Bradi3g39010
				Bradi1g49537
				Bradi1g65530
				Bradi4g33490
				Bradi1g26790
				Bradi3g12497
				Bradi1g15930
				Bradi5g09120
				Bradi3g30540
				Bradi4g32310
				Bradi1g32870
				Bradi1g68900
				Bradi3g09780
				Bradi1g49010
				Bradi3g42060
				Bradi2g24197
				Bradi2g24680
				Bradi2g37632
				Bradi3g35640
				Bradi4g00877
				Bradi5g02460
				Bradi1g15560
				Bradi3g21280
				Bradi5g27530
				Bradi2g26240
				Bradi3g52160
				Bradi2g47970
				Bradi1g02550
				Bradi3g27506
				Bradi2g37040
				Bradi1g26900
				Bradi2g23710
				Bradi2g04230
				Bradi2g46197
				Bradi1g59880
				Bradi3g28350
				Bradi1g06560
				Bradi3g13727
				Bradi2g16560
				Bradi3g51370
				Bradi1g45710
				Bradi2g20060
				Bradi1g66700
				Bradi3g45160
				Bradi4g34420
				Bradi1g45210
				Bradi2g60710
				Bradi4g11540
				Bradi4g28320
				Bradi2g45150
				Bradi1g36580
				Bradi1g78210
				Bradi2g45350
				Bradi2g58760
				Bradi1g59380
				Bradi2g02070
				Bradi4g26615
				Bradi5g18950
				Bradi3g13027
				Bradi3g15327
				Bradi3g20660
				Bradi3g48480
				Bradi1g26350
				Bradi3g59130
				Bradi4g40800
				Bradi2g25910
				Bradi3g39830
				Bradi4g29780
				Bradi1g43950
				Bradi2g42040
				Bradi4g44400
				Bradi1g44030
				Bradi4g34430
				Bradi1g65600
				Bradi1g76290
				Bradi1g33540
				Bradi2g06300
				Bradi1g04670
				Bradi2g06890
				Bradi1g16230
				Bradi3g17165
				Bradi2g50133
				Bradi1g27867
				Bradi1g78350
				Bradi1g65110
				Bradi2g48710
				Bradi4g44810
				Bradi1g72762
				Bradi2g08880
				Bradi2g57650
				Bradi2g50460
				Bradi5g24060
				Bradi5g12307
				Bradi5g19017
				Bradi1g26470
				Bradi2g14700
				Bradi2g34790
				Bradi3g19770
				Bradi3g30120
				Bradi1g46247
				Bradi2g45310
				Bradi1g10560
				Bradi3g00311
				Bradi5g15160
				Bradi1g59120
				Bradi2g07000
				Bradi2g44550
				Bradi2g47590
				Bradi5g15010
				Bradi1g34670
				Bradi5g21587
				Bradi1g36027
				Bradi2g15370
				Bradi5g12740
				Bradi3g20980
				Bradi3g55270
				Bradi3g21000
				Bradi3g21030
				Bradi3g33160
				Bradi1g03640
				Bradi2g48760
				Bradi4g08597
				Bradi4g44860
				Bradi2g44856
				Bradi2g13190
				Bradi2g55150
				Bradi1g39167
				Bradi4g08500
				Bradi1g71420
				Bradi1g77047
				Bradi2g46690
				Bradi1g04130
				Bradi2g24210
				Bradi1g55690
				Bradi3g06530
				Bradi1g30811
				Bradi1g07370
				Bradi2g06080
				Bradi1g67170
				Bradi3g03270
				Bradi1g49770
				Bradi5g27513
				Bradi3g42700
				Bradi5g02260
				Bradi3g09660
				Bradi3g33770
				Bradi2g44440
				Bradi2g41560
				Bradi2g59210
				Bradi2g57386
				Bradi1g69650
				Bradi1g77060
				Bradi2g40040
				Bradi2g10740
				Bradi5g12430
				Bradi4g31257
				Bradi4g42517
				Bradi1g78340
				Bradi1g48470
				Bradi3g19630
				Bradi3g34517
				Bradi1g70420
				Bradi3g30500
				Bradi5g22290
				Bradi3g59057
				Bradi1g06430
				Bradi1g76470
				Bradi1g12710
				Bradi1g22750
				Bradi1g77940
				Bradi1g09840
				Bradi2g25550
				Bradi4g04590
				Bradi2g12150
				Bradi2g42360
				Bradi1g30510
				Bradi2g53470
				Bradi3g01350
				Bradi3g36887
				Bradi2g34085
				Bradi2g34090
				Bradi1g60970
				Bradi1g74420
				Bradi2g56470
				Bradi5g15130
				Bradi3g15290
				Bradi3g15300
				Bradi1g47180
				Bradi2g48450
				Bradi1g44630
				Bradi4g17230
				Bradi3g14940
				Bradi4g04720
				Bradi4g03390
				Bradi2g47430
				Bradi3g02200
				Bradi2g50220
				Bradi5g17110
				Bradi1g44005
				Bradi1g76387
				Bradi1g24121
				Bradi3g26870
				Bradi3g45667
				Bradi5g01872
				Bradi1g57860
				Bradi5g12714
				Bradi4g07570
				Bradi1g33160
				Bradi4g28300
				Bradi3g46140
				Bradi1g52374
				Bradi1g54840
				Bradi2g10960
				Bradi1g32650
				Bradi1g68330
				Bradi3g59320
				Bradi1g17510
				Bradi5g22830
				Bradi1g68590
				Bradi1g78240
				Bradi3g58920
				Bradi3g59020
				Bradi2g26590
				Bradi1g61577
				Bradi5g18767
				Bradi2g37000
				Bradi2g39320
				Bradi2g23350
				Bradi2g34650
				Bradi1g50740
				Bradi1g53470
				Bradi3g07010
				Bradi3g37680
				Bradi3g39750
				Bradi3g31697
				Bradi3g46247
				Bradi4g43110
				Bradi3g30770
				Bradi3g49790
				Bradi2g02350
				Bradi1g19730
				Bradi2g48457
				Bradi1g20250
				Bradi5g12070
				Bradi2g46120
				Bradi3g18600
				Bradi1g36980
				Bradi1g68270
				Bradi1g71580
				Bradi2g36740
				Bradi3g60880
				Bradi5g16690
				Bradi1g63610
				Bradi1g78697
				Bradi1g62063
				Bradi2g16570
				Bradi2g52090
				Bradi5g24140
				Bradi1g44920
				Bradi3g03360
				Bradi3g60780
				Bradi3g21090
				Bradi4g44040
				Bradi5g22907
				Bradi1g56937
				Bradi1g45020
				Bradi1g59550
				Bradi3g15040
				Bradi1g24230
				Bradi1g75730
				Bradi2g55160
				Bradi4g05980
				Bradi4g03121
				Bradi1g77140
				Bradi1g68040
				Bradi2g18025
				Bradi2g18030
				Bradi2g58630
				Bradi5g27040
				Bradi2g38765
				Bradi3g19210
