# Supplementary material for: Submergence Stress Alters the Expression of Clock Genes and Configures New Zeniths and Expression of Outputs in Brachypodium distachyon
Source: Int J Mol Sci. 2023 May 10;24(10):8555. doi: 10.3390/ijms24108555 (PMC10218231; doi:10.3390/ijms24108555)
Supplement: Supplementary file 1 [file ijms-24-08555-s001.zip › supplemental_table_S4.xlsx]

## Sheet: Stress Bd21 vs Stress Bd21-3
Supplemental Table S4: List of up- or down-regulated DEGs comparing ecotypes under stress (grouped in Figure 6).
Cutoff values for up-regulation Bd21S/Bd21-3S: p < 0.000005, Log2FC=>1.5, CPM => 15 CPM
Cutoff values for down-regulation Bd21S/Bd21-3S: p < 0.000005, Log2FC=<-2.0, CPM => 15 CPM
Predominantly expressed in Bd21-3	Down regulated by stress predominant in Bd21	Down regulated by stress predominant in Bd21-3	Predominantly expressed in Bd21
DEG=145	DEG=117	DEG=9	DEG=256
Group 1	Group 2	Group 3	Group 4
Bradi3g09320	Bradi3g14710	Bradi5g25740	Bradi1g16490
Bradi1g54147	Bradi1g35350	Bradi1g22750	Bradi5g10040
Bradi2g36030	Bradi3g30110	Bradi1g30160	Bradi1g73710
Bradi1g01380	Bradi1g36120	Bradi2g62315	Bradi3g17287
Bradi5g18470	Bradi2g12427	Bradi4g40570	Bradi2g39091
Bradi2g13524	Bradi4g07570	Bradi1g25117	Bradi2g33270
Bradi2g46990	Bradi1g60800	Bradi1g33520	Bradi5g21710
Bradi1g68957	Bradi2g12960	Bradi2g00381	Bradi2g54960
Bradi4g10500	Bradi3g35670	Bradi2g00390	Bradi3g08620
Bradi3g56630	Bradi3g15040		Bradi4g08450
Bradi3g37210	Bradi3g35660		Bradi1g19250
Bradi3g57600	Bradi3g02130		Bradi5g00912
Bradi2g13422	Bradi2g59830		Bradi1g14700
Bradi2g27180	Bradi2g24910		Bradi1g70390
Bradi1g70440	Bradi3g47010		Bradi1g14370
Bradi2g08580	Bradi4g27570		Bradi4g02940
Bradi2g34110	Bradi2g47540		Bradi4g32941
Bradi3g00171	Bradi5g00980		Bradi2g13110
Bradi5g24170	Bradi2g12300		Bradi3g10950
Bradi2g25630	Bradi3g09350		Bradi1g11220
Bradi5g20078	Bradi1g43710		Bradi2g13020
Bradi4g19641	Bradi3g52505		Bradi3g21730
Bradi4g11080	Bradi1g04620		Bradi1g15547
Bradi4g26157	Bradi3g59440		Bradi2g10294
Bradi5g14860	Bradi5g26725		Bradi3g10390
Bradi5g08240	Bradi3g39800		Bradi4g32020
Bradi2g41880	Bradi4g43450		Bradi3g37600
Bradi4g42810	Bradi3g51130		Bradi3g10820
Bradi3g55410	Bradi2g55120		Bradi1g09177
Bradi5g20800	Bradi4g07100		Bradi2g47400
Bradi5g23450	Bradi3g59810		Bradi2g47403
Bradi5g23460	Bradi4g21150		Bradi1g11876
Bradi4g27341	Bradi1g07133		Bradi1g06980
Bradi1g25630	Bradi1g58220		Bradi2g48160
Bradi1g34407	Bradi4g29650		Bradi2g60170
Bradi4g04662	Bradi5g17210		Bradi3g19730
Bradi3g14721	Bradi3g14650		Bradi4g31240
Bradi4g40970	Bradi2g43710		Bradi2g39290
Bradi3g56670	Bradi3g32820		Bradi1g25150
Bradi1g68950	Bradi1g29850		Bradi5g00970
Bradi3g56360	Bradi2g47290		Bradi2g02512
Bradi4g11740	Bradi1g58210		Bradi2g27040
Bradi3g44947	Bradi2g17680		Bradi2g47510
Bradi3g44950	Bradi4g23800		Bradi1g54650
Bradi4g09794	Bradi2g19640		Bradi4g10570
Bradi4g24457	Bradi4g05630		Bradi4g28716
Bradi4g24461	Bradi3g09290		Bradi4g35382
Bradi1g73830	Bradi4g42337		Bradi4g10490
Bradi1g55440	Bradi2g04847		Bradi2g40677
Bradi4g05720	Bradi2g59650		Bradi1g06904
Bradi4g05730	Bradi1g75740		Bradi4g35317
Bradi2g50610	Bradi4g41550		Bradi4g05250
Bradi5g17940	Bradi5g14490		Bradi4g10481
Bradi2g60340	Bradi3g11370		Bradi4g21990
Bradi1g53823	Bradi5g27530		Bradi5g15560
Bradi3g46570	Bradi2g14970		Bradi1g35612
Bradi4g43361	Bradi1g66710		Bradi4g28170
Bradi5g02030	Bradi4g41527		Bradi2g47060
Bradi1g58415	Bradi4g39920		Bradi4g10470
Bradi3g17773	Bradi4g09770		Bradi1g48100
Bradi5g24180	Bradi3g53907		Bradi4g40725
Bradi1g16151	Bradi4g28350		Bradi4g40731
Bradi5g03112	Bradi2g59550		Bradi4g10560
Bradi2g47076	Bradi1g24500		Bradi4g42595
Bradi4g17171	Bradi5g14210		Bradi5g20352
Bradi4g17182	Bradi1g12280		Bradi1g65540
Bradi2g10157	Bradi1g12290		Bradi1g27237
Bradi3g14323	Bradi5g17360		Bradi3g37280
Bradi5g13170	Bradi2g36130		Bradi2g36441
Bradi3g34174	Bradi2g16350		Bradi2g39710
Bradi4g10590	Bradi4g27210		Bradi5g20076
Bradi2g50830	Bradi1g38630		Bradi2g40476
Bradi4g21733	Bradi1g51020		Bradi3g58946
Bradi3g15550	Bradi3g10200		Bradi3g58951
Bradi1g07672	Bradi1g07980		Bradi2g38982
Bradi2g36792	Bradi3g38781		Bradi2g39074
Bradi4g11124	Bradi1g76600		Bradi2g60260
Bradi5g15320	Bradi2g45100		Bradi4g25143
Bradi3g38310	Bradi1g51140		Bradi1g45591
Bradi4g42655	Bradi3g05437		Bradi1g70240
Bradi5g01518	Bradi1g71425		Bradi4g05856
Bradi1g53807	Bradi4g06117		Bradi1g73660
Bradi2g39648	Bradi3g48410		Bradi5g01366
Bradi1g44957	Bradi4g06017		Bradi1g45714
Bradi4g07706	Bradi1g75350		Bradi1g06861
Bradi1g70135	Bradi3g14800		Bradi3g16620
Bradi2g13035	Bradi2g51120		Bradi1g07032
Bradi4g24302	Bradi3g36540		Bradi5g27414
Bradi1g68837	Bradi4g13670		Bradi3g49130
Bradi3g48261	Bradi2g00740		Bradi3g15027
Bradi1g56167	Bradi1g26800		Bradi1g58954
Bradi1g71745	Bradi1g37620		Bradi1g58958
Bradi5g16757	Bradi1g47030		Bradi2g29149
Bradi3g60946	Bradi3g45648		Bradi4g23654
Bradi3g60950	Bradi3g35680		Bradi1g33420
Bradi4g37000	Bradi3g35700		Bradi5g17566
Bradi4g36990	Bradi1g11680		Bradi3g43670
Bradi4g37020	Bradi2g35450		Bradi4g38180
Bradi3g29170	Bradi3g48435		Bradi1g28555
Bradi3g50886	Bradi1g19860		Bradi4g22012
Bradi2g60230	Bradi2g15480		Bradi4g28188
Bradi2g39674	Bradi1g08070		Bradi1g50660
Bradi1g09110	Bradi1g41970		Bradi4g03560
Bradi4g09886	Bradi2g58350		Bradi4g10655
Bradi1g66142	Bradi3g39220		Bradi3g05100
Bradi1g66146	Bradi5g01150		Bradi2g33030
Bradi2g38974	Bradi3g04710		Bradi4g11635
Bradi3g08385	Bradi4g23600		Bradi4g06403
Bradi3g22930	Bradi1g16097		Bradi1g69810
Bradi2g41265	Bradi3g09901		Bradi1g47502
Bradi1g01407	Bradi4g37870		Bradi4g08690
Bradi3g00507	Bradi4g05890		Bradi4g06460
Bradi3g08710	Bradi3g16010		Bradi2g50641
Bradi1g32428	Bradi3g38210		Bradi3g48790
Bradi3g32497	Bradi2g02560		Bradi4g21710
Bradi4g02192	Bradi2g24010		Bradi4g21717
Bradi4g02196	Bradi3g32020		Bradi4g42430
Bradi4g02201			Bradi1g24516
Bradi1g24471			Bradi1g24522
Bradi5g20082			Bradi3g00320
Bradi4g05960			Bradi4g09457
Bradi4g11030			Bradi4g09032
Bradi1g43670			Bradi5g10664
Bradi1g73170			Bradi3g17532
Bradi2g51675			Bradi3g32567
Bradi4g39870			Bradi5g10891
Bradi5g26711			Bradi5g10896
Bradi1g62652			Bradi4g06470
Bradi3g37463			Bradi5g22179
Bradi5g23720			Bradi2g39547
Bradi3g48840			Bradi4g06556
Bradi3g49275			Bradi3g05086
Bradi3g49280			Bradi3g33560
Bradi2g52590			Bradi3g60981
Bradi2g04380			Bradi4g10687
Bradi1g30691			Bradi2g13033
Bradi3g12450			Bradi4g10689
Bradi1g66980			Bradi1g24463
Bradi2g37700			Bradi3g16700
Bradi3g20677			Bradi1g70307
Bradi5g20815			Bradi2g12660
Bradi5g20821			Bradi3g08310
Bradi2g22290			Bradi1g58690
Bradi1g37210			Bradi5g11225
Bradi2g06220			Bradi2g39530
			Bradi4g14743
			Bradi1g01357
			Bradi1g57976
			Bradi2g39537
			Bradi4g02543
			Bradi5g22146
			Bradi3g48760
			Bradi2g39247
			Bradi4g02625
			Bradi4g09587
			Bradi2g39120
			Bradi4g40990
			Bradi4g03620
			Bradi2g05116
			Bradi2g09240
			Bradi1g78826
			Bradi1g78926
			Bradi4g09531
			Bradi2g39720
			Bradi4g28756
			Bradi4g21436
			Bradi4g28177
			Bradi3g61011
			Bradi5g01574
			Bradi2g60940
			Bradi2g13380
			Bradi4g09663
			Bradi5g14045
			Bradi1g42877
			Bradi4g02525
			Bradi4g09872
			Bradi1g51601
			Bradi4g10350
			Bradi4g21724
			Bradi1g59318
			Bradi5g26983
			Bradi2g05102
			Bradi2g17926
			Bradi2g09247
			Bradi5g14040
			Bradi3g44496
			Bradi1g57092
			Bradi3g26512
			Bradi1g42602
			Bradi3g49386
			Bradi3g00864
			Bradi2g00955
			Bradi2g21473
			Bradi4g25497
			Bradi4g12765
			Bradi4g12770
			Bradi4g10180
			Bradi4g09577
			Bradi1g14550
			Bradi4g10030
			Bradi3g45405
			Bradi3g04280
			Bradi3g43767
			Bradi2g25435
			Bradi4g02485
			Bradi2g60945
			Bradi4g21250
			Bradi2g26300
			Bradi2g27950
			Bradi3g45061
			Bradi1g51605
			Bradi2g41291
			Bradi5g00880
			Bradi3g18618
			Bradi5g27703
			Bradi2g09427
			Bradi4g10431
			Bradi2g41296
			Bradi5g25512
			Bradi5g16490
			Bradi4g26354
			Bradi2g47520
			Bradi3g00282
			Bradi1g53700
			Bradi2g39265
			Bradi5g20718
			Bradi2g02522
			Bradi2g02527
			Bradi4g10290
			Bradi4g24445
			Bradi2g13010
			Bradi3g05296
			Bradi1g35600
			Bradi3g14610
			Bradi3g33957
			Bradi2g27770
			Bradi3g33040
			Bradi4g14710
			Bradi4g24490
			Bradi1g17440
			Bradi2g35490
			Bradi4g02060
			Bradi1g53650
			Bradi1g57750
			Bradi2g39820
			Bradi2g00957
			Bradi1g27120
			Bradi2g02630
			Bradi3g22799
			Bradi3g22802
			Bradi3g22840
			Bradi3g22820
			Bradi3g22850
			Bradi4g25730
			Bradi2g10017
			Bradi4g09247
