# Supplementary material for: Submergence Stress Alters the Expression of Clock Genes and Configures New Zeniths and Expression of Outputs in Brachypodium distachyon
Source: Int J Mol Sci. 2023 May 10;24(10):8555. doi: 10.3390/ijms24108555 (PMC10218231; doi:10.3390/ijms24108555)
Supplement: Supplementary file 1 [file ijms-24-08555-s001.zip › supplemental_table_S5.xlsx]

## Sheet: Selected comparisons
				LogFC	LogFC	LogFC	LogFC	LogFC	LogFC	LogFC	LogFC	LogFC	LogFC	FDR	FDR	FDR	FDR	FDR	FDR	FDR	FDR	FDR	FDR
				sensitive	sensitive	sensitive	sensitive	sensitive	tolerant	tolerant	tolerant	tolerant	tolerant	sensitive	sensitive	sensitive	sensitive	sensitive	tolerant	tolerant	tolerant	tolerant	tolerant
BDI	ATH best blast	ATH symbol	ATH defline	0hBd.21S/0hBd.21LL	8hBd.21S/8hBd.21LL	16hBd.21S/16hBd.21LL	20hBd.21S/20hBd.21LL	24hBd.21S/24hBd.21LL	0hBd21.3S/0hBd21.3LL	8hBd21.3S/8hBd21.3LL	16hBd21.3S/16hBd21.3LL	20hBd21.3S/20hBd21.3LL	24hBd21.3S/24hBd21.3LL	0hBd.21S/0hBd.21LL	8hBd.21S/8hBd.21LL	16hBd.21S/16hBd.21LL	20hBd.21S/20hBd.21LL	24hBd.21S/24hBd.21LL	0hBd21.3S/0hBd21.3LL	8hBd21.3S/8hBd21.3LL	16hBd21.3S/16hBd21.3LL	20hBd21.3S/20hBd21.3LL	24hBd21.3S/24hBd21.3LL		x0hBd.21LL_rep1	x0hBd.21LL_rep2	x0hBd.21LL_rep3	x0hBd.21NG_rep1	x0hBd.21NG_rep2	x0hBd.21NG_rep3	x0hBd.21S_rep1	x0hBd.21S_rep2	x0hBd.21S_rep3	x0hBd21.3LL_rep1	x0hBd21.3LL_rep2	x0hBd21.3LL_rep3	x0hBd21.3NG_rep1	x0hBd21.3NG_rep2	x0hBd21.3NG_rep3	x0hBd21.3S_rep1	x0hBd21.3S_rep2	x0hBd21.3S_rep3	x8hBd.21LL_rep1	x8hBd.21LL_rep2	x8hBd.21LL_rep3	x8hBd.21NG_rep1	x8hBd.21NG_rep2	x8hBd.21NG_rep3	x8hBd.21S_rep1
Bradi0012s00100	AT1G07920.1	0	GTP binding Elongation factor Tu family protein	0.648229	0.64422	0.318523	0.335344	-0.0318107	0.0345004	0.242187	-0.135003	0.274335	-0.0278424	0.0515341	0.0362217	0.305871	0.274934	0.944198	0.928391	0.441456	0.700025	0.379825	0.945912	Bradi0012s00100	3.63639	4.40919	5.74507	12.3854	8.31472	4.96983	6.86668	6.67916	7.60163	7.96953	8.19	8.58831	10.8553	9.6578	9.00954	9.41638	6.37745	9.23094	3.27831	6.53565	6.59618	11.0863	10.1321	10.1374	5.46463
Bradi0012s00201	0	0	0	0.0789608	0.28742	0.166734	-0.300125	0.524355	-0.336629	1.2418	1.65709	0.092898	-0.155176	0.887558	0.578659	0.729603	0.531727	0.335365	0.577726	0.0419708	0.00381956	0.890558	0.829903	Bradi0012s00201	4.79343	3.05944	6.00621	3.00954	3.41117	3.86543	3.70801	6.67916	3.73639	1.66981	1.06826	1.83346	0.967304	0.926091	1.15238	1.52324	0	1.8219	2.75676	3.26782	4.43027	2.2625	2.48337	5.61835	5.04427
Bradi0014s00100	AT3G14470.1	0	NB-ARC domain-containing disease resistance protein	-0.256443	0.294622	0.250618	0.320603	-0.839817	-0.340569	-0.816324	-1.7018	-0.40398	0.893728	0.768313	0.764107	0.797786	0.712307	0.35586	0.736635	0.313918	0.104321	0.66944	0.26052	Bradi0014s00100	0.330581	0.989817	0.26114	0.694508	0.746193	0.276102	0.686668	0.494753	0.386524	0.455402	0.356087	0.289494	0.429913	0.529195	0.209524	0.553904	0	0.242919	0.298029	0.338051	0.393802	0.339376	0.0993347	0.244276	0.210178
Bradi1g00210	AT1G71840.1	0	transducin family protein / WD-40 repeat family protein	-4.71896	2.98157	-1.64051	4.6027	2.15409	1.62425	1.28111	1.42114	2.25777	0.80003	0.0114916	0.0438782	0.412187	0.00487552	0.121497	0.0848893	0.184874	0.144712	0.0176044	0.419106	Bradi1g00210	0	0.809851	0	0	0.639594	0	0	0	0	2.58061	4.27304	2.60544	2.36452	3.57206	5.86668	9.41638	8.43469	11.2958	0	0	0.0984504	1.58375	0.0993347	0	0
Bradi1g00219	AT1G07530.1	ATGRAS2,GRAS2,SCL14	SCARECROW-like 14	-1.03455	-1.71737	-0.281286	-0.666746	-0.361411	-1.50555	-0.328293	0.154422	-0.170472	0.446254	0.0275998	5.81057e-05	0.508177	0.0877471	0.412634	0.00223696	0.439426	0.753214	0.69187	0.280726	Bradi1g00219	2.31407	2.51954	2.35026	1.04176	1.70558	1.65661	1.78534	0.989505	0.773047	1.74571	2.49261	2.12295	2.57948	2.38138	3.8762	0.830857	0.205724	0.971678	3.72536	3.04246	3.54421	2.60188	3.57605	3.05345	0.840712
Bradi1g00222	AT3G09310.1	0	0	0.781654	0.342859	0.908483	0.787622	0.908632	0.35009	0.380314	-0.563421	0.142289	0.376114	0.343788	0.658281	0.253833	0.236234	0.171094	0.584418	0.545942	0.354585	0.826552	0.536283	Bradi1g00222	0.826453	0.26995	0.522279	0.231503	0.852792	0.276102	1.236	0.742129	0.644206	1.97341	1.06826	1.35097	2.25704	2.11678	2.30477	2.908	0.205724	2.30773	1.19211	0.901469	0.0984504	0.791876	0.496673	0.61069	0.420356
Bradi1g00234	AT3G07040.1	RPM1,RPS3	NB-ARC domain-containing disease resistance protein	-3.07574	-0.551028	-1.19408	-0.166357	-3.0283	-0.177612	0.267723	0.177015	-0.669761	1.02467	0.00212192	0.543489	0.105696	0.838104	0.000951864	0.821433	0.68473	0.814618	0.280209	0.120616	Bradi1g00234	0.826453	0.719867	1.04456	1.85202	0.426396	1.38051	0.137334	0.123688	0	0.607202	0.949565	1.44747	0.967304	1.45529	1.25715	0.553904	1.64579	0.607299	0.52155	0.676101	0.492252	0.565626	0.496673	0.366414	0.210178
Bradi1g00247	AT4G31360.1	0	selenium binding	1.69215	1.52246	1.26763	-0.0662181	0.773635	1.56723	1.39762	-0.136213	0.347675	0.90541	1.73813e-05	0.000266272	0.000791574	0.888854	0.0987592	3.71684e-05	0.00113736	0.827474	0.502593	0.0616489	Bradi1g00247	1.8182	1.6197	3.39482	1.15751	0.639594	1.19644	6.86668	7.05022	6.5709	1.82161	2.6113	1.15797	0.967304	1.32299	1.57143	4.15428	6.99462	5.46569	1.0431	1.46489	1.27986	2.94125	3.27804	4.03055	2.31196
Bradi1g00260	AT4G29990.1	0	Leucine-rich repeat transmembrane protein kinase protein	-0.182554	-0.718126	-0.125925	-0.760436	-0.807055	-0.338165	-0.329676	-0.304535	-0.654844	-0.913182	0.336023	1.2173e-05	0.507655	1.28884e-06	2.76298e-06	0.0429588	0.0433808	0.0717628	2.59896e-05	3.46689e-09	Bradi1g00260	34.2151	35.8134	24.8083	24.0763	28.5685	22.6404	25.544	28.8193	30.5354	53.2061	41.0687	53.9423	49.7624	48.6859	45.5715	44.1739	38.2647	35.1019	48.8767	45.1861	43.712	20.3625	17.3836	20.2749	24.5908
Bradi1g00267	#N/A	#N/A	#N/A	0.83765	0.0417265	-0.588728	-0.0233297	0.10556	0.611684	0.574447	-0.336004	0.670092	-0.233426	0.102277	0.946708	0.233653	0.967173	0.868082	0.231562	0.247508	0.532875	0.152803	0.663112	Bradi1g00267	1.8182	2.87947	2.08912	2.43078	1.38579	2.11678	3.57067	2.22639	6.69974	2.42881	2.01783	2.02646	2.04209	1.71988	3.0381	3.18495	3.08586	3.64379	3.35282	3.38051	2.16591	1.92313	1.19202	1.95421	3.7832
Bradi1g00278	AT3G14470.1	0	NB-ARC domain-containing disease resistance protein	0.404753	-2.21626	0.952573	-2.14135	-5.14296	-0.860324	-4.14321	-2.58323	-0.466554	-1.07203	0.827357	0.167447	0.555927	0.0858981	0.00209958	0.546725	0.0231426	0.0899352	0.739573	0.483286	Bradi1g00278	0.165291	0.0899834	0	0	0.106599	0.276102	0	0.123688	0.257682	0.227701	0.237391	0.385991	0	0.132299	0.942859	0.138476	0.205724	0.12146	0.447043	0.112684	0.196901	0	0.298004	0.61069	0
Bradi1g00282	#N/A	#N/A	#N/A	0.0277235	-1.03854	-1.14297	-0.870657	-0.922491	-0.231514	-0.581876	-0.643219	-0.672319	-0.74282	0.889704	1.7614e-11	6.69929e-14	3.54735e-09	1.04076e-08	0.16036	0.00015692	2.52452e-05	7.078e-06	7.68139e-07	Bradi1g00282	49.4219	48.951	44.3937	49.1943	49.8883	46.7532	46.5561	48.9805	50.5057	57.0011	46.0539	49.5034	49.9774	55.6977	50.2858	45.0047	42.3792	42.7538	69.1426	49.3554	55.1322	27.9419	31.1911	32.733	26.2723
Bradi1g00330	0	0	0	-1.20863	-1.78292	-0.447761	-6.16003	-1.46764	-1.1394	-2.76241	-4.74306	-4.71325	-4.21563	0.204444	0.12935	0.690491	4.13613e-06	0.222061	0.253327	0.0433794	0.0029467	0.00374396	0.0229488	Bradi1g00330	0.661162	1.0798	2.08912	0.81026	0.532995	1.93271	0.686668	0.371064	0.515365	1.3662	0.356087	0.482489	0.859826	0.793792	1.04762	0.830857	0	0.12146	0.298029	0.450734	0.787603	0.905001	0.894012	1.09924	0
Bradi1g00331	#N/A	#N/A	#N/A	-0.0111408	-3.34905	-0.393879	-2.84902	-2.42756	-0.517493	0.022307	-2.21255	-2.60957	-3.13782	0.999836	0.0142652	0.748198	0.0359338	0.0328671	0.723113	1	0.152842	0.0646047	0.022498	Bradi1g00331	0.495872	0	0.26114	0.347254	0	0	0.137334	0.371064	0.128841	0.303601	0.118696	0.192996	0	0.132299	0.104762	0.276952	0	0.12146	1.0431	0.225367	0.492252	0	0.0993347	0.244276	0
Bradi1g00332	0	0	0	0.0497092	-1.62663	-0.677143	-0.576086	-0.417698	0.197456	-1.34248	-0.669785	-0.261287	-0.412895	0.928767	8.23615e-05	0.117981	0.166918	0.390092	0.724858	0.00181085	0.189242	0.588826	0.394673	Bradi1g00332	5.12401	3.50935	4.43937	4.2828	2.77157	4.23356	4.53201	4.45277	4.3806	2.88421	1.78044	1.15797	1.82713	1.45529	1.36191	2.35409	2.88014	1.70044	15.4975	5.74686	10.0419	1.58375	3.77472	4.76338	3.15267
Bradi1g00341	0	0	0	-0.0770408	0.0791061	-0.0823574	-0.402261	0.18177	-0.182228	0.0691565	0.331693	-0.817677	-0.662582	0.878568	0.877103	0.863189	0.34825	0.74292	0.704011	0.898549	0.475108	0.0537025	0.133439	Bradi1g00341	10.5786	9.26829	15.1461	6.48208	7.78173	9.7556	13.184	12.7399	6.82858	9.03213	9.97044	4.24591	7.20104	5.55654	9.1143	4.43124	8.64041	7.5305	6.70564	9.91615	7.08843	4.75126	8.84078	8.54966	4.20356
Bradi1g00347	#N/A	#N/A	#N/A	2.34299	3.02545	2.31968	2.10839	2.26643	2.79599	2.10185	1.6524	2.76225	2.25195	2.2771e-09	7.49567e-16	3.42361e-10	1.132e-08	1.05231e-07	7.177e-14	8.65847e-09	1.32361e-05	7.6649e-14	2.71617e-09	Bradi1g00347	3.30581	3.2394	1.82798	2.89378	0.746193	2.30085	12.4974	14.3478	17.3936	3.41551	1.78044	2.70194	3.76174	2.77827	2.82858	14.4015	21.3953	20.2838	3.20381	1.80294	2.65816	2.48875	5.56274	3.17559	15.9735
Bradi1g00362	0	0	0	-0.627827	0.516667	1.93877	1.44208	1.64863	0.463876	-0.819309	0.364259	1.03987	0.720967	0.395606	0.421863	0.000538753	0.00640727	0.00521683	0.51566	0.176892	0.577828	0.0744455	0.240621	Bradi1g00362	1.48761	0.809851	1.04456	1.04176	0.746193	0.736272	0.961335	0.123688	1.03073	0.607202	0.949565	0.578987	0.967304	0.661493	0.838097	1.66171	0.411448	0.728758	1.71366	0.563418	0.886054	1.3575	0.794677	0.977103	1.68142
Bradi1g00363	#N/A	#N/A	#N/A	1.14309	1.0899	0.281758	2.07898	-0.964609	0.581895	0.328349	-0.193787	0.475401	-1.1936	0.289412	0.367205	0.815171	0.0350386	0.414131	0.552687	0.76129	0.874549	0.644138	0.296285	Bradi1g00363	0.661162	0.26995	0.26114	0.347254	0	0.644238	0.137334	1.85532	0.644206	0.759003	1.06826	0.675485	0.322435	0.793792	0.838097	0.415428	1.23434	2.06482	0	0.450734	0.196901	0.339376	0.794677	0.366414	0.420356
Bradi1g00368	AT3G47680.1	0	DNA binding	-3.80998	1.25056	-3.2496	3.22211	2.91774	1.45167	0.619959	-0.354687	0.902161	0.770421	0.0461657	0.481976	0.0842545	0.0530985	0.158506	0.029813	0.389825	0.639773	0.180854	0.27967	Bradi1g00368	0	0.359934	0	0	0.426396	0	0	0	0	0.834903	0.474783	1.54397	1.28974	1.19069	1.67619	1.10781	3.08586	3.76525	0	0	0.0984504	0.905001	0	0	0
Bradi1g00370	0	0	0	-1.53276	0.0418506	0.189432	-0.686761	-0.357638	-1.97704	-0.181141	-0.248427	-0.606834	-0.802923	0.000387402	0.939501	0.680434	0.10246	0.49285	6.53002e-06	0.705653	0.596642	0.151069	0.0649204	Bradi1g00370	8.92569	7.91854	12.0124	8.44985	6.71574	8.65119	2.472	3.46327	3.86524	9.10803	10.3265	7.14084	13.4348	8.33482	8.48573	1.24629	2.88014	2.67211	3.87437	6.31028	5.80857	6.33501	13.3108	13.4352	6.09516
Bradi1g00382	#N/A	#N/A	#N/A	-5.60705	-1.76898	-0.00749267	-0.912209	-0.645836	-4.06867	-2.46959	-0.376963	-2.28955	-1.41905	1.3454e-09	0.000714237	0.992229	0.102986	0.317404	1.67919e-07	2.25946e-06	0.520354	8.10784e-05	0.0188566	Bradi1g00382	2.80994	2.42955	3.13368	0.926011	2.34518	3.40526	0	0	0.128841	3.94681	2.13652	1.83346	2.04209	4.76275	3.24763	0.276952	0	0.12146	4.84296	13.0713	7.58068	12.8963	11.6222	10.1374	2.52214
Bradi1g00383	#N/A	#N/A	#N/A	-2.10508	-2.412	-0.684921	-0.847752	-0.518306	-2.40896	-5.65576	-2.54861	-1.14655	-4.23431	0.0949602	0.00696798	0.467443	0.356328	0.673062	0.0351751	0.000124429	0.0152294	0.262025	0.018892	Bradi1g00383	0.495872	0.449917	0.26114	0	0.639594	0.276102	0.274667	0	0	0.986704	0.474783	0.192996	0.214957	0.264597	0.523811	0	0	0.242919	2.0862	1.46489	1.1814	2.94125	2.5827	0.854966	0.420356
Bradi1g00410	0	0	0	-1.35508	-0.161998	0.303393	0.665293	0.738162	-0.709539	-0.63525	0.766482	0.121032	-0.140949	6.97082e-06	0.630798	0.302264	0.0158346	0.0216912	0.00758194	0.0159409	0.00281569	0.680421	0.637021	Bradi1g00410	7.27278	13.5875	9.13989	4.63005	9.59391	4.50966	3.02134	5.56597	3.34987	20.8726	18.9913	19.9751	23.3228	21.4324	25.1429	10.9396	9.46331	15.7898	7.15269	9.12737	9.45124	15.0456	11.0261	8.42752	5.04427
Bradi1g00417	0	0	0	-1.38201	-0.653967	-0.339517	-0.660334	-0.570059	-1.67468	-0.793035	-0.367101	-0.87399	-1.28067	0.000512248	0.108532	0.408324	0.0889049	0.206437	0.000178036	0.0562061	0.403846	0.0359779	0.00203353	Bradi1g00417	15.5373	10.5281	9.40103	6.59783	9.16751	12.3325	4.80668	4.82384	3.99408	6.52742	5.10391	4.05291	5.69635	4.89505	5.55239	1.52324	1.85152	1.57898	8.19579	13.9728	12.1094	8.59751	12.6155	11.481	8.19694
Bradi1g00427	AT1G03190.2	ATXPD,UVH6	RAD3-like DNA-binding helicase protein	-0.0857415	-0.730378	-0.251013	-0.394503	-0.286027	-0.227835	-0.506675	-0.422425	-0.188777	-0.4124	0.767903	0.00276836	0.326669	0.104102	0.31811	0.410365	0.0429694	0.0984322	0.47142	0.106216	Bradi1g00427	26.1159	18.1766	20.63	26.1598	22.3858	25.6775	15.1067	21.3981	24.351	18.6715	12.8191	10.1323	12.8974	13.4945	11.4191	10.2472	13.9892	11.7816	21.011	29.0724	26.6801	9.05001	20.6616	21.252	15.7634
Bradi1g00450	AT4G27100.1	0	Ypt/Rab-GAP domain of gyp1p superfamily protein	0.188236	-0.345348	-0.0670501	0.549558	0.384041	0.307994	0.136379	0.137471	0.835154	0.456018	0.333174	0.0624637	0.744806	0.00123137	0.0573829	0.0903046	0.485235	0.492425	5.60529e-07	0.00891944	Bradi1g00450	56.1988	61.1887	65.0238	72.5761	55.8579	52.4594	63.7228	65.6784	78.0778	54.041	52.1074	56.9337	55.3513	48.0244	50.3906	68.9611	71.592	61.7015	77.1149	57.0179	56.0183	39.2544	44.7006	38.7177	51.0733
Bradi1g00460	AT1G66950.1	ATPDR11,PDR11	pleiotropic drug resistance 11	0.962361	1.0678	1.43411	1.35084	1.18388	0.97033	1.17162	0.791272	1.37884	1.00814	6.00178e-06	2.12771e-07	1.72711e-12	2.14479e-11	4.83571e-07	3.19787e-06	9.41069e-09	0.000160831	7.63844e-12	8.76414e-07	Bradi1g00460	34.8763	38.153	32.1202	44.3328	41.2538	34.6968	74.2975	62.7099	68.93	33.7756	30.5048	32.8093	36.865	28.8411	32.581	66.607	68.7118	55.3856	49.8453	38.6505	35.9344	26.5844	33.6744	34.1986	74.1928
Bradi1g00470	AT5G41210.1	ATGSTT1,GST10,GSTT1	glutathione S-transferase THETA 1	0.466992	0.311309	0.552088	0.256784	0.104498	0.700718	0.428408	0.0175698	0.180545	0.129243	0.00150816	0.0373877	9.10983e-05	0.0824589	0.580186	5.66251e-07	0.00282271	0.931857	0.233971	0.419065	Bradi1g00470	90.9098	94.2126	89.5709	114.015	95.0863	91.5738	120.854	119.112	140.179	94.7994	82.0187	99.1998	97.1603	102.928	93.343	153.847	149.973	145.266	125.768	98.0347	106.326	82.9208	79.3684	79.2675	112.655
Bradi1g00480	AT5G23890.1	0	0	0.196101	0.0719797	-0.0390362	0.250908	-0.0258103	0.351143	0.124275	-0.172525	0.197898	0.160165	0.214486	0.680985	0.82386	0.0947388	0.903971	0.0170984	0.440788	0.282193	0.192591	0.310517	Bradi1g00480	149.257	163.41	157.728	202.565	180.685	178.638	160.68	173.411	204.986	148.385	138.993	163.081	170.675	150.953	159.553	197.744	202.638	174.781	178.743	136.347	159.588	145.253	138.075	158.291	164.359
Bradi1g00482	AT5G17910.1	0	0	0.0814992	-0.601221	-0.773457	0.534623	0.733745	-0.0113161	1.1875	-0.10117	-0.436296	0.250273	0.902985	0.337204	0.154035	0.347924	0.242583	0.994925	0.0506554	0.884153	0.40898	0.656865	Bradi1g00482	1.65291	2.06962	1.04456	1.73627	1.27919	2.11678	2.06	1.36057	1.93262	2.20111	0.712174	0.868481	0.859826	1.45529	1.88572	0.830857	1.85152	1.33606	1.41564	1.01415	1.87056	0.678751	0.993347	1.46566	0.840712
Bradi1g00485	AT5G41470.1	0	Nuclear transport factor 2 (NTF2) family protein	-0.385046	-1.52462	-0.931938	-0.510608	-0.352079	-0.212324	-0.373976	-1.01913	-0.497067	0.248911	0.338411	6.605e-05	0.0218176	0.159463	0.407005	0.600286	0.344232	0.00475466	0.170114	0.533665	Bradi1g00485	4.95872	4.49917	5.22279	4.97731	5.11675	4.41763	2.60934	3.95802	4.50944	4.47812	4.03565	4.7284	4.08417	3.83666	4.81906	3.32343	3.70303	4.37255	7.59973	3.71856	4.23337	3.39376	3.77472	3.78628	1.47125
Bradi1g00491	AT5G52850.1	0	Pentatricopeptide repeat (PPR) superfamily protein	0.573268	-0.170983	-0.117693	-0.217419	-0.300245	0.371466	0.00251139	0.500073	0.10353	-0.149369	0.0889409	0.657211	0.743822	0.515627	0.450408	0.262528	1	0.121563	0.774592	0.682637	Bradi1g00491	5.12401	4.13924	3.65596	4.5143	4.69035	4.04949	7.55335	5.81334	6.05554	4.93352	4.98522	3.57042	4.29913	3.17517	3.77144	5.26209	6.17172	6.07299	4.39592	4.73271	4.03647	3.95938	2.78137	5.98476	1.26107
Bradi1g00497	AT4G00755.1	0	F-box family protein	-0.704925	-0.868709	-0.611088	-1.20172	-1.1749	-0.397816	-0.301549	-0.08176	-0.903727	-0.971236	7.1696e-05	6.85727e-07	0.000597664	1.06044e-12	1.98749e-10	0.0280977	0.103986	0.7046	9.39264e-08	1.11103e-08	Bradi1g00497	120.166	109.24	112.029	83.5725	91.2487	91.3897	71.4135	67.9048	70.0896	109.828	83.7991	91.5765	86.4125	94.1967	83.0763	67.0224	67.4775	81.8639	102.671	124.29	93.6263	53.8476	47.5813	46.046	48.9715
Bradi1g00510	AT5G51410.3	0	LUC7 N_terminus domain-containing protein	0.340809	0.478421	0.0339201	0.156504	0.330112	0.263032	0.371936	0.0182162	0.363325	0.397607	0.0580349	0.00372617	0.861369	0.355006	0.0675096	0.128667	0.022829	0.936576	0.0221488	0.0122526	Bradi1g00510	20.496	18.5366	20.1078	21.9928	21.3198	21.3519	23.896	23.6244	26.9278	22.0111	19.7035	21.519	21.4957	24.0784	18.3334	25.0642	26.5384	24.6563	22.1286	20.283	21.0684	20.9282	20.2643	20.8856	33.4183
Bradi1g00517	AT2G44710.1	0	RNA-binding (RRM/RBD/RNP motifs) family protein	0.712997	-0.173913	-0.361593	0.222076	0.225358	0.611956	0.209521	-0.356677	-0.0462649	0.153518	3.84872e-06	0.305886	0.0195612	0.158996	0.218499	4.95358e-05	0.199053	0.0219722	0.797406	0.356606	Bradi1g00517	45.6202	52.3703	42.5658	55.5607	62.1472	54.3921	79.7908	71.8628	80.6546	54.2687	48.1904	48.6349	55.2438	50.1412	49.8668	79.7622	80.8496	70.9325	80.2442	64.6804	69.506	55.997	60.9915	63.6339	59.4804
Bradi1g00530	AT1G17850.2	0	Rhodanese/Cell cycle control phosphatase superfamily protein	0.0640556	-0.199982	-0.462218	-0.625576	-0.649137	-0.286714	-0.761295	-0.390392	-0.695913	-0.476903	0.759816	0.324382	0.00851182	0.000256033	0.000686477	0.118641	2.03178e-05	0.0318588	4.88061e-05	0.00861659	Bradi1g00530	26.7771	30.4144	31.5979	26.5071	24.9442	26.6898	28.9774	31.0457	32.5968	27.4759	27.1813	28.6599	26.977	27.6504	29.3334	20.356	21.3953	26.2353	20.415	20.5084	22.1513	24.5482	23.145	25.649	18.4957
Bradi1g00540	AT5G24580.1	0	Heavy metal transport/detoxification superfamily protein	-2.71952	-2.99765	-3.60822	-4.50259	-4.39822	-1.81865	-2.46719	-1.74677	-3.30728	-3.35572	1.03402e-06	8.92232e-07	1.05595e-08	1.22188e-12	5.74289e-11	0.00188325	4.46849e-06	0.000795203	5.1894e-09	1.02538e-08	Bradi1g00540	6.61162	5.21904	4.70051	2.19928	1.70558	4.96983	1.37334	0.494753	0.644206	3.79501	2.96739	1.73696	2.14957	3.70436	2.61905	1.24629	0.822896	0.364379	2.75676	4.39466	4.23337	4.52501	3.77472	3.29772	0.210178
Bradi1g00560	AT5G43310.2	0	COP1-interacting protein-related	-0.0151991	-1.64945	-2.62694	-2.39268	-3.01872	-0.0365383	-1.69559	-3.17755	-2.52652	-2.83989	0.951655	5.82146e-18	4.35729e-41	1.51755e-35	2.12216e-47	0.882658	2.73135e-19	7.74272e-58	7.93523e-39	3.57718e-47	Bradi1g00560	277.358	333.928	286.992	464.047	387.274	349.361	241.982	279.412	367.97	314.455	274.543	283.607	333.29	313.812	308.524	294.954	317.638	238.79	304.809	265.595	287.377	273.424	300.885	279.207	102.777
Bradi1g00563	0	0	0	0.560984	0.219894	0.217698	0.318369	0.047124	0.654991	0.592915	0.259479	0.30088	0.445165	0.000748537	0.203135	0.194096	0.0333719	0.827682	2.58275e-05	0.000114906	0.120765	0.0521953	0.00383675	Bradi1g00563	15.372	16.5569	16.7129	22.6873	20.8934	20.7076	22.3854	25.2324	24.0933	14.1175	14.9557	18.9136	15.2619	12.7007	15.1905	23.8179	28.3899	23.8061	17.1366	17.9167	20.3792	13.3488	10.5295	12.7023	20.3873
Bradi1g00567	AT2G32700.6	LUH	LEUNIG_homolog	0.575539	0.261421	0.0491916	0.474602	0.235668	0.72163	0.553598	0.308628	0.732812	0.647111	0.000125619	0.100474	0.782828	0.0011542	0.189407	6.32015e-07	0.000146978	0.0474261	2.65185e-07	7.49277e-06	Bradi1g00567	90.5792	87.8238	81.9979	101.745	95.5127	91.5738	116.734	121.957	149.971	90.9285	79.4074	82.7952	82.2209	81.8929	78.6763	144.708	146.681	126.804	95.7417	80.6814	86.2426	61.2007	61.1901	68.2751	105.299
Bradi1g00580	AT1G79570.1	0	Protein kinase superfamily protein with octicosapeptide/Phox/Bem1p domain	-0.27247	0.148639	0.0284641	0.385963	0.231637	-0.2133	0.0574534	0.0297878	0.556141	0.475968	0.137418	0.445557	0.890404	0.0246852	0.269017	0.245145	0.7786	0.897311	0.000849453	0.00516952	Bradi1g00580	110.745	113.559	107.328	131.146	121.416	111.453	81.1642	88.5607	105.006	106.033	98.1613	111.455	111.24	103.987	101.305	80.1777	105.331	87.451	120.329	97.2459	106.031	92.197	100.129	100.886	129.89
Bradi1g00587	AT4G28720.1	YUC8	Flavin-binding monooxygenase family protein	-4.5474	1.40333	0.806804	1.44512	1.5049	-5.9776	1.50432	1.05369	0.708009	0.223073	4.98504e-12	0.00274821	0.0784858	0.00148555	0.0055531	5.34069e-16	0.00124393	0.0204081	0.12908	0.679311	Bradi1g00587	5.45459	6.83874	3.39482	2.66228	5.64975	6.62644	0.274667	0.247376	0.128841	6.37562	8.19	6.36886	5.58887	5.55654	6.28573	0	0	0.242919	2.0862	5.07076	5.02097	3.50688	7.25143	5.00766	13.6616
Bradi1g00607	AT1G04160.1	ATXIB,XI-8,XI-B,XIB	myosin XI B	0.158981	-1.03317	2.15127	0.166826	-1.90429	1.93205	-1.35538	-1.1555	0.234227	-0.807085	0.858763	0.265379	0.0350169	0.882996	0.0472159	0.0736256	0.128644	0.295942	0.87848	0.504769	Bradi1g00607	0.165291	1.34975	0.522279	1.27326	0.746193	0.552204	0.824002	1.11319	0.644206	0.0759003	0	0.192996	0.537391	0.396896	0.104762	0.415428	0.411448	0.364379	0.596057	0.788785	0.492252	1.13125	1.98669	0.977103	0.630534
Bradi1g00620	AT1G63800.1	UBC5	ubiquitin-conjugating enzyme 5	-0.653156	-0.991901	-1.3921	-0.822084	-0.791846	-0.828105	-1.16481	-1.1115	-1.19549	-0.623119	6.61067e-05	1.01223e-08	6.73696e-17	1.72665e-07	1.44138e-05	2.05323e-07	1.3837e-12	1.98981e-12	1.86529e-13	0.000225917	Bradi1g00620	36.6945	47.1513	49.3554	55.0976	48.3959	49.7904	20.3254	31.2931	32.7257	47.21	43.7987	43.617	51.8045	54.6394	55.1049	24.9257	28.8014	22.713	24.2893	27.0441	30.2243	41.7432	40.0319	38.962	17.2346
Bradi1g00630	0	0	0	-1.9119	-0.822304	-0.962462	-1.68878	-1.07114	-1.79972	-1.25058	0.272213	-2.54105	-1.71159	0.0355222	0.405416	0.281507	0.0789882	0.301209	0.145958	0.199617	0.796538	0.0132462	0.0840655	Bradi1g00630	1.32232	1.16978	1.56684	0.578757	1.17259	0.644238	0.274667	0.618441	0.128841	0.455402	0.356087	0.289494	0.322435	0.661493	0.733335	0.138476	0	0.12146	0.298029	1.12684	0.984504	0.791876	0.198669	0.854966	0.630534
Bradi1g00642	0	0	0	-1.00506	0.113224	-1.96428	-2.41475	-0.512963	-1.06971	-1.06319	-1.20747	-1.36895	-1.57416	0.129047	0.895968	0.00379427	0.00115805	0.583529	0.0992046	0.17655	0.148524	0.0665566	0.0758978	Bradi1g00642	1.65291	1.34975	0.783419	0.578757	1.17259	1.01237	0.412001	0.742129	0.773047	0.683102	1.78044	1.44747	1.61217	1.45529	2.09524	0.415428	0.822896	0.607299	0.52155	0.563418	0.590702	0.905001	1.39069	1.09924	0.420356
Bradi1g00666	AT3G23240.1	ATERF1,ERF1	ethylene response factor 1	2.10963	4.75978	6.59357	2.08139	1.92953	2.29887	3.72285	8.11497	4.29046	3.73741	0.00414074	3.60459e-09	1.138e-14	0.00330735	0.0218647	0.0017768	7.44326e-05	8.04742e-16	1.59959e-08	1.18151e-06	Bradi1g00666	1.48761	1.52972	0.26114	0	0.106599	0.184068	3.98267	7.17391	4.12292	0.303601	1.06826	0.964979	0.429913	0	0.209524	3.73886	4.52593	3.15795	0.149014	0.450734	0.196901	0.113125	0	0	6.09516
Bradi1g00678	AT2G20410.1	0	RNA-binding ASCH domain protein	0.752482	0.706372	1.25551	1.33421	0.803219	1.46415	1.27685	1.41377	1.53148	1.28213	0.000165395	0.000254057	3.47703e-12	4.80853e-14	0.000105829	2.37201e-15	2.99155e-11	2.71165e-14	4.49606e-19	2.84633e-13	Bradi1g00678	12.3968	13.4075	14.6238	10.3019	13.5381	9.38746	23.6214	23.8718	20.2281	12.0681	7.59652	11.0008	9.45809	9.39321	6.49525	28.9415	28.5956	28.1787	11.4741	12.1698	15.2598	7.12689	9.33746	9.6489	18.0753
Bradi1g00690	AT2G29400.1	PP1-AT,TOPP1	type one protein phosphatase 1	-0.828588	-0.289592	0.266282	0.429513	-0.0862891	-1.15294	0.629187	1.21502	-0.347373	-0.403184	0.0234831	0.492651	0.49011	0.236507	0.860661	0.00110638	0.0917113	0.000400883	0.336174	0.27615	Bradi1g00690	13.058	14.0374	11.7513	4.16705	10.4467	8.92729	8.51468	7.54498	5.92669	9.94294	15.5491	16.5011	10.9628	14.0237	12.5715	4.98514	4.11448	9.3524	4.61944	9.80347	7.08843	5.88251	5.1654	6.22903	6.93587
Bradi1g00700	AT3G54700.1	PHT1;7	phosphate transporter 1;7	0.276228	2.58867	3.15208	3.34174	2.6506	0.0400305	3.02728	4.2063	2.8729	2.5466	0.598945	2.2337e-08	1.48449e-11	1.16078e-12	1.4324e-06	0.949957	7.89172e-11	4.36715e-18	4.67881e-10	3.13899e-08	Bradi1g00700	68.0997	56.3296	41.5212	20.8352	42.6396	49.0541	56.5814	97.7136	46.8982	53.5856	66.707	86.4621	39.1221	52.9195	41.6953	53.3133	70.7691	88.4227	26.6736	72.9063	67.2416	48.1913	45.0979	36.6414	353.309
Bradi1g00710	AT5G60720.1	0	Protein of unknown function, DUF547	-0.881255	-0.910273	-1.64136	-1.59986	-2.05339	-0.85529	-1.67345	-1.45649	-2.12231	-2.00901	0.00111956	0.000953331	8.17739e-10	1.1583e-09	2.45511e-12	0.00156864	2.47121e-10	2.12671e-08	1.41215e-15	2.60676e-13	Bradi1g00710	30.4135	28.9747	30.2922	25.118	29.5279	36.8136	13.184	19.9138	15.4609	24.5158	24.6887	22.677	24.935	29.1057	37.0858	12.0474	12.7549	14.8181	14.6779	25.5792	25.4002	42.8744	40.0319	32.6108	11.77
Bradi1g00720	AT5G04250.1	0	Cysteine proteinases superfamily protein	-0.248696	0.233704	0.253774	0.558972	0.668465	-0.127555	0.210413	0.334249	0.404376	0.782929	0.368474	0.363733	0.295156	0.0102248	0.00513051	0.6565	0.400868	0.166775	0.0679663	0.000452282	Bradi1g00720	6.9422	7.73857	8.61761	5.55607	5.32995	6.81051	6.31735	7.79235	5.28249	6.98283	7.00304	5.69337	4.83652	7.14413	6.9143	5.53904	6.17172	6.31591	7.74874	7.5498	7.67913	3.84626	3.67538	3.41986	7.14605
Bradi1g00730	AT2G28000.1	CH-CPN60A,CPN60A,SLP	chaperonin-60alpha	0.277537	0.285053	0.28093	0.473657	0.365756	0.132127	0.243862	0.252807	0.294598	0.145932	0.0296165	0.0233458	0.0209468	5.02156e-05	0.00725984	0.312811	0.050208	0.0445121	0.0149671	0.266448	Bradi1g00730	83.637	84.3144	70.5077	95.1476	104.36	98.3843	86.7948	104.888	99.0789	84.2493	92.2265	93.2169	91.6789	69.3245	85.3811	100.949	93.3987	100.569	81.7343	79.1039	79.6464	93.6677	87.0172	92.2141	106.77
Bradi1g00740	AT5G60335.1	0	Thioesterase superfamily protein	0.132041	0.245191	0.154345	0.467117	0.2521	0.158393	0.350544	0.172457	0.223401	0.141329	0.343845	0.0601259	0.239769	8.97563e-05	0.0804464	0.229609	0.00455417	0.198787	0.0762542	0.293289	Bradi1g00740	81.8188	82.9647	78.3419	109.038	93.9137	85.3155	80.8895	83.9843	102.042	87.3612	91.1583	87.8131	85.9826	87.714	84.7525	100.118	96.4846	100.326	82.9265	79.8927	77.8743	91.8577	88.2092	87.2065	102.987
Bradi1g00750	AT2G36990.1	ATSIG6,SIG6,SIGF,SOLDAT8	RNApolymerase sigma-subunit F	-0.397992	-0.235144	-0.401272	-0.493581	-0.854828	-1.12529	-0.501504	-0.596554	-0.557592	-0.825754	0.0246096	0.202794	0.0195263	0.00352622	3.29479e-06	1.47309e-11	0.00287398	0.000379043	0.000945946	9.35653e-07	Bradi1g00750	87.2734	83.9545	94.2714	116.909	111.289	102.066	67.8428	64.9363	68.2858	96.5452	92.4639	103.156	105.759	90.6246	89.1526	46.8049	42.7906	44.2113	89.036	94.5415	105.834	100.003	97.7453	111.146	94.3699
Bradi1g00760	AT2G28070.1	0	ABC-2 type transporter family protein	-0.543755	-0.578205	-0.679101	0.690882	0.301115	-0.515518	-0.434635	-0.768247	-0.435224	-0.0910722	0.0344935	0.0262503	0.00343415	0.00163507	0.287794	0.0429595	0.0932794	0.00182719	0.0800141	0.767932	Bradi1g00760	13.5538	10.3481	12.2736	14.7004	13.4315	12.7007	8.24002	7.66867	8.63236	9.94294	9.49565	11.7727	11.6077	11.1131	11.6286	9.13942	7.20034	5.58715	9.08987	11.7191	9.15589	9.27627	12.4168	8.42752	6.7257
Bradi1g00770	AT5G03380.1	0	Heavy metal transport/detoxification superfamily protein	-1.24325	-1.53382	-2.41489	-3.18582	-3.20577	-1.28265	-1.5186	-1.2559	-4.61962	-5.42005	0.0545284	0.0217069	3.3712e-05	4.5086e-06	0.000714103	0.0190725	0.0131253	0.0799474	1.41952e-07	0.000135282	Bradi1g00770	1.8182	1.0798	0.783419	0.926011	0.852792	1.65661	0.412001	0.494753	0.644206	1.74571	2.01783	1.73696	1.39722	1.58758	1.15238	0.830857	0.822896	0.607299	0.596057	1.12684	1.77211	2.715	2.18536	2.19848	0.630534
Bradi1g00780	AT4G22790.1	0	MATE efflux family protein	-4.3661	-1.93203	-2.12921	-0.222867	-0.239666	-4.42259	-2.1392	-0.804992	-1.75295	-1.20393	0.000184491	0.0199146	0.00487198	0.815817	0.847062	0.000102326	0.00839848	0.293769	0.02393	0.247243	Bradi1g00780	1.98349	1.0798	0.26114	0.347254	1.06599	1.65661	0	0	0.128841	1.2144	2.25522	0.675485	1.5047	3.30747	3.0381	0	0.205724	0	1.41564	2.36636	1.87056	4.18563	3.57605	4.15269	0.630534
Bradi1g00785	0	0	0	-0.853728	-2.65539	-1.25623	-2.39665	-1.90131	0.716898	0.347076	-1.66541	-1.07429	-0.290057	0.474077	0.00529561	0.185772	0.00775679	0.058077	0.485672	0.751906	0.0653813	0.27631	0.799719	Bradi1g00785	0.495872	0.359934	0	0	0.319797	0	0.274667	0.247376	0	0.455402	0.118696	0.0964979	0.322435	0.132299	0.628573	0.553904	0.617172	0.12146	0.447043	1.80294	0.787603	1.13125	0.695343	0.244276	0.210178
Bradi1g00790	AT1G20120.1	0	GDSL-like Lipase/Acylhydrolase superfamily protein	-2.0724	-3.47678	-3.16155	-3.73278	-5.96343	-2.559	-3.4727	-3.68171	-6.03448	-4.10932	3.83641e-08	1.88461e-14	1.13071e-13	3.04826e-18	2.04845e-22	4.31202e-11	3.23148e-16	3.99806e-18	2.28242e-30	3.92385e-18	Bradi1g00790	15.0414	13.6775	16.7129	7.98684	12.3655	14.9095	3.02134	4.57646	3.09219	14.9524	17.3296	12.1587	14.617	14.5529	14.5619	2.49257	3.70303	1.57898	5.43902	11.7191	9.64814	14.1406	10.6288	13.8016	0.210178
Bradi1g00807	AT1G75900.1	0	GDSL-like Lipase/Acylhydrolase superfamily protein	-2.72481	-3.12835	-7.35994	-7.79661	-5.89279	-3.61337	-4.15982	-4.12045	-5.27575	-3.50955	6.22065e-09	6.61328e-09	9.35734e-22	9.31126e-26	4.75666e-15	1.87088e-12	5.09686e-13	3.5297e-13	1.50132e-17	1.68989e-08	Bradi1g00807	15.0414	16.197	15.1461	7.06083	14.0711	14.0812	2.74667	3.46327	0.773047	14.8765	12.5817	9.84278	18.3788	17.728	22.4191	0.276952	1.64579	1.2146	2.75676	10.0288	6.79308	17.6475	10.4301	9.6489	0.210178
Bradi1g00820	AT5G66100.1	0	winged-helix DNA-binding transcription factor family protein	-0.85206	0.720644	0.0192911	0.0441819	0.147715	-0.690727	0.351448	0.568358	0.180624	0.326556	1.44532e-06	1.66955e-05	0.924732	0.826737	0.499449	6.37016e-05	0.0442585	0.00068945	0.313838	0.0654262	Bradi1g00820	33.0581	33.0239	40.7378	30.5584	26.4365	31.1075	18.54	23.5007	16.4917	32.2576	37.7452	34.0637	31.921	40.0865	40.2286	23.1255	15.635	24.6563	20.0424	28.9597	31.0119	45.8157	46.2899	40.0612	45.3985
Bradi1g00830	AT3G60810.1	0	0	0.252351	-0.639597	-1.28288	-1.71117	-1.78031	-0.191094	-0.831667	-1.94361	-1.87045	-1.59225	0.256751	0.00427236	2.48767e-10	4.23997e-17	6.38276e-14	0.392484	4.97377e-05	4.98474e-20	2.49187e-17	6.50044e-12	Bradi1g00830	15.2067	15.3872	19.3243	18.9832	23.0254	20.4315	16.892	21.1507	20.4857	17.2294	15.3117	16.7906	20.8508	18.7864	22.8381	14.1246	15.2236	14.0893	11.5486	12.3952	14.5707	22.7382	19.7676	24.0612	9.87837
Bradi1g00840	AT5G51670.1	0	Protein of unknown function (DUF668)	-1.39669	-0.667488	-1.74969	-0.997019	-1.16126	-2.43386	-1.73623	-0.448574	-1.86947	-1.22225	0.0179126	0.285955	0.00275062	0.101099	0.0770159	4.28405e-05	0.00217381	0.481234	0.00102028	0.0451123	Bradi1g00840	6.28104	8.36846	6.52849	2.43078	2.23858	7.63882	3.57067	3.33958	1.15957	7.21053	13.4126	4.82489	6.12626	9.12861	10.6857	0.969333	2.05724	1.70044	4.84296	6.08491	4.43027	5.65626	7.1521	5.74048	1.68142
Bradi1g00847	AT4G00090.1	0	Transducin/WD40 repeat-like superfamily protein	0.26053	0.183209	0.206217	0.496563	0.496649	0.394442	0.683255	0.420091	0.598875	0.59706	0.0639961	0.196633	0.129998	4.10695e-05	0.000350639	0.00255541	3.53317e-08	0.00102468	8.14081e-07	8.78387e-07	Bradi1g00847	44.959	45.1717	41.2601	44.5643	42.8528	42.0595	44.2214	55.0412	58.7516	45.4643	41.6622	41.4941	39.1221	36.5144	35.0953	60.3756	58.0142	51.256	54.0922	41.4676	47.2562	34.8426	31.5884	35.5421	60.3211
Bradi1g00860	AT1G50510.1	0	indigoidine synthase A family protein	0.173819	0.14607	0.326409	0.621788	0.562419	0.274238	0.374323	0.233156	0.659459	0.721125	0.326221	0.40702	0.0358685	2.23315e-05	0.000871217	0.0893659	0.0156955	0.154464	5.95345e-06	7.97691e-07	Bradi1g00860	33.8846	35.3635	33.4259	34.0309	29.2081	31.6597	39.2774	33.6432	43.2906	38.7091	34.6591	36.8622	34.823	33.4716	31.4286	39.4657	49.991	44.5757	41.873	34.9319	36.1313	28.055	29.6017	28.9467	39.5135
Bradi1g00880	0	0	0	-1.08616	-1.45468	-0.0745289	-0.959357	3.50169	-4.23051	-6.14008	-1.59283	-4.17265	-2.5097	0.424078	0.35214	0.958567	0.500339	0.0191969	0.0374558	0.000264946	0.239936	0.0232007	0.242552	Bradi1g00880	0	0.5399	1.3057	0	0	0.092034	0.549334	0.247376	0	0	0.474783	0.289494	0.429913	0.132299	0.104762	0	0	0	0.223521	0.225367	0.393802	0.22625	0.993347	0.488552	0
Bradi1g00887	AT5G17020.1	ATCRM1,ATXPO1,HIT2,XPO1,XPO1A	exportin 1A	0.992043	1.18024	0.541707	0.948345	0.918844	1.13484	1.12717	0.410704	1.16402	1.15829	2.67587e-06	1.4027e-08	0.0116487	5.02696e-06	0.00014447	4.24972e-08	4.96327e-08	0.0653813	1.42761e-08	2.13073e-08	Bradi1g00887	136.365	139.384	115.424	213.446	175.036	145.23	255.028	251.582	272.628	142.389	142.91	154.3	175.727	139.972	133.991	330.127	358.577	277.05	156.838	104.57	124.934	151.362	171.551	164.398	268.607
Bradi1g00900	AT5G06300.1	0	Putative lysine decarboxylase family protein	-4.27031	-1.20033	-2.77124	-3.81619	-3.1841	-4.70797	-4.15113	-1.73326	-4.89999	-5.57944	9.22856e-08	0.118957	0.000194919	9.19359e-07	9.19499e-05	1.83164e-08	2.86649e-07	0.0193458	9.57417e-10	1.51789e-10	Bradi1g00900	40.4962	25.1954	22.1969	5.44031	15.5635	28.8987	1.37334	1.97901	1.15957	22.9978	17.0922	14.2817	14.4021	27.915	25.7715	0	0.822896	1.2146	4.54494	23.1001	12.2078	12.67	11.0261	6.96186	4.83409
Bradi1g00910	AT1G65000.1	0	0	-0.190156	-0.0647114	0.905749	-0.316036	0.0668527	0.132965	0.346695	0.752047	-0.158158	0.260014	0.651949	0.884036	0.00814144	0.390725	0.891983	0.752647	0.365738	0.031855	0.680684	0.496163	Bradi1g00910	8.26453	9.80819	6.26735	4.16705	5.11675	4.50966	6.72935	8.53448	6.44206	8.42493	9.49565	5.88637	6.34122	8.46712	8.27621	9.41638	5.34883	10.9314	6.92916	12.2825	11.0264	7.24001	8.34411	7.32828	7.98676
Bradi1g00920	AT4G34215.1	0	Domain of unknown function (DUF303)	-2.17868	-2.5836	-3.45184	-3.74327	-3.39341	-2.20088	-3.32268	-3.49365	-3.1824	-2.77407	1.45813e-07	3.81877e-09	6.46782e-15	1.45821e-14	6.88929e-12	7.16158e-08	3.47531e-14	1.22659e-14	1.09736e-12	1.74569e-08	Bradi1g00920	13.5538	14.2174	18.8021	7.17658	10.5533	10.3078	3.15867	4.94753	2.06146	14.5729	22.7896	12.5447	14.1871	19.4479	23.1524	3.18495	3.29159	4.25109	6.40761	11.7191	14.6691	21.2675	14.6022	16.0001	1.05089
Bradi1g00931	AT4G34215.2	0	Domain of unknown function (DUF303)	-2.45458	-1.81342	-2.24893	-1.18037	-0.637198	-2.93611	-2.15569	-0.990688	-1.29738	-0.590702	9.80272e-07	0.0004268	2.75113e-06	0.0214629	0.292756	1.01469e-08	7.4873e-06	0.0463234	0.00931902	0.302514	Bradi1g00931	9.42156	6.47881	9.40103	3.81979	7.14213	6.25831	1.648	1.73163	1.15957	7.36233	10.92	7.71983	7.73843	7.67332	8.90478	1.24629	0.822896	1.2146	2.01169	8.11322	6.79308	9.05001	7.05276	6.71759	3.15267
Bradi1g00940	AT4G22890.1	PGR5-LIKE A	PGR5-LIKE A	-0.557689	-1.40028	-1.718	-3.0097	-4.12156	-1.19956	-2.55659	-2.89095	-3.18199	-3.86227	0.000108885	2.05562e-23	2.85466e-34	1.34726e-91	1.04815e-137	7.21679e-18	7.08834e-71	1.17953e-86	3.25188e-99	4.6134e-129	Bradi1g00940	279.176	296.135	336.348	336.258	339.518	343.563	194.19	185.903	238.614	310.888	294.84	297.406	351.991	364.086	330.105	127.537	134.544	131.298	249.375	319.458	283.242	341.072	340.519	359.941	122.324
Bradi1g00950	AT4G25420.1	AT2301,ATGA20OX1,GA20OX1,GA5	2-oxoglutarate (2OG) and Fe(II)-dependent oxygenase superfamily protein	-3.95796	-8.72407	-3.22507	-3.49449	-1.8121	-2.77122	-5.60254	-3.24555	-5.66113	-2.6343	0.000695894	2.92697e-13	7.1925e-06	0.000339077	0.261546	0.00817309	6.64348e-12	5.33163e-06	5.57917e-05	0.0444517	Bradi1g00950	1.32232	0.719867	0.522279	0.81026	1.38579	0.276102	0	0.123688	0	0.834903	0.83087	0.578987	0.429913	0.529195	1.36191	0.276952	0	0	2.0862	9.24005	5.90702	9.05001	8.94012	8.79393	0
Bradi1g00960	AT3G14460.1	0	LRR and NB-ARC domains-containing disease resistance protein	0.141308	-1.01802	-0.586033	0.234775	0.278909	-0.0412118	-0.781454	-1.01648	0.436277	0.340209	0.648902	8.82434e-05	0.0268284	0.406064	0.395326	0.903686	0.00229137	6.36301e-05	0.0991318	0.219302	Bradi1g00960	23.1407	25.5553	25.3305	39.4712	40.401	33.7765	27.8787	22.7586	31.0507	27.5518	25.9944	31.0723	31.3836	28.8411	26.0858	25.7566	27.9785	28.543	57.2215	47.1017	44.9918	40.0463	47.78	54.1071	27.113
Bradi1g00970	AT2G02360.1	AtPP2-B10,PP2-B10	phloem protein 2-B10	-0.853494	-2.87807	-0.894079	-0.502204	-0.269152	-0.407649	-2.24466	-2.02246	-0.844676	-0.246239	0.000853737	6.19682e-33	0.00012585	0.0319012	0.345378	0.122704	1.91148e-21	5.42623e-19	0.00017979	0.333848	Bradi1g00970	18.0167	18.3566	14.3627	8.21835	8.20812	9.7556	9.47602	11.3793	7.47279	17.1535	9.49565	13.7992	10.3179	11.2454	11	9.8318	10.4919	10.4455	62.139	56.6798	52.9663	15.0456	9.13879	13.6794	7.77659
Bradi1g00980	AT5G24490.1	0	30S ribosomal protein, putative	-1.09214	-2.85958	-1.5389	-0.926954	-0.340645	-0.85751	-2.69584	-2.0434	-1.4851	-0.761288	0.00330137	1.46739e-14	2.2338e-05	0.0120972	0.461479	0.0211258	2.39654e-13	1.74534e-08	3.74953e-05	0.0430288	Bradi1g00980	288.763	202.373	180.448	54.0559	90.5025	136.67	108.494	126.162	80.3969	205.007	166.649	136.062	95.5482	145.925	139.334	79.9007	78.7923	121.338	339.306	757.121	582.629	144.008	102.911	140.825	63.4738
Bradi1g00990	AT1G09020.1	ATSNF4,SNF4	homolog of yeast sucrose nonfermenting 4	-0.0257916	-0.441393	-0.167969	0.0338701	-0.166343	-0.0116971	-0.189715	-0.128498	0.27249	0.205353	0.887558	0.00225778	0.273839	0.842439	0.337464	0.954676	0.210922	0.424518	0.0560632	0.167831	Bradi1g00990	73.5543	87.1939	84.8704	89.3601	82.6142	82.2784	79.2415	74.3366	87.8697	81.0615	73.3539	85.5936	80.9311	75.4102	75.324	78.1005	84.7583	75.7909	110.494	77.639	89.5899	62.8976	59.3028	67.298	71.2503
Bradi1g01000	AT3G05020.1	ACP,ACP1	acyl carrier protein 1	-1.81219	-2.01816	-1.05539	-1.43815	-1.18482	-1.78186	-2.44407	-2.08616	-1.5759	-1.93561	2.62627e-12	6.89752e-15	2.95853e-05	1.12117e-08	3.15783e-05	6.34281e-13	8.89784e-22	1.45942e-16	3.11699e-09	2.73685e-11	Bradi1g01000	17.5208	18.4466	17.7575	22.4558	22.599	20.0634	5.08134	5.56597	4.63828	20.1136	21.1278	22.7735	17.9489	24.0784	24.3048	6.50838	3.29159	8.1378	16.3916	19.7196	19.0994	31.1094	25.1317	22.4734	4.20356
Bradi1g01007	AT1G48050.1	ATKU80,KU80	Ku80 family protein	0.770051	-0.227275	-0.390982	0.567882	0.245455	1.13294	0.430993	-0.259319	0.0579416	-0.220109	0.0135136	0.510768	0.218857	0.0614557	0.519704	0.000148156	0.173489	0.451038	0.878383	0.515028	Bradi1g01007	14.8761	14.1274	12.2736	19.562	17.4822	14.6334	19.6387	23.1297	27.9585	10.3983	8.90218	13.5097	14.2946	8.99631	14.1429	22.7101	28.8014	20.8911	28.7598	16.6772	17.0319	13.575	14.9995	14.168	21.6483
Bradi1g01014	AT1G15370.1	0	SNARE-like superfamily protein	0.526639	0.251859	0.799287	0.24094	0.857028	0.394794	0.332948	0.154411	0.433616	0.615261	0.018129	0.28501	0.000121202	0.282052	0.000273304	0.0684045	0.132654	0.529835	0.0436493	0.00394443	Bradi1g01014	19.1737	23.1257	30.0311	21.5298	20.6802	15.9219	40.9254	28.6957	33.4987	29.2975	27.7748	29.4318	22.3555	31.2225	29.4382	41.4044	30.4472	41.4178	24.8854	25.5792	25.794	26.8107	29.3037	27.3589	27.5333
Bradi1g01021	AT5G46580.1	0	pentatricopeptide (PPR) repeat-containing protein	-2.72188	-1.4126	-0.884125	-1.25367	-1.0048	-3.40734	-2.87817	-1.42089	-2.44809	-1.99279	4.03506e-14	6.24911e-05	0.0104896	0.000280871	0.0115522	2.86752e-20	6.51268e-16	3.3161e-05	2.56347e-12	3.57589e-08	Bradi1g01021	51.2401	41.3024	45.9606	30.3269	44.3452	54.8522	7.82801	6.43178	6.69974	43.415	62.9087	47.4769	52.6643	50.0089	54.4763	4.56971	2.88014	6.68028	16.9131	46.4256	44.6965	77.9433	82.6464	72.6721	18.7058
Bradi1g01047	AT5G42960.1	0	0	-0.322395	-0.503563	0.00118482	0.230686	0.948535	-0.783383	-0.724034	0.857284	-0.125917	0.124187	0.47139	0.249907	0.999207	0.611409	0.0460744	0.0566112	0.0804792	0.0378501	0.789425	0.801271	Bradi1g01047	49.4219	43.282	55.1005	12.8484	20.5736	28.5305	45.5948	48.9805	23.4491	41.9729	69.7931	34.6427	33.4257	32.2809	47.4572	23.6794	25.7155	35.4662	27.0461	62.314	50.9973	31.6751	29.3037	30.5345	29.6351
Bradi1g01058	AT2G34830.1	AtWRKY35,MEE24,WRKY35	WRKY DNA-binding protein 35	-0.566241	-0.481346	-0.823294	-1.90788	-3.25543	-0.262856	-1.38158	-1.72041	-2.28078	-2.88149	0.261018	0.384432	0.101447	0.000482897	2.64269e-06	0.614433	0.00516615	0.00104631	1.91184e-05	1.19025e-05	Bradi1g01058	3.4711	2.60952	2.08912	2.89378	4.15736	3.22119	1.648	1.73163	2.1903	2.20111	2.25522	2.50894	3.65426	2.64597	4.29525	2.07714	2.05724	1.70044	0.819579	2.25367	2.65816	1.92313	5.96008	4.39697	1.47125
Bradi1g01070	AT2G44510.1	0	CDK inhibitor P21 binding protein	-0.079649	1.17594	0.554217	0.569582	0.877203	-0.543332	0.948404	0.999075	0.641589	0.407826	0.783629	3.37408e-09	0.00419222	0.00413309	0.000173779	0.0241369	2.38457e-06	5.34185e-07	0.00186128	0.0895201	Bradi1g01070	9.09098	6.20885	6.00621	7.29234	7.03553	7.36272	6.59201	6.67916	6.82858	7.36233	8.90218	7.33384	10.4254	7.27643	11.4191	6.3699	3.70303	5.58715	5.73705	8.56395	7.48223	13.2356	11.7215	10.2596	17.0244
Bradi1g01080	AT3G02910.1	0	AIG2-like (avirulence induced gene) family protein	-0.0712331	-0.184625	0.0720183	0.521784	0.218618	-0.0384334	-0.365427	-0.165085	0.117675	0.298508	0.732974	0.345271	0.716975	0.00241607	0.318383	0.858797	0.0394321	0.391702	0.53858	0.106927	Bradi1g01080	54.3806	45.0817	47.2663	62.39	57.137	59.4539	42.5734	47.0015	49.8615	50.7773	52.5822	53.2668	57.071	57.8145	62.2287	50.2668	54.9283	47.6122	42.4691	48.6793	46.0748	65.952	61.6868	59.359	39.7236
Bradi1g01090	AT5G46750.1	AGD9	ARF-GAP domain 9	0.431321	0.205786	0.546924	0.586699	0.259151	0.281905	0.0769129	-0.0462566	0.653362	0.460262	0.00104995	0.140576	1.28128e-05	2.60797e-06	0.0957002	0.0306082	0.603906	0.774069	1.53866e-07	0.000400478	Bradi1g01090	68.7609	69.2872	78.8642	111.816	108.091	92.4021	94.8975	93.3846	102.815	81.8964	80.2383	86.0761	88.0247	98.9594	89.6764	99.7028	96.4846	105.306	65.9388	69.6385	68.9153	92.7627	89.9972	98.321	73.3521
Bradi1g01100	AT3G46210.4	0	Ribosomal protein S5 domain 2-like superfamily protein	-0.77754	0.53743	0.623592	-0.168725	-0.00363269	-0.678403	0.511718	0.114242	-0.263407	0.201445	0.00523006	0.0303755	0.00619938	0.506048	0.994333	0.00860297	0.0385622	0.686565	0.303079	0.44916	Bradi1g01100	9.42156	7.55861	9.13989	9.72311	10.5533	11.6883	7.14135	4.08171	3.86524	9.94294	11.5135	8.39531	10.2104	12.3038	14.2476	8.03161	3.90876	6.19445	9.01536	8.902	8.56518	17.0819	17.3836	16.1222	13.8717
Bradi1g01110	AT5G46840.1	0	RNA-binding (RRM/RBD/RNP motifs) family protein	-0.205237	-0.015713	-0.221062	-0.736198	-0.656261	-0.152961	0.527248	0.302473	-0.463712	-0.34767	0.344222	0.950455	0.288786	6.80582e-05	0.00155714	0.472842	0.00644196	0.150506	0.0154046	0.0791449	Bradi1g01110	29.2564	31.7641	31.3368	26.1598	26.3299	27.4261	26.9174	27.4588	25.7682	34.0033	34.7778	28.8529	28.3743	30.8256	31.0096	31.8495	24.8926	30.6078	31.8891	33.0163	29.1413	20.7019	20.5623	21.8627	28.1639
Bradi1g01120	AT1G24450.1	NFD2	Ribonuclease III family protein	-1.72788	-1.01124	0.36502	1.9445	0.490112	-1.10862	-2.20864	0.174977	-0.266647	0.54033	0.139663	0.408094	0.752607	0.0836517	0.714168	0.358436	0.0252376	0.899516	0.83739	0.672392	Bradi1g01120	0.165291	0.449917	2.35026	0.231503	0	0	0.274667	0.247376	0.257682	0.531302	0.949565	0.192996	0.214957	0.396896	0.419048	0.415428	0.205724	0.12146	0.298029	0.338051	1.08295	0.452501	0.397339	0.977103	0.210178
Bradi1g01130	AT1G32330.1	ATHSFA1D,HSFA1D	heat shock transcription factor A1D	-0.199163	0.321879	0.313441	0.587118	0.265508	0.155941	1.08753	1.0205	0.862408	0.724086	0.233051	0.0387108	0.0403918	3.06759e-05	0.1246	0.341908	2.37793e-14	6.21559e-13	4.42841e-10	2.05359e-07	Bradi1g01130	56.3641	55.6097	54.317	59.3804	56.2843	50.8027	47.7921	45.3936	51.7942	50.7014	50.0896	54.8108	51.697	48.289	45.6763	57.3291	58.0142	58.0577	61.3939	49.3554	50.8004	30.6569	30.0984	34.3208	59.2702
Bradi1g01140	AT1G61010.2	CPSF73-I	cleavage and polyadenylation specificity factor 73-I	-0.125838	0.117481	-0.16168	-0.00729147	-0.214537	0.0271149	-0.0462524	0.226754	-0.15951	-0.498514	0.606192	0.612328	0.446051	0.977456	0.373623	0.919571	0.857354	0.312948	0.467998	0.0173106	Bradi1g01140	14.5456	15.4771	12.7958	21.6455	19.2944	17.4865	11.6734	13.7294	14.3014	13.1307	14.4809	16.5011	16.1217	15.8758	18.6477	16.7556	15.8408	12.5104	19.2974	18.3674	15.8505	20.815	21.357	16.0001	26.0621
Bradi1g01150	AT1G32170.1	XTH30,XTR4	xyloglucan endotransglucosylase/hydrolase 30	-3.24945	-3.57034	-5.69246	-7.40186	-5.72355	-4.50119	-4.61949	-7.80173	-7.50734	-4.17877	0.000272403	0.000306105	5.56407e-07	9.07538e-09	0.000127227	6.96832e-06	1.13472e-05	3.06344e-09	3.8213e-08	0.000707152	Bradi1g01150	5.95046	3.41937	1.82798	0.694508	2.98477	3.03712	0.137334	0.742129	0.257682	2.88421	3.67957	4.05291	2.79443	4.10126	3.98096	0.138476	0	0.242919	0.596057	4.50734	2.16591	5.54313	3.97339	3.05345	0.210178
Bradi1g01170	AT1G32230.2	ATP8,CEO,CEO1,RCD1	WWE protein-protein interaction domain protein family	4.32932	3.93743	2.34671	2.92898	2.96456	4.84434	4.73005	3.08147	3.78708	3.41004	1.35367e-45	8.94034e-40	1.07807e-16	2.30841e-24	4.52219e-18	1.72183e-55	2.86525e-53	1.10074e-26	1.71095e-37	1.60561e-31	Bradi1g01170	23.8018	29.5146	24.8083	45.3745	37.203	34.8809	445.373	484.981	646.525	28.4626	29.0804	31.9408	35.8977	33.6039	32.2667	854.259	968.549	748.921	37.1046	28.2836	38.1003	26.5844	33.1778	31.6337	386.097
Bradi1g01180	AT1G74310.1	ATHSP101,HOT1,HSP101	heat shock protein 101	-0.768347	-2.41159	-5.32135	-3.48384	1.19484	-2.82612	-2.93837	-2.57423	-1.08511	-0.5914	0.433004	0.0407827	0.00071276	0.00379611	0.314927	0.0106485	0.00776118	0.0270655	0.24852	0.583637	Bradi1g01180	1.32232	0.629884	0.522279	0.926011	1.17259	0.92034	0.961335	0.371064	0.128841	1.0626	0.83087	0.482489	0.859826	0.132299	0.209524	0.138476	0.205724	0	0.447043	0.901469	0.393802	1.13125	0.695343	0.244276	0.210178
Bradi1g01190	AT3G03530.1	NPC4	non-specific phospholipase C4	-3.5574	-0.903367	-0.64373	-1.36925	-0.491398	-3.07517	-3.02028	0.565487	-1.16482	-5.82502	4.09636e-06	0.341111	0.381344	0.0424371	0.646251	0.000248391	0.000958726	0.460402	0.10072	7.25394e-05	Bradi1g01190	2.64465	2.6995	4.43937	1.96777	1.91878	3.03712	0.137334	0.247376	0.386524	2.04931	1.42435	1.64046	1.82713	1.19069	1.67619	0.138476	0	0.364379	0.0745071	1.46489	0.492252	2.60188	1.49002	1.09924	0.420356
Bradi1g01200	AT1G61010.3	CPSF73-I	cleavage and polyadenylation specificity factor 73-I	-0.0517937	-0.21358	-0.0448203	0.0786381	-0.173347	-0.18415	0.00886883	-0.194114	-0.163473	-0.21302	0.857137	0.377169	0.859123	0.743713	0.508998	0.458451	0.983126	0.414703	0.471842	0.353271	Bradi1g01200	7.76865	12.8676	13.057	15.5107	9.27411	9.2034	9.06402	9.02924	14.4302	11.9922	13.0565	11.0008	11.8226	9.9224	8.17144	11.355	11.7263	8.86656	16.9876	16.0011	13.8815	10.7469	9.63546	11.3588	17.2346
Bradi1g01210	AT3G14000.1	ATBRXL2,BRX-LIKE2	DZC (Disease resistance/zinc finger/chromosome condensation-like region) domain containing protein	-0.214639	-0.457199	-0.380835	-0.585206	-0.0981165	-0.00892359	-0.165892	0.467232	-0.164179	-0.0907903	0.507509	0.0987166	0.166637	0.0177424	0.765105	0.987683	0.566514	0.0792186	0.55944	0.775416	Bradi1g01210	4.62813	6.74876	6.26735	5.67182	5.11675	4.50966	5.90534	3.58696	5.92669	6.60332	5.69739	5.11439	6.23374	6.48264	5.02858	5.26209	6.58317	5.70861	8.56832	7.77517	9.15589	5.09063	4.17206	4.76338	7.77659
Bradi1g01220	AT3G45900.1	0	Ribonuclease P protein subunit P38-related	0.0962712	-0.99928	-0.888875	-0.473461	-0.793506	0.495189	-0.310375	0.0344163	-0.292594	-0.387674	0.631883	1.89665e-09	5.78098e-07	0.00238336	1.78338e-06	0.00398665	0.0723361	0.878856	0.0792304	0.0191123	Bradi1g01220	21.1572	18.4466	12.7958	13.7744	15.3503	15.9219	17.9907	16.3268	23.0626	13.738	12.9378	13.6062	15.3694	14.5529	12.4667	17.8634	19.5438	19.555	28.2382	22.7621	20.8715	12.5569	13.3108	12.7023	10.9293
Bradi1g01227	AT2G35790.1	0	0	-0.870726	0.563687	0.756666	0.713479	0.541155	-0.93588	0.582134	0.0743244	0.474853	0.311109	1.47719e-05	0.00239373	1.2667e-05	4.7888e-05	0.0087491	1.06649e-06	0.00142649	0.738568	0.00924256	0.104444	Bradi1g01227	18.5125	21.3261	26.3751	27.5488	24.4112	19.4192	12.9094	10.2661	12.6264	22.3906	27.4187	22.87	23.3228	28.0473	25.1429	12.4629	8.64041	15.9112	21.2345	20.283	22.8405	39.2544	37.3498	30.1681	33.2081
Bradi1g01240	AT1G74310.1	ATHSP101,HOT1,HSP101	heat shock protein 101	2.10628	0.43642	0.762085	0.559254	-1.12733	1.38956	0.331195	0.242007	1.03199	-2.94991	0.127363	0.843815	0.525422	0.684812	0.513424	0.282414	0.840925	0.876769	0.565294	0.153878	Bradi1g01240	0.330581	0	0	0.463005	0.106599	0.092034	1.09867	0.371064	0	0.151801	0	0.192996	0.107478	0	0.314286	0	0.411448	0.607299	0	0	0.0984504	0.22625	0.0993347	0.366414	0
Bradi1g01250	AT3G46530.1	RPP13	NB-ARC domain-containing disease resistance protein	0.321849	-0.0839051	-0.501267	0.455614	0.312788	0.652174	0.780597	0.139535	0.94504	0.765568	0.113006	0.715122	0.00827612	0.0141824	0.159874	0.000547137	2.56835e-05	0.521331	1.30907e-07	2.41026e-05	Bradi1g01250	47.6037	44.6318	39.1709	43.5225	48.5025	39.0224	54.9334	55.2886	54.6287	33.0925	37.6265	37.8272	34.0706	33.7362	32.7905	49.5744	61.923	59.1509	56.0294	54.3135	48.536	31.1094	32.2838	33.3437	48.3409
Bradi1g01257	AT3G07040.1	RPM1,RPS3	NB-ARC domain-containing disease resistance protein	-0.285548	-0.234763	0.0960462	0.428526	0.379611	-0.599558	-0.0292494	0.107941	0.828765	0.639727	0.207469	0.296662	0.678887	0.0340906	0.11138	0.00396774	0.913493	0.651419	2.11684e-05	0.00131358	Bradi1g01257	36.6945	31.7641	31.5979	49.4258	38.6954	42.7958	26.7801	26.7166	28.6027	39.1645	35.8461	37.6342	42.1315	37.4405	35.9334	26.5874	23.6583	24.049	50.9629	37.4109	47.0593	34.2769	47.482	48.3666	44.5577
Bradi1g01270	AT5G65660.1	0	hydroxyproline-rich glycoprotein family protein	-1.97698	0.276354	1.0016	0.367201	0.494056	-2.0475	1.44858	1.34668	-0.143951	0.497169	4.37388e-08	0.452791	0.000482685	0.231422	0.160392	7.26758e-10	1.44008e-06	1.84085e-06	0.682481	0.126889	Bradi1g01270	5.2893	5.399	7.83419	4.63005	5.01015	6.35034	1.51067	1.73163	1.28841	7.51413	7.47783	8.39531	6.4487	8.07022	9.32383	1.24629	2.26297	2.18627	4.54494	2.59172	3.83957	3.05438	2.88071	2.19848	6.30534
Bradi1g01280	AT1G03510.1	0	Tetratricopeptide repeat (TPR)-like superfamily protein	1.31606	0.458888	-0.0376074	1.20439	1.75777	-0.0986225	0.89082	0.478795	0.318065	0.967641	0.000847306	0.273628	0.929444	0.000576896	1.53299e-05	0.833629	0.0273199	0.240316	0.405511	0.0141304	Bradi1g01280	2.47936	2.42955	1.82798	1.73627	1.70558	2.39288	5.90534	6.06072	5.28249	2.88421	5.34131	2.60544	3.11687	2.64597	2.82858	1.66171	4.11448	4.25109	2.60775	3.49319	2.36281	2.82813	2.48337	3.41986	3.57303
Bradi1g01290	AT4G04860.1	DER2.2	DERLIN-2.2	-0.373391	0.0714965	0.294148	0.0804653	0.0188308	-0.790527	-0.253608	-0.130155	-0.00840058	-0.145506	0.00758517	0.646332	0.0209782	0.571279	0.921533	1.16344e-09	0.0565077	0.35951	0.963382	0.301142	Bradi1g01290	36.0333	40.2226	46.4829	53.9401	46.4772	48.686	35.5694	28.3246	30.1488	48.8798	42.3744	49.6964	48.3652	52.9195	47.1429	26.3105	24.4812	30.2435	37.8496	42.7071	40.2662	53.5082	48.674	49.588	48.1308
Bradi1g01300	AT1G07980.1	NF-YC10	nuclear factor Y, subunit C10	-0.0364278	-0.00837716	-0.177749	-1.17275	-0.844811	-0.1871	-0.0227153	0.595157	-0.0142775	-0.160431	0.944302	0.988731	0.681474	0.0118977	0.107996	0.655842	0.971393	0.129576	0.983286	0.770875	Bradi1g01300	2.14878	2.33957	3.39482	2.08352	3.41117	3.22119	2.33467	2.35007	2.70566	3.11191	4.27304	2.99143	4.08417	2.91057	4.19048	3.04647	2.26297	3.52233	1.78817	2.70441	2.06746	4.63813	3.27804	4.5191	3.57303
Bradi1g01310	AT3G45230.1	0	hydroxyproline-rich glycoprotein family protein	-1.36815	1.11841	-0.391683	0.742735	0.355868	-2.03228	-0.435642	0.506034	-0.488716	-0.737825	0.0311131	0.0815561	0.554837	0.276625	0.685286	0.000994819	0.523097	0.449259	0.466319	0.300451	Bradi1g01310	10.248	9.17831	7.57305	4.97731	9.38071	15.6458	2.33467	6.67916	1.41725	10.3224	18.7539	10.5183	12.4675	11.7746	17.8096	2.76952	2.26297	4.49401	1.56465	5.29613	4.43027	14.48	12.9135	10.5039	9.03765
Bradi1g01320	AT1G73940.1	0	0	-0.343207	0.404319	0.801347	0.0811359	0.743756	-0.193184	0.217054	0.554037	-0.823825	-0.0834459	0.420891	0.326301	0.0253081	0.854829	0.0829153	0.653126	0.606478	0.158359	0.0384019	0.868132	Bradi1g01320	5.2893	5.9389	7.31191	2.77803	3.62437	5.33797	3.70801	6.18441	4.50944	6.45152	6.17217	4.6319	5.37391	6.48264	8.80002	5.40057	2.05724	7.16612	3.79986	4.73271	6.20238	10.5206	11.6222	8.54966	4.41374
Bradi1g01330	AT3G56830.1	0	Protein of unknown function (DUF565)	0.338852	0.313704	-0.110112	-0.493754	0.479954	-0.124939	0.193123	0.118266	-0.506811	-0.754487	0.353991	0.386416	0.784394	0.132472	0.217319	0.746134	0.596474	0.769073	0.124082	0.028041	Bradi1g01330	5.12401	4.76912	3.39482	2.66228	5.11675	4.50966	5.35601	6.3081	5.54017	5.61662	4.74783	5.01789	3.65426	4.10126	5.97144	3.32343	4.52593	6.19445	5.06649	4.39466	3.44576	4.41188	3.37738	2.68703	4.83409
Bradi1g01336	0	0	0	0.0501246	2.99495	-2.86529	-0.52812	1.16002	0.721797	0.763738	0.756317	0.215318	0.698323	0.969407	0.107248	0.0202762	0.699283	0.298015	0.350767	0.388468	0.340225	0.797166	0.36069	Bradi1g01336	0.330581	0	0.522279	0.231503	0.106599	0.184068	0.412001	0	0.257682	0.227701	0.593478	1.25447	0.859826	0.132299	0.314286	0.692381	1.23434	1.45752	0	0	0	0.113125	0.397339	0.732828	0
Bradi1g01357	AT1G74310.1	ATHSP101,HOT1,HSP101	heat shock protein 101	0.260614	0.558691	1.09348	0.341005	0.280815	0.0768871	1.30398	1.41445	0.991211	-1.25968	0.597934	0.199117	0.00601462	0.434368	0.596795	0.959156	0.412674	0.247112	0.548183	0.421282	Bradi1g01357	3.80168	4.49917	8.09533	7.29234	3.30457	6.16627	6.31735	6.67916	6.05554	0.379501	0	0.0964979	0	0.264597	0.104762	0.138476	0	0.364379	7.15269	9.12737	7.38378	5.09063	8.04611	6.59545	13.031
Bradi1g01363	AT4G25270.1	0	Tetratricopeptide repeat (TPR)-like superfamily protein	-3.98553	-1.36917	-1.47702	-1.71214	-1.52554	-4.46256	-1.61542	-0.588506	-2.58629	-1.999	1.43677e-18	0.000646615	0.000107757	1.47358e-05	0.000514073	6.48545e-13	0.000363035	0.190055	6.50314e-07	0.000111318	Bradi1g01363	17.3555	10.2581	18.8021	8.21835	13.4315	14.3573	0.961335	0.742129	1.15957	4.62992	6.52826	2.79844	4.29913	4.23356	5.34287	0.138476	0.205724	0.242919	6.10959	16.2264	11.5187	8.03189	10.2315	10.0153	6.7257
Bradi1g01380	AT3G07040.1	RPM1,RPS3	NB-ARC domain-containing disease resistance protein	-0.619808	-1.48239	-2.09937	-1.1855	-1.46322	-1.16939	-0.41998	0.0176372	0.385212	0.640759	0.00490077	3.42151e-12	1.52811e-22	9.41475e-09	1.06064e-10	1.07528e-07	0.0609037	0.956498	0.0736686	0.00227092	Bradi1g01380	33.7193	30.8643	35.2539	50.5833	42.3198	38.8383	16.3427	22.7586	25.5106	22.4665	27.8935	28.9494	28.1593	26.8566	23.8858	9.55485	12.5492	13.1176	44.7788	34.2558	35.4421	32.6932	34.3698	40.7941	12.1903
Bradi1g01387	AT3G46530.1	RPP13	NB-ARC domain-containing disease resistance protein	0.120135	-0.934149	-0.429197	-0.057877	-0.231244	-0.179776	0.00435968	-0.022911	0.144127	-0.296105	0.710526	0.000516521	0.124073	0.854829	0.475864	0.548143	0.999148	0.951432	0.618215	0.288745	Bradi1g01387	6.61162	9.62822	8.61761	12.5011	11.2995	9.01933	7.41601	9.77136	10.0496	10.0947	7.95261	10.2288	10.8553	10.187	7.7524	7.75466	8.43469	8.86656	16.1681	7.5498	12.3063	7.91876	9.23812	8.67179	6.7257
Bradi1g01392	#N/A	#N/A	#N/A	0.0105963	0.125069	-0.552559	0.00326838	-0.116069	-1.61115	-0.0835511	-0.562378	-0.57671	-0.721099	0.99194	0.857111	0.334056	0.99867	0.885548	0.030505	0.920966	0.353822	0.388559	0.277366	Bradi1g01392	0.330581	1.0798	0.783419	0.81026	1.17259	1.65661	1.236	0	1.15957	0.986704	0.593478	1.15797	0.322435	0.926091	1.25715	0.415428	0.205724	0.242919	1.26662	1.12684	0.984504	0.678751	0.894012	0.366414	1.26107
Bradi1g01397	AT1G59780.1	0	NB-ARC domain-containing disease resistance protein	-0.570207	-0.692292	-0.900601	0.232924	0.197912	-0.625979	-0.528592	-0.879725	0.00181127	-0.421316	0.412401	0.283625	0.126255	0.734717	0.797754	0.318895	0.373273	0.120622	1	0.497066	Bradi1g01397	1.15703	1.70968	1.04456	1.62052	1.91878	1.38051	1.37334	0.618441	0.773047	1.74571	1.66174	1.73696	2.68696	1.98448	0.838097	1.38476	0.617172	1.2146	1.86268	2.14099	1.37831	1.47063	1.49002	2.19848	2.10178
Bradi1g01407	AT3G07040.1	RPM1,RPS3	NB-ARC domain-containing disease resistance protein	-0.700608	-0.739018	-0.363551	-0.126682	-0.0869985	-0.855708	-1.3613	-2.09509	-1.55338	-1.53898	0.024449	0.0194364	0.239465	0.697315	0.822785	0.000360189	1.20933e-08	2.31623e-18	9.52314e-11	2.63001e-10	Bradi1g01407	5.78517	9.08832	6.00621	10.7649	14.7107	7.54678	4.80668	3.33958	5.15365	35.9008	35.6087	37.5377	42.024	39.8219	36.4572	21.0484	19.7495	19.4336	6.18409	5.5215	6.69463	17.0819	9.23812	6.1069	3.57303
Bradi1g01420	AT2G25530.1	0	AFG1-like ATPase family protein	0.286083	0.744911	-0.274948	-0.479922	-0.357685	0.21066	0.488548	-0.450344	-0.478904	-0.609509	0.0765928	6.3885e-07	0.0844466	0.00151892	0.0412065	0.193614	0.00122429	0.00383003	0.00198776	8.0721e-05	Bradi1g01420	44.4632	46.1615	46.4829	60.7695	52.6599	53.9319	53.2854	50.2174	63.6475	46.3751	34.8965	42.4591	52.8793	46.0399	44.9429	47.2204	52.6654	44.3328	36.3595	31.6641	30.4212	35.9738	37.7472	40.3055	55.0666
Bradi1g01427	#N/A	#N/A	#N/A	-1.24803	-0.279591	-0.610393	0.59882	0.461894	-1.49781	0.801455	-0.332633	-0.638511	-0.153824	0.00170803	0.539206	0.0953822	0.0894643	0.276334	0.000361525	0.0525543	0.419754	0.0802058	0.72135	Bradi1g01427	5.12401	6.65877	6.00621	5.55607	5.86294	5.61407	1.78534	1.85532	3.86524	4.47812	2.8487	5.88637	3.65426	5.42425	3.45715	0.692381	1.64579	2.30773	3.20381	4.05661	4.33182	1.58375	1.39069	2.5649	4.20356
Bradi1g01434	#N/A	#N/A	#N/A	-0.42766	-1.35819	-1.69203	0.58733	0.681093	-1.01812	0.370357	-0.273347	0.101948	-0.00445122	0.391085	0.00464991	5.92952e-05	0.163012	0.176993	0.0445886	0.510433	0.583775	0.840113	1	Bradi1g01434	3.80168	5.21904	3.65596	6.59783	4.58376	3.86543	2.88401	2.59745	4.12292	3.41551	1.78044	3.66692	3.76174	4.76275	1.88572	1.10781	2.26297	1.2146	5.06649	3.60587	4.82407	1.24438	1.58935	1.09924	2.94249
Bradi1g01442	AT3G47570.1	0	Leucine-rich repeat protein kinase family protein	-0.496297	-0.264137	-2.18111	-0.767782	0.177224	-2.01128	-0.619989	1.08149	-0.358413	1.78068	0.550389	0.763504	0.00575621	0.160651	0.843634	0.00732522	0.369067	0.128996	0.589105	0.00296651	Bradi1g01442	0.661162	0.629884	0.783419	0.463005	1.06599	1.01237	0.137334	0.742129	0.515365	0.834903	0.356087	1.83346	0.537391	0.264597	0.419048	0	0.205724	0.485839	0.298029	0.788785	0.689153	1.01813	0.596008	0.244276	0.420356
Bradi1g01460	AT5G48840.1	ATPTS,PANC,PTS	homolog of bacterial PANC	-0.810208	0.34572	0.946567	1.02028	2.02451	-0.374373	0.472136	0.895398	1.22325	1.84825	0.012578	0.269247	0.000692532	4.6709e-05	2.49001e-12	0.23682	0.116468	0.00144006	1.06305e-06	1.60666e-13	Bradi1g01460	5.95046	7.73857	6.52849	2.31503	3.62437	4.78577	3.98267	4.2054	3.47871	9.41163	6.40957	5.59688	5.26643	5.15965	6.18096	5.816	4.73165	5.95153	4.39592	8.56395	8.46673	4.86438	4.17206	3.41986	8.40712
Bradi1g01470	AT2G35030.1	0	Pentatricopeptide repeat (PPR) superfamily protein	0.527918	0.370363	0.0983993	0.157584	0.531552	0.624726	0.149964	0.830865	0.763399	0.454619	0.543495	0.560502	0.884606	0.794311	0.348001	0.261949	0.845042	0.129838	0.150363	0.431375	Bradi1g01470	0.661162	0.26995	0.26114	0.694508	0.639594	0.46017	0.549334	0.371064	0.773047	0.607202	0.949565	1.35097	1.07478	0.396896	0.942859	0.969333	1.64579	1.8219	0.670564	1.12684	0.984504	1.24438	0.993347	1.09924	2.10178
Bradi1g01480	AT4G35450.2	AFT,AKR2,AKR2A	ankyrin repeat-containing protein 2	-1.42296	-0.288303	-1.18013	-1.12776	-0.336548	-1.41582	-1.25084	-0.526422	-1.85256	-1.94027	0.0131209	0.662252	0.0389219	0.0495512	0.649126	0.0124255	0.0282039	0.398363	0.000958609	0.000669324	Bradi1g01480	188.927	117.608	148.588	24.3078	73.7665	113.938	54.3841	81.1394	34.1429	119.467	196.085	97.8488	109.09	98.4302	130.219	50.5438	45.2593	59.0294	30.6969	113.36	88.0147	111.655	104.103	110.535	72.7216
Bradi1g01487	AT5G50970.1	0	transducin family protein / WD-40 repeat family protein	0.00917025	0.291571	-0.000889201	-0.187997	-0.366534	0.27725	0.706144	0.597776	0.0820799	0.150603	0.966415	0.101168	0.997751	0.255077	0.0393961	0.100442	7.14507e-06	0.000201053	0.634104	0.377183	Bradi1g01487	27.4382	26.7251	20.1078	21.1825	21	22.5483	24.308	25.4798	26.1548	23.3773	22.4335	26.9229	21.1732	26.592	22.2096	27.9722	33.9445	26.9641	14.8269	22.7621	20.5761	14.3669	10.8275	10.8703	19.1262
Bradi1g01500	AT5G47870.1	0	0	0.563038	0.755234	1.22889	1.11056	1.26331	-0.147574	0.0919677	0.914163	0.111303	0.329461	0.20397	0.0755588	0.00210166	0.00640203	0.00759366	0.758749	0.856303	0.0270655	0.81743	0.462359	Bradi1g01500	9.75214	10.978	12.7958	6.01907	6.82233	6.44238	16.892	22.3876	10.0496	16.6222	24.4513	16.7906	13.2198	13.0976	16.1334	17.7249	12.9606	21.2555	8.86635	17.1279	13.7831	12.2175	10.2315	8.67179	17.2346
Bradi1g01507	AT5G48030.1	GFA2	gametophytic factor 2	-0.520312	0.431156	0.377283	-0.026625	-0.0164981	-0.647234	0.0433432	-0.0676586	-0.03243	-0.377803	0.000431626	0.00221795	0.00744376	0.874314	0.936289	4.60265e-06	0.799929	0.69262	0.851811	0.00846824	Bradi1g01507	42.3144	42.4722	39.9544	49.7731	47.4365	47.1214	26.5054	27.7061	32.9833	45.7679	45.3417	45.354	50.4073	46.5691	42.8477	29.7724	28.8014	28.543	40.0848	33.6924	38.1003	45.5895	51.2567	44.3361	51.914
Bradi1g01520	AT4G00650.1	FLA,FRI	FRIGIDA-like protein	-0.161424	0.497149	-1.06268	-0.573766	-2.42168	-1.86071	1.88556	0.475596	-0.727715	-2.01338	0.867909	0.607022	0.276627	0.550414	0.0437525	0.108252	0.0731891	0.67125	0.491112	0.0795578	Bradi1g01520	0.330581	1.16978	0.26114	0.694508	0.213198	0.092034	0.549334	0.247376	1.03073	0.607202	0.474783	0.0964979	0.752348	0.529195	0.838097	0.138476	0.205724	0	0.52155	0.225367	0.393802	0.565626	0.596008	0.977103	0.420356
Bradi1g01530	AT1G09760.1	U2A\'	U2 small nuclear ribonucleoprotein A	0.504669	0.250989	0.0630334	-0.0211556	-0.00100737	0.327601	0.250948	-0.0689177	-0.0640703	0.0940071	0.00186368	0.141453	0.731526	0.915181	0.999175	0.042823	0.133337	0.720437	0.725219	0.608124	Bradi1g01530	53.8847	60.2889	60.8455	72.4604	72.3807	68.2892	80.0655	76.0682	92.1214	66.4127	66.707	66.0045	76.8469	66.5462	61.8096	95.687	72.4149	81.2566	77.0404	56.6798	54.64	64.3682	66.3556	58.9926	92.058
Bradi1g01546	#N/A	#N/A	#N/A	-0.285456	-0.395101	0.405539	-0.0572479	-0.209069	-0.364565	-0.346824	0.420142	-0.3038	-0.225903	0.237296	0.0824324	0.0494443	0.811348	0.38776	0.0977968	0.105159	0.0405178	0.12651	0.286074	Bradi1g01546	11.5703	11.5179	9.92331	8.1026	10.1269	10.1237	9.33868	8.65817	9.40541	14.4211	10.8013	12.2552	9.24313	12.4361	10.581	10.2472	7.81752	10.8099	11.6231	11.2684	12.1094	8.25814	8.34411	7.20614	7.14605
Bradi1g01560	AT5G09900.2	EMB2107,MSA,RPN5A	26S proteasome regulatory subunit, putative (RPN5)	0.268415	-0.0278842	0.298883	0.357456	0.0424931	0.278303	-0.169172	-0.151558	0.296647	0.290093	0.141271	0.897696	0.0917597	0.0390043	0.863366	0.116293	0.363362	0.43449	0.0892593	0.103148	Bradi1g01560	114.05	116.618	116.991	154.065	126.213	116.239	138.844	118.493	161.438	127.588	120.357	136.158	130.694	120.789	122.257	170.464	164.168	131.662	159.818	106.373	119.617	112.333	108.871	117.13	131.571
Bradi1g01570	AT3G54900.1	ATGRXCP,CXIP1	CAX interacting protein 1	-0.338212	-0.189763	0.899006	0.366517	0.783185	-0.18446	-1.08782	0.0240936	0.0373577	0.0493938	0.245111	0.531438	0.000405355	0.185961	0.00897236	0.526513	2.37642e-05	0.950191	0.912767	0.885008	Bradi1g01570	15.8679	22.5858	27.1585	11.4594	13.2183	12.5166	21.424	14.3478	15.8475	27.7036	25.0448	22.0015	20.6358	31.884	31.8477	22.0177	17.6923	25.7495	24.2148	22.7621	25.794	35.0688	31.0917	26.1375	17.2346
Bradi1g01580	AT4G02930.1	0	GTP binding Elongation factor Tu family protein	0.553028	1.18528	1.03921	1.22197	1.51778	0.329629	0.988493	0.794391	1.03741	1.36889	0.00022838	4.01759e-17	4.62105e-14	1.1359e-18	7.84358e-21	0.027271	2.2902e-12	1.89724e-08	1.36034e-13	7.43011e-22	Bradi1g01580	52.7277	46.7014	61.3678	66.094	64.7056	57.7973	79.1042	78.6657	75.7586	54.1928	67.7752	63.3026	74.5899	69.1922	72.3906	88.3478	68.3004	75.1836	39.7123	45.8622	50.702	99.8895	100.129	96.8554	128.209
Bradi1g01600	AT1G17880.1	ATBTF3,BTF3	basic transcription factor 3	0.235176	0.928204	1.00966	0.566582	0.770698	0.0286931	0.727061	0.680616	0.23231	0.495473	0.31533	7.88183e-06	4.69796e-07	0.00714273	0.00125224	0.917053	0.00046222	0.0012711	0.306636	0.0250717	Bradi1g01600	29.9176	32.304	34.4704	29.2851	29.4213	32.3039	43.5347	37.1064	32.9833	34.1551	44.7483	35.1252	39.1221	42.6002	41.9048	41.1274	32.093	42.3894	19.5954	27.0441	25.6956	61.9926	64.4682	51.2979	47.5002
Bradi1g01610	AT2G02850.1	ARPN	plantacyanin	-2.34812	-1.60974	-7.23928	-3.71896	-3.25668	-1.06309	-5.19718	-4.30454	-6.13559	-4.22803	0.000302045	0.0251328	1.05737e-13	6.14986e-07	3.91854e-05	0.0987446	1.35861e-12	3.16051e-10	4.01938e-15	2.07577e-09	Bradi1g01610	19.0084	17.5468	4.43937	1.38902	7.46193	4.69373	2.33467	4.45277	1.28841	13.738	18.2791	7.14084	12.6824	10.7162	18.2286	3.87733	9.25758	5.70861	3.20381	2.36636	4.82407	5.31688	7.35076	6.59545	1.68142
Bradi1g01620	AT4G14100.1	0	transferases, transferring glycosyl groups	-1.47207	-0.246091	-0.259765	-0.28693	0.139548	-1.65243	-1.04505	-0.0715464	-1.47451	-0.837283	0.000352542	0.601121	0.550328	0.515964	0.803975	5.17627e-05	0.00996564	0.891015	0.00017374	0.0469241	Bradi1g01620	13.3885	12.1478	17.4964	7.17658	10.6599	11.8724	4.94401	7.17391	3.22103	14.3452	15.7865	11.0008	15.3694	17.1988	16.7619	4.43124	3.08586	5.34423	5.73705	14.8742	10.7311	17.195	18.6749	14.168	8.40712
Bradi1g01630	AT1G01630.1	0	Sec14p-like phosphatidylinositol transfer family protein	-2.23926	-1.4358	-1.58305	-2.35925	-1.52856	-3.25946	-1.9883	-1.46645	-2.7673	-2.46472	7.21258e-07	0.00203039	0.000416478	2.5639e-07	0.00221405	2.40444e-12	9.3912e-06	0.00111531	1.38084e-09	1.28413e-07	Bradi1g01630	39.0086	37.2531	39.9544	19.562	35.4975	39.2985	5.90534	10.3898	8.24584	42.4283	41.5435	39.7571	35.1454	48.5536	47.562	3.73886	2.88014	6.07299	5.88606	23.8889	20.3792	37.3313	33.7738	28.4581	9.45801
Bradi1g01640	AT5G14060.2	CARAB-AK-LYS	Aspartate kinase family protein	-0.829239	-0.630327	-1.54587	-1.60954	-5.61583	-1.74534	-2.11835	-2.31426	-3.15659	-0.637811	0.468516	0.581678	0.107316	0.0965522	0.000162747	0.170102	0.0884066	0.0269158	0.014031	0.619166	Bradi1g01640	1.15703	0.0899834	0.522279	0.81026	0.852792	0.644238	0.274667	0.494753	0.128841	0.379501	0.237391	0.482489	0.429913	0	0.733335	0.138476	0.205724	0	0.0745071	0.676101	0.787603	0.452501	0.794677	1.22138	0
Bradi1g01660	AT1G28140.1	0	0	0.161923	-0.991469	-0.705387	0.87051	1.54283	-0.212335	-0.937064	-1.05926	-0.480674	0.562512	0.55462	1.45565e-05	0.00147705	7.99833e-05	2.00861e-09	0.411906	3.93464e-05	1.28574e-06	0.0359903	0.0156992	Bradi1g01660	24.463	21.3261	21.6746	14.2374	21.533	24.481	24.5827	25.7271	25.124	27.0205	26.8252	23.642	25.5798	27.5181	25.1429	26.4489	18.9266	21.2555	36.881	59.7223	46.9608	63.4632	65.1635	64.8552	23.3298
Bradi1g01670	AT1G61000.1	0	0	0.666336	-0.362438	-0.801601	-1.44052	-2.1639	0.948637	0.229954	-1.16425	-0.93843	-1.7485	0.0583897	0.33254	0.0231973	1.69597e-05	4.68277e-09	0.00493233	0.552935	0.0018805	0.00834301	4.37553e-06	Bradi1g01670	12.2315	8.54842	7.57305	10.7649	8.84771	10.3998	13.184	13.9768	18.0378	6.67922	7.71522	7.33384	8.92069	9.9224	6.80954	14.9554	15.0179	12.0245	13.7093	11.381	10.0419	10.2944	10.2315	10.0153	6.51552
Bradi1g01685	#N/A	#N/A	#N/A	-2.76721	-0.0970294	0.141515	-1.00245	-0.0820346	-2.54526	-0.346895	0.368722	-0.968607	-1.66753	0.0655194	0.940328	0.907766	0.405215	0.956285	0.087699	0.780193	0.759003	0.394538	0.186879	Bradi1g01685	0	0.719867	0.26114	0.463005	0.959391	0.276102	0	0.123688	0	0.227701	0.356087	0.482489	0.429913	0.661493	0.419048	0.138476	0	0	0.447043	0.676101	0.787603	0.452501	0.298004	0.122138	1.8916
Bradi1g01687	#N/A	#N/A	#N/A	-1.25593	2.98943	-4.80699	-0.583144	-0.131286	1.84417	2.77179	2.86681	0.509305	-3.4417	0.466014	0.0563353	0.0099232	0.700772	0.955716	0.191438	0.0481821	0.0407328	0.73503	0.100453	Bradi1g01687	0.495872	0	0.26114	0	0	0.092034	0	0	0.257682	0.151801	0	0.0964979	0.107478	0.132299	0	0.138476	0	0.850218	0	0	0.0984504	0.113125	0.198669	0	0
Bradi1g01694	#N/A	#N/A	#N/A	-0.768628	-0.131852	-0.127347	-0.191578	-0.0276758	-1.08979	-0.0907651	-0.0539365	-0.223411	-0.125027	0.0106236	0.704808	0.688805	0.513396	0.944692	0.000163497	0.783415	0.884432	0.459724	0.699032	Bradi1g01694	7.27278	8.00852	14.6238	7.52384	9.70051	7.63882	4.94401	4.82384	7.08626	10.626	9.49565	9.74628	9.02817	12.0392	11.5238	4.98514	3.90876	4.97985	7.3017	8.56395	6.00547	6.22189	5.1654	5.49621	6.09516
Bradi1g01696	#N/A	#N/A	#N/A	-0.852505	-0.34135	-0.526812	-1.36452	-0.927287	-1.06476	-0.587703	0.366972	-1.22396	-1.97348	0.138333	0.597591	0.357944	0.0124983	0.141665	0.0589985	0.324846	0.545349	0.0246649	0.000920456	Bradi1g01696	6.77691	4.40919	5.48393	2.08352	5.11675	8.19102	2.74667	4.08171	2.31914	4.47812	4.39174	5.69337	5.9113	5.68884	5.23811	1.66171	2.05724	3.15795	0.447043	6.53565	3.93802	2.82813	3.27804	4.5191	3.7832
Bradi1g01700	AT3G07130.1	ATPAP15,PAP15	purple acid phosphatase 15	-1.94224	-0.555869	0.382451	0.1052	2.14818	-3.05632	-0.374962	0.779166	0.294739	0.0240392	0.0252955	0.552383	0.630075	0.90167	0.0120953	0.000670992	0.650032	0.283601	0.694476	0.986278	Bradi1g01700	2.31407	1.16978	0.522279	0	0.532995	0.644238	0.549334	0.494753	0	1.59391	1.78044	1.83346	1.61217	0.793792	1.99048	0.138476	0.205724	0.242919	0.447043	1.23952	1.1814	0	0.0993347	0.366414	1.68142
Bradi1g01710	AT4G14147.1	ARPC4	protein binding	0.270077	0.024075	0.539993	0.69733	0.709106	0.173764	0.231009	-0.0319074	0.304194	0.400319	0.25134	0.92595	0.00854629	0.000304106	0.00114842	0.441769	0.282685	0.90768	0.142378	0.0584595	Bradi1g01710	11.2398	10.1681	12.0124	10.0704	12.3655	9.7556	14.008	11.8741	13.9148	12.8271	12.5817	12.5447	11.0703	14.0237	16.5524	15.5093	15.0179	12.5104	22.7992	10.2542	11.9125	15.385	15.0989	16.2443	15.343
Bradi1g01720	AT5G48660.1	0	B-cell receptor-associated protein 31-like	-1.12811	-0.900643	-0.8217	-0.231554	-0.54576	-1.48775	-0.867696	-0.834874	-0.857687	-0.430233	2.92288e-07	6.32255e-05	8.40493e-05	0.29869	0.0224458	4.3717e-12	3.90982e-05	4.17055e-05	4.34513e-05	0.0586886	Bradi1g01720	18.8431	15.6571	20.1078	19.3305	22.7056	20.3395	7.55335	8.90555	8.11699	18.6715	19.11	22.098	21.0657	21.0355	23.0477	5.40057	8.02324	8.01634	9.83494	14.9869	16.9335	22.7382	23.6416	19.7863	7.98676
Bradi1g01730	AT3G25070.1	RIN4	RPM1 interacting protein 4	0.375381	0.903464	1.1126	1.18917	1.32622	0.289878	1.21796	0.909225	1.63385	1.42044	0.0489168	1.94118e-07	8.61195e-11	1.14018e-13	3.42111e-13	0.120295	9.78239e-13	1.02133e-07	5.41718e-24	8.65011e-19	Bradi1g01730	16.8596	23.5757	24.0248	19.3305	16.8426	15.1856	28.5654	23.1297	31.9526	21.0244	22.3148	22.484	16.8741	18.9187	18.1238	23.9564	26.127	30.122	18.4033	17.6913	17.1304	18.5525	16.6882	14.9008	33.6285
Bradi1g01740	AT4G24840.1	0	0	-0.137353	-0.0898584	-0.058598	0.7778	0.360255	-0.143936	-0.0077585	-0.104293	0.835234	0.609958	0.54367	0.704653	0.799185	3.50647e-05	0.117751	0.508962	0.984201	0.650885	7.73507e-06	0.00160825	Bradi1g01740	46.2813	48.5011	46.4829	69.5666	52.7665	48.4099	42.2987	37.8486	48.4443	46.9064	48.1904	49.9859	51.3746	47.0983	43.581	42.0967	49.7852	39.8388	57.296	36.3968	45.7794	46.8338	49.6673	52.6415	44.1374
Bradi1g01750	AT1G14590.1	0	Nucleotide-diphospho-sugar transferase family protein	1.29011	1.33561	1.4504	1.862	1.67296	1.0278	0.597735	1.44056	1.46262	1.70476	2.31544e-05	4.62174e-06	2.48891e-07	6.61098e-11	8.05615e-07	0.000492208	0.0538724	4.33357e-07	2.87229e-07	4.47612e-09	Bradi1g01750	10.5786	8.90836	9.13989	9.26011	8.95431	8.55916	17.9907	27.7061	24.2221	9.56343	11.9883	11.6762	10.2104	11.1131	13.4095	21.7408	18.1037	27.4499	6.92916	13.184	13.3893	24.7744	27.019	19.4199	20.5974
Bradi1g01760	AT4G19970.1	0	0	-4.68115	-1.02516	-1.19433	3.08621	3.64651	-4.05576	-0.663538	0.178169	3.15541	3.68415	2.05651e-09	0.07101	0.0140658	4.33741e-11	2.12768e-10	8.51659e-10	0.172238	0.740861	1.70423e-13	1.7826e-16	Bradi1g01760	3.80168	2.33957	1.3057	3.00954	2.87817	3.86543	0	0.123688	0.128841	2.27701	4.39174	3.76342	4.51409	3.30747	4.08572	0.138476	0	0.364379	1.49014	2.14099	2.46126	7.69251	5.06607	3.78628	0.840712
Bradi1g01770	AT4G39460.2	SAMC1,SAMT1	S-adenosylmethionine carrier 1	0.170999	-0.97009	-1.17406	-1.25895	-1.12125	0.231908	-1.17372	-1.58709	-1.3989	-1.00039	0.334948	1.94018e-09	3.01359e-13	7.53747e-16	1.192e-10	0.167541	7.99275e-14	3.93369e-23	1.94949e-18	1.10125e-09	Bradi1g01770	52.893	55.7897	75.4694	64.9365	65.4518	65.068	62.2121	65.8021	77.3047	60.9479	48.9026	54.4248	55.3513	73.5581	56.0477	65.6377	69.9462	58.1792	56.1039	53.8628	52.8679	64.8207	59.4021	67.1759	29.8453
Bradi1g01780	AT3G01980.1	0	NAD(P)-binding Rossmann-fold superfamily protein	-0.529232	-0.15965	-0.225043	-0.312679	0.67249	-0.850167	0.183369	1.00596	-0.123651	-0.0270053	0.247552	0.756758	0.636521	0.497259	0.182811	0.0497072	0.705653	0.0175596	0.800586	0.966873	Bradi1g01780	16.3638	15.6571	14.885	4.97731	11.7259	13.437	13.8707	12.8636	5.79785	18.6715	16.6174	13.4132	11.9301	14.156	12.8857	6.3699	7.61179	12.8747	9.31339	18.7055	13.5862	9.27627	7.25143	6.35117	10.7191
Bradi1g01790	AT3G48800.1	0	Sterile alpha motif (SAM) domain-containing protein	1.95001	1.86472	2.77141	0.676207	1.1535	3.02977	2.50609	2.00442	1.75583	1.47447	2.98533e-07	4.22435e-07	4.96051e-13	0.0726628	0.00739067	4.04667e-16	5.11506e-11	1.18949e-07	9.74038e-07	5.7281e-05	Bradi1g01790	2.64465	4.22922	6.26735	1.62052	1.38579	2.11678	19.9134	19.5427	10.0496	2.88421	2.96739	2.12295	2.04209	2.24908	3.56191	16.3402	19.3381	29.5147	3.94888	3.49319	3.64266	1.69688	1.78802	2.5649	8.82748
Bradi1g01800	AT5G13280.1	AK,AK-LYS1,AK1	aspartate kinase 1	-0.122883	-0.00264058	0.822322	1.78762	1.37064	-0.627857	-0.229767	1.73335	2.11621	0.950341	0.543359	0.99239	1.66032e-06	5.76729e-26	3.75662e-12	0.000292123	0.218404	1.26341e-24	2.29842e-35	3.10528e-08	Bradi1g01800	117.026	162.15	213.351	303.963	258.609	256.499	149.831	146.323	154.738	220.566	268.371	262.378	370.37	303.625	343.724	166.033	159.642	160.327	158.328	168.124	146.494	320.031	380.154	306.322	185.167
Bradi1g01802	0	0	0	-0.769024	-0.745736	-0.11891	-0.76688	-0.715405	-1.99773	-0.879619	0.0401086	-0.738228	-0.556884	0.100781	0.0930686	0.801669	0.0843898	0.158506	1.02961e-05	0.0422958	0.945765	0.093465	0.227136	Bradi1g01802	3.63639	4.49917	3.39482	1.73627	4.90355	4.69373	2.472	2.59745	1.80378	5.16122	5.34131	5.59688	4.83652	4.10126	3.35239	1.24629	1.44007	1.33606	2.83127	6.42296	5.80857	3.95938	2.98004	3.17559	2.73231
Bradi1g01810	0	0	0	-0.636867	0.938288	0.151179	0.470713	0.724727	-1.0957	-0.343093	-0.447653	-0.438441	-0.139159	0.0192966	0.000260074	0.576564	0.0589967	0.013447	2.17478e-05	0.229569	0.0831468	0.0928855	0.6596	Bradi1g01810	9.91743	13.4075	10.1844	11.2279	8.10152	18.4988	7.55335	7.79235	6.5709	13.2825	13.65	13.2202	11.2852	15.2143	11.8381	5.40057	6.58317	6.80174	4.76846	7.66248	7.58068	18.3263	16.6882	15.8779	16.1837
Bradi1g01820	AT5G16490.1	RIC4	ROP-interactive CRIB motif-containing protein 4	-1.13741	0.22365	-0.491206	-0.87598	-0.931558	-0.962811	-1.13449	-1.19052	-1.98106	-1.68252	0.00806567	0.651425	0.254704	0.0458377	0.0683608	0.0187667	0.00800005	0.00310144	2.42239e-06	0.000184744	Bradi1g01820	6.28104	8.09851	3.65596	5.67182	6.82233	7.63882	1.648	5.31859	1.41725	8.72853	8.78348	5.30738	6.23374	9.26091	8.80002	3.18495	3.70303	4.73693	2.83127	4.39466	3.74112	8.59751	10.3308	7.45041	4.41374
Bradi1g01830	AT5G43490.1	0	0	-0.758904	0.231204	-0.105398	0.259334	0.028447	-0.824125	0.621655	0.34272	0.544025	0.454171	0.000634333	0.333649	0.66961	0.247266	0.928472	0.0001313	0.00312202	0.127515	0.00905896	0.0340829	Bradi1g01830	33.2234	35.2735	29.7699	40.1657	39.0152	36.2614	17.304	17.069	23.9645	34.4587	38.3387	38.5026	39.4445	36.5144	35.3048	19.5251	25.7155	18.0975	29.4303	30.0865	30.815	28.055	27.8137	28.9467	43.717
Bradi1g01835	0	0	0	1.24866	0.887705	0.338167	1.38663	0.904752	1.97379	1.50209	-0.198625	1.52524	1.02487	0.0325104	0.108308	0.585529	0.00578681	0.145871	0.000325775	0.00170941	0.765789	0.00205651	0.045974	Bradi1g01835	0.991743	1.0798	0.26114	0.926011	1.49239	1.10441	2.19734	1.73163	2.31914	0.379501	0.593478	0.868481	1.5047	0.793792	0.314286	1.93867	3.08586	2.30773	1.26662	0.676101	1.27986	0.678751	0.794677	1.22138	1.8916
Bradi1g01840	AT4G13020.1	MHK	Protein kinase superfamily protein	0.729095	0.202183	0.707987	0.994427	1.06603	1.10732	0.396031	0.474396	1.41298	1.30855	5.14826e-05	0.310425	6.13834e-05	7.927e-09	8.82708e-08	1.75124e-10	0.0298117	0.0090511	1.2489e-16	2.3132e-14	Bradi1g01840	94.3809	99.7016	77.8196	118.182	101.162	93.0463	154.912	147.189	150.358	93.6609	81.7813	94.5679	96.7304	87.714	81.2954	193.313	226.502	162.999	152.218	101.303	116.368	64.0289	72.0176	68.153	135.144
Bradi1g01847	AT3G23790.1	AAE16	AMP-dependent synthetase and ligase family protein	1.3951	-0.0033874	0.225265	0.708839	0.692435	1.72187	0.255138	-0.130166	0.783928	0.711394	2.97423e-11	0.991948	0.329293	0.000696296	0.00458844	2.64557e-17	0.267561	0.608364	0.000169959	0.000833365	Bradi1g01847	30.0829	33.9237	28.4642	44.9115	35.4975	32.7641	74.0228	81.6342	88.9004	32.713	29.1991	36.1867	36.3276	34.9269	29.7524	118.397	112.737	93.0381	43.6612	30.6499	39.2817	28.1682	29.4031	34.6872	35.9404
Bradi1g01860	AT4G17520.1	0	Hyaluronan / mRNA binding family	-0.0451215	3.29089	2.6552	2.10757	1.97639	-0.845516	1.56614	2.18278	1.09733	0.331653	0.963634	4.00708e-07	2.19944e-06	0.000523325	0.00991911	0.295701	0.0204202	0.001442	0.12794	0.686521	Bradi1g01860	0.495872	0.5399	0.783419	0.463005	0.426396	0.46017	0.549334	0.618441	0.515365	0.379501	1.18696	0.675485	0.214957	0.264597	0.209524	0.692381	0.205724	0.242919	0.223521	0.450734	0.0984504	0.905001	1.19202	0.244276	2.31196
Bradi1g01870	AT2G43120.1	0	RmlC-like cupins superfamily protein	-0.139583	1.93909	1.45573	1.44822	1.48454	-0.558756	0.16608	1.09828	0.220709	0.224894	0.818562	0.000147365	0.00401493	0.0045015	0.0139958	0.298342	0.783415	0.0344557	0.700127	0.708625	Bradi1g01870	43.1408	37.5231	39.1709	24.5393	41.7868	64.7919	24.4454	58.3808	25.8971	50.4737	58.1609	49.6964	52.6643	68.3984	76.3716	24.0948	39.2933	44.0899	7.37621	27.4948	22.5451	58.0332	64.3689	51.5422	49.8122
Bradi1g01880	AT3G23700.1	0	Nucleic acid-binding proteins superfamily	-0.492414	-0.618964	-0.071529	-1.30173	-1.80563	-1.17388	-1.28407	-0.67997	-1.65751	-1.90622	0.000315615	3.08169e-06	0.642045	4.91061e-22	2.43612e-34	7.3853e-19	5.79745e-24	1.84061e-07	2.6122e-33	3.04561e-39	Bradi1g01880	85.2899	81.165	95.5771	90.8648	98.4975	100.133	65.9201	53.1859	66.3532	85.995	98.7548	86.6551	107.263	101.208	102.248	40.1581	44.4364	36.195	85.1617	95.5557	96.186	109.392	108.771	101.497	68.9384
Bradi1g01890	0	0	0	1.71156	2.09701	2.21633	0.131501	0.336235	3.95434	0.651472	1.50771	-0.972446	0.068351	0.018659	0.00298573	0.00191442	0.882255	0.770408	6.07787e-07	0.493031	0.0749512	0.309222	0.971739	Bradi1g01890	0.991743	0.719867	0.522279	0.231503	0.319797	0.46017	1.648	4.32909	1.54609	0	0.118696	0.385991	0.322435	0.132299	1.15238	1.24629	2.05724	4.61547	0.223521	1.01415	0.492252	0.339376	0.198669	0.122138	1.47125
Bradi1g01900	AT1G24490.1	ALB4,ARTEMIS	OxaA/YidC-like membrane insertion protein	0.403897	0.504079	0.0932497	0.183151	0.292339	0.393957	0.56468	0.00649764	0.165737	0.601702	0.0724165	0.018244	0.699966	0.422395	0.251436	0.0735685	0.00801462	0.989715	0.472017	0.00516581	Bradi1g01900	22.4795	24.1156	27.6808	34.0309	23.5584	26.5978	31.9987	30.3036	35.4313	21.328	22.7896	20.8435	22.7854	17.8603	19.2762	31.988	31.0643	22.5915	35.7634	24.7904	25.3018	23.0775	22.1516	22.3512	44.7679
Bradi1g01920	AT3G48460.1	0	GDSL-like Lipase/Acylhydrolase superfamily protein	-1.42694	-2.31386	-4.53157	-4.81312	-5.66091	-1.92991	-2.72976	-4.64839	-4.82143	-3.81269	0.000396163	1.16256e-08	1.59076e-24	7.72825e-27	1.74778e-28	1.26464e-06	1.59588e-11	7.65631e-26	5.44553e-27	5.43254e-18	Bradi1g01920	102.315	69.3772	70.7688	48.2683	83.2538	89.1809	23.7587	40.075	26.2836	79.5435	98.8735	86.0761	83.5106	107.427	87.5811	21.6023	22.2182	25.5065	34.1988	92.0625	73.7394	123.193	114.732	124.092	10.5089
Bradi1g01930	AT4G15415.1	ATB\' GAMMA	Protein phosphatase 2A regulatory B subunit family protein	-0.238192	-0.343628	-1.51849	-0.551152	-0.39122	-0.102514	-0.288884	-1.02406	-0.650067	-0.148073	0.329362	0.154611	3.45256e-12	0.0140297	0.139495	0.690479	0.225819	2.58685e-06	0.00311749	0.560634	Bradi1g01930	106.117	81.255	75.9916	72.2288	87.5178	90.2853	71.6881	77.6762	74.0837	92.9019	95.1939	89.936	86.9499	105.707	83.2859	87.1015	87.8442	84.0501	39.2653	83.3858	67.8323	99.437	87.6132	99.2981	50.4427
Bradi1g01936	AT3G59350.3	0	Protein kinase superfamily protein	2.39549	1.7124	1.19238	1.22199	1.19361	2.82871	2.2082	1.06646	1.82692	1.57592	5.05434e-41	1.48521e-22	1.17668e-11	1.78998e-12	2.9732e-09	1.90713e-57	3.18799e-36	1.43963e-09	6.55473e-26	1.01504e-19	Bradi1g01936	47.6037	50.9306	45.9606	59.0332	48.9289	44.8205	241.844	259.003	261.676	54.5723	51.7513	56.5477	49.1176	49.7443	42.2191	382.333	421.529	354.298	51.1864	46.651	45.0903	42.1957	39.5352	40.6719	142.501
Bradi1g01947	#N/A	#N/A	#N/A	-0.252865	-0.522308	0.056576	0.169507	-0.564021	0.0799388	-0.221284	-0.329688	0.178029	0.325709	0.557807	0.184815	0.896933	0.65278	0.14444	0.858797	0.575938	0.397773	0.633943	0.367705	Bradi1g01947	4.13226	5.30902	3.13368	4.39855	4.58376	3.95746	4.39468	2.59745	3.99408	4.78172	3.08609	4.82489	3.00939	4.76275	3.45715	4.70819	3.70303	4.97985	7.82325	2.0283	4.92252	2.2625	2.2847	2.32062	3.15267
Bradi1g01948	AT2G31870.1	TEJ	Poly (ADP-ribose) glycohydrolase (PARG)	-1.33911	-2.24212	1.40067	-0.186895	1.12736	-2.45849	-1.02947	0.239402	0.0386367	0.428269	0.106896	0.00184728	0.0490868	0.796934	0.104292	0.00236324	0.164122	0.780554	0.96921	0.532589	Bradi1g01948	1.32232	0.899834	0.783419	0.231503	0.959391	0.46017	0.549334	0.371064	0.257682	1.44211	1.18696	1.54397	0.64487	0.661493	1.67619	0.553904	0	0.12146	4.84296	0.563418	0.590702	0.452501	0.894012	0.488552	0.420356
Bradi1g01949	#N/A	#N/A	#N/A	-0.725082	-0.731918	-0.423952	1.38842	0.883847	-1.27891	1.42247	0.282051	0.903053	0.309056	0.173175	0.12794	0.352639	0.00104402	0.0702926	0.018582	0.00142158	0.562932	0.0396016	0.527363	Bradi1g01949	1.32232	2.24959	4.17823	2.66228	2.98477	2.48492	1.37334	1.36057	1.67494	1.82161	1.89913	2.31595	1.61217	1.98448	2.61905	1.24629	0.205724	0.850218	4.91747	2.81709	1.67366	3.05438	1.68869	1.70993	0.630534
Bradi1g01965	0	0	0	1.72604	-0.0955416	-0.318727	0.649597	0.422701	0.0520644	0.687339	-0.731779	0.499985	-0.211223	0.00447219	0.884962	0.62032	0.256524	0.554179	0.949402	0.202709	0.17727	0.400777	0.748162	Bradi1g01965	0.165291	0.989817	0.522279	1.15751	0.426396	1.28848	1.92267	1.85532	2.57682	0.379501	1.42435	1.25447	1.82713	0.793792	0.523811	1.10781	0.617172	1.2146	2.38423	1.3522	1.27986	1.47063	1.19202	1.22138	2.10178
Bradi1g01970	AT2G27610.1	0	Tetratricopeptide repeat (TPR)-like superfamily protein	0.25837	-0.431663	-1.02005	-1.43189	-1.75019	-0.367797	-1.25123	-0.722548	-1.83172	-1.47265	0.31895	0.0962198	9.84288e-06	2.24594e-09	1.23474e-10	0.138213	1.29335e-07	0.00370938	5.40777e-13	2.88393e-08	Bradi1g01970	13.5538	11.068	13.3181	12.3854	12.7919	14.0812	15.5187	16.2031	13.1418	13.4343	11.3948	13.9922	15.047	16.405	12.5715	10.3857	10.0805	9.71678	10.0585	13.8601	9.35279	15.1588	13.6088	15.6337	9.66819
Bradi1g01980	AT2G31870.2	TEJ	Poly (ADP-ribose) glycohydrolase (PARG)	0.286363	0.113813	0.604748	0.281866	0.2809	0.577152	0.165296	-0.00668073	0.276637	0.336342	0.195929	0.632389	0.00198102	0.141615	0.20286	0.00327771	0.447589	0.987385	0.159409	0.0953304	Bradi1g01980	9.25627	9.98816	11.4901	9.49161	9.06091	6.71848	13.184	11.2556	12.6264	9.94294	7.83391	9.36029	9.888	8.73171	13.5143	14.9554	12.7549	12.9962	11.1761	9.35274	8.86054	5.65626	8.04611	7.32828	11.5598
Bradi1g01985	AT5G20480.1	EFR	EF-TU receptor	-2.06921	1.83357	1.46155	1.20286	-1.76202	1.28312	-1.70915	0	1.95159	2.22948	0.226354	0.275172	0.355612	0.541541	0.396531	0.531267	0.381138	1	0.295768	0.279952	Bradi1g01985	0.165291	0.629884	1.04456	0.347254	0.426396	0.184068	0.274667	0	0.128841	0	0	0.0964979	0.107478	0	0.209524	0.276952	0	0	0.0745071	0	0.295351	0.22625	0.0993347	0.122138	0.210178
Bradi1g01990	AT1G52520.1	FRS6	FAR1-related sequence 6	-0.812516	-0.120218	0.0720526	0.0571308	0.130206	-1.01637	0.325015	0.131778	0.177725	0.238247	3.89125e-06	0.541754	0.712127	0.766981	0.538946	7.56221e-09	0.063512	0.495051	0.315741	0.177308	Bradi1g01990	34.2151	30.3244	32.3813	37.1562	31.0203	30.9234	17.9907	17.9348	19.0685	27.9313	27.0626	30.1073	29.7715	29.238	28.7048	12.1859	13.9892	15.7898	35.3164	29.8611	32.1933	25.2269	29.5024	23.0841	38.2524
Bradi1g02000	AT5G49960.1	0	0	-0.197036	-0.400685	-0.246017	0.593472	0.443478	-0.0853309	0.164426	0.0886521	0.551982	0.44361	0.355456	0.0365592	0.203686	0.000847415	0.0351045	0.695539	0.411998	0.686924	0.0020086	0.0163941	Bradi1g02000	28.5953	31.2242	26.3751	39.4712	36.2437	35.8012	26.2307	23.3771	26.1548	32.4094	35.6087	35.4147	34.0706	33.0747	33.2096	30.4647	35.3845	31.8224	54.5392	36.1714	40.9554	25.9057	30.3964	27.2368	38.2524
Bradi1g02010	AT2G44580.1	0	zinc ion binding	-0.838719	-1.58695	-1.71231	-2.71078	-4.62619	-1.47246	-1.65695	-2.64949	-2.69571	-0.470858	0.258532	0.0297493	0.0122482	0.00186462	0.00195478	0.0180423	0.0240976	0.00316439	0.00162886	0.687429	Bradi1g02010	0.991743	0.899834	1.56684	2.31503	2.23858	1.93271	0.549334	0.865817	0.386524	2.27701	1.66174	1.64046	3.33183	2.38138	1.57143	0.553904	0.205724	1.09314	1.49014	0.788785	1.1814	1.81	2.18536	2.5649	0.420356
Bradi1g02020	AT5G17440.1	0	LUC7 related protein	0.0126104	-0.210321	-0.144036	0.122855	0.0746753	0.201772	0.153276	0.0709955	0.136626	0.311788	0.947522	0.191273	0.373083	0.44942	0.711143	0.197605	0.342072	0.690218	0.388792	0.0384807	Bradi1g02020	172.067	184.556	154.595	192.263	187.827	174.312	169.195	166.237	181.408	191.193	154.186	192.417	184.11	170.93	158.505	219.485	221.565	178.424	229.407	187.956	181.149	134.393	126.85	146.81	186.848
Bradi1g02030	AT1G64510.1	0	Translation elongation factor EF1B/ribosomal protein S6 family protein	-0.43715	-1.71875	-2.06178	-2.54135	-2.11356	-0.670713	-2.17751	-2.87665	-3.43367	-3.07529	0.272736	3.40611e-06	1.94625e-08	9.35596e-12	1.20559e-07	0.0766779	3.03637e-09	1.53531e-14	3.1301e-19	9.85185e-16	Bradi1g02030	186.778	148.653	200.033	55.5607	129.731	158.574	152.44	143.231	99.5942	170.776	211.041	129.018	161.862	157.832	199.467	112.166	83.1125	125.346	73.166	142.77	120.7	167.878	154.863	154.627	32.5776
Bradi1g02050	AT2G27880.1	AGO5	Argonaute family protein	-0.759697	-1.04698	-1.68179	0.458595	-0.981551	-0.186799	-0.302119	-0.179425	0.221112	-0.293717	0.257986	0.116254	0.00125138	0.440898	0.121666	0.748472	0.574269	0.755945	0.675147	0.582341	Bradi1g02050	1.32232	1.34975	1.3057	2.43078	1.70558	2.02475	0.824002	0.494753	1.03073	2.88421	2.37391	2.89494	2.90191	1.19069	2.82858	2.21562	2.26297	2.67211	1.0431	1.46489	1.27986	2.37563	2.08603	0.854966	0.210178
Bradi1g02060	0	0	0	-1.06518	-0.41859	-0.103053	0.0584634	0.0063793	-1.00341	-0.214144	0.0500501	0.000184615	0.178847	2.80862e-12	0.00820652	0.55347	0.748452	0.980458	2.95924e-11	0.194228	0.798124	1	0.286446	Bradi1g02060	210.58	196.614	183.059	167.029	182.071	187.657	93.6615	103.032	85.5505	211.61	191.337	202.838	181.853	210.355	194.753	93.4714	88.2556	119.759	167.194	257.82	215.114	226.703	222.112	238.902	146.074
Bradi1g02066	#N/A	#N/A	#N/A	-0.3786	-0.230557	-3.04703	-3.00467	-1.91285	-0.847355	-0.595948	-1.87463	-2.78218	-1.99495	0.689768	0.825055	0.000772132	0.000494061	0.0453338	0.340829	0.561451	0.0584551	0.00282091	0.0516729	Bradi1g02066	0.826453	0.629884	0.783419	0.347254	0.426396	0.828306	0.274667	0.618441	0.773047	0.986704	0.356087	0.771983	1.18226	0.661493	1.36191	0	0.617172	0.607299	0	1.23952	0.492252	0.22625	0.496673	0.488552	0.210178
Bradi1g02072	#N/A	#N/A	#N/A	-0.917408	1.68414	1.00098	-0.0749047	-1.16199	-0.880011	-0.279694	2.00882	0.349314	0.379144	0.394707	0.0835481	0.299583	0.947854	0.251998	0.510024	0.807413	0.0591766	0.744654	0.726135	Bradi1g02072	0.991743	0.719867	0.783419	1.04176	0.213198	0.736272	0.137334	0.123688	1.03073	0.227701	0.356087	0.289494	0.107478	0	0.209524	0.138476	0.205724	0.12146	0.298029	0.338051	0.492252	0.339376	0.397339	0	0.420356
Bradi1g02080	AT2G02410.1	0	0	0.465289	0.0767138	-0.404027	-0.603499	-0.604552	0.126957	0.128003	-0.109617	-0.274852	-0.455932	0.0182581	0.745161	0.0413329	0.00143886	0.00418985	0.55572	0.554954	0.63394	0.171601	0.0203046	Bradi1g02080	51.7359	51.8304	55.1005	65.3995	61.2944	62.5831	71.5508	62.9573	84.2621	53.4338	47.1222	53.2668	61.2626	57.153	55.0001	54.6981	62.9516	50.8916	55.4333	41.5802	42.0383	29.865	30.6944	32.1223	50.6529
Bradi1g02090	AT2G44060.1	0	Late embryogenesis abundant protein, group 2	0.474811	0.287927	-0.117363	-0.33002	-0.0901154	0.686483	0.126984	-0.198768	-0.08008	-0.073206	0.0142432	0.155977	0.582297	0.0906478	0.728961	0.000198314	0.551838	0.344106	0.711475	0.749288	Bradi1g02090	93.0586	80.8951	79.3865	79.2897	90.5025	102.986	112.751	128.636	110.803	88.8033	98.6361	101.13	88.5621	102.531	101.514	142.492	138.247	183.04	72.3464	88.9073	90.1806	104.075	103.407	98.1989	81.5491
Bradi1g02100	AT1G09630.1	ATRAB-A2A,ATRAB11C,ATRABA2A,RAB-A2A,RAB11c	RAB GTPase 11C	0.739714	0.317787	1.06787	0.568814	0.81983	1.01688	0.194812	0.598025	0.675394	1.03747	0.00765857	0.270883	3.36138e-05	0.0323526	0.00669364	0.000104375	0.508744	0.0265917	0.00952107	5.69647e-05	Bradi1g02100	21.4878	20.1563	19.5855	12.7326	14.7107	16.382	40.1014	39.0855	23.1914	23.3014	23.9765	24.221	15.2619	21.5647	25.8762	35.8653	46.0822	62.5518	37.2536	51.3837	45.4841	28.055	26.0257	23.3283	42.456
Bradi1g02117	AT3G19770.1	ATVPS9A,VPS9,VPS9A	Vacuolar sorting protein 9 (VPS9) domain	-0.271264	-0.0365957	0.0752196	0.634032	0.244473	-0.126322	0.292269	0.144456	0.459205	0.22995	0.214165	0.880377	0.724186	0.000346814	0.267972	0.562264	0.119387	0.487371	0.0113003	0.247728	Bradi1g02117	14.215	13.2276	13.057	13.0799	11.6193	12.0564	9.88802	10.6372	13.013	13.9657	13.5313	13.7027	12.8974	12.9653	12.2572	12.7398	11.7263	13.1176	15.7955	13.2967	11.7156	12.3306	12.7148	11.3588	12.6107
Bradi1g02130	AT3G49645.1	0	0	1.08931	0.867485	0.363931	0.784285	0.934879	0.281635	1.2309	0.141824	0.343895	0.896081	0.000784246	0.0066231	0.23897	0.00625274	0.00341598	0.405456	5.55931e-05	0.691839	0.287111	0.00213985	Bradi1g02130	2.31407	4.49917	1.3057	3.81979	3.19797	2.85305	6.18001	6.43178	6.95742	3.49141	4.62913	4.7284	2.68696	1.71988	3.56191	5.26209	5.76027	4.61547	2.53324	3.49319	3.34731	3.16751	1.68869	3.05345	6.51552
Bradi1g02138	#N/A	#N/A	#N/A	-0.535647	-0.160285	0.276295	-0.109996	-0.263635	-0.828979	0.646917	0.320562	0.106015	-0.0479966	0.027915	0.511709	0.188822	0.613914	0.266133	0.00058146	0.00154323	0.145427	0.638133	0.851869	Bradi1g02138	11.2398	8.63841	9.13989	8.44985	8.74112	8.55916	6.86668	5.68966	7.34395	7.05873	9.49565	9.64979	8.49078	10.7162	9.1143	3.87733	5.1431	5.58715	13.4113	10.7049	10.5342	10.7469	12.8142	8.54966	11.9801
Bradi1g02145	AT5G17710.1	EMB1241	Co-chaperone GrpE family protein	-1.24272	0.327332	-0.00178589	0.0494316	0.101067	-0.993164	0.303119	0.361951	0.228961	-0.0836666	2.27819e-06	0.187313	0.996468	0.851976	0.732916	0.000170384	0.244582	0.129338	0.348244	0.762597	Bradi1g02145	10.9092	8.90836	8.09533	8.1026	6.60914	9.57153	5.35601	3.95802	2.57682	6.90693	7.83391	8.39531	8.16835	7.40873	7.54287	4.29276	2.88014	4.12963	7.97226	9.24005	8.86054	6.10876	6.15875	7.81683	8.40712
Bradi1g02150	AT1G57770.1	0	FAD/NAD(P)-binding oxidoreductase family protein	-0.0101314	0.150695	-1.10293	-2.80176	-2.93285	-0.800797	-1.29989	-2.27576	-3.33858	-3.35841	0.963007	0.443972	1.65722e-11	2.82855e-50	3.86425e-45	2.30196e-06	1.48839e-14	9.95138e-38	5.24085e-61	5.74295e-48	Bradi1g02150	34.711	34.4636	38.1264	47.8053	58.4162	49.7904	30.9001	34.2616	40.8427	34.3828	35.8461	30.6863	49.655	48.0244	46.9334	20.356	21.601	16.3971	23.0972	22.3113	24.2188	62.8976	64.2695	64.3667	28.374
Bradi1g02160	AT1G57870.2	ATSK42,SK42	shaggy-like kinase 42	0.186832	-0.196007	-0.13212	0.577309	0.368516	-0.185321	0.242112	-0.0206912	0.332816	0.100106	0.299638	0.275658	0.455185	0.000165854	0.0454652	0.288853	0.148043	0.925807	0.0392065	0.587175	Bradi1g02160	40.8268	35.7234	36.2984	46.532	41.6802	38.5622	38.5907	42.054	47.6712	35.2936	40.2378	46.319	44.9259	42.3356	40.5429	35.5884	36.8246	34.7375	37.0301	40.0027	42.2352	47.6257	47.0846	42.9926	36.571
Bradi1g02170	AT1G03860.1	ATPHB2,PHB2	prohibitin 2	-0.346339	1.52762	1.36903	0.610464	1.07614	-0.386844	0.642691	0.753574	0.428232	0.48323	0.0707389	3.25914e-22	1.42026e-18	0.000188253	8.5485e-09	0.0338685	9.76019e-05	4.61806e-06	0.0130196	0.00625644	Bradi1g02170	17.1902	24.0256	26.3751	20.6037	22.599	24.5731	16.3427	17.9348	18.5531	22.7701	26.113	20.0716	23.6452	25.1367	23.781	19.1097	14.195	18.7048	18.2543	23.6636	21.2653	36.5394	35.6611	33.9543	58.2193
Bradi1g02180	AT5G53840.1	0	F-box/RNI-like/FBD-like domains-containing protein	0.211058	1.01698	1.43238	1.38065	1.17061	0.205327	1.02653	0.833289	1.39498	1.11105	0.32094	3.78892e-09	7.7056e-18	1.30856e-17	4.21272e-10	0.298669	2.15422e-09	1.20961e-06	2.32543e-17	1.97061e-11	Bradi1g02180	14.5456	14.7573	18.5409	22.34	15.5635	15.4617	20.188	17.3163	17.007	17.0776	16.8548	18.5276	13.9722	14.5529	16.7619	18.5558	18.5152	23.0773	16.5406	14.3108	16.0474	19.5707	21.4563	17.9543	31.9471
Bradi1g02205	0	0	0	-0.687313	-2.23007	-3.15714	-1.62608	-3.03345	-1.46507	-1.32643	-3.10165	-2.67057	-3.68228	0.358969	0.00686644	0.000213145	0.0279196	0.00142344	0.0392471	0.0935565	2.71928e-05	4.19813e-05	1.87334e-06	Bradi1g02205	1.48761	1.70968	0.26114	0.463005	1.06599	1.10441	1.09867	0.865817	0.386524	2.65651	0.593478	1.06148	1.39722	1.58758	0.733335	0.138476	0.411448	0.971678	1.19211	1.57757	0.886054	0.22625	0.198669	0.732828	0.630534
Bradi1g02210	AT1G16130.1	WAKL2	wall associated kinase-like 2	0.154266	1.83933	1.37424	0.326712	0.582972	0.00426311	0.648626	0.0183838	0.327938	-0.155679	0.684205	1.91737e-10	2.85894e-06	0.307679	0.101477	1	0.0325568	0.970538	0.308725	0.670156	Bradi1g02210	5.95046	6.20885	5.74507	5.32456	4.79695	4.50966	7.00401	9.52399	3.47871	4.02271	4.98522	5.50038	7.95339	6.35034	7.7524	4.01581	5.1431	5.34423	6.03508	3.49319	4.82407	6.22189	4.17206	5.98476	10.5089
Bradi1g02220	AT1G72170.1	0	Domain of unknown function (DUF543)	-0.0690091	0.513605	0.792699	0.121262	0.208547	-0.188882	0.315057	0.339601	0.371505	0.0819358	0.806031	0.0274528	0.000309677	0.633458	0.462949	0.444014	0.18466	0.162821	0.108364	0.763788	Bradi1g02220	15.8679	21.2361	26.8974	18.5202	17.4822	14.4493	23.896	16.8216	19.7127	25.2748	30.5048	24.1245	22.7854	28.7088	32.2667	28.6646	16.6637	24.049	19.3719	19.0435	17.4257	36.6526	32.0851	32.4887	18.2855
Bradi1g02230	AT3G13880.1	0	Tetratricopeptide repeat (TPR)-like superfamily protein	-1.73424	0.502953	-0.0290557	0.80704	0.726579	-0.728588	0.599055	-0.412449	0.372625	1.16755	0.0150564	0.428467	0.964286	0.113648	0.281164	0.282843	0.303283	0.499345	0.552485	0.0404495	Bradi1g02230	0.991743	1.43973	1.56684	1.85202	0.959391	0.552204	0.549334	0.618441	0	0.683102	1.42435	1.44747	0.967304	1.32299	1.46667	0.692381	0.822896	0.607299	1.34113	0.788785	1.08295	1.81	3.27804	1.83207	1.47125
Bradi1g02247	AT2G26140.1	ftsh4	FTSH protease 4	-0.15063	-0.284395	0.000769088	0.226619	0.505261	0.114167	0.78954	0.878866	0.71252	0.499837	0.642477	0.331597	0.999201	0.388694	0.0778135	0.708151	0.00166533	0.000353271	0.00272102	0.0448127	Bradi1g02247	8.7604	7.37864	8.61761	6.59783	8.42132	7.36272	7.69068	7.91604	6.44206	10.3983	6.76565	10.2288	8.59826	10.4516	9.63811	8.724	9.05186	11.9031	8.56832	11.9445	10.5342	9.27627	8.44345	8.54966	9.87837
Bradi1g02260	AT2G13690.1	0	PRLI-interacting factor, putative	-0.99849	-0.989691	-0.504431	-0.159897	-0.345061	-0.969888	0.098364	0.0158181	0.061738	-0.0684658	2.34932e-07	3.12975e-08	0.00546823	0.398896	0.0936139	3.20453e-07	0.640884	0.952406	0.764308	0.746146	Bradi1g02260	21.8183	24.1156	22.458	12.8484	14.9239	20.8917	11.948	12.8636	9.53425	22.087	21.84	22.098	18.8087	19.051	17.9143	13.0168	10.6977	9.9597	32.1126	33.3543	29.6336	16.1769	14.6022	16.9772	15.1328
Bradi1g02270	AT1G21680.1	0	DPP6 N-terminal domain-like protein	-1.43775	-1.35779	-0.985191	-1.44174	-1.46189	-0.947682	-1.02643	-0.504117	-1.42174	-1.3217	0.000390957	0.000816406	0.015457	0.000318228	0.000895762	0.0199422	0.0113986	0.249059	0.000350782	0.00103044	Bradi1g02270	641.162	533.692	464.045	163.672	286.112	397.495	222.206	259.498	123.301	500.259	471.222	418.029	317.921	435.395	427.848	194.559	218.068	307.657	379.837	973.699	713.47	316.524	261.051	314.383	178.861
Bradi1g02273	0	0	0	-0.00245675	-0.730903	-0.545873	-0.747312	-0.915717	0.708095	-1.06259	-0.902632	-0.662786	-0.80622	0.995879	0.00421069	0.035633	0.00181833	0.000572407	0.00462236	1.88188e-05	0.000311763	0.00657484	0.00103586	Bradi1g02273	17.0249	15.2972	12.5347	9.83887	11.6193	12.0564	17.1667	13.6057	14.4302	14.2693	10.0891	11.3867	10.3179	14.2883	11.5238	17.3095	25.0983	16.8829	25.556	15.0996	15.949	9.16314	7.4501	7.69469	9.66819
Bradi1g02280	AT1G77280.1	0	Protein kinase protein with adenine nucleotide alpha hydrolases-like domain	-0.476357	-0.167249	-0.375242	0.268762	0.0552955	-0.604874	0.0254903	-0.280216	0.52465	0.21034	0.00117972	0.30347	0.0089314	0.0604676	0.778721	2.22121e-05	0.893195	0.0563528	0.000109646	0.156922	Bradi1g02280	55.207	58.2193	61.629	64.9365	53.7259	57.5212	41.3374	37.9723	46.254	50.3978	50.6831	67.838	55.2438	52.3903	50.8096	36.9731	35.1788	38.6242	46.6415	40.0027	41.0538	42.3088	44.8993	44.8246	29.0046
Bradi1g02290	AT1G21210.1	WAK4	wall associated kinase 4	0.617503	0.801505	0.200037	0.787398	1.27911	0.432621	1.01463	-0.0302733	0.474298	1.04531	0.245675	0.128826	0.685116	0.0775212	0.0150497	0.387009	0.048441	0.966979	0.324266	0.0285098	Bradi1g02290	1.32232	1.25977	2.6114	1.96777	0.852792	1.84068	2.472	2.35007	2.57682	1.74571	2.01783	1.73696	2.25704	0.926091	1.04762	3.18495	1.64579	2.42919	1.56465	1.12684	0.689153	1.81	1.49002	2.44276	2.94249
Bradi1g02303	AT5G56000.1	AtHsp90.4,Hsp81.4	HEAT SHOCK PROTEIN 81.4	0.527344	0.0922139	-0.151431	0.564044	0.291469	1.22983	0.937924	0.386487	0.543126	0.364054	0.052134	0.762439	0.5958	0.0126437	0.279817	4.46346e-07	0.000133852	0.149574	0.0183762	0.140563	Bradi1g02303	4.62813	5.12905	6.00621	3.35679	4.90355	4.23356	8.78935	5.93703	7.73047	3.94681	3.91696	3.66692	3.9767	4.36586	3.0381	9.55485	9.25758	8.38072	5.51353	6.42296	6.49773	4.18563	4.37072	4.76338	6.7257
Bradi1g02304	0	0	0	1.32243	1.04385	-1.11737	0.931491	0.484127	0.935042	0.41023	-0.166737	0.557116	1.39391	0.170908	0.227698	0.167167	0.205714	0.600819	0.317109	0.656563	0.872063	0.488106	0.0788715	Bradi1g02304	0.330581	0.179967	0.522279	0.231503	0.426396	0.736272	0.824002	1.11319	0.386524	0.303601	0.474783	0.192996	0.967304	0.396896	0.419048	0.692381	1.02862	0.242919	0.596057	0.225367	0.393802	0.565626	0.695343	0.854966	1.26107
Bradi1g02310	AT3G55005.1	TON1B	tonneau 1b (TON1b)	0.253154	-0.122606	-0.316519	0.0858534	0.123614	0.653024	0.555502	-0.0445845	0.083932	0.28434	0.161328	0.528562	0.0666037	0.636801	0.550069	3.85458e-05	0.000498583	0.831301	0.643457	0.0854796	Bradi1g02310	26.7771	24.2955	22.1969	31.3686	26.3299	23.7448	26.0934	30.6747	30.9219	25.7302	23.2644	23.5455	22.3555	27.5181	26.6096	37.2501	39.2933	37.8954	28.0892	23.5509	23.3327	25.4532	26.125	19.9085	24.801
Bradi1g02327	AT2G37260.1	ATWRKY44,DSL1,TTG2,WRKY44	WRKY family transcription factor family protein	0.493299	0.0832711	0.145002	0.154856	-0.250165	0.228666	0.508041	-0.0204315	0.38704	0.234515	0.0488751	0.780356	0.585968	0.536445	0.377011	0.365055	0.0307716	0.952929	0.103728	0.349096	Bradi1g02327	10.9092	10.708	10.4456	14.4689	12.6853	11.2281	11.3987	15.5847	18.1666	12.144	12.8191	12.6412	12.0376	11.1131	10.4762	13.2937	13.7835	16.7614	11.6976	9.91615	8.36828	11.8781	11.2248	11.6031	9.66819
Bradi1g02350	AT3G45770.1	0	Polyketide synthase, enoylreductase family protein	0.0225305	0.143727	-0.291251	-0.0570602	0.0747986	0.00401728	0.379493	0.313675	0.0548533	0.0488349	0.94284	0.609303	0.24171	0.84138	0.825005	0.997632	0.121881	0.210747	0.848238	0.871829	Bradi1g02350	20.1654	14.7573	20.1078	15.1634	18.335	20.0634	16.48	21.1507	17.5224	19.2028	20.4157	20.361	16.4442	18.2572	19.6953	19.1097	18.7209	22.1057	14.0073	21.1845	19.2963	15.7244	22.0523	22.3512	18.0753
Bradi1g02370	AT1G71870.1	0	MATE efflux family protein	-2.92645	-1.21853	-1.63068	-1.16074	-1.06864	-3.18856	-0.543109	0.705541	-0.792294	-1.27036	1.01183e-05	0.0533004	0.00383469	0.0493333	0.123734	2.31193e-06	0.388456	0.228888	0.170902	0.0392811	Bradi1g02370	6.11575	3.05944	2.87254	2.31503	2.23858	4.14153	0.412001	0.618441	0.515365	2.27701	7.12174	2.99143	2.14957	2.64597	3.8762	0.553904	0.205724	0.485839	1.63916	4.16929	3.54421	3.39376	3.77472	2.68703	1.26107
Bradi1g02380	AT3G24200.2	0	FAD/NAD(P)-binding oxidoreductase family protein	0.577777	0.0439186	0.251087	0.437433	0.476359	0.520769	0.456267	0.00722138	0.470018	0.579912	0.000247541	0.819617	0.114054	0.00295137	0.00468634	0.000515392	0.00260109	0.979146	0.00145771	7.60075e-05	Bradi1g02380	32.3969	28.8847	30.8145	40.513	33.5787	31.3836	45.8694	38.467	52.696	34.6105	33.2348	38.5991	33.6407	31.4871	34.6763	55.5289	50.1967	47.1264	45.5984	31.4387	31.701	27.6025	29.3037	29.0688	38.6728
Bradi1g02390	AT1G72175.1	0	RING/U-box protein with domain of unknown function (DUF 1232)	0.820667	0.355743	0.439502	0.347429	0.0431137	0.953248	0.614817	0.507442	0.615357	0.31189	0.000361177	0.145504	0.0584911	0.131501	0.893398	1.36966e-05	0.00659811	0.030984	0.00511961	0.184322	Bradi1g02390	19.0084	21.956	21.4135	20.7195	17.5888	17.1183	35.5694	40.3223	34.4006	24.5158	20.5344	21.712	19.6685	18.3895	22.3143	38.9118	36.2074	53.9281	23.9168	20.1704	18.804	17.6475	13.6088	14.7787	18.0753
Bradi1g02400	AT4G09620.1	0	Mitochondrial transcription termination factor family protein	-2.17593	-0.774045	-0.359703	-0.524598	-0.557306	-2.97377	-1.82054	-0.893311	-0.753629	-0.721978	3.68644e-22	0.000345361	0.107848	0.0153908	0.023058	8.56904e-36	4.59416e-19	2.49502e-05	0.000613956	0.00139076	Bradi1g02400	25.62	27.8049	41.5212	43.754	39.1218	38.3782	7.14135	5.1949	8.37468	31.3468	30.03	35.6077	42.8838	45.1138	36.4572	4.01581	4.52593	3.88671	32.7086	27.9455	20.4777	63.1239	53.9387	53.985	20.1771
Bradi1g02420	AT2G38290.1	AMT2,AMT2;1,ATAMT2	ammonium transporter 2	-2.28556	1.68479	2.36493	4.04229	3.03674	-6.09672	-0.120313	5.27733	1.65828	2.92295	0.165419	0.115142	0.0147664	0.000332413	0.0284694	0.000409741	0.930899	3.81217e-05	0.173425	0.0222019	Bradi1g02420	0.495872	0.0899834	0.26114	0.231503	0.106599	0.736272	0	0.123688	0	0.0759003	0.356087	2.31595	0	0.132299	0	0	0	0	0.372536	0.338051	0.393802	1.01813	0.894012	0.61069	1.47125
Bradi1g02440	AT1G34300.1	0	lectin protein kinase family protein	-0.414219	0.295887	0.817216	0.326797	0.129626	-0.278952	0.731078	1.6	0.357713	0.371995	0.28413	0.464425	0.0234053	0.397886	0.795761	0.476352	0.0443641	5.23788e-06	0.343555	0.334899	Bradi1g02440	95.7032	91.6031	80.431	30.2111	51.0609	56.1407	67.0188	83.7369	50.2481	83.7939	85.9357	79.5142	49.3325	60.5928	66.4192	55.8059	56.5741	92.7952	45.4494	93.302	81.6154	38.2363	36.8532	33.0994	66.8366
Bradi1g02450	AT5G08720.1	0	0	-2.13951	-2.80512	-2.78089	-3.5214	-4.44656	-2.64494	-3.50069	-4.33337	-3.7382	-4.21333	4.75937e-25	5.56261e-38	6.55119e-39	2.5989e-59	4.31209e-78	6.64791e-36	3.97965e-57	1.46311e-76	2.14249e-62	1.21961e-72	Bradi1g02450	76.1989	80.8051	77.8196	122.812	105.213	97.0038	19.0894	12.2451	22.0318	85.7673	74.0661	86.8481	98.2351	93.5352	80.6668	16.6171	11.932	10.8099	86.4283	58.3701	59.6609	56.4495	68.2429	71.695	10.0885
Bradi1g02460	AT2G33793.1	0	0	0.034821	-0.00720425	0.178354	-0.760672	-0.757953	0.169506	0.373706	-0.474437	-0.705733	-0.157913	0.952198	0.991758	0.737289	0.0853801	0.137979	0.746366	0.465505	0.35752	0.154908	0.792276	Bradi1g02460	3.80168	2.06962	3.65596	2.54653	2.23858	3.22119	3.70801	1.60795	4.12292	2.65651	2.01783	3.76342	2.68696	2.64597	2.51429	4.01581	2.67441	2.79357	3.42733	3.15514	1.67366	3.16751	3.67538	2.80917	2.10178
Bradi1g02480	0	0	0	-0.0289331	0.0440109	-0.211867	0.0499216	0.182924	-0.272445	0.155297	-0.0311683	0.0282877	-0.183732	0.918574	0.871648	0.358269	0.846285	0.501864	0.261276	0.540199	0.918794	0.920596	0.454629	Bradi1g02480	33.554	34.3737	25.0694	41.902	39.2284	34.0526	28.1534	29.9325	33.8852	22.846	19.11	23.063	23.1078	20.2417	22.2096	22.1562	16.6637	15.061	47.6846	29.0724	34.0638	23.3038	28.3104	26.1375	43.5068
Bradi1g02490	AT2G23420.1	NAPRT2	nicotinate phosphoribosyltransferase 2	0.144322	-0.430716	-0.224131	-0.0169332	-0.00402844	0.376291	-0.00480636	0.0811577	0.300665	0.185822	0.466831	0.0174937	0.231197	0.939573	0.990445	0.0352242	0.992814	0.701955	0.0933832	0.32897	Bradi1g02490	109.092	117.878	100.539	138.091	109.051	117.895	112.888	110.206	139.664	108.234	95.7874	113.481	108.768	94.7259	98.2669	144.015	143.184	125.346	144.991	109.528	115.975	92.9889	96.3546	99.7867	111.394
Bradi1g02505	0	0	0	0.423447	0.376595	0.811775	0.0451249	0.56358	-0.766452	0.661597	-0.285009	-0.275707	-0.278157	0.305592	0.329333	0.00932832	0.908009	0.135385	0.0405147	0.0512103	0.416925	0.426884	0.431696	Bradi1g02505	2.47936	3.50935	2.08912	4.5143	3.73096	3.49729	3.15867	2.59745	5.66901	4.09861	3.32348	5.88637	4.944	3.57206	4.81906	2.63105	2.67441	2.55065	4.61944	2.81709	2.95351	3.73313	2.5827	2.80917	5.04427
Bradi1g02510	AT5G64740.1	CESA6,E112,IXR2,PRC1	cellulose synthase 6	-0.113328	-1.0309	-1.15507	-0.602133	-0.984695	-0.102448	-0.770956	-1.09854	-0.406462	-0.721001	0.512791	3.1921e-12	3.4936e-15	5.7779e-05	1.20561e-09	0.550433	1.95807e-07	6.08461e-14	0.00758818	1.25833e-06	Bradi1g02510	750.915	832.346	781.591	1187.72	1066.2	947.305	665.107	701.436	819.945	823.063	777.219	865.875	914.962	857.428	802.373	807.177	773.523	716.612	878.067	774.587	851.694	888.146	979.936	934.355	397.026
Bradi1g02517	AT1G08370.1	ATDCP1,DCP1	decapping 1	0.0804264	0.487735	0.210709	-0.0017137	-0.00649567	0.0145153	0.588742	0.474188	-0.0380268	-0.0244061	0.639449	0.00100761	0.164985	0.994094	0.976939	0.940167	4.64622e-05	0.000802966	0.817805	0.889625	Bradi1g02517	34.8763	34.8236	28.9865	24.5393	31.7665	27.4261	36.1187	36.488	32.8545	40.6066	37.1517	36.3797	34.5005	32.1486	30.0667	31.988	44.025	40.0817	23.2462	24.565	20.6746	17.7607	18.3769	17.3436	25.0112
Bradi1g02530	AT3G02875.1	ILR1	Peptidase M20/M25/M40 family protein	-0.473521	-0.170925	0.110022	0.0886574	0.158532	-2.29758	-0.857146	0.490622	-0.260679	-0.249751	0.414135	0.814693	0.851352	0.878816	0.819072	0.000122273	0.125755	0.410887	0.617362	0.655667	Bradi1g02530	2.14878	2.24959	1.04456	1.50477	2.55838	1.93271	1.37334	2.47376	0.257682	2.04931	2.96739	1.64046	1.93461	1.71988	1.78096	0.276952	0.205724	0.728758	0.447043	1.69025	0.984504	1.81	2.18536	1.58779	0.420356
Bradi1g02535	AT4G21300.1	0	Tetratricopeptide repeat (TPR)-like superfamily protein	0.335051	0.540261	0.391662	0.540327	-0.0615945	0.42388	0.33345	0.128252	0.363611	0.38155	0.153842	0.0152873	0.0804855	0.00915058	0.837098	0.0565925	0.142908	0.61256	0.0898695	0.0844061	Bradi1g02535	15.0414	14.5773	13.8404	17.4785	15.4569	14.5414	17.4414	17.1927	20.3569	13.5861	9.97044	15.3432	13.9722	12.1715	13.7238	16.8941	17.898	17.7331	11.1761	12.7332	12.5032	7.01376	8.24478	9.77103	16.8142
Bradi1g02540	AT5G22280.1	0	0	-1.56078	0.110158	0.429461	-0.271062	1.92274	-1.34163	0.937273	0.649796	-0.106058	0.341935	0.0765941	0.902083	0.552495	0.718632	0.00793816	0.0951124	0.215432	0.427724	0.904755	0.650054	Bradi1g02540	0.495872	1.34975	0.783419	0.115751	0.213198	0.644238	0.686668	0.123688	0.128841	1.2144	2.01783	0.289494	0.322435	0.396896	1.99048	0.276952	0.617172	0.485839	1.63916	0.338051	0.492252	1.13125	1.68869	0.977103	0.210178
Bradi1g02550	AT4G28660.2	PSB28	photosystem II reaction center PSB28 protein	-2.26912	-0.907933	-1.52394	-3.76432	-3.33239	-2.81344	-2.36255	-2.34186	-4.9669	-4.62093	1.42055e-09	0.0180376	3.49021e-05	1.14316e-21	3.68868e-16	1.17803e-13	2.47533e-10	2.82636e-10	1.06805e-32	5.80743e-28	Bradi1g02550	122.976	101.411	120.647	54.2874	105.32	144.125	19.776	26.7166	24.9952	108.082	107.538	86.2691	109.95	163.918	138.915	11.632	12.5492	18.5833	38.8182	90.1469	73.1486	139.483	114.831	123.481	41.8254
Bradi1g02560	AT2G35460.1	0	Late embryogenesis abundant (LEA) hydroxyproline-rich glycoprotein family	-0.513376	-0.647228	0.542746	-0.540079	-0.412747	0.183506	-0.428315	1.08257	-0.843038	-1.2343	0.36228	0.24572	0.313762	0.31677	0.518706	0.763601	0.448644	0.0380233	0.102292	0.0171518	Bradi1g02560	15.0414	11.8778	6.78963	3.35679	4.69035	9.7556	9.88802	9.52399	4.3806	7.13463	8.07131	7.52683	4.83652	6.74723	5.86668	6.09295	6.17172	13.3606	6.10959	19.0435	11.5187	5.99563	4.37072	4.15269	5.88498
Bradi1g02570	AT3G26420.1	ATRZ-1A	RNA-binding (RRM/RBD/RNP motifs) family protein with retrovirus zinc finger-like domain	1.61106	-1.38647	0.38229	1.49143	1.8439	1.23569	-0.780022	-0.181857	0.919321	1.69661	7.65686e-23	8.79109e-22	0.00897698	4.39541e-27	5.11527e-28	9.9757e-16	6.79499e-08	0.253902	3.0611e-11	1.54682e-32	Bradi1g02570	13.2232	14.2174	13.8404	16.0894	13.9645	12.2405	44.0841	46.2594	36.2044	18.1402	15.193	16.5011	15.7993	14.2883	16.2381	39.6042	32.5044	44.9401	79.2011	81.1322	90.8697	62.4451	62.8788	58.8705	28.374
Bradi1g02575	AT1G19630.1	CYP722A1	cytochrome P450, family 722, subfamily A, polypeptide 1	0.736039	-1.88685	0.99767	1.94523	2.92488	-0.750649	-0.947329	1.39694	1.85231	0.968935	0.705255	0.0407721	0.240322	0.0253332	0.0273901	0.673216	0.378377	0.123824	0.126715	0.524999	Bradi1g02575	0	0.0899834	0	0.231503	0	0.276102	0	0.247376	0	0.151801	0	0.0964979	0	0.264597	0.209524	0.138476	0	0	1.0431	0.901469	0.984504	0.905001	1.09268	1.34352	0.840712
Bradi1g02580	AT5G09810.1	ACT7	actin 7	-0.235879	0.0111989	0.0949874	0.445212	0.450627	-0.314441	-0.0074073	-0.312913	0.603315	0.467734	0.0881078	0.94727	0.501669	0.000333548	0.00174338	0.014708	0.972378	0.0147441	6.63704e-07	0.000187761	Bradi1g02580	65.9509	84.5844	83.3035	122.233	98.9238	94.5189	63.1735	67.41	68.0281	94.2681	103.503	102.577	102.749	103.987	95.8573	84.6089	76.5294	79.9205	80.3187	75.7234	84.9627	103.396	98.0433	108.458	85.1221
Bradi1g02590	AT2G27510.1	ATFD3,FD3	ferredoxin 3	2.09375	2.0983	1.79609	1.75494	1.86064	1.94962	2.46621	2.21752	2.07919	2.06545	4.01988e-31	3.43664e-32	1.4238e-24	1.15453e-23	9.01956e-20	8.45932e-29	2.13863e-43	4.58924e-36	2.74141e-32	5.85802e-32	Bradi1g02590	42.9755	45.6216	35.7761	36.4617	42.1066	42.5197	169.332	183.677	181.795	56.5457	63.6209	59.5392	52.4494	58.476	55.7334	221.839	209.016	262.474	41.277	45.7495	41.6445	72.8526	68.7396	60.8247	171.926
Bradi1g02593	#N/A	#N/A	#N/A	2.46557	3.15741	2.27485	2.48606	3.54041	3.14003	3.80555	3.22458	3.2727	2.93292	8.0564e-05	1.94821e-07	0.000167038	3.01478e-05	4.01227e-06	4.26922e-08	8.34996e-10	2.55215e-07	3.22878e-08	1.36522e-06	Bradi1g02593	0.495872	0.449917	2.6114	0.81026	0.852792	0.92034	4.39468	6.55547	5.79785	0.531302	0.83087	1.54397	0.537391	1.05839	0.733335	5.816	12.1377	7.89488	0.372536	0.901469	0.590702	0.905001	0.993347	1.83207	6.09516
Bradi1g02597	AT3G05420.1	ACBP4	acyl-CoA binding protein 4	0.178175	-0.0378645	0.0193915	0.35692	0.336123	0.115177	0.154662	0.281649	0.549256	0.391735	0.181404	0.807059	0.897449	0.00305936	0.0160298	0.390282	0.241884	0.0250174	2.81463e-06	0.0012396	Bradi1g02597	110.579	108.7	110.723	135.776	122.162	117.895	114.124	126.286	132.706	111.194	115.728	125.254	118.656	115.1	106.438	127.675	128.166	125.589	104.161	94.2035	97.6628	95.1383	99.9307	98.9317	103.828
Bradi1g02610	AT2G36360.2	0	Galactose oxidase/kelch repeat superfamily protein	-0.259661	-0.584527	-0.936737	-0.061965	-0.401889	-0.0737943	-0.423797	-0.490211	-0.174579	-0.384296	0.152907	0.000517388	8.28193e-09	0.746182	0.0303953	0.71041	0.0124917	0.00391033	0.326101	0.0232644	Bradi1g02610	42.8102	41.8423	37.343	48.2683	36.8832	41.0471	30.6254	33.1484	38.5235	37.267	34.7778	35.2217	38.9071	31.6194	29.962	33.7882	38.2647	30.4864	46.2689	46.7637	41.2507	29.4125	32.8798	33.5879	28.7944
Bradi1g02621	AT3G57660.1	NRPA1	nuclear RNA polymerase A1	1.09583	1.11808	0.631075	1.10098	1.16028	1.11656	1.66403	0.739754	1.14039	0.732389	5.15236e-06	1.96452e-06	0.00832865	2.08317e-06	1.78937e-05	2.20885e-06	8.97152e-13	0.002092	8.86684e-07	0.00230777	Bradi1g02621	37.8515	40.6725	40.7378	55.9079	51.9137	46.8453	88.8548	86.458	79.6238	34.3069	39.0509	35.4147	53.7391	44.717	41.8001	86.4091	75.295	73.969	55.8804	49.0174	47.2562	62.4451	77.8784	56.3056	142.921
Bradi1g02630	AT1G50940.1	ETFALPHA	electron transfer flavoprotein alpha	0.257672	0.983123	0.85326	0.290379	0.0894087	0.717324	1.2304	0.550359	0.524978	0.295007	0.109445	9.25986e-12	2.89053e-09	0.0546134	0.651375	1.00246e-06	1.05515e-17	0.000216755	0.000284583	0.0528762	Bradi1g02630	101.158	81.525	82.259	81.1417	64.3858	68.5653	96.5455	112.804	107.325	81.0615	63.8583	76.9088	59.6504	63.3711	60.4477	117.151	132.692	115.994	88.738	73.8077	82.0092	49.662	53.74	48.9773	155.322
Bradi1g02635	0	0	0	-4.65645	-1.7352	0.0838368	-0.0948196	0.65419	-4.69499	-2.74797	-0.876738	-0.909588	-0.201932	1.79487e-14	6.95763e-05	0.865762	0.854363	0.199089	4.18631e-15	2.07815e-10	0.0447666	0.0379378	0.688266	Bradi1g02635	3.63639	9.08832	7.83419	3.47254	1.81218	2.57695	0.549334	0.247376	0	7.59003	10.2078	6.07937	4.72904	7.40873	10.8953	0.276952	0.205724	0.364379	24.0658	8.11322	11.1249	20.3625	13.3108	9.77103	3.57303
Bradi1g02640	AT4G36020.1	CSDP1	cold shock domain protein 1	0.0352006	-0.354588	-0.0118938	-0.813335	0.937068	-0.178971	-0.975747	0.208306	-1.18751	-0.232955	0.956902	0.544202	0.98687	0.122943	0.125416	0.766608	0.0611446	0.737373	0.0210717	0.6989	Bradi1g02640	13.2232	13.5875	18.5409	3.12529	4.69035	4.69373	26.9174	13.482	5.92669	16.0909	22.3148	11.2902	8.59826	11.9069	25.8762	13.9861	11.5205	18.219	16.8386	19.945	19.5916	31.1094	26.3237	14.9008	10.0885
Bradi1g02650	AT2G21060.1	ATCSP4,ATGRP2B,GRP2B	glycine-rich protein 2B	0.00281176	-0.850407	-0.0178709	-0.195264	1.74924	0.0693364	-1.38414	0.186996	-0.766347	0.325487	0.999101	0.157208	0.981153	0.766772	0.00758911	0.924341	0.014117	0.789844	0.195052	0.622721	Bradi1g02650	5.78517	6.02889	10.1844	1.04176	1.59898	1.93271	12.6347	5.31859	3.86524	5.92022	10.5639	4.6319	2.68696	3.83666	9.9524	9.41638	5.1431	7.40904	9.83494	8.11322	10.3373	16.6294	11.2248	6.22903	4.83409
Bradi1g02680	AT4G02510.1	ATTOC159,PPI2,TOC159,TOC160,TOC86	translocon at the outer envelope membrane of chloroplasts 159	-2.08716	-0.328251	0.377471	-0.41495	-0.615369	-3.12338	-1.21035	0.175302	-0.182557	-0.321104	9.37057e-29	0.0923164	0.0441985	0.0276769	0.00249353	7.90126e-55	1.04982e-11	0.397364	0.357243	0.0960714	Bradi1g02680	66.2815	77.3857	72.0745	95.7264	109.264	84.4872	17.0294	13.9768	19.8415	71.3463	67.4191	87.2341	93.0762	82.1575	77.6287	8.86247	8.84614	8.25926	67.578	62.9901	69.2106	65.3864	65.9582	73.2828	63.0534
Bradi1g02690	AT3G62040.1	0	Haloacid dehalogenase-like hydrolase (HAD) superfamily protein	0.16695	-0.972765	0.219736	-0.242394	-0.103229	0.210049	-1.19755	-1.0142	-1.42667	-0.553876	0.760827	0.0481901	0.647139	0.632596	0.876574	0.673329	0.00860565	0.0297721	0.00544365	0.365266	Bradi1g02690	2.80994	1.70968	2.87254	3.24104	1.59898	2.39288	3.70801	2.47376	1.80378	2.50471	2.37391	3.08793	2.57948	2.91057	2.30477	3.32343	3.29159	2.67211	4.47043	1.46489	1.96901	7.12689	4.47006	4.03055	1.68142
Bradi1g02697	AT5G26680.2	0	5\'-3\' exonuclease family protein	0.627941	-0.457014	-0.141688	-0.401542	-0.0488059	0.729877	-0.877572	-1.61705	-0.74602	-0.412815	0.0232458	0.109765	0.630877	0.150117	0.908646	0.00585512	0.00107132	5.77974e-09	0.0143606	0.271232	Bradi1g02697	8.26453	7.55861	10.7067	13.5429	12.2589	11.0441	14.832	12.3688	12.8841	8.34903	4.98522	8.20232	8.49078	8.33482	7.12382	11.9089	11.932	12.2674	13.1133	9.24005	8.66364	15.0456	14.8009	15.3894	9.03765
Bradi1g02710	AT5G28050.1	0	Cytidine/deoxycytidylate deaminase family protein	1.07848	0.701447	1.12745	1.28969	1.24598	0.941894	0.997281	0.324514	1.28355	1.19505	8.83279e-06	0.00352791	1.83653e-06	1.82726e-08	2.06095e-06	4.78553e-05	2.07755e-05	0.211231	2.79568e-08	3.82772e-07	Bradi1g02710	9.75214	14.0374	9.13989	13.7744	13.9645	11.0441	27.1921	21.1507	23.1914	10.1706	14.837	15.9221	15.3694	14.156	13.2	29.08	21.601	27.207	18.9248	8.00053	11.1249	12.7831	8.74145	11.1146	17.0244
Bradi1g02720	AT3G62110.1	0	Pectin lyase-like superfamily protein	-1.70729	-3.13837	-2.21277	-1.462	-1.79346	-1.89436	-2.53227	-2.54674	-2.22341	-1.88562	9.2048e-15	5.56954e-38	5.28063e-27	8.30418e-14	1.18534e-15	4.28816e-18	5.58983e-30	7.3428e-33	1.14106e-23	4.27855e-17	Bradi1g02720	17.8514	21.506	19.3243	29.6323	20.6802	23.4687	6.45468	5.31859	6.31322	18.1402	22.5522	22.1945	23.9677	23.6815	19.1715	6.78533	5.1431	4.85839	23.0972	23.7762	20.8715	22.5119	21.4563	23.4505	2.52214
Bradi1g02730	AT5G22100.1	0	RNA cyclase family protein	2.02941	-1.87392	-0.0417871	1.40084	2.57573	1.33856	-0.943004	-0.777151	0.352361	1.6718	4.18508e-11	8.08065e-12	0.898989	9.85568e-08	1.95034e-15	1.27703e-06	0.000560228	0.00412918	0.209006	3.1334e-10	Bradi1g02730	5.2893	4.8591	1.04456	2.66228	3.51777	3.49729	20.7374	16.9453	11.9822	12.6753	6.76565	7.62333	5.37391	6.35034	3.66667	23.264	26.5384	19.6765	39.9358	37.8617	38.5926	21.2675	17.9796	22.7177	9.03765
Bradi1g02740	AT5G22100.1	0	RNA cyclase family protein	0.518761	1.06857	0.470187	0.447146	0.743478	0.33221	1.13582	0.621912	0.915592	0.641266	0.00661172	8.78325e-10	0.00749794	0.0101074	0.000132961	0.0780674	9.1379e-11	0.000495699	9.53547e-08	0.00029252	Bradi1g02740	18.6778	21.2361	20.3689	25.8126	24.198	21.4439	30.2134	27.3351	29.1181	22.3147	23.383	20.94	24.72	21.3001	23.5715	28.3876	29.0071	26.5997	20.713	19.7196	15.6536	30.4307	25.827	25.1604	44.1374
Bradi1g02750	AT1G09460.1	0	Carbohydrate-binding X8 domain superfamily protein	-1.70028	-2.66062	-2.68309	-2.93151	-2.23397	-0.996305	-2.34928	0.0100034	-1.8941	-1.67295	0.00246223	1.78707e-06	2.47761e-06	1.19849e-08	3.6783e-05	0.0784618	1.04524e-05	0.99608	0.00012517	0.000985862	Bradi1g02750	4.95872	3.86929	3.39482	1.15751	1.81218	4.6017	1.37334	1.85532	0.515365	3.94681	3.20478	1.92996	2.14957	2.91057	3.77144	0.830857	1.64579	2.06482	3.57634	7.77517	6.20238	3.62001	2.78137	3.41986	0.420356
Bradi1g02760	AT3G60030.1	SPL12	squamosa promoter-binding protein-like 12	-0.513383	-0.504984	-0.535659	0.0232681	-0.18202	-0.844394	-0.0707131	-0.337575	-0.00347137	-0.0629321	0.00203323	0.00209734	0.000824245	0.908064	0.362278	1.32183e-07	0.707848	0.0427971	0.993191	0.746477	Bradi1g02760	82.8106	91.7831	81.9979	116.446	94.0203	94.4268	60.2894	53.557	66.3532	97.456	84.0365	92.6379	99.9548	90.7569	89.7811	50.5438	51.6367	50.6487	109.526	82.4844	95.3	73.5314	87.7125	89.2828	67.4671
Bradi1g02770	AT3G07700.2	0	Protein kinase superfamily protein	-0.734929	-0.385742	0.632792	0.571752	0.248273	-2.08294	-1.91039	-0.926232	-0.627564	-0.673127	0.000721492	0.0859761	0.00266957	0.00751024	0.354708	1.74883e-22	2.38509e-20	8.41423e-06	0.0032374	0.00178889	Bradi1g02770	73.2237	96.4622	80.1699	117.372	115.127	104.919	42.2987	42.425	65.709	106.109	98.7548	117.341	124.137	113.777	108.114	22.4331	24.6869	28.786	156.838	114.487	130.644	152.267	164.995	153.772	134.094
Bradi1g02780	AT4G01880.1	0	methyltransferases	0.70048	0.544112	0.487138	0.245691	0.499942	0.225818	0.0498251	0.42218	0.22477	0.107768	0.000726663	0.00535919	0.00773441	0.217583	0.0266467	0.280297	0.840285	0.0309123	0.282043	0.664597	Bradi1g02780	8.92569	10.708	9.13989	8.7971	9.48731	10.768	17.5787	15.7084	14.3014	11.6886	14.837	11.8692	12.2525	13.3622	14.7715	16.7556	11.932	15.4254	13.0388	10.5923	11.814	15.0456	12.6155	12.8245	21.0178
Bradi1g02800	AT5G49580.1	0	Chaperone DnaJ-domain superfamily protein	1.22065	-0.748387	0.27993	1.24673	1.5585	1.1636	-0.376165	-0.353734	1.17718	1.54871	6.45296e-13	4.41326e-06	0.102483	2.02899e-15	3.06098e-17	9.03662e-13	0.0245685	0.0369793	6.23017e-14	1.60732e-22	Bradi1g02800	31.0746	33.6538	25.3305	42.1335	35.4975	38.2861	61.5255	71.8628	79.1085	37.8742	31.8104	42.1696	38.2623	35.8529	38.1334	94.0253	81.8782	75.1836	132.399	107.838	111.347	95.3645	94.6659	96.3668	68.9384
Bradi1g02805	AT4G01950.1	ATGPAT3,GPAT3	glycerol-3-phosphate acyltransferase 3	-1.6731	-3.43135	-3.85014	-3.31771	-3.10685	-2.18844	-3.41132	-2.67465	-4.14201	-3.61428	1.92995e-05	2.04103e-14	5.68383e-18	1.39476e-14	3.80459e-10	3.84524e-08	6.11041e-16	1.77626e-11	2.91331e-20	6.17158e-15	Bradi1g02805	18.182	25.0154	22.1969	11.8066	20.2538	23.5607	4.53201	10.5135	5.41133	23.3773	20.297	16.4046	17.6264	23.8138	22.5239	3.87733	5.55455	3.88671	8.12128	22.8748	13.2908	17.7607	13.5095	17.4657	2.10178
Bradi1g02810	AT3G06580.1	GAL1,GALK	Mevalonate/galactokinase family protein	0.655255	-0.478273	-0.438701	-0.686463	-0.49761	0.582302	-0.16759	-0.531839	-0.298259	-0.195704	7.7619e-07	0.000397807	0.00114629	6.96345e-08	0.000631291	1.00107e-05	0.249732	6.26168e-05	0.0257586	0.164577	Bradi1g02810	125.786	111.309	91.1377	87.8553	91.8883	96.1755	167.547	165.495	186.175	95.2548	85.817	95.8224	73.5151	84.0097	67.6763	129.891	149.356	136.156	131.952	134.657	121.488	58.5988	58.2101	72.4278	81.7592
Bradi1g02830	AT2G46260.1	0	BTB/POZ/Kelch-associated protein	-1.52749	-0.459793	1.49141	0.821035	0.0305955	-2.08575	-0.898382	-0.479208	0.127713	-0.338629	0.100702	0.552186	0.0341828	0.200341	0.97764	0.124909	0.240367	0.60332	0.881339	0.677928	Bradi1g02830	0.330581	0.5399	1.3057	0.578757	0.959391	0.184068	0.137334	0.371064	0.128841	0.151801	0.118696	0.482489	0.322435	0.396896	0.419048	0	0	0.12146	0.819579	1.12684	0.984504	0.22625	0.496673	0.488552	1.47125
Bradi1g02840	AT3G61600.2	ATPOB1,POB1	POZ/BTB containin G-protein 1	-0.113701	-0.798255	-0.26576	-0.176294	-0.576998	0.0419251	-0.3396	-0.300097	0.0425441	-0.156803	0.637049	0.000133682	0.219083	0.408352	0.00740395	0.87185	0.109941	0.159639	0.860575	0.465773	Bradi1g02840	16.8596	21.0561	14.885	17.247	11.6193	14.1732	17.1667	13.1109	19.5839	17.6089	11.9883	16.2116	15.9068	17.9926	14.5619	18.5558	15.2236	13.7249	20.713	17.2406	18.4102	11.3125	11.4235	13.1909	12.4005
Bradi1g02853	#N/A	#N/A	#N/A	-1.73537	-1.13505	0.308954	-0.208199	-0.513914	-0.599029	0.375619	-0.376302	-0.0567084	0.07021	0.000171419	0.0125139	0.562327	0.645451	0.276308	0.204895	0.381947	0.388206	0.907172	0.888635	Bradi1g02853	2.64465	2.87947	4.43937	2.89378	2.13198	2.20881	0.686668	1.23688	0.901888	2.12521	1.30565	2.79844	2.14957	1.58758	1.67619	1.66171	1.44007	1.09314	2.83127	2.47904	2.46126	0.678751	0.894012	1.95421	1.05089
Bradi1g02866	#N/A	#N/A	#N/A	-0.727271	-0.869028	-0.343646	-0.658075	0.0761619	-0.280338	-0.858484	0.292477	-0.286083	0.0589124	0.267236	0.1289	0.553266	0.204262	0.923028	0.637828	0.0754737	0.61063	0.61525	0.92789	Bradi1g02866	1.98349	0.899834	0.522279	1.50477	0.959391	0.736272	0.824002	0.494753	0.773047	1.97341	1.30565	0.868481	1.18226	1.98448	1.15238	0.830857	1.85152	0.971678	1.71366	1.23952	1.67366	1.01813	0.695343	1.34352	0.840712
Bradi1g02880	AT2G46260.1	0	BTB/POZ/Kelch-associated protein	-0.184174	0.273138	-0.265592	0.0577853	0.0703579	0.357791	0.519766	0.0590627	0.121823	0.529286	0.487242	0.279452	0.254126	0.824088	0.817868	0.128708	0.0204235	0.833037	0.610221	0.0138878	Bradi1g02880	16.3638	17.3668	11.7513	17.9415	19.1878	13.529	13.7334	11.0082	16.1051	15.1042	13.8874	16.3081	14.4021	16.5373	13.3048	20.6329	20.9839	16.7614	12.5917	14.9869	13.2908	19.2313	15.3969	14.9008	15.343
Bradi1g02890	AT2G46260.1	0	BTB/POZ/Kelch-associated protein	0.0299557	-0.551206	0.196199	-0.625719	-1.17659	-1.31532	-0.274943	-0.675191	-0.22781	-0.552152	0.950306	0.127331	0.575874	0.046106	0.000834479	0.000431282	0.454271	0.0499172	0.530262	0.137565	Bradi1g02890	2.64465	2.6995	4.17823	4.5143	4.47716	3.49729	2.06	3.58696	3.60755	5.31302	4.98522	2.89494	2.79443	4.23356	2.93334	1.52324	1.64579	2.06482	4.76846	5.74686	4.23337	4.63813	4.96673	5.74048	2.94249
Bradi1g02900	AT2G46260.1	0	BTB/POZ/Kelch-associated protein	-1.34089	-1.12103	0.463298	0.122116	-0.867139	-3.33628	-1.29953	-0.54321	-0.989007	0.232383	0.0119381	0.0203692	0.312028	0.785297	0.0656233	1.78871e-06	0.0130068	0.259472	0.0216544	0.651395	Bradi1g02900	2.47936	0.989817	2.87254	1.38902	1.59898	1.01237	1.236	0.123688	0.901888	1.59391	1.30565	1.92996	1.71965	1.32299	0.942859	0.276952	0.205724	0	2.23521	1.46489	2.55971	2.82813	2.2847	2.93131	1.47125
Bradi1g02910	AT3G17030.1	0	Nucleic acid-binding proteins superfamily	-0.0977816	-1.41684	-0.98528	0.214794	-0.109187	-0.314134	-1.18812	-1.54136	-0.258605	-0.125117	0.806074	6.87872e-06	0.000991342	0.510917	0.795719	0.361205	0.000118259	4.07841e-07	0.442663	0.735481	Bradi1g02910	4.13226	5.57897	9.66217	7.87109	5.75634	5.98221	5.21868	5.68966	6.44206	5.99612	8.42739	7.23734	4.29913	5.02735	4.71429	6.09295	5.76027	5.46569	8.71734	11.381	12.4048	7.80564	6.95343	10.3817	4.20356
Bradi1g02920	AT3G17090.1	0	Protein phosphatase 2C family protein	-0.207448	0.134711	0.44549	0.378414	0.309095	0.421485	0.693647	0.939526	0.598089	0.692143	0.32914	0.534635	0.0119475	0.0288484	0.125324	0.0232795	6.84664e-05	6.19426e-08	0.000400751	6.75134e-05	Bradi1g02920	12.5621	16.107	14.1015	11.2279	10.8731	12.9768	13.3214	12.2451	11.9822	11.4609	14.837	12.3517	11.5002	12.9653	15.2953	17.8634	16.8694	16.64	15.1995	11.4937	11.0264	13.9144	9.33746	10.9924	15.1328
Bradi1g02930	AT3G06610.1	0	DNA-binding enhancer protein-related	0.0458955	0.118149	0.651168	0.077691	0.316262	0.0269933	-0.139611	0.169663	0.181235	-0.10017	0.862549	0.627735	0.00139434	0.740006	0.19038	0.920558	0.547394	0.466065	0.409587	0.681098	Bradi1g02930	17.6861	21.0561	20.63	13.1957	15.2437	15.1856	22.5227	18.9243	19.9704	24.0604	22.6709	21.905	22.8929	20.374	28.9143	19.3867	21.1896	29.0289	21.7561	21.0718	20.9699	30.9963	27.1184	26.2597	22.9094
Bradi1g02940	AT1G56340.2	AtCRT1a,CRT1,CRT1a	calreticulin 1a	-1.05385	0.360775	0.466691	0.342976	0.59017	-1.31604	-0.576424	0.163826	0.20148	0.527606	2.76452e-08	0.075478	0.0163036	0.0846807	0.00794478	1.66044e-12	0.0026931	0.454219	0.327817	0.00681586	Bradi1g02940	299.837	265.901	324.597	440.897	396.335	358.196	144.2	131.357	152.934	351.646	384.455	415.906	377.141	389.223	361.639	185.004	112.943	163.849	191.781	248.129	252.328	550.92	479.786	564.277	418.254
Bradi1g02950	AT3G05760.1	0	C2H2 and C2HC zinc fingers superfamily protein	0.0524134	-0.143166	0.244495	-0.0824895	-0.0945466	-0.0740319	0.185338	0.315846	-0.0927935	-0.0309704	0.741022	0.322323	0.063185	0.541418	0.541925	0.614288	0.170166	0.0146478	0.491122	0.842387	Bradi1g02950	32.8928	29.6945	30.0311	29.6323	28.4619	30.0031	31.0374	34.0142	30.793	34.0792	27.7748	35.8972	28.9116	31.6194	31.4286	31.2956	30.8586	31.0937	33.7517	31.2134	28.4522	26.245	23.5423	23.8169	24.801
Bradi1g02960	AT2G30050.1	0	transducin family protein / WD-40 repeat family protein	0.24551	0.435837	0.501418	0.200108	0.1229	-0.00963114	0.369794	0.567949	0.321484	0.266466	0.305185	0.0555001	0.0223176	0.397217	0.675989	0.980119	0.102873	0.00965955	0.152411	0.253163	Bradi1g02960	62.3145	66.4977	75.7305	57.2969	65.9848	69.4856	74.5721	92.5187	74.8567	73.6992	72.4044	79.1282	58.4682	85.2003	80.6668	69.2381	62.5401	91.4592	49.1747	70.3146	71.475	83.4864	71.819	66.8095	91.2173
Bradi1g02980	AT3G58650.1	0	0	-0.645357	-0.997089	-1.74538	-0.780775	-1.316	-0.544736	-0.912868	-1.09665	-0.626969	-0.552041	0.0066306	2.08156e-05	3.67731e-14	0.000644253	1.41634e-07	0.0216185	7.09383e-05	1.786e-06	0.00707492	0.0214004	Bradi1g02980	45.7855	46.4314	44.916	69.2193	56.3909	53.1956	24.4454	24.985	38.2658	37.7224	41.8996	41.3011	46.8605	42.6002	47.7715	32.9573	27.3613	22.5915	44.9278	35.9461	40.1678	37.3313	37.2505	43.1147	24.3806
Bradi1g02990	AT3G55010.2	ATPURM,PUR5	phosphoribosylformylglycinamidine cyclo-ligase, chloroplast / phosphoribosyl-aminoimidazole synthetase / AIR synthase (PUR5)	-0.68831	0.570108	0.667793	0.604325	1.01351	-0.99624	0.423424	0.377651	0.264365	0.837434	0.00197892	0.00553011	0.000476595	0.002412	1.20856e-05	1.54469e-06	0.0382627	0.0747137	0.222141	6.54384e-05	Bradi1g02990	17.1902	17.0968	17.4964	26.3913	23.132	22.5483	9.47602	12.4925	10.0496	20.8726	25.2822	21.0365	25.2574	22.2262	25.0381	8.17009	10.6977	14.4537	12.7407	18.8182	20.1823	37.3313	40.9259	38.7177	34.259
Bradi1g03000	AT2G47480.1	0	Protein of unknown function (DUF3511)	-4.45534	-0.304595	-0.64733	-1.96326	4.79773	-2.09621	-1.84089	-0.5047	-0.910131	-0.940012	0.0139739	0.783237	0.447408	0.161725	0.00614919	0.0716153	0.0688711	0.637138	0.423386	0.597137	Bradi1g03000	0	0.359934	0.522279	0.231503	0.319797	0.092034	0	0	0	0.227701	0.593478	0.675485	0.107478	0.132299	0	0	0.411448	0	0.0745071	0.338051	1.08295	0.905001	0.794677	1.22138	0.630534
Bradi1g03010	AT1G15030.1	0	Protein of unknown function (DUF789)	0.130403	0.0279293	0.0824621	0.348752	0.155251	-0.140808	0.155884	0.0221352	0.221627	0.341858	0.546168	0.90545	0.686652	0.0546359	0.495027	0.494828	0.438242	0.931375	0.239407	0.0659074	Bradi1g03010	15.8679	21.506	23.5026	22.34	19.401	19.051	21.012	24.4903	20.7434	19.2028	23.7391	20.4575	20.9583	19.3156	19.8	23.8179	16.8694	16.3971	19.4464	21.9733	21.1668	19.1182	22.0523	18.0764	20.1771
Bradi1g03020	AT5G49300.1	GATA16	GATA transcription factor 16	0.793426	1.12969	0.615824	0.232326	0.714928	0.969395	0.898226	1.11337	0.56496	0.767791	0.0727903	0.00861338	0.161214	0.627723	0.165138	0.0228813	0.0367036	0.00924715	0.197654	0.0814878	Bradi1g03020	22.3142	17.5468	15.4072	10.1861	12.3655	20.3395	33.2347	39.9513	22.8049	17.3812	21.6026	18.2381	18.0563	23.5492	20.3238	31.711	26.3327	53.6852	10.2075	22.6494	18.7056	32.1276	29.5024	30.0459	31.7369
Bradi1g03030	AT3G16810.1	APUM24,PUM24	pumilio 24	1.17939	1.40435	0.867199	1.26059	1.36456	0.967529	1.61882	0.881542	1.27317	1.20902	9.86357e-09	1.15076e-12	1.16492e-05	8.78021e-11	2.03636e-09	1.35227e-06	2.18914e-16	1.11315e-05	8.73284e-11	1.31016e-09	Bradi1g03030	22.6448	29.3346	25.5917	45.0273	30.8071	31.9358	65.5081	57.8861	53.3402	28.0072	32.76	30.7828	38.7996	34.2654	31.4286	67.5763	53.2825	57.6934	30.5479	27.2694	34.0638	46.947	66.3556	50.443	101.096
Bradi1g03040	AT3G06778.1	0	Chaperone DnaJ-domain superfamily protein	-2.36898	-0.367477	-0.553384	-0.481217	-1.72687	-0.995575	-2.13815	-0.487903	-3.0099	-1.69679	0.0295195	0.73696	0.560035	0.606984	0.100965	0.35027	0.0328755	0.651772	0.00514697	0.104207	Bradi1g03040	0.330581	0.989817	0.783419	0.115751	0.532995	0.92034	0	0.247376	0.128841	0.531302	0.474783	0.482489	0.752348	0.529195	0.628573	0.138476	0.205724	0.364379	0.0745071	0.563418	1.08295	0.452501	0.298004	0.366414	0.420356
Bradi1g03050	AT4G16070.1	0	Mono-/di-acylglycerol lipase, N-terminal;Lipase, class 3	1.46932	0.382819	0.522208	0.451026	0.285423	2.10395	0.805302	0.701102	1.08948	0.915924	8.9646e-15	0.0584747	0.00758876	0.01939	0.221282	2.62665e-29	1.91032e-05	0.000275445	2.95072e-09	8.03512e-07	Bradi1g03050	50.5789	54.26	46.744	44.68	35.0711	38.2861	140.218	141.747	139.277	42.3524	37.5078	42.0731	38.0473	31.3548	30.6953	182.927	192.146	150.124	77.0404	61.8633	75.9053	24.0957	22.549	24.0612	73.5623
Bradi1g03056	AT5G20740.1	0	Plant invertase/pectin methylesterase inhibitor superfamily protein	-0.916317	-2.03781	-3.52701	-2.06108	-0.724304	-2.48239	-3.43562	-1.64084	-1.59922	-1.6987	0.354443	0.0271712	0.000322137	0.0265833	0.513424	0.0399376	0.000502178	0.065772	0.0831387	0.125936	Bradi1g03056	1.8182	1.0798	0.26114	0.347254	0.852792	0.644238	1.37334	0.247376	0.128841	0.379501	1.06826	0.385991	1.07478	0	1.15238	0	0	0.242919	1.56465	2.81709	1.67366	0.678751	0.496673	1.34352	0.630534
Bradi1g03090	AT1G14870.1	PCR2	PLANT CADMIUM RESISTANCE 2	3.16743	1.69691	2.78552	2.32321	3.66386	3.27609	1.72546	3.25336	2.61813	2.14252	0.000650831	0.0570711	0.00144337	0.00724694	0.000770084	0.000300425	0.0527495	0.000214301	0.00231093	0.0148775	Bradi1g03090	0.330581	1.25977	1.3057	0.231503	0.319797	0.552204	7.69068	14.1004	4.50944	0.683102	1.06826	0.578987	0.107478	0.529195	0.628573	5.12362	5.76027	11.7816	0.819579	2.47904	3.54421	1.13125	1.19202	0.366414	6.30534
Bradi1g03110	AT4G02340.1	0	alpha/beta-Hydrolases superfamily protein	-1.43173	1.93694	1.67038	0.618396	0.918358	-0.990024	0.462172	1.6855	-0.191457	0.169115	0.00670128	0.000129981	0.000811026	0.244187	0.131899	0.0612474	0.404682	0.000803835	0.73884	0.784782	Bradi1g03110	14.8761	9.35827	9.92331	3.00954	6.71574	8.55916	5.08134	4.08171	3.47871	8.95623	10.5639	8.49181	10.2104	12.833	11.6286	3.18495	4.11448	6.68028	2.38423	8.78932	6.00547	6.67439	7.64877	4.88552	11.9801
Bradi1g03120	AT4G02340.1	0	alpha/beta-Hydrolases superfamily protein	0.25573	0.407702	0.77838	0.459677	0.466533	0.466478	0.878492	1.07366	0.593496	0.469341	0.22138	0.0401765	2.96803e-05	0.012731	0.0285541	0.0160993	2.62485e-06	4.99845e-09	0.000998596	0.0114486	Bradi1g03120	31.9011	27.265	22.1969	15.8579	18.2284	20.6156	36.1187	33.8906	27.9585	23.0737	24.6887	22.098	19.776	20.1094	17.9143	30.0493	31.6815	34.616	26.8971	22.424	22.4467	14.48	14.4035	14.168	24.801
Bradi1g03130	AT4G15940.1	0	Fumarylacetoacetate (FAA) hydrolase family	-0.232357	0.136863	0.614481	0.212396	0.454444	-0.155782	0.32946	0.6381	0.0537541	0.227814	0.233107	0.507797	0.000428311	0.253993	0.0241067	0.423363	0.0722923	0.000256058	0.796702	0.225458	Bradi1g03130	57.3558	46.0715	43.088	30.7899	39.9746	42.9799	36.8054	44.2804	43.806	53.4338	50.0896	48.6349	38.7996	42.8648	40.0191	44.5893	37.6475	53.6852	36.881	41.6929	38.4941	30.0913	31.0917	29.4352	34.8896
Bradi1g03136	0	0	0	-0.450991	-0.0974522	-0.80655	-1.16324	-1.08997	-0.256507	-0.945202	0.851676	-0.469906	-1.29458	0.560193	0.897235	0.155375	0.0433063	0.127007	0.759794	0.355066	0.171286	0.426277	0.0371914	Bradi1g03136	0.661162	0.719867	0.783419	0.578757	0.959391	1.19644	0.686668	0.494753	0.386524	0.531302	0.356087	0.675485	0.537391	0.793792	0.942859	0.276952	0.411448	0.607299	0.968593	0.676101	0.590702	0.452501	1.09268	0.977103	0.840712
Bradi1g03142	0	0	0	-0.370884	0.0670969	-0.0612665	-0.732065	-0.25729	-0.846602	-0.193586	0.871259	-0.299674	-0.525335	0.367441	0.877804	0.887376	0.0338892	0.529755	0.0413282	0.64301	0.0261913	0.440105	0.170804	Bradi1g03142	3.80168	3.86929	2.08912	2.08352	3.62437	3.03712	2.74667	2.72114	2.44798	3.18781	2.49261	2.50894	2.36452	2.38138	3.66667	1.24629	1.64579	1.70044	4.69395	3.04246	2.26436	2.14938	1.68869	2.32062	2.31196
Bradi1g03150	AT5G01470.1	0	S-adenosyl-L-methionine-dependent methyltransferases superfamily protein	0.0612897	-0.472992	0.467532	0.24782	0.379861	-0.327664	-0.801815	-0.399502	0.00320393	-0.0419463	0.863449	0.102093	0.0842538	0.368911	0.21429	0.274482	0.00258356	0.174428	0.999538	0.905979	Bradi1g03150	4.79343	7.10869	9.13989	9.95462	7.03553	8.74323	7.27868	7.66867	6.5709	7.96953	7.24044	6.94785	8.49078	7.27643	4.81906	8.30857	2.88014	5.95153	11.6976	8.11322	7.67913	8.82376	9.03945	6.1069	9.03765
Bradi1g03160	AT5G15330.1	ATSPX4,SPX4	SPX domain gene 4	-0.0102841	-0.512826	0.256549	0.386139	0.472791	-0.505206	-0.43566	-0.263283	0.322095	0.435047	0.966565	0.00678772	0.184236	0.0382794	0.0261628	0.00845262	0.0206742	0.187475	0.090407	0.0212543	Bradi1g03160	47.1078	50.2107	59.5398	64.242	62.1472	57.8894	48.2041	49.4753	57.3343	51.005	49.0213	46.319	48.3652	44.5847	41.5906	34.3421	38.059	31.0937	82.7029	69.075	68.5215	51.0195	46.7866	52.275	67.4671
Bradi1g03170	AT3G05940.1	0	Protein of unknown function (DUF300)	0.0520941	-0.653844	-0.0769727	0.352063	0.441978	0.196854	0.2178	0.624094	0.568288	0.441363	0.73867	2.80092e-07	0.603807	0.00482516	0.00164491	0.147794	0.104435	4.44779e-07	2.71217e-06	0.000343846	Bradi1g03170	79.3395	88.1837	72.3357	76.8589	79.736	77.3085	76.9068	85.7159	87.612	77.8737	72.6418	75.1718	69.7534	61.6512	67.1525	86.8245	94.8388	77.9771	107.886	94.2035	84.9627	37.5576	35.4625	37.9849	54.2259
Bradi1g03180	AT5G26742.2	emb1138	DEAD box RNA helicase (RH3)	-0.350868	-0.477571	-0.948697	-1.0355	-0.843431	-0.843758	-0.644618	-1.26896	-1.27085	-1.26443	0.0402705	0.00436243	2.7736e-09	7.10579e-11	2.06656e-06	1.52027e-07	7.03802e-05	1.25028e-15	9.87307e-16	1.98932e-15	Bradi1g03180	656.369	665.967	746.598	893.948	823.477	761.765	536.013	503.534	582.233	688.036	656.387	670.467	772.876	691.657	679.382	391.472	376.887	354.419	674.811	612.21	654.695	800.926	890.734	857.408	500.013
Bradi1g03185	0	0	0	-0.315715	1.56148	4.72163	1.92546	2.75818	0.302454	3.81441	3.14804	3.04216	4.9457	0.794035	0.0906261	5.44949e-06	0.0197001	0.00250177	0.825805	0.000802897	0.000623931	0.000453169	1.81461e-06	Bradi1g03185	0.330581	0.359934	0.26114	0	0.106599	0	0.549334	0.123688	0.128841	0.227701	0	0.192996	0.107478	0.132299	0.419048	0.138476	0	0.364379	0	0.225367	0.492252	0.22625	0	0	0.210178
Bradi1g03191	0	0	0	-3.77748	-0.271174	-0.0765089	-1.40348	0.327037	-1.9287	-1.38095	-0.0791031	-1.58948	-0.329866	2.59215e-07	0.715712	0.914133	0.0272645	0.688359	0.00979033	0.0577543	0.934918	0.0308799	0.706033	Bradi1g03191	3.30581	3.68932	6.26735	0.694508	1.81218	2.11678	0.549334	0.371064	0	1.44211	3.20478	0.675485	1.71965	2.24908	2.61905	0.276952	0.617172	0.485839	1.26662	3.15514	2.36281	4.52501	3.67538	2.93131	1.26107
Bradi1g03196	AT1G66235.1	0	0	2.06831	0	-1.61381	0	0	-2.36712	-2.19967	-2.2316	-0.743289	-0.983926	0.369104	1	0.42086	1	1	0.0915857	0.121346	0.121784	0.571785	0.495426	Bradi1g03196	0	0	0	0	0.106599	0	0	0	0.128841	0.607202	0.593478	1.25447	1.18226	0.264597	0.628573	0	0.205724	0.242919	0	0	0	0	0	0	0
Bradi1g03200	AT3G17630.1	ATCHX19,CHX19	cation/H+ exchanger 19	2.0684	-1.73322	0.376995	-1.69923	0	-5.11178	-4.60899	-1.59067	-2.65793	-4.4369	0.367712	0.435518	0.855822	0.325382	1	0.00920355	0.00165196	0.22611	0.0384382	0.0265684	Bradi1g03200	0	0	0	0.115751	0	0.184068	0	0	0.128841	0.759003	0.593478	0	0.214957	0.661493	0.419048	0	0	0	0	0	0.0984504	0.113125	0.298004	0.122138	0
Bradi1g03207	AT5G66460.1	0	Glycosyl hydrolase superfamily protein	-1.56464	-0.439233	0.55493	0.592714	0.275234	-1.90405	-2.44547	-0.221598	-1.09827	-0.404271	0.00883452	0.453621	0.325189	0.3492	0.747096	0.0018957	1.53159e-05	0.729985	0.0772624	0.568004	Bradi1g03207	3.96697	3.2394	3.65596	3.47254	5.32995	10.0317	1.51067	1.85532	0.257682	2.80831	3.44217	2.99143	5.58887	5.82114	6.60001	0.138476	0.617172	1.57898	2.01169	8.2259	8.17138	18.3263	16.4896	16.0001	2.94249
Bradi1g03220	AT1G48350.1	0	Ribosomal L18p/L5e family protein	-0.987317	-2.23146	-1.57933	-2.2754	-2.57652	-0.87443	-2.58709	-3.25533	-3.30995	-3.05638	7.8807e-08	5.81802e-33	5.55928e-18	6.58948e-35	3.4069e-38	1.78886e-06	1.17343e-43	5.40421e-64	2.14425e-65	2.33353e-55	Bradi1g03220	291.077	299.645	356.456	222.706	250.827	251.437	147.084	144.22	186.047	292.823	259.35	231.595	261.817	289.866	304.229	153.985	128.989	144.294	229.184	237.537	240.908	338.357	316.083	326.597	51.0733
Bradi1g03235	AT4G13460.2	SDG22,SET22,SUVH9	SU(VAR)3-9 homolog 9	-3.81409	-1.67385	-3.75917	-5.0207	-4.46338	-0.729538	-2.11777	-1.32244	-2.95503	-2.9357	3.73971e-09	0.0122833	4.49507e-07	1.77765e-13	9.83567e-10	0.247688	0.00468819	0.0601115	9.99322e-06	4.48369e-05	Bradi1g03235	5.45459	5.03907	6.52849	1.38902	3.09137	4.3256	0.274667	0.618441	0.257682	3.87091	1.66174	0.771983	2.36452	2.91057	4.50477	1.24629	2.05724	0.728758	1.0431	3.26782	1.87056	2.37563	1.98669	2.07634	0.840712
Bradi1g03250	AT1G07230.1	NPC1	non-specific phospholipase C1	-0.841699	-0.495896	-0.111685	0.533888	0.374765	-1.29352	-0.699481	-0.318482	0.539938	0.421487	1.02999e-09	0.000333153	0.46136	6.96073e-05	0.0193786	1.42411e-21	2.0082e-07	0.0233626	5.35601e-05	0.00231515	Bradi1g03250	146.943	147.573	137.882	138.091	172.477	155.537	72.3748	86.2106	82.8449	137.759	160.002	179.583	148.213	150.688	151.591	63.699	61.7172	68.8677	164.735	199.901	196.704	217.427	212.576	231.574	120.222
Bradi1g03260	AT5G05730.1	AMT1,ASA1,JDL1,TRP5,WEI2	anthranilate synthase alpha subunit 1	0.428728	-0.847754	-2.37423	-2.66469	-2.56121	-0.357786	-1.04706	-3.09043	-2.41512	-1.81835	0.14942	0.00863811	2.74975e-15	2.31618e-16	1.32116e-11	0.222965	0.000314826	1.23172e-22	1.29919e-14	3.08333e-07	Bradi1g03260	10.248	9.08832	10.4456	9.26011	9.27411	13.7131	12.0854	12.6162	15.0744	12.7512	13.4126	9.64979	11.8226	11.2454	11.4191	9.2779	8.84614	9.71678	5.43902	6.64833	7.48223	12.4438	9.43679	13.313	3.57303
Bradi1g03270	AT3G47120.1	0	RNA recognition motif (RRM)-containing protein	0.0713714	-0.405404	-0.519457	-0.222735	-0.00551461	0.0872065	0.0618796	-0.0106812	0.00840662	-0.13886	0.682986	0.00751323	0.00033377	0.138987	0.981845	0.59618	0.714606	0.961962	0.967532	0.380765	Bradi1g03270	45.7855	41.2124	42.8269	38.3137	41.3604	43.5321	43.8094	44.2804	48.0578	46.1474	38.9322	48.9244	41.4866	44.0555	42.3239	47.4973	51.0196	44.5757	38.5202	48.2286	41.3492	38.4626	46.588	48.2445	29.6351
Bradi1g03277	AT5G06740.1	0	Concanavalin A-like lectin protein kinase family protein	0.302069	-0.8264	-0.507863	-0.545299	-0.366734	0.664085	0.191285	-0.110452	-0.319025	-0.40601	0.306761	0.00367676	0.0727754	0.0437142	0.257182	0.0131765	0.535445	0.740235	0.251465	0.153589	Bradi1g03277	14.7109	12.9576	17.7575	13.8902	12.8985	13.8971	16.2054	22.0165	17.007	11.6886	13.4126	12.6412	12.7899	14.8175	13.3048	17.8634	23.0411	19.0692	12.8897	14.0854	13.8815	9.84189	12.3175	12.8245	8.6173
Bradi1g03283	0	0	0	-2.36109	-0.921889	-0.880885	-0.896995	-0.736655	-1.4432	-0.847825	-1.21911	-1.01378	-1.12496	1.39855e-18	8.42836e-05	5.72071e-05	3.07308e-05	0.00224052	1.26299e-08	0.000363089	1.68859e-07	7.17804e-06	1.24149e-06	Bradi1g03283	11.9009	12.6877	12.7958	12.5011	12.2589	9.29543	1.51067	3.0922	2.57682	11.9922	9.97044	9.26379	8.92069	8.59941	9.42859	4.56971	3.49731	3.40087	14.5289	11.9445	12.2078	11.6519	7.94677	11.2367	7.14605
Bradi1g03290	AT5G01470.1	0	S-adenosyl-L-methionine-dependent methyltransferases superfamily protein	0.355854	-0.167932	0.269097	0.406201	0.346233	-0.0310531	0.0619193	-0.281072	0.199807	0.301606	0.20228	0.582529	0.312544	0.105731	0.238922	0.928966	0.845835	0.324076	0.479339	0.302709	Bradi1g03290	6.9422	10.888	9.13989	10.4176	8.84771	11.0441	13.4587	9.27661	12.3688	7.66593	8.66478	9.74628	9.45809	9.26091	8.69525	6.78533	9.87476	8.98802	10.5055	8.2259	8.17138	13.6881	9.23812	9.77103	8.40712
Bradi1g03307	0	0	0	-1.65146	-2.16004	-2.3688	-0.676876	-1.43353	-1.56378	-0.485984	-0.706716	-0.742969	-1.21207	0.115533	0.0380339	0.00184051	0.541067	0.0935281	0.00625515	0.394056	0.140099	0.14511	0.0173528	Bradi1g03307	0.826453	0.26995	0.26114	0.115751	0.426396	0	0.274667	0	0.128841	2.20111	1.89913	1.44747	1.71965	2.38138	2.51429	0.553904	0	1.09314	0.0745071	0.788785	0.689153	0.565626	0.198669	0.366414	0.420356
Bradi1g03320	0	0	0	-0.026156	-0.164731	0.075528	0.111126	-0.0695849	0	1.90715	2.54968	0	-1.73313	0.967811	0.783237	0.896827	0.840038	0.919124	1	0.3315	0.192193	1	0.400391	Bradi1g03320	3.4711	2.33957	2.6114	1.73627	1.81218	1.93271	3.29601	2.22639	2.70566	0	0	0	0	0.132299	0	0	0	0	3.1293	2.59172	3.05196	1.01813	1.88736	2.07634	1.47125
Bradi1g03330	AT5G04110.1	GYRB3	DNA GYRASE B3	-0.224197	0.349312	-0.365174	0.684482	0.510654	-0.443544	0.574616	-0.808348	0.235858	1.55805	0.756739	0.576913	0.521385	0.144029	0.41254	0.494832	0.298927	0.150501	0.676612	0.00634369	Bradi1g03330	0.661162	1.25977	0.522279	1.73627	1.27919	1.74865	0.549334	0.494753	1.28841	0.986704	1.30565	0.771983	0.64487	1.98448	0.942859	0	1.02862	1.2146	0.819579	0.901469	1.1814	1.13125	2.08603	0.977103	1.26107
Bradi1g03340	0	0	0	-1.38657	-0.684527	-0.59008	-1.87499	-1.57927	-1.5995	-2.31832	-1.08681	-2.86077	-2.86231	0.00215737	0.151676	0.210364	2.69089e-05	0.00128292	0.000326985	2.11566e-07	0.0170024	2.58202e-10	4.27949e-10	Bradi1g03340	158.018	157.021	165.563	59.0332	106.173	136.302	67.2935	64.5652	51.923	188.992	207.243	140.404	191.741	249.383	284.848	51.7901	50.1967	74.9406	59.9783	121.586	135.271	211.318	175.326	158.901	71.0402
Bradi1g03350	AT1G07290.1	GONST2	golgi nucleotide sugar transporter 2	1.40058	0.387962	0.327334	1.13393	1.1162	1.31318	0.960517	0.924034	1.20788	0.994359	0.00526634	0.486462	0.516892	0.018986	0.0423491	0.0135455	0.0593062	0.0674072	0.0122879	0.0446485	Bradi1g03350	2.31407	1.43973	2.35026	1.50477	1.49239	2.85305	5.76801	5.44228	4.3806	0.759003	1.42435	1.06148	2.04209	1.19069	1.25715	2.63105	3.08586	2.30773	2.98029	1.80294	1.57521	1.47063	1.78802	1.70993	2.31196
Bradi1g03367	AT5G58940.1	CRCK1	calmodulin-binding receptor-like cytoplasmic kinase 1	-0.447181	0.276667	0.677314	0.433762	0.923261	-0.42558	-0.0313571	1.16358	0.314122	0.255844	0.293613	0.531326	0.0829965	0.288182	0.04177	0.312509	0.957443	0.00246168	0.448116	0.558459	Bradi1g03367	17.6861	13.2276	15.4072	8.7971	9.9137	12.8848	11.124	14.1004	8.63236	9.56343	14.1248	14.2817	10.103	13.2299	11.9429	8.44704	7.40607	12.146	7.52522	23.7762	16.7366	13.4619	11.7215	9.77103	17.4448
Bradi1g03380	AT3G09090.1	DEX1	defective in exine formation protein (DEX1)	0.12045	-0.0133746	-0.307463	0.311924	0.0514707	0.106881	0.153601	-0.131101	0.461778	0.26405	0.468906	0.944582	0.0383907	0.032069	0.799957	0.511388	0.331898	0.42445	0.00110066	0.0774526	Bradi1g03380	82.1494	79.4553	76.5139	99.0832	87.5178	84.4872	83.9108	80.521	94.6983	81.1374	82.8496	80.7687	85.9826	84.9358	74.9049	91.1173	91.3415	81.378	94.9221	84.0619	84.5689	69.2326	73.7063	75.3591	95.2106
Bradi1g03392	AT5G58960.1	GIL1	Plant protein of unknown function (DUF641)	-0.769136	-1.92412	-4.31771	-2.0678	-0.0233567	-1.48698	-2.47279	-0.282255	-1.12713	-0.475414	0.433289	0.0459472	2.66428e-05	0.0396701	0.988535	0.110771	0.00769632	0.805863	0.233621	0.673066	Bradi1g03392	2.80994	1.34975	4.70051	0.347254	1.49239	1.01237	2.19734	2.59745	0.257682	2.42881	4.86652	1.83346	1.82713	1.98448	3.56191	1.52324	0.822896	0.850218	0.745071	4.84539	2.75661	2.03625	1.88736	1.70993	0.420356
Bradi1g03400	AT3G09210.1	PTAC13	plastid transcriptionally active 13	-0.153423	-1.29216	-1.21547	-0.863223	-0.773406	-0.65554	-1.60038	-1.88965	-0.882067	-0.712122	0.407898	1.08877e-14	9.63762e-14	4.34973e-08	1.29288e-05	6.4645e-05	7.15978e-23	2.5349e-30	3.25518e-08	1.79295e-05	Bradi1g03400	57.6864	53.8101	53.2725	73.0391	68.4365	75.6519	53.4228	46.2594	48.5731	63.6044	54.2439	52.7843	62.4449	67.4723	58.143	36.6962	39.0876	33.037	57.147	43.3832	47.9453	61.8795	64.3689	66.8095	19.7567
Bradi1g03410	AT2G29530.2	TIM10	Tim10/DDP family zinc finger protein	-0.163046	0.627906	0.889332	0.27131	1.29859	-0.346654	0.073081	0.670268	0.415406	0.456832	0.643592	0.0348859	0.00146003	0.380915	5.34422e-05	0.26593	0.838074	0.0245541	0.175532	0.137051	Bradi1g03410	10.9092	11.3379	13.8404	13.0799	12.2589	10.768	12.36	8.16342	11.4669	16.6222	14.4809	16.3081	15.5843	16.2727	18.8572	13.0168	10.9034	13.2391	16.9876	9.5781	12.7986	25.6794	26.9197	19.1757	23.9603
Bradi1g03420	AT5G59010.1	0	Protein kinase protein with tetratricopeptide repeat domain	0.582493	0.703902	0.40127	1.00624	0.790699	0.465505	0.696796	0.0336039	1.15441	1.30428	0.00132397	5.49715e-05	0.0223597	1.22804e-09	3.92574e-05	0.00836509	6.15887e-05	0.889469	3.57833e-12	4.57778e-15	Bradi1g03420	27.4382	28.1648	24.5471	41.3232	35.3909	31.5676	40.2387	37.9723	42.6464	28.918	31.217	28.2739	27.6219	33.0747	30.8001	42.3737	38.4704	40.9319	25.3324	23.3255	25.8925	25.6794	32.1844	29.4352	30.2656
Bradi1g03440	AT3G13440.1	0	S-adenosyl-L-methionine-dependent methyltransferases superfamily protein	-0.225582	-0.322029	-0.217136	-0.155983	-0.184038	-0.227683	-0.0270676	-0.00716895	0.0731952	-0.017186	0.0558026	0.00377392	0.0500073	0.163834	0.147801	0.0456815	0.843166	0.966913	0.535594	0.902116	Bradi1g03440	90.9098	92.233	78.603	86.582	86.5584	80.8978	73.4735	77.3051	74.4702	99.733	84.2739	86.6551	86.0901	96.0488	92.8192	79.6238	76.9408	75.0621	110.494	99.9503	105.44	95.2514	85.9245	89.7714	80.7084
Bradi1g03450	AT1G74850.1	PTAC2	plastid transcriptionally active 2	-0.91542	-1.19824	-0.952904	-0.524887	-0.568283	-1.6353	-1.33463	-1.24721	-0.820755	-0.595891	6.95576e-08	2.39936e-13	1.22002e-09	0.000997053	0.00190875	7.83409e-23	8.34574e-17	2.70878e-15	1.63064e-07	0.000336518	Bradi1g03450	41.3226	39.9526	50.4	52.2039	52.5533	52.2753	22.7974	26.0982	20.2281	49.6388	60.6535	50.3719	60.6177	55.0362	54.0572	15.7863	13.9892	21.134	48.5787	61.7506	50.702	88.9164	101.222	98.321	24.1705
Bradi1g03461	#N/A	#N/A	#N/A	-0.955293	-0.766106	-0.485289	-0.455214	2.13924	-0.633123	-2.44029	-0.673406	-1.42127	0.637653	0.367441	0.418981	0.641212	0.644888	0.0263806	0.503631	0.00891878	0.573306	0.183148	0.579134	Bradi1g03461	0.330581	0.719867	0.783419	0	0.106599	0.092034	0.824002	0.123688	0	0.227701	1.42435	0.964979	0	0	0.628573	0.276952	0.617172	0.728758	1.34113	0.563418	0.984504	2.37563	1.58935	0.244276	1.26107
Bradi1g03470	AT5G57580.1	0	Calmodulin-binding protein	-1.19593	-0.518526	-0.0549673	-0.0200667	-0.0802191	-0.557006	0.201675	-0.102098	0.37256	0.244843	1.06692e-07	0.0246244	0.836743	0.942253	0.791153	0.0144065	0.403574	0.702305	0.0934771	0.294444	Bradi1g03470	44.2979	46.7914	38.1264	49.4258	36.8832	39.3905	21.5614	20.5322	14.5591	40.0753	32.0478	45.161	35.1454	31.7517	35.7239	27.0028	31.2701	21.9842	59.0097	31.1007	38.8879	17.9869	17.5822	20.0306	31.1063
Bradi1g03480	AT5G62890.1	0	Xanthine/uracil permease family protein	-1.40684	-1.63999	0.0308282	0.144441	-0.674988	-1.23535	-2.53266	-2.79802	-2.35842	-2.10757	1.36871e-07	9.41601e-09	0.922504	0.607621	0.0247333	1.63122e-06	2.49764e-18	7.11118e-20	1.165e-15	4.54184e-11	Bradi1g03480	15.372	13.2276	9.40103	11.9224	14.7107	14.7254	5.08134	4.57646	4.89596	12.9789	13.5313	13.4132	13.7572	14.5529	15.4	8.17009	3.70303	4.73693	6.2586	11.381	10.928	15.6113	11.0261	11.8474	2.52214
Bradi1g03490	AT1G07410.1	ATRAB-A2B,ATRABA2B,RAB-A2B,RABA2b	RAB GTPase homolog A2B	-0.801016	0.0436897	0.581631	0.539711	0.516778	-0.813712	0.313069	0.475895	0.764738	0.455538	1.55528e-05	0.843203	0.000610001	0.00123499	0.00737967	5.66281e-06	0.0842373	0.00622349	3.6036e-06	0.00875097	Bradi1g03490	28.2647	28.6147	36.0373	32.2946	36.2437	29.727	17.1667	19.1717	16.3628	31.0432	31.217	34.1602	26.2247	34.0008	32.2667	18.8328	15.635	19.9194	41.6495	32.3402	25.4002	26.9238	29.7011	26.9925	32.1572
Bradi1g03500	AT3G53960.1	0	Major facilitator superfamily protein	-0.796242	1.69837	0.245242	0.0750112	-0.344904	-0.352906	1.06653	2.11963	-1.17683	-0.614066	0.230571	0.00761722	0.729705	0.923113	0.676876	0.616591	0.100095	0.000726267	0.0616591	0.369903	Bradi1g03500	32.0664	23.5757	11.4901	6.13482	14.8173	28.0704	11.948	18.3058	8.50352	10.0947	16.4987	8.39531	11.5002	19.3156	23.3619	5.40057	9.66903	12.2674	3.65085	14.0854	10.4357	10.4075	11.9202	10.5039	33.2081
Bradi1g03510	0	0	0	-1.14232	-0.0226011	0.564058	-0.922388	-0.5278	0.701566	-0.00919604	0.924043	-0.743662	-0.65447	0.0236074	0.972605	0.280478	0.0672147	0.382393	0.171457	0.998116	0.07146	0.14158	0.208882	Bradi1g03510	310.581	252.853	263.49	60.075	87.0914	155.721	115.086	179.348	80.1392	174.419	119.289	114.35	81.6835	118.54	124.981	167.695	193.381	302.556	145.885	361.038	321.736	39.2544	25.231	36.3971	169.614
Bradi1g03530	AT5G59250.1	0	Major facilitator superfamily protein	-2.26946	-1.09307	-0.322308	-0.701954	-0.88045	-2.64104	-1.15773	-0.628097	-0.862489	-1.059	5.71798e-60	1.02929e-16	0.017824	9.48457e-08	1.27115e-09	9.32116e-76	5.53759e-19	1.75273e-06	6.1381e-11	1.33965e-15	Bradi1g03530	132.728	130.836	127.958	134.85	129.624	139.616	28.2907	23.9955	28.9893	134.571	125.461	115.122	135.315	110.734	122.572	18.2788	22.0125	20.1623	146.556	147.954	138.914	118.329	125.36	132.153	83.6508
Bradi1g03537	AT3G53810.1	0	Concanavalin A-like lectin protein kinase family protein	-0.20505	0.154132	0.477039	0.0077527	-0.566955	0.360802	0.607409	1.3243	0.158994	-0.858265	0.862985	0.887853	0.617223	0.997319	0.646319	0.788732	0.544341	0.155755	0.892069	0.429895	Bradi1g03537	0.495872	0.449917	0.783419	0.231503	0.319797	0.184068	0.412001	0.618441	0.386524	0.303601	0	0.192996	0.429913	0.396896	0.314286	0.138476	0	0.485839	0.223521	1.23952	0.492252	0.565626	1.19202	0.977103	0.630534
Bradi1g03550	AT1G67550.1	URE	urease	0.375954	-1.4237	-1.38394	-0.704939	-0.946515	0.0524379	-1.66263	-1.78614	-1.09738	-1.25643	0.0609105	5.86209e-14	1.43171e-13	0.000157975	4.83765e-06	0.821798	6.45316e-19	7.98512e-22	4.08617e-09	5.72049e-11	Bradi1g03550	38.5127	41.9323	37.8652	54.5189	42.6396	38.4702	48.3414	45.2699	60.4265	42.8837	39.0509	46.512	47.0755	44.0555	47.562	45.5586	50.6081	37.6525	69.8132	43.0451	54.1477	46.947	49.9653	48.8552	23.3298
Bradi1g03560	AT1G13870.1	DRL1	calmodulin binding;purine nucleotide binding	1.29721	0.0814329	0.582818	1.11954	0.991812	0.605213	0.341021	-0.392601	0.688773	0.887789	5.74723e-12	0.707519	0.000394119	1.30422e-12	3.3152e-07	0.000770412	0.064358	0.0230967	2.73935e-05	2.46615e-07	Bradi1g03560	8.92569	9.89817	7.31191	13.0799	15.4569	10.3998	21.836	24.2429	20.0992	12.5994	13.8874	11.9657	11.7151	12.4361	12.8857	21.1868	18.9266	18.219	17.0621	15.8884	17.2288	19.4575	23.6416	19.0535	20.1771
Bradi1g03580	AT5G59610.1	0	Chaperone DnaJ-domain superfamily protein	-1.38543	0.149522	-0.0249176	-0.25556	0.207834	-1.60774	0.149246	0.10894	-0.481096	-0.0557108	2.71702e-07	0.631649	0.936341	0.365499	0.530021	4.6913e-09	0.615218	0.728512	0.0723173	0.869575	Bradi1g03580	16.0332	15.4771	19.5855	12.0381	13.9645	19.4192	6.72935	6.43178	6.18438	14.5729	16.6174	11.7727	16.9816	13.4945	17.0762	4.15428	3.49731	6.07299	8.27029	14.4235	10.3373	13.4619	16.9862	12.3359	14.7125
Bradi1g03590	AT3G09350.1	Fes1A	Fes1A	1.85986	2.9845	3.10567	1.73832	1.75762	2.46479	2.1881	1.8187	1.24902	0.954542	1.69312e-12	1.05325e-29	4.17717e-32	1.43361e-11	6.67352e-09	1.56534e-21	5.6454e-17	2.05977e-12	1.56711e-06	0.00033385	Bradi1g03590	20.6613	23.0358	22.1969	33.1049	28.3553	26.5058	76.0828	91.7766	71.6357	22.7701	21.7213	24.028	29.2341	30.9579	24.6191	114.52	121.583	142.351	14.9759	19.6069	23.2343	28.5075	28.509	23.6948	107.401
Bradi1g03595	AT5G02220.1	0	0	-1.7473	0.0222382	2.93905	-0.484258	-1.68109	0.383315	0.301345	1.08775	-0.490019	-1.67303	0.179152	0.985105	0.00246448	0.726957	0.115171	0.727941	0.773906	0.241549	0.66552	0.17665	Bradi1g03595	0.495872	0.359934	0	0.115751	0.319797	0.368136	0.137334	0.123688	0	0.151801	0.237391	0.482489	0.107478	0.661493	0.104762	0.415428	0	0.607299	0.745071	0.450734	0.590702	0.22625	0.397339	0.366414	0.630534
Bradi1g03600	AT5G13830.1	0	FtsJ-like methyltransferase family protein	1.03531	1.40218	1.26094	0.876952	0.331873	1.04921	2.0524	1.06548	0.670656	-0.272233	0.00509106	5.40696e-06	1.78285e-05	0.00422066	0.388777	0.0012585	4.64771e-10	0.00108954	0.0390008	0.465852	Bradi1g03600	2.31407	2.06962	3.91709	3.47254	2.45178	3.31322	5.35601	7.05022	3.47871	3.41551	4.39174	2.02646	4.19165	3.04287	3.45715	8.17009	6.17172	5.83007	3.65085	4.39466	2.95351	5.76938	9.13879	7.084	12.4005
Bradi1g03605	0	0	0	-1.80979	0.141218	-0.383027	-0.19209	-0.207417	-2.88182	-0.488824	0.336918	-0.674025	-1.0083	0.0545087	0.882238	0.62184	0.826608	0.841706	0.00546034	0.596302	0.710762	0.456173	0.288636	Bradi1g03605	0.826453	1.0798	0.26114	0.463005	0.852792	0.736272	0.412001	0.247376	0	0.834903	1.30565	0.289494	0.64487	1.19069	1.15238	0	0	0.242919	0.819579	0.563418	0.590702	1.69688	1.78802	0.977103	0.630534
Bradi1g03610	AT2G37660.1	0	NAD(P)-binding Rossmann-fold superfamily protein	-0.0192722	0.368506	-0.157994	-0.765376	-0.833518	-0.0522718	0.273217	-0.343002	-0.651098	-1.04613	0.932551	0.0426112	0.415685	9.66125e-06	9.87523e-06	0.805814	0.139386	0.0703251	0.000282427	5.94464e-09	Bradi1g03610	34.0498	34.1937	46.4829	44.7958	41.3604	41.5073	37.4921	31.5405	42.7753	34.3069	35.1339	31.4583	39.337	39.425	33.5239	32.8188	35.1788	29.6362	29.2813	24.1143	30.815	35.1819	36.4558	36.1528	34.0488
Bradi1g03620	AT1G07530.1	ATGRAS2,GRAS2,SCL14	SCARECROW-like 14	0.408636	0.98271	1.24963	0.815891	0.547367	0.782386	1.27267	1.43906	0.637525	0.523261	0.0942757	4.16842e-06	1.66388e-09	0.00011327	0.0306344	0.000364406	2.34079e-09	8.66117e-12	0.00265325	0.0172082	Bradi1g03620	16.1985	13.6775	14.6238	10.3019	11.7259	11.5042	20.8747	22.2639	15.7186	13.5861	13.7687	18.1416	14.4021	12.9653	15.1905	23.4025	27.3613	27.5714	16.1681	18.2547	17.5242	13.6881	10.5295	10.3817	26.2723
Bradi1g03627	0	0	0	-2.83415	-0.274546	-1.81386	-2.87119	-3.20816	-2.69695	-2.47092	-1.02869	-2.70983	-3.11736	0.000203693	0.727464	0.00280291	1.23995e-05	0.000503074	0.000984553	0.00113775	0.143342	0.000125882	0.00028168	Bradi1g03627	1.98349	1.25977	2.87254	0.347254	1.59898	2.20881	0.274667	0.247376	0.257682	1.2903	1.89913	0.868481	1.82713	3.43977	2.93334	0.415428	0	0.12146	0.596057	1.23952	1.57521	1.69688	1.88736	1.22138	0.420356
Bradi1g03640	AT3G55500.1	ATEXP16,ATEXPA16,ATHEXP ALPHA 1.7,EXP16,EXPA16	expansin A16	-2.12879	-2.45774	-3.39576	-3.15316	-4.1059	-2.07137	-2.779	-2.47231	-4.02826	-3.53586	5.21976e-09	4.5601e-10	1.30788e-17	7.5945e-16	4.60685e-17	1.51532e-08	2.26657e-12	8.47167e-11	1.33691e-21	3.6802e-15	Bradi1g03640	21.8183	16.467	14.3627	12.0381	17.6954	20.0634	4.66934	5.68966	1.67494	16.015	12.5817	17.0801	21.1732	25.5336	24.9334	3.87733	2.67441	4.12963	7.37621	15.0996	10.1404	21.4938	21.4563	18.1986	1.47125
Bradi1g03650	AT1G07570.1	APK1,APK1A	Protein kinase superfamily protein	0.00956173	-0.921104	-1.60296	-0.889124	-1.85266	-0.674844	-0.603642	-0.636426	-1.37651	-1.59408	0.977943	0.000773733	8.53161e-09	0.000191839	9.1112e-12	0.010144	0.019953	0.0147328	6.3784e-08	7.39314e-09	Bradi1g03650	6.61162	5.66895	6.52849	6.48208	6.50254	5.98221	4.94401	6.06072	7.60163	6.83102	6.76565	6.75485	6.66365	4.89505	6.49525	4.29276	2.26297	5.58715	5.88606	6.64833	6.30083	5.20376	6.15875	5.61835	2.94249
Bradi1g03660	AT2G39630.1	0	Nucleotide-diphospho-sugar transferases superfamily protein	0.286004	0.0274776	0.229157	0.739308	0.210381	0.0157181	0.100513	0.186355	0.559436	0.360789	0.107599	0.891248	0.158059	4.22803e-07	0.257182	0.943379	0.583125	0.271736	0.00017429	0.0202891	Bradi1g03660	21.6531	16.9169	18.8021	23.6133	18.5482	20.4315	21.5614	23.5007	24.2221	20.7208	21.6026	24.221	21.0657	17.3311	22	26.7259	20.3667	19.9194	28.8343	20.3957	22.9389	20.9282	19.1716	18.3207	26.2723
Bradi1g03670	AT4G21065.1	0	Tetratricopeptide repeat (TPR)-like superfamily protein	0.0862292	0.603636	-0.43683	-0.467537	-0.715966	-0.380518	-0.27323	-0.771473	-0.484158	0.476404	0.898936	0.302218	0.387651	0.391944	0.266942	0.506596	0.667483	0.134421	0.369257	0.469028	Bradi1g03670	2.47936	0.899834	0.783419	2.19928	2.98477	1.93271	1.09867	1.97901	1.28841	1.59391	2.01783	1.44747	1.93461	2.11678	1.15238	1.52324	1.23434	1.09314	0.745071	1.12684	1.27986	3.62001	2.5827	1.70993	2.31196
Bradi1g03675	0	0	0	0.517656	2.99172	-1.7034	2.44675	-1.67346	1.04485	-2.23981	-1.23192	1.05203	-0.619106	0.711761	0.113511	0.137314	0.0368534	0.202086	0.362975	0.0432515	0.217166	0.31838	0.560864	Bradi1g03675	0.165291	0.26995	0	0.578757	0.213198	0	0.549334	0.247376	0	0.303601	0.118696	0.0964979	0.752348	0.529195	0.628573	0.692381	0.205724	0.242919	0	0	0	0.22625	0	0.244276	0
Bradi1g03686	0	0	0	-0.64249	0.0519085	0.09408	-1.22651	-1.17457	-1.51601	-2.38049	-0.710501	-1.21717	-0.909729	0.256523	0.923115	0.848945	0.0135869	0.0588237	0.00227749	2.96669e-07	0.136905	0.0326021	0.206253	Bradi1g03686	1.98349	1.25977	4.96165	6.82933	3.94416	4.3256	2.60934	0.494753	1.67494	1.44211	3.20478	7.43034	5.26643	4.89505	6.28573	1.10781	2.46869	0.850218	9.61142	5.74686	4.92252	17.0819	21.5556	16.855	5.88498
Bradi1g03690	AT1G07630.1	PLL5	pol-like 5	0.409764	0.413802	0.608554	0.392496	0.580519	0.547326	0.487877	1.26939	0.292884	0.47803	0.296018	0.300274	0.101848	0.312513	0.19228	0.144577	0.203977	0.000382613	0.453441	0.217785	Bradi1g03690	36.0333	30.4144	22.458	15.6264	24.8376	30.9234	37.0801	49.3516	32.0815	23.0737	30.7422	22.87	22.5704	25.9305	30.381	32.4034	32.5044	46.8835	10.729	27.8328	24.5141	23.4169	24.4363	28.0917	23.5399
Bradi1g03700	AT5G02450.1	0	Ribosomal protein L36e family protein	0.234878	0.576453	1.41882	0.659962	1.53015	-0.0298815	0.543596	0.598509	-0.0604907	0.00405319	0.647094	0.20248	0.000180771	0.10838	0.000853423	0.962199	0.220423	0.16563	0.914877	1	Bradi1g03700	1.48761	2.78949	1.82798	1.38902	1.81218	0.276102	3.29601	2.1027	2.1903	2.12521	2.6113	2.50894	1.39722	1.58758	3.35239	3.18495	1.85152	1.94336	1.63916	2.36636	2.26436	5.20376	6.25808	3.05345	4.41374
Bradi1g03710	AT3G55370.2	OBP3	OBF-binding protein 3	-0.989437	-0.628751	-1.63745	-1.34603	-1.19763	-0.638011	0.247508	-0.230694	-0.988905	-0.415937	0.0504084	0.253537	0.00100008	0.00567654	0.0303991	0.203145	0.660577	0.677465	0.0388682	0.433768	Bradi1g03710	5.95046	5.03907	5.74507	3.24104	4.15736	5.52204	2.19734	4.08171	2.06146	5.46482	7.12174	3.85991	4.08417	8.73171	8.38097	2.49257	3.49731	4.49401	2.01169	4.05661	4.13492	6.22189	5.66208	3.78628	1.47125
Bradi1g03720	AT5G02500.1	AT-HSC70-1,HSC70,HSC70-1,HSP70-1	heat shock cognate protein 70-1	0.447412	-0.393869	-0.454368	0.144439	0.14527	0.520671	0.0669693	-0.34036	0.400748	0.282847	0.00136914	0.00526347	0.000990367	0.338579	0.410648	0.000140163	0.679478	0.0165295	0.00362103	0.048319	Bradi1g03720	1181.66	1267.87	1065.71	1249.77	1231	1102.38	1513	1655.57	1626.49	1185.03	1087.73	1258.43	1089.29	1140.55	1017.66	1682.48	1570.5	1812.66	1474.2	1490.69	1486.21	1077.18	1095.16	1197.68	1079.47
Bradi1g03730	AT3G46450.1	0	SEC14 cytosolic factor family protein / phosphoglyceride transfer family protein	-0.00257528	-0.243034	-0.468617	-0.0269426	-0.23116	0.0115936	0.0940594	-0.0815872	0.147957	-0.0689699	0.990074	0.10647	0.000728359	0.871197	0.151128	0.953764	0.552046	0.616341	0.308272	0.664716	Bradi1g03730	61.6534	63.2583	60.5844	80.5629	62.5736	61.2026	58.5041	61.5967	65.3225	65.3501	59.4665	69.382	68.1412	61.122	54.6858	65.2223	71.592	59.7582	62.8095	57.9194	58.6764	49.662	53.6407	50.8094	57.5888
Bradi1g03737	AT1G75560.2	0	zinc knuckle (CCHC-type) family protein	0.465062	0.436231	-0.792713	-0.236267	-1.01762	0.905069	1.2129	0.251753	-0.16547	-0.51888	0.171454	0.204197	0.0133546	0.492804	0.00404612	0.00332552	0.000105622	0.487367	0.639503	0.129834	Bradi1g03737	6.61162	7.82856	11.229	7.52384	7.24873	6.90255	9.88802	13.8531	10.9515	7.21053	6.88435	7.81633	7.73843	8.20252	8.59049	12.8783	11.3148	16.64	5.2155	9.24005	6.49773	6.22189	9.43679	8.54966	7.98676
Bradi1g03750	AT5G59890.1	ADF4,ATADF4	actin depolymerizing factor 4	-0.0150735	0.0672302	0.299874	0.385795	0.576636	0.361905	-0.234825	-0.315394	0.215981	0.303047	0.940733	0.724061	0.0620459	0.0143939	0.00115297	0.0217391	0.154389	0.0522593	0.187224	0.0619034	Bradi1g03750	193.886	208.312	242.076	247.708	219.487	224.563	223.03	205.941	207.692	238.555	238.578	225.419	235.7	271.08	303.286	294.262	276.905	331.221	207.353	181.646	184.89	319.466	277.342	263.696	165.2
Bradi1g03760	AT5G59880.1	ADF3	actin depolymerizing factor 3	3.77889	3.35046	2.61721	-0.141463	0.787663	4.51238	2.73684	1.89681	-0.949036	-1.41131	8.48448e-07	9.186e-06	0.000375555	0.871364	0.387279	7.25523e-09	0.000207088	0.0102631	0.206105	0.0601094	Bradi1g03760	38.5127	19.6164	21.1523	6.01907	11.0863	22.8244	390.851	554.865	143.014	14.1934	19.9409	14.0887	10.103	15.082	23.6762	300.909	289.865	510.009	3.57634	17.466	13.5862	20.2494	13.7082	14.168	73.9827
Bradi1g03770	AT3G46080.1	0	C2H2-type zinc finger family protein	9.0419	5.92868	6.83349	3.40953	4.12615	7.74777	6.03742	5.62253	2.05412	1.7373	1.3891e-12	8.36063e-08	2.28675e-09	0.000969691	0.00161778	5.00557e-11	1.55539e-07	6.38443e-07	0.0421163	0.129863	Bradi1g03770	0.165291	0.359934	0	0.694508	0.319797	0.092034	135.411	168.958	52.5672	0.151801	0.474783	0.482489	0	0.264597	0.628573	55.5289	73.4435	112.593	0	0.563418	0.886054	0.113125	0.0993347	0.122138	17.2346
Bradi1g03780	AT3G46080.1	0	C2H2-type zinc finger family protein	9.66915	5.97552	7.97216	4.59162	4.80449	11.1346	6.69522	6.82515	3.21586	0.773205	6.28235e-11	1.85957e-06	6.21653e-09	0.000220465	0.00161744	9.49479e-13	4.51475e-07	4.01939e-07	0.00699571	0.555611	Bradi1g03780	0.495872	0.179967	0	0.115751	0	0	215.888	301.675	95.729	0.0759003	0	0.0964979	0	0.264597	0.209524	123.936	155.527	223.364	0	0.563418	1.87056	0.113125	0.198669	0.122138	38.6728
Bradi1g03790	AT5G59820.1	RHL41,ZAT12	C2H2-type zinc finger family protein	8.72966	6.59697	7.08332	4.01026	5.3143	9.23773	5.78851	6.24273	3.50305	3.98167	1.07994e-11	1.58204e-08	2.51925e-09	0.000153268	0.000103024	9.17128e-13	2.84595e-07	7.28645e-08	0.000708833	0.000227751	Bradi1g03790	0.165291	0.809851	0	0.115751	0.106599	0	174.002	268.156	68.2858	0.379501	0	0.385991	0	0.264597	0.209524	120.751	154.91	230.895	0	0.225367	1.77211	0.113125	0.198669	0.61069	52.5445
Bradi1g03800	AT1G05180.1	AXR1	NAD(P)-binding Rossmann-fold superfamily protein	0.331969	0.0366224	-0.040286	0.381269	0.120794	0.371872	0.31079	-0.451912	0.10964	0.244371	0.0905106	0.875795	0.85434	0.0393779	0.616624	0.0478215	0.103059	0.0156753	0.591495	0.212403	Bradi1g03800	39.5044	49.041	45.1772	70.2611	55.2183	49.0541	51.3628	49.4753	67.8993	45.3884	45.8165	48.1524	53.2017	47.7598	47.6668	59.2678	63.9802	57.329	58.2646	39.6646	44.1058	54.7526	51.1573	56.1835	51.4936
Bradi1g03820	AT3G46060.1	ARA-3,ARA3,ATRAB8A,ATRABE1C,RAB8A	RAB GTPase homolog 8A	0.195054	0.105566	-0.252683	0.243187	0.311309	0.107188	-0.105001	-0.0503061	0.199722	0.290824	0.192402	0.507536	0.075541	0.0777456	0.0451349	0.467789	0.489765	0.765721	0.154014	0.0386473	Bradi1g03820	47.4384	44.3618	46.4829	65.5153	57.67	50.6187	51.2254	48.3621	58.3651	52.8266	57.33	62.6271	52.6643	54.7717	53.743	66.0531	58.6314	60.9728	41.6495	42.031	42.2352	53.5082	54.9321	50.3208	40.9847
Bradi1g03827	AT3G53540.1	0	0	1.20706	0.80035	0.399468	0.197183	-0.313544	1.25355	0.437643	0.034313	0.33038	-0.0398891	3.51072e-09	0.000105215	0.0699776	0.38152	0.204748	1.18478e-10	0.0368927	0.903724	0.12268	0.882283	Bradi1g03827	15.8679	19.9763	18.2798	26.6228	24.4112	24.389	39.4147	39.3328	46.8982	24.2881	16.8548	19.8786	19.991	19.7125	20.0096	48.8821	55.7512	42.1465	17.9562	14.7615	16.3428	14.5931	15.1982	13.1909	26.2723
Bradi1g03840	AT3G55120.1	A11,CFI,TT5	Chalcone-flavanone isomerase family protein	-0.928249	0.377676	-1.0413	-1.23859	-0.613814	-0.991113	-0.514094	-0.264407	-2.65531	-2.23398	0.202081	0.637024	0.144094	0.0820619	0.480227	0.163301	0.497108	0.750177	0.000148059	0.00176041	Bradi1g03840	83.3064	66.3178	72.3357	31.0214	65.8782	91.2977	32.5481	57.7624	26.2836	64.3634	105.877	55.8723	72.9777	103.722	109.686	28.5261	31.0643	54.0496	3.87437	40.3407	29.4367	104.415	96.2553	80.8553	36.9913
Bradi1g03850	AT2G37390.1	0	Chloroplast-targeted copper chaperone protein	-2.00599	0.395095	0.175782	-0.270846	-0.316005	-1.91537	0.270214	0.103342	-1.7093	-1.19931	5.09426e-06	0.419321	0.716747	0.576067	0.584833	8.96774e-06	0.576665	0.851368	0.000112096	0.0110966	Bradi1g03850	21.8183	16.017	22.1969	8.91285	19.401	21.5359	4.25734	5.81334	4.76712	18.8992	25.8757	20.94	17.304	22.3585	24.6191	5.53904	4.11448	7.5305	3.79986	11.4937	8.66364	24.7744	28.6084	23.0841	13.4514
Bradi1g03860	AT5G13520.1	0	peptidase M1 family protein	-0.600624	-0.667589	-0.61116	-0.289071	-0.409832	-0.79884	-0.692758	-0.629219	-0.828748	-0.265162	0.000312962	4.32033e-05	9.30124e-05	0.0782795	0.0241479	5.92952e-07	1.25712e-05	7.33171e-05	1.61727e-07	0.124996	Bradi1g03860	40.0003	38.2429	35.7761	39.2397	37.9492	36.4454	21.012	26.8403	27.4432	39.0886	44.5109	39.7571	37.4024	37.9697	48.2953	25.0642	17.0751	27.5714	35.5399	38.1997	40.2662	41.1776	38.5418	39.6948	26.2723
Bradi1g03867	0	0	0	-0.300889	-0.255491	-0.467382	-0.503804	-0.832572	-0.0882548	0.10658	-0.0581458	0.220699	-0.301345	0.178722	0.248488	0.0259798	0.00772061	6.78539e-05	0.717506	0.64515	0.820627	0.280708	0.141637	Bradi1g03867	15.0414	16.467	22.7191	16.0894	16.4162	16.1059	13.0467	15.2136	14.8167	13.662	14.9557	15.3432	13.5423	15.3466	13.2	15.7863	12.7549	12.6318	18.9248	18.8182	16.5397	9.05001	8.94012	7.45041	15.1328
Bradi1g03880	AT2G28550.3	RAP2.7,TOE1	related to AP2.7	-0.0958326	-1.20536	-1.37041	-1.83827	-1.7574	-0.20113	-0.814387	-0.755232	-1.5169	-1.43125	0.802029	0.000156328	1.21838e-05	4.82699e-09	2.88408e-07	0.558339	0.00966213	0.0209046	1.36502e-06	1.49994e-05	Bradi1g03880	9.91743	9.71821	9.92331	7.75534	10.0203	8.09899	9.61335	9.77136	8.24584	10.7778	15.4304	10.5183	12.145	12.1715	11.1048	11.2166	8.43469	11.9031	9.16438	16.7899	11.9125	10.7469	10.7281	10.626	4.83409
Bradi1g03890	AT2G22640.1	ATBRK1,BRK1,HSPC300	BRICK1, putative	0.028139	-0.0208557	0.161527	0.148505	0.236755	-0.0121718	-0.279809	-0.0641959	-0.0622218	0.155455	0.906293	0.93192	0.41054	0.454876	0.290491	0.964561	0.140619	0.773205	0.774352	0.459747	Bradi1g03890	17.3555	24.9254	24.286	19.099	20.7868	24.7571	21.012	22.3876	24.6087	24.8953	25.9944	23.3525	20.3134	25.9305	21.8953	25.6181	22.8354	24.8992	18.1052	19.7196	21.6591	22.5119	24.1383	23.8169	19.7567
Bradi1g03900	AT5G05610.1	AL1	alfin-like 1	-0.228175	0.0310567	0.40124	0.580276	0.477218	-0.0523577	0.614313	1.12822	0.36042	0.540992	0.433288	0.923185	0.11676	0.0188379	0.104472	0.872174	0.0144351	2.61284e-06	0.164553	0.0362311	Bradi1g03900	18.0167	14.7573	13.5793	9.60736	10.0203	14.1732	12.9094	16.6979	10.0496	13.8898	15.193	11.9657	11.9301	13.0976	10.3714	13.9861	10.0805	15.061	16.019	20.5084	20.3792	14.7063	15.1982	15.023	17.4448
Bradi1g03910	AT5G58490.1	0	NAD(P)-binding Rossmann-fold superfamily protein	0.185081	-0.193925	-0.321386	-0.697995	-0.880116	-0.445175	-1.04747	-0.558758	-0.975252	-1.04242	0.590338	0.581312	0.308375	0.0222572	0.00926103	0.159722	0.000583157	0.0784934	0.00114045	0.000889394	Bradi1g03910	24.463	21.956	26.3751	17.71	26.3299	21.72	23.2094	29.5615	29.6335	16.6981	22.5522	24.414	21.0657	23.6815	26.9239	14.4015	12.1377	19.7979	16.6151	24.565	21.9544	26.5844	25.1317	23.6948	18.916
Bradi1g03920	AT1G09870.1	0	histidine acid phosphatase family protein	-0.80598	0.42963	0.584368	0.159873	0.300796	-0.732599	0.248305	0.164285	0.463184	0.639003	3.16588e-05	0.0217013	0.000944039	0.402362	0.155314	0.000104566	0.197544	0.418288	0.00929736	0.00029039	Bradi1g03920	26.6118	22.9458	22.458	35.6514	28.3553	30.3712	12.9094	14.1004	14.1725	19.9618	24.2139	27.3089	25.3649	30.0318	23.8858	18.2788	11.932	12.3889	23.5443	19.1562	21.7575	29.0732	30.8931	29.191	29.0046
Bradi1g03930	AT3G14750.1	0	0	-0.172115	0.110099	0.0147847	0.0100392	-0.053931	-0.237475	-0.338749	0.170635	-0.411349	-0.164916	0.566602	0.723572	0.962254	0.975961	0.881227	0.402099	0.20748	0.555911	0.117827	0.5754	Bradi1g03930	13.058	12.8676	10.4456	7.52384	10.9797	12.1485	12.6347	11.2556	8.7612	9.63934	13.7687	12.8342	10.7478	12.5684	12.1524	9.2779	10.4919	10.8099	8.41931	14.5362	11.1249	9.05001	8.44345	8.18324	14.2921
Bradi1g03940	AT2G40320.1	TBL33	TRICHOME BIREFRINGENCE-LIKE 33	-0.676341	-0.140266	-0.97422	-1.27206	-2.35223	-0.878389	-0.573407	-1.21127	-0.855191	-1.62341	0.000716952	0.562353	1.61061e-06	8.25245e-10	3.68884e-25	6.83572e-06	0.00518745	2.64299e-09	4.18913e-05	1.52607e-14	Bradi1g03940	33.0581	45.4416	51.9668	61.6955	50.2081	52.4594	22.1107	25.7271	33.3699	41.7452	42.7304	43.231	47.2904	44.5847	48.9239	22.1562	25.3041	22.2271	19.8189	20.6211	23.9234	42.8744	42.8132	36.5192	23.3298
Bradi1g03947	AT3G11030.1	TBL32	TRICHOME BIREFRINGENCE-LIKE 32	-1.9007	-2.36931	-3.29695	-3.34019	-3.13882	-2.13341	-3.39172	-3.04111	-4.40555	-3.72247	0.000117273	1.85501e-06	6.05357e-11	4.72076e-11	4.95364e-09	1.26998e-05	1.99444e-11	1.03438e-09	5.24954e-17	8.12922e-13	Bradi1g03947	130.249	127.506	131.614	71.6501	98.9238	143.573	28.8401	49.3516	26.0259	136.241	180.18	120.14	116.614	167.622	184.381	29.4954	20.161	49.5556	30.1009	124.29	96.7767	185.073	158.637	137.649	17.2346
Bradi1g03950	0	0	0	-1.21079	-0.868194	-1.37974	-2.56304	-6.24305	-0.0361103	-3.05145	-2.01563	-3.82345	-2.32735	0.113515	0.226156	0.129675	0.000107429	1.17814e-07	0.975105	0.00864935	0.0746213	0.00014734	0.0714079	Bradi1g03950	1.48761	0.719867	0.522279	0.926011	1.91878	1.01237	0.412001	0.494753	0.257682	0.607202	0.474783	0.578987	0.752348	0.396896	0.523811	0.692381	0.617172	0.364379	0.968593	0.450734	1.37831	1.3575	1.19202	1.34352	0.210178
Bradi1g03951	0	0	0	1.29792	0.726528	0.0440491	0.564959	-0.184876	1.14888	1.5364	0.316568	0.0355786	0.351368	1.30425e-06	0.00796351	0.894677	0.0342036	0.600053	6.14639e-06	1.0042e-08	0.277983	0.915515	0.223699	Bradi1g03951	6.44633	6.56879	6.00621	6.82933	7.24873	8.37509	16.6174	14.9663	15.5898	8.42493	5.22261	6.56185	5.9113	8.73171	5.13334	15.6478	13.7835	15.7898	5.14099	7.21175	7.18688	3.16751	3.77472	4.15269	13.6616
Bradi1g03953	0	0	0	1.00085	0.100589	0.821013	0.137642	0.443334	0.906112	0.860503	0.298766	0.522366	0.442714	0.00133402	0.784773	0.00580399	0.677613	0.203534	0.00197001	0.00541822	0.367271	0.0860982	0.162843	Bradi1g03953	2.31407	5.12905	4.96165	5.20881	4.79695	3.95746	7.96535	9.27661	7.85931	4.09861	3.91696	5.59688	4.51409	3.17517	5.44763	9.55485	8.22896	7.77342	6.85466	5.85955	4.52872	3.28063	3.87405	3.29772	8.40712
Bradi1g03955	#N/A	#N/A	#N/A	-0.143199	-0.371796	-0.948263	-0.0623637	0.52834	0.8307	0.501248	-0.674512	-0.272869	-0.142796	0.833154	0.540614	0.0815663	0.923559	0.385434	0.153036	0.365422	0.220102	0.60989	0.824632	Bradi1g03955	0.495872	1.97963	1.3057	2.08352	1.91878	1.38051	1.648	0.989505	1.03073	1.0626	0.83087	0.578987	1.18226	2.11678	1.15238	1.38476	1.85152	1.33606	0.819579	2.14099	2.16591	0.905001	1.58935	0.732828	1.26107
Bradi1g03956	0	0	0	1.5557	0.880275	-0.419047	0.370573	2.22949	-0.785469	-0.162364	-0.277686	1.573	0.737814	0.163726	0.33608	0.63367	0.624457	0.00648657	0.432499	0.879625	0.758443	0.0287324	0.359214	Bradi1g03956	0.165291	0.179967	0	0.578757	0.319797	0.368136	0.824002	0	0.515365	0.303601	0.356087	0.675485	0.429913	0.132299	0.419048	0.276952	0.411448	0.12146	0.149014	0	0.787603	0.113125	0.397339	0.366414	0.840712
Bradi1g03961	#N/A	#N/A	#N/A	0.0710645	0.687139	0.15869	1.11292	0.758089	0.343256	0.915127	0.540371	1.61154	1.2358	0.888282	0.0525375	0.680869	0.000208983	0.0300118	0.395777	0.00591268	0.127631	8.44925e-08	5.95599e-05	Bradi1g03961	1.15703	2.1596	3.13368	3.58829	2.77157	2.76102	2.472	1.85532	2.1903	1.82161	2.49261	2.12295	2.79443	2.51367	2.30477	2.76952	3.29159	2.18627	3.42733	1.80294	1.67366	1.92313	2.2847	1.83207	3.15267
Bradi1g03965	0	0	0	0.215099	0.824214	1.23872	0.942884	1.12097	0.410521	0.702032	0.803293	0.451359	0.879603	0.570182	0.0102509	7.38545e-05	0.00218838	0.00140609	0.226087	0.0282724	0.0115512	0.164718	0.00492799	Bradi1g03965	5.78517	5.9389	10.1844	4.86156	4.15736	4.69373	11.948	6.92654	5.79785	7.36233	5.22261	6.94785	6.77113	5.29195	7.12382	10.8011	6.17172	8.86656	9.23889	4.28198	4.92252	5.76938	5.06607	4.39697	9.45801
Bradi1g03980	AT3G11900.1	ANT1	aromatic and neutral transporter 1	-2.39308	-0.713065	-0.255244	-0.462589	0.306888	-2.88913	-2.5328	-0.5129	-1.1924	-1.18468	0.00120393	0.362656	0.753348	0.556047	0.752325	0.000121	0.000587523	0.521503	0.0982197	0.111615	Bradi1g03980	29.2564	16.7369	16.9741	2.19928	7.35533	11.5042	5.21868	5.1949	1.54609	11.5368	23.7391	10.2288	8.3833	8.07022	12.4667	2.35409	1.64579	2.06482	5.14099	28.6216	20.4777	10.1813	9.53613	13.0688	14.9226
Bradi1g03990	AT5G16780.1	DOT2,MDF	SART-1 family	-1.4121	-1.04996	-0.328212	-0.694341	0.00267835	-1.13742	-0.50179	-0.0744797	-0.618647	-0.478594	7.64715e-08	4.99324e-05	0.214218	0.00531232	0.996931	1.02923e-05	0.0552821	0.814068	0.0130562	0.064652	Bradi1g03990	24.1324	20.0663	21.1523	11.6909	16.736	16.9342	8.10268	8.90555	7.47279	22.5424	21.0091	18.8171	15.7993	18.5218	18.0191	8.58552	8.22896	11.2958	15.274	26.2553	22.0529	16.0638	14.0062	13.0688	9.24783
Bradi1g04000	AT2G38440.1	ATSCAR2,DIS3,ITB1,SCAR2,WAVE4	SCAR homolog 2	0.694742	-0.301213	-1.07963	-0.364442	-0.422776	0.650228	0.0746767	-0.776811	-0.0294519	-0.183567	0.00946111	0.301552	3.25634e-05	0.188514	0.178112	0.0140823	0.816316	0.00337475	0.931	0.537262	Bradi1g04000	102.48	116.888	98.7108	136.239	131.756	116.055	150.243	138.036	227.147	100.568	95.6687	104.218	122.74	111.131	99.943	176.142	169.105	126.561	129.419	90.0342	102.979	75.2282	82.0504	95.7561	90.3765
Bradi1g04010	AT5G01750.2	0	Protein of unknown function (DUF567)	1.03928	2.05689	1.65514	1.68566	0.475255	0.671879	0.682677	1.43889	0.397036	0.615869	0.214612	0.0114545	0.0361681	0.0377253	0.650107	0.427575	0.440169	0.0793629	0.653181	0.495593	Bradi1g04010	1.8182	1.16978	1.56684	0	0.213198	0.736272	3.29601	4.82384	1.15957	1.2903	2.01783	0.578987	0.752348	0.132299	0.838097	1.80019	1.23434	3.03649	0.52155	1.01415	0.689153	1.01813	1.58935	0.854966	2.10178
Bradi1g04030	AT3G14160.1	0	2-oxoglutarate-dependent dioxygenase family protein	0.374307	-0.739628	-1.01298	-0.996273	-0.707189	0.429929	-0.00214406	-0.0370365	0.1463	-0.304925	0.213149	0.00716182	0.000162344	8.76618e-05	0.0134732	0.123528	1	0.923044	0.625998	0.289543	Bradi1g04030	10.0827	9.08832	9.13989	11.8066	12.0457	9.93967	12.6347	9.4003	14.6879	10.0188	10.2078	11.2902	6.87861	9.12861	7.22859	16.2017	15.8408	10.6885	18.9248	12.7332	13.6846	7.35314	7.35076	7.32828	8.40712
Bradi1g04055	AT5G41220.1	ATGSTT3,GST10C,GSTT3	glutathione S-transferase THETA 3	-0.0715243	-0.563421	-1.10421	-0.174956	-0.105209	0	0.787169	0	1.00203	3.46502	0.878752	0.164953	0.00268472	0.673957	0.836906	1	0.656475	1	0.541937	0.043466	Bradi1g04055	6.28104	7.10869	7.31191	6.48208	6.92893	4.96983	5.35601	6.18441	8.11699	0	0	0	0	0	0	0	0	0	7.89776	7.21175	4.92252	7.01376	6.45675	6.59545	4.83409
Bradi1g04060	AT5G58370.2	0	P-loop containing nucleoside triphosphate hydrolases superfamily protein	1.01613	0.275501	-0.166608	0.256671	0.538721	0.59827	0.70619	0.048259	1.01548	0.888282	0.000101081	0.328305	0.557552	0.338769	0.0666223	0.0251303	0.00793915	0.890931	7.25347e-05	0.000645927	Bradi1g04060	12.7274	12.5077	14.1015	18.7517	14.2843	13.3449	25.2694	24.3666	29.5046	9.94294	12.5817	10.8078	12.575	10.9808	10.2667	19.1097	13.3721	17.4902	26.3755	14.8742	15.7521	12.7831	13.3108	11.481	25.6417
Bradi1g04070	AT2G40510.1	0	Ribosomal protein S26e family protein	0.22489	0.501474	0.668547	-0.122158	-0.0953305	0.055537	0.294597	0.343264	-0.395987	0.0307355	0.445115	0.0703399	0.0117894	0.689402	0.797689	0.86613	0.30283	0.231875	0.148632	0.933185	Bradi1g04070	152.728	150.272	206.039	140.175	153.822	163.268	200.644	208.043	185.402	185.728	228.37	179.776	183.465	221.865	241.162	193.867	171.78	251.057	96.3377	150.771	157.225	333.832	305.057	250.871	176.339
Bradi1g04080	AT5G01850.1	0	Protein kinase superfamily protein	-0.576579	0.979047	1.15377	0.98213	0.764245	-1.42611	-0.115359	0.586711	0.705209	0.610017	0.00213972	2.08245e-09	1.42799e-12	3.24862e-09	7.67053e-05	3.56824e-14	0.562131	0.000758902	4.64586e-05	0.000622888	Bradi1g04080	25.2895	28.7947	31.0756	37.5034	31.6599	30.1871	16.48	17.8111	22.5472	26.0338	23.8578	31.0723	24.505	26.0628	33.4191	10.3857	12.1377	8.1378	33.0067	35.3826	32.4886	31.9013	29.3037	30.2902	46.2392
Bradi1g04090	AT2G40640.1	0	RING/U-box superfamily protein	0.552097	-0.0275036	-0.182633	-0.128348	-0.118989	0.555251	-0.172218	-0.357354	-0.598721	-0.319148	0.00254197	0.907405	0.360899	0.515088	0.604896	0.00164678	0.395529	0.0653315	0.000797275	0.106905	Bradi1g04090	17.5208	21.3261	18.2798	15.7422	11.4061	15.4617	24.4454	26.8403	33.3699	18.8233	17.567	18.3346	16.1217	19.051	23.0477	26.5874	27.1556	26.8426	18.1052	17.1279	17.1304	18.8919	17.4829	16.7329	15.9735
Bradi1g04097	AT2G38560.1	TFIIS	transcript elongation factor IIS	0.279994	0.265615	0.178416	-0.131777	-0.274242	-0.122473	-0.147026	-0.174222	0.269713	-0.0204956	0.144895	0.164029	0.351641	0.496194	0.187486	0.542671	0.456615	0.385945	0.14044	0.933278	Bradi1g04097	40.6615	35.4535	37.8652	51.9724	49.2487	44.6365	49.4401	45.5172	43.1618	36.8116	38.6948	41.4941	40.1969	38.3666	37.7144	34.4806	37.2361	35.8306	37.4771	37.2983	43.5151	39.9332	34.4691	39.5727	53.3852
Bradi1g04110	AT4G27950.1	CRF4	cytokinin response factor 4	-0.405668	-0.180014	0.128363	-0.461388	-0.219442	-0.162839	-0.22572	0.510878	-0.523439	-0.276388	0.262339	0.648303	0.741302	0.189436	0.617607	0.672168	0.548732	0.150854	0.127824	0.456027	Bradi1g04110	113.224	88.7236	83.3035	40.7445	64.066	76.5722	75.3961	84.8501	55.144	100.264	95.1939	86.6551	75.5572	91.8153	94.0764	66.3301	72.6206	112.836	68.025	134.206	120.208	89.1426	79.9644	75.8477	81.7592
Bradi1g04120	AT2G38610.2	0	RNA-binding KH domain-containing protein	-0.751925	-0.743975	-0.865571	-0.50889	-0.54572	-0.985018	-1.20486	-0.80275	-0.580726	-0.75947	1.76295e-05	7.37781e-06	1.98642e-07	0.0014931	0.00230857	2.489e-09	4.53028e-14	7.56291e-07	0.00032794	2.38744e-06	Bradi1g04120	25.2895	32.0341	31.0756	35.8829	32.2995	31.7517	18.2654	16.8216	17.5224	36.4321	35.0152	39.8536	35.1454	34.7946	34.4667	23.1255	15.4293	17.2473	40.3084	33.5797	33.0793	28.96	24.7343	26.3818	18.2855
Bradi1g04130	AT3G54210.1	0	Ribosomal protein L17 family protein	-0.634857	-2.18285	-1.5564	-2.39804	-2.17839	-0.925025	-2.52788	-2.73004	-3.13207	-3.20137	0.00664885	2.43326e-21	5.63423e-12	2.98044e-25	1.51851e-18	4.75607e-05	4.22805e-28	4.96186e-32	1.60299e-39	5.91673e-39	Bradi1g04130	237.522	223.699	285.165	162.283	253.492	258.339	151.067	158.939	170.199	210.851	227.184	175.144	246.985	209.826	212.353	110.642	116.028	96.439	137.019	209.479	215.508	283.605	249.33	293.375	48.5511
Bradi1g04140	AT2G44160.1	MTHFR2	methylenetetrahydrofolate reductase 2	-0.497964	1.45414	1.70259	1.4363	1.52158	-1.24444	-0.154047	1.03393	1.25738	1.37575	0.00219946	2.33295e-21	4.0391e-29	4.26268e-21	1.17094e-17	8.78272e-16	0.379805	1.08343e-11	1.36455e-16	2.66231e-19	Bradi1g04140	151.902	173.758	181.753	291.925	240.914	217.108	112.064	107.856	139.148	193.546	226.709	234.49	237.527	225.702	239.905	100.118	92.1644	84.0501	118.913	112.346	129.659	259.849	249.33	240.978	380.212
Bradi1g04150	AT5G63790.1	ANAC102,NAC102	NAC domain containing protein 102	4.22169	3.82604	4.32301	0.273381	0.408776	5.13036	3.63263	3.49214	0.576494	0.626293	4.46019e-15	4.76233e-13	9.01619e-16	0.630089	0.530874	2.36922e-20	3.67174e-12	1.90861e-11	0.274616	0.241135	Bradi1g04150	81.8188	71.7168	61.3678	19.6777	31.8731	39.9427	1275.14	1793.35	943.504	51.2327	28.7244	51.2404	30.8463	43.9232	35.9334	1150.88	1355.52	2092.87	27.9402	69.9765	62.516	18.2132	14.7015	16.855	465.754
Bradi1g04160	AT2G36620.1	RPL24A	ribosomal protein L24	0.0191685	0.706376	0.851142	0.436733	0.799948	0.233972	1.0277	1.11358	0.817131	0.764531	0.942508	0.000280785	7.03331e-06	0.023158	0.000167592	0.268907	6.68583e-08	4.5461e-09	1.27517e-05	5.08046e-05	Bradi1g04160	18.8431	21.3261	20.1078	15.9737	15.9898	15.6458	22.3854	21.2744	17.6512	20.0377	24.9261	20.2646	22.3555	20.374	22.5239	26.3105	18.7209	30.6078	19.8934	20.5084	20.3792	28.8469	34.5685	29.0688	30.8962
Bradi1g04180	AT1G55530.1	0	RING/U-box superfamily protein	-0.247961	-0.376942	-0.137098	0.10308	0.0901451	-0.196713	-0.0362763	-0.144373	0.0805932	0.0522271	0.0587693	0.00241012	0.298434	0.436838	0.568642	0.128552	0.808099	0.281293	0.548669	0.717262	Bradi1g04180	105.29	109.42	97.144	106.723	102.122	91.6658	88.7175	88.066	86.7101	110.283	101.485	121.78	102.427	95.5196	100.572	89.594	96.0732	105.306	131.729	124.741	129.659	82.242	77.6797	84.2752	99.4142
Bradi1g04191	0	0	0	-0.183512	0.413053	-0.525249	-0.919917	-0.932816	-0.294602	-0.457765	0.481304	-0.897714	-1.52709	0.715479	0.401709	0.244649	0.0377374	0.0566137	0.527568	0.34624	0.301476	0.0379857	0.000554936	Bradi1g04191	6.61162	4.40919	6.52849	2.08352	4.58376	3.95746	4.80668	8.03973	2.31914	6.14792	6.05348	5.59688	3.22435	5.82114	5.55239	3.87733	3.90876	6.55882	1.34113	5.18344	3.05196	4.86438	5.26474	2.32062	2.52214
Bradi1g04200	AT3G45600.1	TET3	tetraspanin3	-0.0408713	0.345983	-0.448271	-0.898627	0.155989	1.00499	1.21197	0.788569	-0.314746	0.197633	0.926246	0.376392	0.220624	0.0135462	0.756183	0.00275163	0.000548813	0.0352607	0.432323	0.660713	Bradi1g04200	10.0827	9.89817	10.7067	7.06083	9.16751	9.2034	11.948	11.8741	5.92669	6.90693	9.25826	6.46536	6.4487	8.99631	8.48573	10.3857	16.0465	18.8263	3.57634	8.45127	7.58068	8.82376	6.55609	8.0611	7.77659
Bradi1g04210	AT3G10690.1	GYRA	DNA GYRASE A	0.852158	0.874697	1.40074	0.71624	0.846469	0.560698	0.0292737	0.249884	-0.162978	0.649048	0.000343693	0.000224581	9.11703e-10	0.00236976	0.00205004	0.019145	0.927616	0.349592	0.54128	0.00990513	Bradi1g04210	47.4384	47.9612	71.2911	89.1285	77.3909	68.7494	94.3482	94.6214	110.03	49.6388	62.3152	57.7057	72.5478	57.2853	56.7811	94.0253	87.8442	68.3818	47.5356	35.1573	42.0383	89.482	107.381	97.7103	113.286
Bradi1g04220	AT1G10630.1	ARFA1F,ATARFA1F	ADP-ribosylation factor A1F	0.639208	0.818626	0.442119	0.559305	0.646161	0.682965	0.803044	0.327809	0.699117	0.760484	5.99849e-06	3.34075e-09	0.00185318	6.04721e-05	5.13858e-05	7.3188e-07	4.90496e-09	0.0252936	3.56145e-07	3.36087e-08	Bradi1g04220	192.233	212.451	240.771	258.589	227.482	242.97	332.21	335.813	335.76	265.803	283.445	265.176	258.163	279.018	284.01	413.074	408.774	484.989	165.108	182.322	190.797	299.555	292.342	265.65	293.409
Bradi1g04226	AT3G10530.1	0	Transducin/WD40 repeat-like superfamily protein	0.628629	0.83591	0.492172	0.831432	1.06614	0.355117	0.997779	0.416415	0.662633	0.68005	0.00363186	1.93271e-05	0.0128866	1.65551e-05	2.21497e-06	0.0908462	3.24888e-07	0.0443376	0.000824804	0.000949677	Bradi1g04226	11.9009	15.6571	14.6238	25.0023	21	17.3944	20.188	20.5322	24.8663	17.0017	22.0774	17.5626	22.3555	17.5957	17.7048	31.0187	18.1037	22.47	22.0541	13.8601	20.4777	23.3038	28.4097	24.794	36.3608
Bradi1g04232	AT5G20180.2	0	Ribosomal protein L36	-0.306546	0.648127	0.251775	0.430257	1.42299	-0.0348667	-0.175865	0.353384	0.226907	0.135046	0.474077	0.0736585	0.496819	0.240692	0.000188321	0.943912	0.670951	0.364305	0.574941	0.76705	Bradi1g04232	2.97523	4.3192	3.39482	2.43078	3.19797	4.6017	3.29601	2.35007	3.22103	3.64321	5.93478	2.02646	3.65426	3.30747	5.02858	3.87733	2.67441	4.37255	3.05479	3.94393	3.64266	5.88251	6.15875	7.20614	4.20356
Bradi1g04240	AT5G12190.1	0	RNA-binding (RRM/RBD/RNP motifs) family protein	-0.942354	0.318786	0.813914	-0.126914	0.223516	-0.592995	0.425191	0.51542	-0.322545	-0.177475	0.00254086	0.330142	0.00484945	0.707695	0.554162	0.053958	0.17178	0.0940118	0.301554	0.599974	Bradi1g04240	15.2067	15.6571	22.1969	8.44985	13.1117	12.4246	7.69068	9.64768	9.92077	21.1762	15.3117	17.8521	12.4675	17.1988	19.8	13.0168	7.40607	15.1825	14.9759	18.1421	17.918	25.7925	20.1649	18.9314	19.7567
Bradi1g04250	AT2G38730.1	0	Cyclophilin-like peptidyl-prolyl cis-trans isomerase family protein	0.562896	0.717384	0.716363	0.597291	0.737409	0.466191	0.20666	0.312506	0.336894	0.546703	0.0146318	0.00092729	0.000470429	0.00544627	0.00301179	0.0444094	0.40901	0.19791	0.162509	0.0239102	Bradi1g04250	13.058	11.7878	11.7513	11.1121	9.70051	12.9768	17.4414	17.8111	18.8108	8.80443	10.8013	10.3253	9.24313	10.8485	11.7334	12.6013	13.9892	14.5752	10.878	12.9586	12.7986	14.8194	18.3769	18.1986	20.3873
Bradi1g04270	AT2G47350.1	0	HIT zinc finger ;PAPA-1-like conserved region	0.561731	0.322693	0.0887264	0.157166	0.0129393	0.853631	0.80948	0.395791	0.269018	0.407326	0.00013277	0.0357106	0.600013	0.301621	0.952874	5.42883e-10	6.20051e-09	0.00725486	0.0626138	0.00393974	Bradi1g04270	38.1821	46.0715	34.4704	43.4068	37.8426	34.4207	60.8388	54.7939	62.2303	47.1341	37.6265	38.1167	37.08	42.071	34.9905	73.5308	78.5866	71.0539	37.4771	32.6782	34.8514	28.1682	28.211	30.9009	41.4051
Bradi1g04280	AT2G41130.1	0	basic helix-loop-helix (bHLH) DNA-binding superfamily protein	-2.31971	0.380296	-0.0179829	-0.621831	1.31928	-1.19259	-1.09264	1.68876	-0.908872	0.110781	0.00663663	0.680224	0.98687	0.4892	0.189032	0.173895	0.196104	0.0343919	0.282098	0.921562	Bradi1g04280	2.80994	2.1596	3.13368	0.463005	0.959391	1.84068	0.824002	0.247376	0.515365	1.51801	1.54304	1.25447	0.64487	0.661493	2.2	1.10781	0.205724	0.485839	0.894086	1.69025	1.27986	1.81	1.68869	1.95421	0.840712
Bradi1g04288	AT1G46984.1	0	F-box family protein	-1.95898	-0.538158	-0.665213	-1.01385	-0.50097	-2.25915	-0.972552	-0.608102	-1.61231	-1.22817	0.00054707	0.379144	0.247054	0.0751008	0.471441	6.06104e-05	0.0883835	0.308262	0.00339445	0.03285	Bradi1g04288	19.339	14.3074	19.0632	5.90332	10.7665	13.7131	5.21868	5.44228	2.83451	17.7607	23.9765	13.9922	13.1123	15.2143	18.8572	2.63105	3.70303	5.22277	6.33311	18.8182	14.6691	21.4938	17.0856	13.5573	10.2987
Bradi1g04290	0	0	0	-1.56469	-1.18804	-1.40194	-1.76189	-0.0946481	-2.74902	-2.31689	-0.55387	-1.33015	-2.61428	0.0549637	0.158144	0.0772419	0.032069	0.937838	0.000994453	0.00490332	0.527775	0.100826	0.00367803	Bradi1g04290	11.2398	6.92872	5.48393	1.73627	3.41117	7.54678	2.60934	4.08171	1.28841	6.60332	7.12174	6.85135	5.05148	3.04287	6.0762	0.830857	0.822896	1.33606	0.894086	8.902	8.95899	6.67439	5.06607	4.88552	3.57303
Bradi1g04292	0	0	0	0.54259	0.265862	0.331605	0.57313	0.378491	0.936111	0.742747	0.517521	0.94774	0.833199	0.12128	0.44755	0.329836	0.0600309	0.312509	0.00291522	0.0150023	0.124372	0.00189397	0.0126162	Bradi1g04292	4.29755	4.94909	3.91709	7.75534	6.18274	5.89017	6.31735	6.80285	6.44206	3.11191	4.74783	4.82489	4.19165	3.17517	3.0381	9.2779	6.99462	7.65196	7.89776	5.29613	4.62717	4.86438	3.97339	4.39697	5.88498
Bradi1g04300	AT1G08520.1	ALB-1V,ALB1,CHLD,PDE166,V157	ALBINA 1	-0.670401	-1.70552	-1.19245	-1.37399	-1.79728	-1.2602	-2.23122	-2.02944	-1.7632	-2.0532	0.000304495	7.37443e-21	3.72158e-11	1.71006e-14	2.7022e-20	2.49983e-12	2.1748e-34	3.79825e-29	1.37845e-22	4.51032e-29	Bradi1g04300	254.217	268.87	339.22	398.185	344.634	314.756	170.294	156.837	214.005	310.812	280.003	271.159	338.449	307.991	301.82	127.952	125.903	106.277	249.971	245.312	263.355	372.634	397.14	397.925	96.2615
Bradi1g04310	AT5G04040.1	SDP1	Patatin-like phospholipase family protein	-1.45988	-0.00114743	0.590089	0.883952	1.03173	-1.54535	0.0717198	0.340397	0.824748	0.723001	7.07097e-16	0.996996	0.000114637	8.65414e-10	3.72593e-10	4.77714e-17	0.701277	0.0326896	1.43123e-08	7.36477e-07	Bradi1g04310	26.6118	23.3057	16.1907	21.2983	23.4518	22.4563	8.24002	8.53448	7.73047	21.1762	19.11	20.1681	19.8835	19.051	20.3238	7.33923	7.20034	6.31591	31.6655	24.4523	25.6956	19.7969	15.8935	17.4657	27.3231
Bradi1g04320	AT1G52340.1	ABA2,ATABA2,ATSDR1,GIN1,ISI4,SDR1,SIS4,SRE1	NAD(P)-binding Rossmann-fold superfamily protein	-0.765685	-1.5451	-0.831243	-0.590298	0.113523	-1.69703	-1.40866	-1.54755	-2.07024	-1.44148	0.189521	0.00466583	0.0977511	0.263466	0.879	0.00419391	0.0116879	0.00197043	0.00018102	0.0125181	Bradi1g04320	3.4711	1.97963	3.39482	1.50477	1.17259	2.48492	1.648	2.47376	0.901888	2.35291	3.67957	1.54397	1.61217	1.45529	2.93334	0.830857	0.205724	1.09314	1.93719	5.29613	4.62717	4.29876	5.76141	3.17559	1.47125
Bradi1g04330	AT5G27540.1	emb2473,MIRO1	MIRO-related GTP-ase 1	0.193184	0.0120947	0.0409024	0.36393	0.213361	0.169173	-0.144743	-0.203021	0.361967	0.267554	0.222709	0.949409	0.812607	0.0114582	0.224002	0.276891	0.361476	0.194329	0.0118406	0.0737882	Bradi1g04330	96.0338	98.2619	96.8828	131.957	113.848	107.035	102.451	104.393	126.136	103.528	94.6004	103.253	106.833	101.87	96.4859	121.167	111.502	106.399	109.153	95.781	107.606	104.188	102.513	107.726	108.242
Bradi1g04337	AT2G41870.1	0	Remorin family protein	-1.32231	-0.919142	-0.385898	-0.282468	-0.109131	-1.12789	-1.14821	-0.656366	-1.09848	-0.62898	9.59015e-06	0.00240208	0.223552	0.385568	0.795187	0.000149246	0.00010153	0.0331257	0.000185094	0.0409331	Bradi1g04337	214.217	138.484	138.665	85.4245	98.0711	124.706	59.7401	76.8103	59.9111	133.357	142.316	123.517	106.941	109.279	130.429	70.2074	56.9856	55.3856	88.9615	231.452	166.775	126.021	123.97	122.26	102.357
Bradi1g04348	0	0	0	-4.65467	0.433682	0.391042	-1.32195	-0.677798	-0.703421	-2.27003	0.984695	-0.269887	-1.15114	0.0110701	0.76006	0.713684	0.215934	0.663251	0.653666	0.0448323	0.337751	0.810981	0.311508	Bradi1g04348	0.330581	0.359934	0.26114	0.463005	0	0.092034	0	0	0	0.0759003	0.356087	0.0964979	0.107478	0	0.314286	0	0	0.242919	0	0.225367	0.295351	0.565626	0.397339	0	0
Bradi1g04390	0	0	0	-1.24782	-4.48627	-5.52553	-0.965471	0	-2.98055	-3.92209	-2.1732	-2.29517	-3.85516	0.303973	0.020189	0.000995054	0.451141	1	0.0380103	0.0328916	0.169307	0.121056	0.0488085	Bradi1g04390	0.330581	0.629884	1.04456	0	0.213198	0.092034	0.549334	0.123688	0.128841	0.379501	0.593478	0.482489	0.322435	0.264597	0.523811	0.138476	0	0	0.149014	0.450734	0.295351	0.22625	0.596008	0.366414	0
Bradi1g04397	AT1G18370.1	ATNACK1,HIK,NACK1	ATP binding microtubule motor family protein	0.284041	-0.390142	-2.04055	-1.74972	-2.46421	-0.12555	-0.891208	-2.26458	-2.28813	-2.09738	0.267112	0.131104	4.7087e-16	1.43362e-12	8.19933e-18	0.637584	0.000164168	8.97886e-18	6.63435e-18	2.35191e-13	Bradi1g04397	23.8018	22.2259	25.3305	37.1562	33.7919	29.0827	23.072	28.0772	35.3025	26.8687	25.9944	26.5369	29.664	26.7243	28.8096	29.6339	20.5724	22.3486	19.2974	14.9869	23.5296	29.865	26.721	35.0536	16.8142
Bradi1g04430	AT5G59320.1	LTP3	lipid transfer protein 3	-1.68483	-3.72124	-5.06351	-3.39077	-2.11035	-2.96767	-5.42727	-4.9357	-4.88752	-2.52785	0.234982	0.0647785	0.00224054	0.0401602	0.272569	0.0289541	0.000522273	0.00184005	0.00253922	0.229026	Bradi1g04430	0.330581	0.179967	0.522279	0.115751	0.213198	0.092034	0.137334	0.123688	0	0.227701	0.712174	0.578987	0	0.132299	0.733335	0	0.205724	0	0	0.450734	0.0984504	0.791876	0.596008	0.61069	0
Bradi1g04440	AT5G12480.1	CPK7	calmodulin-domain protein kinase 7	0.264367	0.448093	0.649367	0.494793	0.257415	0.383115	-0.172695	0.0983288	0.355048	0.347984	0.0654802	0.000753062	1.99476e-07	6.28576e-05	0.0840039	0.00390441	0.232199	0.513967	0.00555488	0.00774623	Bradi1g04440	33.7193	31.8541	27.4197	32.6419	27.1827	26.5978	37.2174	43.6619	31.8238	29.4493	29.6739	32.4233	26.1172	26.7243	28.0762	39.4657	39.0876	40.689	29.8029	26.4806	30.0274	23.53	22.9463	23.939	36.1506
Bradi1g04450	0	0	0	0.239143	1.02252	-1.16977	-1.54934	-0.00236033	0.548338	-1.98871	-0.568014	-1.41173	-5.56249	0.795329	0.327184	0.190035	0.108802	0.999711	0.536686	0.182975	0.567546	0.127299	0.000432546	Bradi1g04450	0.661162	0.989817	2.08912	0.926011	0.746193	1.01237	1.51067	0.371064	2.31914	0.683102	0.474783	0.771983	0.752348	0.661493	0.314286	0.969333	0.617172	1.2146	0.0745071	0.225367	0.492252	0.565626	0.596008	0.488552	0.630534
Bradi1g04460	AT3G12400.1	ATELC,ELC	Ubiquitin-conjugating enzyme/RWD-like protein	-1.38999	0.5288	0.673028	-0.212869	-0.876285	-1.67654	-0.69774	1.18502	-1.22207	-0.172585	0.113479	0.552747	0.403262	0.827322	0.377607	0.0486086	0.411804	0.137988	0.134486	0.868313	Bradi1g04460	1.32232	1.25977	2.35026	0.463005	0.319797	0.644238	0.412001	1.11319	0.257682	1.2144	2.73	1.35097	0.537391	1.71988	1.57143	0.138476	0.617172	0.850218	0.149014	1.69025	1.47676	0.565626	0.496673	0.854966	0.840712
Bradi1g04477	AT3G22660.1	0	rRNA processing protein-related	-0.555364	0.40231	-0.139145	0.369387	0.371074	-0.456707	0.417974	0.248989	0.49631	0.453053	0.00167972	0.0154752	0.438417	0.0217677	0.0447247	0.00652146	0.0103101	0.152992	0.00184105	0.00523143	Bradi1g04477	31.7358	29.7845	30.5533	42.0177	34.0051	32.9482	21.012	19.7901	21.7742	36.9634	38.22	37.1517	37.8323	42.8648	39.0763	26.8644	25.5098	29.1503	36.285	31.6641	38.9864	47.3995	42.9126	48.3666	51.914
Bradi1g04500	AT4G36790.1	0	Major facilitator superfamily protein	-0.49561	-0.504902	0.0259337	0.853434	0.308588	-2.06323	-0.531315	-0.409038	0.926522	0.572902	0.103931	0.0758235	0.933434	0.000351995	0.319984	8.96532e-10	0.0783873	0.152229	0.000362943	0.0443172	Bradi1g04500	6.28104	6.29884	5.74507	9.72311	7.24873	7.17865	3.84534	4.32909	4.89596	5.61662	5.10391	5.98287	6.66365	6.87953	5.13334	1.66171	1.02862	1.2146	5.43902	8.67664	7.38378	8.59751	7.4501	9.16035	3.7832
Bradi1g04520	AT4G16580.1	0	Protein phosphatase 2C family protein	-0.329849	-0.00943914	0.0920647	-0.265074	-0.233361	-0.448837	-0.246813	0.021248	-0.281546	-0.208474	0.0210222	0.958866	0.549467	0.0581724	0.150571	0.00104899	0.0836748	0.910497	0.0415827	0.149725	Bradi1g04520	109.092	107.62	113.073	99.0832	104.36	105.195	89.9535	93.0135	79.1085	111.346	122.969	111.262	109.95	114.703	108.953	83.0857	80.8496	88.7871	102.596	107.049	106.425	103.849	94.7653	106.749	103.828
Bradi1g04527	AT1G75150.1	0	0	0.71666	0.438332	0.412158	0.851297	0.551168	0.879945	1.06675	0.283929	0.903765	1.2104	0.00118464	0.0497103	0.0671247	5.05501e-05	0.0225451	2.17704e-05	2.59021e-07	0.242584	9.74157e-06	3.51149e-09	Bradi1g04527	15.0414	12.9576	13.3181	16.6682	15.1371	12.9768	24.8574	19.6664	23.3203	12.903	11.6322	16.7906	11.8226	13.3622	9.84764	25.2027	25.0983	25.8709	15.87	14.4235	12.9955	13.9144	14.9002	15.1451	15.5532
Bradi1g04540	AT5G19280.1	KAPP,RAG1	kinase associated protein phosphatase	0.200997	0.0850869	-0.0449071	0.46001	0.164935	0.173287	0.22685	0.0740874	0.674756	0.413622	0.253769	0.655557	0.814265	0.00296418	0.401404	0.314658	0.176716	0.700451	9.86839e-06	0.0095098	Bradi1g04540	39.835	38.6029	43.088	46.532	41.7868	38.6543	45.0454	41.0645	52.9537	39.9235	35.9648	41.7836	38.4772	35.0591	33.8382	45.2817	47.5223	40.4461	40.9044	35.9461	42.2352	31.4488	31.4891	32.3666	47.5002
Bradi1g04550	AT3G05250.1	0	RING/U-box superfamily protein	-0.144969	0.979314	2.08147	1.61811	1.86935	-0.206525	1.21826	1.41719	1.4489	0.95173	0.72542	0.00165445	7.12019e-12	3.34627e-08	2.75201e-08	0.59047	0.000138178	4.19977e-06	9.09566e-07	0.00136893	Bradi1g04550	3.63639	4.3192	7.05077	3.58829	1.27919	2.57695	5.35601	3.58696	4.12292	4.93352	3.91696	5.21088	3.11687	2.91057	4.29525	5.40057	2.88014	3.76525	6.2586	4.16929	4.62717	2.94125	1.09268	1.95421	10.5089
Bradi1g04570	AT1G03360.1	ATRRP4,RRP4	ribosomal RNA processing 4	0.739863	0.511684	0.496609	0.586813	0.751296	0.593686	0.799982	0.435877	0.629219	0.516756	5.98146e-06	0.00121201	0.0010416	9.18676e-05	9.86797e-06	0.000148541	2.60874e-07	0.00659607	4.60523e-05	0.00115172	Bradi1g04570	19.6696	19.3464	18.2798	24.192	20.8934	24.1129	30.3507	34.509	31.1796	21.7075	20.653	20.2646	19.2386	22.3585	19.5905	33.3727	30.8586	30.3649	26.45	20.9591	19.5916	25.9057	27.1184	23.6948	35.7303
Bradi1g04580	AT5G19040.1	ATIPT5,IPT5	isopentenyltransferase 5	-0.683383	0.0632787	-2.11734	0.420665	1.43993	-1.09907	-1.34946	1.71874	0.701262	1.10828	0.571867	0.95493	0.0191347	0.716431	0.237063	0.278216	0.17	0.035341	0.493531	0.294673	Bradi1g04580	0.826453	0.359934	0	0.347254	0.426396	0.736272	0.274667	0.494753	0	0.834903	1.06826	0.385991	0.429913	0.264597	0.523811	0.276952	0.411448	0.364379	0.372536	1.46489	0.787603	1.47063	1.58935	0.854966	1.47125
Bradi1g04590	AT3G12600.1	atnudt16,NUDT16	nudix hydrolase homolog 16	-0.00600494	0.375484	0.591242	0.460454	0.279622	-0.392258	-0.201276	0.0676587	0.06234	0.0606277	0.984678	0.10213	0.00485087	0.029593	0.272279	0.0864771	0.400513	0.804641	0.803352	0.822261	Bradi1g04590	8.42982	11.4279	10.7067	9.60736	10.0203	7.08661	11.6734	9.64768	9.40541	11.3091	11.0387	11.5797	12.7899	11.1131	12.6762	7.89314	8.22896	9.59532	9.3879	9.5781	8.07293	12.2175	12.0195	13.1909	10.7191
Bradi1g04597	AT5G05170.1	ATCESA3,ATH-B,CESA3,CEV1,IXR1	Cellulose synthase family protein	-0.0871522	-0.407356	-0.683445	0.170136	0.0704326	0.0584407	0.0230662	-0.763468	-0.335368	-0.200647	0.648464	0.0146725	1.40034e-05	0.32042	0.74779	0.763714	0.914633	1.00473e-06	0.0379857	0.241434	Bradi1g04597	63.9674	72.4366	63.1958	68.7563	68.0101	61.2946	60.0148	63.2046	65.3225	66.2609	58.3983	67.5485	62.5523	67.2077	54.6858	59.5447	70.7691	70.2037	84.1186	67.8355	69.9982	44.6844	41.3232	43.9697	60.5313
Bradi1g04620	AT5G19855.1	0	Chaperonin-like RbcX protein	-1.65397	0.477922	1.38613	-1.20929	-0.851724	-2.49492	-2.18402	-0.0316786	-1.62581	-1.94027	1.16459e-06	0.182267	2.59256e-05	0.000544247	0.0281722	5.00542e-13	4.08904e-11	0.94872	3.23711e-06	5.48324e-08	Bradi1g04620	40.6615	38.063	61.1067	36.9247	53.4061	65.6202	16.068	14.1004	14.0437	43.8704	49.0213	47.4769	63.4122	52.9195	63.1715	7.06228	10.0805	7.89488	34.7948	62.2013	52.5725	75.907	62.8788	68.8858	55.6972
Bradi1g04630	AT3G57510.1	ADPG1	Pectin lyase-like superfamily protein	-2.43388	-4.40132	-6.35325	-4.26798	-7.01198	-2.71181	-3.72767	-6.7047	-5.93225	-3.85131	4.77292e-07	9.32296e-13	5.72016e-21	1.03846e-13	6.75224e-13	9.75655e-10	2.28598e-14	6.59716e-25	4.34592e-17	7.7241e-11	Bradi1g04630	3.4711	2.87947	3.91709	4.97731	4.05076	5.1539	0.686668	0.865817	0.257682	4.85762	4.03565	4.7284	6.23374	5.82114	4.71429	0.830857	0.411448	0.728758	2.45874	4.16929	3.34731	5.88251	6.25808	3.66414	0.210178
Bradi1g04660	AT3G57490.1	0	Ribosomal protein S5 family protein	-0.662038	0.54436	0.582948	0.0992806	0.475631	-1.11208	0.0358921	0.334635	-0.0743371	0.260598	0.0131173	0.0446768	0.026489	0.745229	0.13057	1.39593e-05	0.91835	0.23682	0.811936	0.367029	Bradi1g04660	85.4552	96.2822	124.041	85.8875	100.203	110.165	64.8215	79.0367	48.9596	123.338	157.034	109.815	132.198	138.517	146.876	65.0838	44.025	70.811	46.9395	78.4278	85.3565	209.96	184.762	163.543	108.872
Bradi1g04670	AT3G08030.1	0	Protein of unknown function, DUF642	-1.74195	-1.96657	-3.38002	-4.10192	-3.74229	-2.07173	-2.51743	-3.41939	-5.19084	-4.32884	0.0012232	0.000322893	1.12133e-09	2.38128e-12	6.82167e-09	0.000103608	3.64374e-06	9.86202e-10	5.62531e-17	1.4116e-11	Bradi1g04670	45.6202	30.2344	32.6425	10.7649	29.6345	34.8809	10.1627	13.8531	8.37468	31.7263	51.1578	26.1509	36.0052	39.425	40.962	9.41638	3.70303	12.5104	8.86635	32.0021	27.0739	45.7026	42.1179	37.1299	5.67481
Bradi1g04677	AT5G49610.1	0	F-box family protein	-0.0273025	-2.54838	-1.74238	-2.61756	-3.54855	-1.33347	-2.98629	-2.81018	-4.9221	-6.0273	0.98475	0.0241456	0.241346	0.0430812	0.00509323	0.158101	0.00544374	0.0115034	0.0015792	5.64863e-05	Bradi1g04677	0	0.26995	0	0.694508	0.746193	0.276102	0.137334	0.123688	0.128841	0.683102	0.593478	1.06148	0.752348	1.32299	0.419048	0.415428	0.411448	0.12146	1.0431	0.676101	0.196901	0.113125	0.397339	0.61069	0.420356
Bradi1g04683	0	0	0	1.06297	1.04096	0.79091	1.14109	1.47789	1.05924	0.849836	0.461169	1.10992	2.45673	0.00694078	0.00380343	0.018338	0.000768993	0.000264389	0.00342818	0.0208681	0.235786	0.00204137	5.19727e-10	Bradi1g04683	1.98349	2.78949	1.56684	2.31503	2.02538	2.66898	4.80668	5.93703	3.34987	1.3662	3.56087	2.79844	3.54678	1.45529	3.66667	7.20076	3.49731	4.73693	1.71366	3.15514	3.54421	3.84626	3.77472	2.19848	6.93587
Bradi1g04690	AT5G26330.1	0	Cupredoxin superfamily protein	-1.64241	-1.73054	-2.07041	-0.929487	-0.435641	-1.33298	-3.27228	-1.98079	-2.81177	-2.13243	4.82041e-05	7.02661e-05	3.44806e-07	0.0195881	0.369373	0.000948036	2.21051e-14	8.9406e-07	2.75347e-11	2.42973e-06	Bradi1g04690	9.09098	14.2174	13.057	7.63959	5.22335	10.3078	3.98267	4.94753	2.70566	9.03213	14.1248	8.20232	5.48139	11.1131	14.981	3.73886	5.1431	3.64379	6.33311	7.21175	6.89153	19.2313	14.8009	13.5573	2.10178
Bradi1g04700	AT1G03130.1	PSAD-2	photosystem I subunit D-2	-1.18112	-2.23835	-0.0796502	-1.16398	-1.30737	-1.35182	-2.26817	-1.0383	-1.57315	-1.55066	0.000176886	8.14363e-13	0.832395	0.000188487	0.000131768	1.32101e-05	2.97104e-13	0.0009556	3.20699e-07	5.92068e-07	Bradi1g04700	445.458	501.478	705.338	278.614	435.563	435.781	276.315	235.131	216.969	676.423	598.107	486.253	526.536	718.911	751.773	203.144	188.855	297.576	660.059	1092.24	882.116	1384.43	1157.45	1073.96	155.742
Bradi1g04710	AT1G55340.1	0	Protein of unknown function (DUF1639)	-0.129194	-0.207959	0.382743	0.081264	0.162806	-0.538821	-0.229553	0.432223	0.160456	0.236194	0.609748	0.380269	0.0753759	0.736009	0.54309	0.0135339	0.312188	0.0460011	0.475599	0.298101	Bradi1g04710	21.6531	22.5858	21.1523	22.5715	19.7208	22.8244	22.9347	23.2534	13.786	22.087	25.6383	25.2824	19.8835	26.1951	23.2572	16.6171	11.932	20.8911	23.8423	31.5514	26.3847	26.4713	31.1911	27.3589	22.6992
Bradi1g04720	AT1G55360.1	0	Protein of Unknown Function (DUF239)	-0.780265	-1.12398	-1.51133	-1.86684	-1.90066	-0.809044	-0.879498	-0.683031	-1.62004	-1.69912	0.000992202	1.87562e-06	6.34983e-11	5.76413e-16	6.12484e-14	0.000521264	0.000150388	0.00389043	1.62569e-12	4.77346e-13	Bradi1g04720	54.3806	51.0206	62.6735	40.513	44.8782	49.7904	33.0974	33.8906	30.5354	52.8266	60.7722	46.0295	49.3325	48.4213	55.5239	31.5726	27.567	31.701	29.8774	54.0881	49.8159	46.947	43.2106	48.1223	21.8585
Bradi1g04730	0	0	0	-0.0684028	-0.361326	-0.47852	-0.541709	0.13778	0.109789	-0.563763	-0.450344	-0.419865	-0.380968	0.777762	0.0977999	0.0235037	0.00395662	0.573727	0.627759	0.00621305	0.0280357	0.0294923	0.0549253	Bradi1g04730	14.5456	17.1868	16.1907	12.1539	13.5381	11.5042	18.54	15.09	12.3688	16.4704	14.0061	12.3517	10.5329	13.2299	14.2476	17.7249	10.9034	17.0044	15.125	12.2825	13.98	10.5206	9.43679	11.6031	10.7191
Bradi1g04740	AT5G25450.1	0	Cytochrome bd ubiquinol oxidase, 14kDa subunit	-0.305749	0.483654	1.11426	0.256148	0.578564	-0.0950315	-0.205501	0.292034	-0.0463633	0.626155	0.341761	0.113765	6.03629e-05	0.418472	0.0968662	0.781437	0.521792	0.357323	0.899444	0.0411932	Bradi1g04740	18.182	19.7064	27.1585	17.4785	17.6954	23.3766	17.304	17.44	17.3936	26.5651	29.1991	23.063	26.2247	32.5455	37.7144	22.2947	20.161	30.9722	12.8897	17.9167	20.1823	45.8157	40.0319	32.0001	22.6992
Bradi1g04750	0	0	0	-0.556476	-0.368069	-1.49024	-1.40608	-1.6113	-1.17361	-1.72314	-1.33959	-1.65275	-1.94499	0.0783552	0.332266	1.61257e-05	3.34076e-05	6.11273e-05	7.99459e-05	8.25753e-07	7.98982e-05	2.81119e-06	7.66966e-06	Bradi1g04750	8.09924	9.80819	9.40103	16.6682	12.1523	16.4741	7.69068	6.06072	4.89596	11.9922	9.61435	9.93928	9.888	15.7435	18.5429	5.26209	3.70303	4.85839	3.50184	3.15514	5.61167	16.7425	25.1317	15.2672	3.36285
Bradi1g04760	AT5G28150.1	0	Plant protein of unknown function (DUF868)	-2.38879	-1.86721	-1.96712	-1.44757	-1.10765	-2.30226	-1.47212	-1.28759	-1.73714	-1.04327	2.28549e-18	5.08385e-12	3.66083e-16	2.73637e-09	7.51944e-05	4.55144e-18	3.89437e-09	9.38812e-08	9.78106e-12	6.3726e-05	Bradi1g04760	15.5373	17.3668	17.4964	19.3305	19.0812	20.6156	3.02134	3.58696	2.96335	17.6848	19.11	17.7556	20.9583	20.6386	20.9524	3.18495	3.49731	4.25109	12.4427	16.4518	12.5032	24.3219	23.443	24.5497	4.20356
Bradi1g04780	AT5G18130.1	0	0	2.43177	1.02323	3.19113	2.69504	2.67411	2.09205	0.577562	1.01338	2.20155	2.01354	3.32604e-10	0.00245229	1.88364e-21	2.11178e-15	1.25999e-10	1.81217e-09	0.0968341	0.00241153	4.24754e-11	6.1309e-09	Bradi1g04780	2.14878	2.60952	0.783419	1.50477	1.27919	1.93271	13.3214	10.8846	8.7612	4.70582	2.37391	2.41245	2.25704	3.83666	1.88572	11.9089	17.0751	12.6318	8.49381	6.1976	10.7311	6.90064	5.76141	7.81683	13.031
Bradi1g04790	AT3G03860.1	APRL5,ATAPRL5	APR-like 5	-0.977662	-0.96856	0.564659	0.486352	0.420677	-0.588697	-1.04692	-0.592513	0.28376	0.172656	1.54413e-05	9.48276e-07	0.00282069	0.0102314	0.0667719	0.00754108	7.36518e-08	0.00225629	0.165369	0.457075	Bradi1g04790	12.2315	13.6775	10.9679	15.3949	17.5888	14.5414	5.08134	6.67916	7.21511	11.6886	11.0387	12.9307	14.4021	9.9224	12.1524	6.78533	9.66903	7.65196	21.5326	19.2689	20.1823	17.3082	16.0922	16.855	10.5089
Bradi1g04800	AT4G26310.1	0	elongation factor P (EF-P) family protein	0.552446	0.731582	1.19754	1.3667	1.23629	-0.170615	0.199196	0.44835	-0.13809	1.25623	0.120995	0.0162445	5.09311e-06	1.20967e-06	0.000296394	0.627716	0.561465	0.164038	0.711963	0.000222869	Bradi1g04800	3.14052	2.78949	2.87254	5.20881	5.11675	3.77339	4.80668	3.95802	4.12292	3.94681	5.34131	4.5354	3.9767	3.57206	4.29525	4.15428	5.1431	3.15795	4.54494	3.49319	2.55971	6.10876	5.1654	7.69469	6.93587
Bradi1g04810	AT4G25650.1	ACD1-LIKE,PTC52,TIC55-IV	ACD1-like	-0.930142	0.310802	0.229723	-1.34462	-1.54171	-1.52009	-0.664837	0.0706542	-2.28994	-2.41379	0.00435445	0.38811	0.521409	2.56958e-05	9.99648e-06	1.68243e-06	0.0430185	0.866977	8.20998e-13	1.54765e-13	Bradi1g04810	121.654	111.04	139.71	78.8267	112.569	133.449	63.9975	69.1417	62.1014	137.455	148.37	122.456	148.535	170.268	179.038	37.1116	36.2074	68.6247	46.716	112.007	89.9837	118.442	126.354	133.252	97.1022
Bradi1g04820	AT1G52600.1	0	Peptidase S24/S26A/S26B/S26C family protein	-0.0130013	-0.32613	0.0631161	0.14333	0.726739	-0.16523	-0.171558	-0.278278	0.185907	0.347069	0.963739	0.135732	0.792292	0.521759	0.00116209	0.473947	0.450335	0.203245	0.400486	0.100058	Bradi1g04820	13.2232	16.5569	16.7129	14.1217	12.4721	12.8848	17.716	13.6057	14.8167	22.5424	22.4335	19.3961	17.304	22.7554	21.6858	17.171	18.3094	21.7413	33.6027	19.2689	28.7475	25.9057	22.3503	18.9314	21.4382
Bradi1g04830	AT1G55320.1	AAE18	acyl-activating enzyme 18	0.376862	0.649921	1.75969	1.5674	1.45765	-0.208146	0.382962	1.11705	1.31176	1.35374	0.0366961	0.00014536	8.59732e-27	7.13495e-22	1.20775e-14	0.262579	0.0288725	1.30747e-11	8.58905e-16	1.26473e-16	Bradi1g04830	72.232	78.7355	73.1191	93.8744	76.7513	72.0626	89.6788	87.2001	114.54	80.9097	76.44	96.7874	87.5948	74.4842	78.8859	80.4546	73.2378	66.4385	89.1105	61.6379	74.8223	52.9426	58.5081	51.4201	149.857
Bradi1g04835	AT3G25270.1	0	Ribonuclease H-like superfamily protein	2.57834	1.00739	1.21944	3.07629	1.59901	1.72379	1.03169	0.841134	2.20529	1.53489	0.0354585	0.418438	0.245922	0.00556983	0.187445	0.112655	0.367425	0.422019	0.0266159	0.151536	Bradi1g04835	0.165291	0	0.26114	0.115751	0	0.46017	0.412001	0.494753	1.15957	0	0.237391	0.289494	0.107478	0.529195	0.314286	0.415428	1.02862	0.364379	0.149014	0.225367	0.0984504	0	0.0993347	0	0.210178
Bradi1g04840	AT3G58490.1	0	Phosphatidic acid phosphatase (PAP2) family protein	1.29155	0.624723	0.946174	1.12334	0.682726	1.97739	1.16939	1.13408	1.35481	1.24975	5.59741e-11	0.00174202	8.77114e-07	2.0226e-09	0.00215952	1.24044e-25	8.75131e-10	2.35644e-09	2.32194e-13	1.78107e-11	Bradi1g04840	23.4713	22.6758	14.3627	16.4367	17.9086	17.6705	49.4401	54.7939	46.8982	20.7208	19.5848	15.9221	17.089	14.6852	14.6667	66.3301	73.4435	81.8639	20.713	26.4806	27.3692	14.9325	14.2049	16.9772	29.8453
Bradi1g04850	AT3G58500.1	PP2A-4	protein phosphatase 2A-4	0.158809	-0.130968	-0.148617	0.234829	-0.282756	0.213111	-0.0662861	-0.254436	0.266757	-0.000837337	0.324405	0.429504	0.346419	0.118061	0.0950005	0.161836	0.695561	0.0982358	0.0724367	1	Bradi1g04850	77.356	89.6235	83.8258	105.102	88.9035	83.2907	93.1122	88.6844	98.6923	79.5435	83.4431	88.4885	92.9687	91.0215	86.0097	105.103	94.4274	91.8235	96.8593	74.0331	80.434	76.2464	75.991	73.6492	73.9827
Bradi1g04855	#N/A	#N/A	#N/A	0.667874	0.142446	-0.0316292	0.0630708	0.298844	0.793554	0.204982	0.452588	0.511053	0.413744	0.0360736	0.682611	0.929567	0.861997	0.441536	0.00675914	0.534987	0.142336	0.0880699	0.196917	Bradi1g04855	7.93395	6.11887	9.13989	5.09306	8.31472	9.38746	11.536	12.8636	11.5957	9.03213	8.07131	9.0708	7.73843	10.7162	7.85716	13.8476	13.9892	17.4902	9.31339	11.7191	14.3738	16.1769	14.9002	12.0917	12.4005
Bradi1g04860	AT2G42520.1	0	P-loop containing nucleoside triphosphate hydrolases superfamily protein	0.52156	0.084481	0.327313	0.825679	0.84788	0.510822	0.290005	0.12047	0.786503	0.950347	1.40051e-05	0.539986	0.00561591	1.8713e-13	7.28865e-11	1.19244e-05	0.0150835	0.361779	2.49463e-12	4.20445e-17	Bradi1g04860	102.15	112.389	105.239	126.979	118.325	109.981	141.728	154.363	163.757	114.534	116.44	124.965	126.717	138.649	126.867	162.017	167.871	177.088	174.272	157.644	165.495	185.412	190.027	168.062	158.054
Bradi1g04870	AT4G34640.1	ERG9,SQS1	squalene synthase 1	0.109589	-1.03866	-0.880024	-0.966422	-1.22503	0.0772585	-0.992638	-0.993789	-0.481073	-0.929611	0.55858	7.60703e-11	4.63211e-08	3.30501e-10	2.2124e-13	0.683123	3.15978e-10	2.66466e-10	0.00249587	2.01265e-09	Bradi1g04870	85.7858	76.5759	75.4694	88.2025	81.0152	75.0077	82.8122	81.3868	92.508	75.9003	70.5052	72.1804	64.8094	73.1612	62.7525	80.3161	76.3236	74.0904	106.098	83.1605	84.4704	59.1645	50.164	52.1529	43.0865
Bradi1g04880	AT5G49690.1	0	UDP-Glycosyltransferase superfamily protein	-2.86414	-2.10116	-3.53387	-1.99089	-3.2702	-3.56896	-5.01819	-3.18923	-4.66586	-4.21525	0.000217399	0.00764361	8.6949e-06	0.0142305	0.00129036	9.91377e-06	9.29639e-09	3.59508e-05	1.37055e-07	1.38628e-05	Bradi1g04880	12.3968	5.12905	7.05077	1.96777	4.47716	8.37509	0.961335	2.22639	0.128841	5.00942	11.6322	5.40388	7.95339	7.80562	9.63811	0.415428	0.205724	1.09314	0.894086	7.43712	5.02097	9.95502	8.54278	7.45041	0.420356
Bradi1g04890	AT5G65550.1	0	UDP-Glycosyltransferase superfamily protein	-1.04828	-1.70975	-3.60918	-5.01099	-5.79591	-0.34708	-2.04419	-4.08142	-2.15511	-2.39515	0.115799	0.0283309	8.77604e-06	1.7946e-09	2.31189e-06	0.637386	0.00234124	2.90936e-05	0.0028846	0.0148204	Bradi1g04890	0.661162	1.0798	2.08912	1.73627	1.59898	0.644238	0.412001	0.247376	1.03073	0.531302	0.83087	0.964979	1.18226	1.32299	0.733335	0.415428	0.822896	0.607299	1.0431	0.901469	0.492252	1.13125	0.993347	1.46566	0.630534
Bradi1g04900	AT4G34640.1	ERG9,SQS1	squalene synthase 1	-1.14054	-1.02552	-3.74436	-2.71097	-1.72153	-0.0549797	-1.12	-3.68397	-1.81001	-2.34065	0.0405667	0.0544347	8.53012e-10	5.0154e-07	0.00240871	0.930053	0.0458538	4.8299e-09	0.000877398	0.00100623	Bradi1g04900	1.8182	1.88965	2.87254	2.77803	2.02538	2.76102	0.824002	0.865817	1.15957	2.12521	2.37391	2.02646	2.79443	1.85218	2.61905	2.35409	2.26297	1.70044	1.93719	2.0283	2.46126	2.37563	2.5827	1.70993	0.210178
Bradi1g04907	AT1G02335.1	GL22	germin-like protein subfamily 2 member 2 precursor	1.12373	2.82675	2.68469	2.99481	3.58698	-1.25608	2.42435	4.1107	2.52055	3.5755	0.25199	0.00147014	0.00148742	0.000626753	0.00103311	0.186626	0.00897089	4.15231e-06	0.00337531	9.33075e-05	Bradi1g04907	0.661162	1.0798	0.783419	0.347254	1.06599	1.19644	1.78534	2.96852	0.901888	0.910803	0.593478	4.14941	0.429913	0.926091	0.628573	1.10781	0.617172	0.607299	0.149014	2.25367	0.689153	0.791876	0.794677	0.732828	7.14605
Bradi1g04917	AT5G49830.1	EXO84B	exocyst complex component 84B	0.870945	0.912774	0.637472	0.836197	0.280312	1.19909	0.851368	0.700225	1.06876	0.750808	3.99282e-08	1.99541e-09	3.48385e-05	1.69321e-08	0.127211	1.97402e-15	1.89491e-08	6.33222e-06	3.7206e-13	5.67786e-07	Bradi1g04917	36.1986	37.4331	24.286	39.587	34.0051	36.7215	59.3281	63.452	59.7823	32.5612	29.5552	35.1252	30.8463	31.7517	27.8667	75.331	81.261	67.5316	38.8927	36.6222	35.4421	26.1319	28.0124	30.6566	65.7857
Bradi1g04930	AT2G44290.1	0	Bifunctional inhibitor/lipid-transfer protein/seed storage 2S albumin superfamily protein	-2.28798	-1.17693	-1.68636	-0.597551	1.51863	-3.55876	-2.86502	-0.6627	-1.77636	-1.03365	1.03836e-05	0.0257212	0.000945034	0.272647	0.0128499	3.90847e-11	3.39987e-08	0.226006	0.000454552	0.0527049	Bradi1g04930	76.6948	56.0597	70.2466	18.5202	44.9848	55.0363	13.7334	20.1612	7.60163	50.4737	85.9357	52.8808	54.7064	43.5263	63.5906	6.50838	5.1431	4.37255	16.1681	72.4555	48.3391	76.0201	55.5281	46.4124	26.9028
Bradi1g04940	AT1G20890.1	0	0	0.183408	0.251579	0.495058	0.508742	0.0642089	0.332468	0.346659	0.176461	0.428465	0.397371	0.534611	0.356728	0.041128	0.0358154	0.852948	0.192492	0.172836	0.515922	0.0778597	0.122886	Bradi1g04940	7.93395	6.92872	13.8404	9.37586	7.03553	8.46712	10.8494	8.78186	11.338	12.144	8.78348	10.0358	11.7151	9.9224	13.5143	12.1859	12.3434	14.5752	8.27029	11.6064	10.1404	11.765	10.8275	10.2596	10.7191
Bradi1g04950	AT2G44120.2	0	Ribosomal protein L30/L7 family protein	0.289901	0.261394	0.3667	0.240731	0.274311	0.330198	0.224825	0.0862516	0.233032	0.0986131	0.0652796	0.100646	0.0154306	0.123831	0.127195	0.0302376	0.156217	0.628961	0.134512	0.566779	Bradi1g04950	239.506	237.826	250.955	287.295	246.03	258.247	308.039	278.546	303.421	262.691	284.157	281.195	298.36	295.158	312.61	358.376	306.117	375.675	258.912	259.398	270.345	418.224	405.484	360.673	329.769
Bradi1g04957	AT5G62620.1	0	Galactosyltransferase family protein	0.490685	0.428415	-0.342825	0.30171	0.233455	1.13929	0.724112	0.384057	0.415058	0.627781	0.0266986	0.0471271	0.121689	0.143342	0.339474	2.45068e-09	0.000292174	0.0729418	0.036943	0.00126203	Bradi1g04957	12.2315	15.2072	9.40103	13.8902	12.1523	10.768	19.776	18.0585	15.7186	15.0283	15.3117	16.0186	14.5096	14.6852	14.5619	35.4499	35.796	31.0937	16.9131	11.9445	11.0264	9.16314	8.54278	9.16035	12.6107
Bradi1g04963	0	0	0	-4.33203	-1.72368	-1.78582	0.780919	-0.495867	-0.649644	-0.264995	-1.37819	-0.354481	-1.20633	0.0192359	0.428157	0.239065	0.600599	0.790352	0.500992	0.802373	0.120375	0.713586	0.262356	Bradi1g04963	0.165291	0.449917	0	0.115751	0.319797	0.092034	0	0	0	0.834903	0.949565	0.771983	0.537391	0.396896	1.15238	0.138476	0.617172	0.850218	0	0	0.0984504	0.791876	0.0993347	0	0
Bradi1g04970	0	0	0	-1.26914	0.876728	-2.7933	1.4425	-0.75833	-0.765681	-2.51988	-1.2614	-0.079434	-0.714296	0.241596	0.540152	0.031737	0.149483	0.461367	0.327175	0.00076605	0.0795601	0.930931	0.361543	Bradi1g04970	0	0.809851	0.783419	0.115751	1.70558	0.276102	0.274667	0.123688	0.257682	2.80831	1.78044	2.02646	2.472	2.91057	2.40953	0.830857	1.64579	1.45752	0	0.225367	0.0984504	2.48875	0.198669	0.122138	0.210178
Bradi1g04980	AT4G13750.1	NOV	Histidine kinase-, DNA gyrase B-, and HSP90-like ATPase family protein	0.605882	0.64018	0.295497	0.921954	0.818328	0.629071	1.11612	0.425964	1.25573	1.0132	0.0348034	0.0236072	0.317638	0.00065091	0.00986432	0.0249464	3.37432e-05	0.147624	2.5386e-06	0.000198547	Bradi1g04980	26.1159	32.484	30.8145	39.2397	33.7919	30.1871	47.9294	38.3433	49.9904	25.4266	27.8935	27.7914	32.5659	30.1641	30.381	40.9889	44.4364	40.0817	41.6495	33.129	28.7475	23.6432	32.1844	25.4047	60.3211
Bradi1g04990	AT5G62620.1	0	Galactosyltransferase family protein	3.84513	2.24395	1.16778	0.727315	0.780357	3.5806	2.51492	1.34169	0.931208	0.99108	2.57399e-39	2.442e-15	2.91657e-05	0.0126003	0.0217833	1.25158e-36	1.62135e-17	3.81131e-06	0.001569	0.00089329	Bradi1g04990	5.95046	7.64859	3.91709	8.3341	5.86294	5.43	89.5415	101.053	72.6664	4.78172	4.74783	8.39531	5.58887	5.42425	4.60953	67.7148	65.2145	81.7424	4.91747	6.42296	5.61167	6.56126	5.86074	4.5191	20.3873
Bradi1g05000	AT3G28480.1	0	Oxoglutarate/iron-dependent oxygenase	6.95939	6.73653	5.9379	6.13583	6.22095	7.34567	8.03667	7.28393	6.50909	6.39114	7.73392e-34	5.6033e-33	1.24204e-27	8.56617e-29	2.10058e-20	5.80708e-38	2.02064e-41	1.52124e-35	1.5046e-31	1.21445e-30	Bradi1g05000	1.65291	3.14942	2.35026	4.0513	4.05076	4.50966	301.173	313.178	299.556	2.20111	3.56087	4.3424	5.37391	2.51367	3.8762	542.411	555.661	542.803	0.52155	1.80294	4.72562	2.60188	3.07937	2.07634	199.039
Bradi1g05010	AT1G69970.2	CLE26	CLAVATA3/ESR-RELATED 26	-0.847959	-0.603447	-0.298226	0.0602836	-0.991055	-0.0735224	0.453964	-1.41958	-0.874533	-0.507603	0.13255	0.351039	0.57273	0.909152	0.0403903	0.914852	0.389432	0.00386814	0.0895783	0.391009	Bradi1g05010	1.32232	1.43973	1.82798	0.81026	1.70558	0.828306	0.824002	0.865817	0.773047	0.834903	0.949565	1.35097	1.61217	1.32299	2.82858	0.969333	1.02862	0.971678	0.670564	1.01415	1.1814	1.01813	0.993347	1.46566	0.630534
Bradi1g05020	0	0	0	0.402833	-0.399105	-0.53423	-1.87118	-3.33457	-0.0956672	-1.91785	-3.73396	-2.61177	-5.33275	0.715675	0.704431	0.601223	0.116583	0.00270812	0.945758	0.0602945	0.00428435	0.0194367	0.00192527	Bradi1g05020	0.991743	0.359934	1.04456	0	0.426396	0.092034	1.648	1.23688	0.128841	0.607202	0.118696	0.482489	0	0.396896	1.78096	0.692381	0.205724	0.242919	1.41564	1.23952	1.67366	0.905001	0.695343	0.488552	0.840712
Bradi1g05030	AT1G04760.1	ATVAMP726,VAMP726	vesicle-associated membrane protein 726	0.491671	0.414268	0.455427	0.445763	0.319902	0.715289	0.638418	0.460134	0.399573	0.551285	8.8244e-05	0.00094222	0.000201274	0.000252364	0.025606	2.82436e-09	1.19629e-07	0.000186198	0.00106745	4.93305e-06	Bradi1g05030	165.456	155.671	136.837	150.245	152.756	154.341	205.451	212.373	227.662	149.979	149.794	151.791	148.32	154.26	145.724	239.841	243.783	257.616	162.649	162.039	154.666	138.918	138.075	129.466	196.306
Bradi1g05037	AT1G59640.1	BPE,BPEp,BPEub,ZCW32	BIG PETAL P	1.53915	0.744935	0.86349	1.14533	0.870578	1.09052	1.08288	0.374374	1.37249	1.10135	2.90186e-10	0.00258255	0.000533281	1.42952e-06	0.00158299	5.43946e-06	6.24252e-06	0.172205	9.94543e-09	1.74786e-05	Bradi1g05037	5.45459	7.37864	7.31191	7.06083	6.71574	6.81051	20.7374	15.9558	22.1607	5.92022	6.17217	8.00932	5.69635	5.15965	7.12382	16.6171	13.3721	12.7533	8.3448	7.09907	6.89153	8.37126	8.44345	8.18324	13.031
Bradi1g05050	AT4G22340.3	CDS2	cytidinediphosphate diacylglycerol synthase 2	0.0189436	-0.168995	-0.157005	0.038425	-0.01513	0.0899425	-0.0610908	0.0482284	0.190706	0.241804	0.941136	0.45446	0.472415	0.872631	0.960766	0.696183	0.79807	0.850934	0.363659	0.250074	Bradi1g05050	67.9344	66.6777	66.5906	81.026	72.2741	73.5351	72.2375	61.8441	69.8319	72.8643	62.6713	65.715	75.9871	63.9003	64.1144	78.239	75.9122	60.4869	78.2325	59.2716	62.2207	54.4132	63.5742	57.6491	71.2503
Bradi1g05056	AT1G18950.1	0	DDT domain superfamily	1.22263	0.277841	0.222989	-0.677674	-1.21387	1.01554	-0.0127111	-0.573493	-1.16976	-1.30328	0.000309967	0.464024	0.574723	0.0443108	0.00106563	0.0026093	0.986433	0.163312	0.0013054	0.000736034	Bradi1g05056	5.2893	4.8591	4.17823	4.74581	5.22335	5.1539	10.3	11.3793	12.1111	3.94681	3.79826	4.3424	3.22435	4.23356	3.8762	8.58552	8.43469	7.5305	5.66254	6.76101	5.51322	2.94125	5.1654	7.084	8.40712
Bradi1g05070	AT5G65540.1	0	0	0.0276128	-0.662003	-0.169196	0.208456	-0.259369	0.00902562	-0.0866341	0.213621	0.163924	0.0532891	0.879682	2.78819e-06	0.276495	0.145913	0.108396	0.967323	0.587341	0.16093	0.262649	0.749541	Bradi1g05070	55.7029	50.8406	48.572	50.2361	49.6751	44.4524	53.0108	48.6094	56.819	56.9252	49.0213	50.7579	46.5381	41.0126	43.2667	53.5903	53.4883	51.0131	63.8526	49.8061	62.0238	25.5663	29.4031	31.878	29.4249
Bradi1g05080	0	0	0	1.50652	2.43188	1.53684	1.21659	1.35946	1.96421	1.423	1.15622	-0.0285776	-0.104345	9.23774e-06	7.92238e-13	4.04115e-06	0.000256252	0.000438969	8.58569e-10	1.65005e-05	0.000492047	0.950455	0.807291	Bradi1g05080	4.95872	7.37864	7.57305	4.5143	5.11675	5.33797	21.424	21.7691	13.3995	8.04543	7.00304	7.04434	5.48139	7.14413	7.85716	23.6794	35.3845	27.6928	2.98029	2.92977	4.03647	6.90064	5.96008	5.61835	12.6107
Bradi1g05090	AT1G69910.1	0	Protein kinase superfamily protein	-2.23542	-0.354572	0.0342429	-0.64054	-0.280954	-1.57768	0.00401903	0.753865	-0.982817	-0.861502	0.000374089	0.610252	0.962354	0.319061	0.724801	0.0120444	1	0.226823	0.105046	0.173211	Bradi1g05090	8.09924	5.03907	6.00621	1.73627	4.15736	7.17865	1.78534	1.97901	0.257682	3.41551	6.76565	3.28093	2.68696	5.02735	5.23811	1.52324	1.02862	1.8219	2.38423	5.5215	4.13492	4.75126	3.87405	4.5191	2.10178
Bradi1g05100	AT3G28630.2	0	Protein of unknown function (DUF569)	4.39301	1.84806	2.12301	0.761902	1.10016	4.58602	1.19362	1.65941	0.926038	0.164887	1.06816e-29	2.61802e-07	4.3948e-09	0.0414432	0.00931859	1.20947e-31	0.00130351	1.27756e-05	0.0134283	0.705974	Bradi1g05100	3.96697	5.03907	4.17823	1.38902	2.87817	2.20881	110.142	101.053	69.9608	2.50471	2.6113	1.83346	2.472	0.793792	1.15238	55.5289	57.397	54.7783	7.89776	5.97223	6.39928	0.905001	1.19202	2.68703	12.4005
Bradi1g05110	AT2G21440.1	0	RNA-binding (RRM/RBD/RNP motifs) family protein	0.775969	1.01155	0.756652	1.01596	1.23522	0.656977	1.14509	0.428862	1.17969	0.856555	0.000202915	4.52019e-07	0.00016795	2.39872e-07	6.03249e-08	0.00136657	7.56686e-09	0.0435566	2.20495e-09	2.0382e-05	Bradi1g05110	32.7275	36.0833	33.687	56.6024	42.3198	39.6666	59.1908	55.7834	60.9419	32.713	35.9648	39.0816	39.9819	36.5144	37.7144	54.1442	64.5974	51.4989	39.8613	31.1007	38.8879	51.2457	58.1108	51.1758	91.8478
Bradi1g05116	AT5G23330.1	0	Nucleotidylyl transferase superfamily protein	-0.201181	0.268584	0.201447	0.281872	0.247873	-0.488633	-0.237097	-0.277895	-0.0122706	-0.154575	0.447492	0.288027	0.404387	0.226333	0.370522	0.0418131	0.331577	0.259557	0.971399	0.557069	Bradi1g05116	10.9092	11.4279	13.3181	17.4785	13.5381	11.6883	10.0254	12.2451	8.37468	10.8537	11.7509	12.8342	13.9722	10.8485	11.8381	7.61619	7.81752	9.59532	10.3565	11.043	8.26983	13.3488	14.9002	16.6108	12.6107
Bradi1g05122	AT1G75850.1	VPS35B	VPS35 homolog B	0.600753	0.0218742	0.20322	0.803388	0.536654	0.624496	0.304525	-0.0106348	0.733584	0.658222	0.00142813	0.928242	0.313367	9.77507e-06	0.0125733	0.000714677	0.118211	0.972874	5.26373e-05	0.000349842	Bradi1g05122	147.604	166.919	142.06	214.14	180.579	169.803	212.73	207.92	272.757	172.521	159.29	183.539	184.648	154.525	141.848	268.782	282.253	243.891	218.008	147.165	170.319	135.071	153.075	149.985	187.058
Bradi1g05130	AT3G54350.2	emb1967	Forkhead-associated (FHA) domain-containing protein	0.373004	0.476698	0.108154	0.536102	0.485799	0.357106	1.17383	0.191239	0.524387	0.510539	0.157156	0.0567786	0.690093	0.0207939	0.0764786	0.168573	3.59217e-07	0.478099	0.0250342	0.0310667	Bradi1g05130	15.0414	17.0968	11.7513	20.951	18.0152	14.3573	17.0294	19.7901	21.0011	12.6753	11.6322	14.6677	15.1544	15.7435	9.00954	18.1404	17.6923	14.3322	18.8503	12.6206	18.5087	13.9144	17.2842	16.855	25.0112
Bradi1g05141	AT5G39950.1	ATH2,ATTRX2,ATTRXH2,TRX2,TRXH2	thioredoxin 2	-1.17883	-1.86819	-2.26148	-2.86297	-1.74096	-1.38321	-1.39011	-1.55197	-2.32698	-2.49025	0.00416038	3.30215e-05	4.71973e-08	2.4193e-12	7.50732e-05	0.000938032	0.0012021	4.25282e-05	1.39937e-08	1.02701e-08	Bradi1g05141	6.11575	6.11887	7.57305	3.58829	4.26396	3.31322	4.39468	2.1027	2.1903	6.07202	5.10391	4.92139	5.37391	5.68884	5.76192	2.07714	1.85152	2.18627	4.54494	6.31028	3.24886	7.24001	3.87405	5.12979	2.10178
Bradi1g05150	AT5G39950.1	ATH2,ATTRX2,ATTRXH2,TRX2,TRXH2	thioredoxin 2	0.0819783	0.36772	0.630024	0.278507	0.465912	0.348375	0.263609	0.63635	0.213321	0.317228	0.801637	0.20628	0.0188184	0.334128	0.14814	0.216759	0.365738	0.018785	0.461845	0.270512	Bradi1g05150	32.3969	30.9543	31.859	20.951	24.4112	28.0704	32.4107	33.5195	34.7871	36.5839	36.677	33.7743	30.0939	35.8529	38.0286	40.9889	36.8246	58.0577	22.7247	32.1148	35.2452	39.5938	30.3964	31.878	38.0422
Bradi1g05156	AT2G02590.1	0	0	-1.00427	-1.54839	-1.33473	-0.759653	-0.59455	-1.2541	-1.7201	-1.54439	-1.34156	-0.857045	0.00153842	1.40541e-06	6.70591e-06	0.0149276	0.0998445	5.08646e-05	3.49416e-08	2.59229e-07	9.7124e-06	0.0100795	Bradi1g05156	14.0497	8.36846	10.7067	6.13482	10.5533	10.768	5.49334	6.18441	4.63828	11.9163	14.5996	7.33384	11.0703	8.07022	9.1143	3.4619	4.32021	6.19445	7.67424	13.2967	9.64814	9.38939	8.24478	8.54966	3.57303
Bradi1g05162	AT1G48410.1	AGO1	Stabilizer of iron transporter SufD / Polynucleotidyl transferase	-0.155123	-0.108876	-0.461877	-0.771833	-3.00438	0.204252	-1.38408	-1.82967	-0.263668	-1.52798	0.78703	0.860857	0.386076	0.140912	1.97004e-06	0.714081	0.010268	0.00123945	0.672237	0.0150656	Bradi1g05162	2.97523	3.41937	1.82798	4.86156	3.62437	2.94509	2.472	1.85532	3.34987	1.51801	3.08609	2.41245	3.76174	2.11678	3.45715	3.73886	1.64579	2.42919	0.894086	2.70441	2.95351	4.63813	4.76806	2.44276	1.26107
Bradi1g05170	AT1G03910.1	0	0	0.164436	0.217581	0.0589387	0.483355	0.311118	0.149434	0.270963	0.164666	0.526215	0.249933	0.364869	0.214173	0.756458	0.00210879	0.0998747	0.399827	0.104886	0.361634	0.000816577	0.139902	Bradi1g05170	52.893	50.7506	44.6549	64.8208	49.7817	54.3	52.3241	55.1649	59.3958	49.6388	47.8344	52.7843	51.0522	44.717	46.0953	51.5131	58.0142	57.329	58.4136	52.3979	51.4896	48.8701	53.2434	56.5499	72.7216
Bradi1g05180	AT2G39210.1	0	Major facilitator superfamily protein	-0.280277	0.22669	1.48627	1.3538	1.12012	-0.200123	0.0736689	1.67741	1.33131	1.37859	0.589227	0.63021	0.000157338	0.000834095	0.0231833	0.683898	0.888784	2.35408e-05	0.000942288	0.000901205	Bradi1g05180	3.96697	4.67914	5.74507	4.2828	4.69035	6.90255	1.92267	8.03973	1.67494	7.51413	4.62913	8.39531	4.62156	7.54102	7.01906	7.33923	4.52593	5.95153	12.1447	21.4099	19.1978	12.5569	13.6088	12.3359	18.7058
Bradi1g05190	AT3G52190.1	PHF1	phosphate transporter traffic facilitator1	-0.499827	-1.4056	0.29112	-0.215699	-1.77387	-0.870201	-0.394301	-0.0109824	0.306704	-0.535432	0.63596	0.0597141	0.753468	0.804172	0.0547262	0.3019	0.648172	0.999611	0.711246	0.597844	Bradi1g05190	0.991743	0.26995	0	0.463005	0.852792	0.184068	0.549334	0.123688	0.257682	0.531302	0.949565	0.771983	1.07478	0.396896	0	0.553904	0.411448	0.242919	1.93719	1.01415	0.984504	0.565626	0.298004	0.977103	1.05089
Bradi1g05205	#N/A	#N/A	#N/A	0.66244	0.734364	0.984867	0.459032	0.73522	0.771451	0.200218	0.767738	-0.101692	-0.0438371	0.110984	0.0736581	0.0109465	0.2745	0.120943	0.0526838	0.659894	0.0566676	0.830936	0.938078	Bradi1g05205	5.78517	7.64859	7.57305	3.93555	7.35533	7.91492	13.7334	12.7399	6.82858	4.70582	6.52826	7.43034	4.62156	7.93792	5.23811	8.44704	9.46331	13.7249	5.51353	6.76101	5.41477	7.57939	4.96673	6.71759	8.6173
Bradi1g05211	#N/A	#N/A	#N/A	1.40806	0.926054	1.1715	1.2863	1.63793	1.49796	1.1245	1.08491	1.68752	1.52976	7.17845e-05	0.00410243	0.000141543	2.34982e-05	3.29764e-06	8.35231e-06	0.000644242	0.000904914	3.80366e-08	7.08927e-07	Bradi1g05211	2.97523	3.2394	4.17823	2.08352	3.30457	2.66898	9.47602	7.54498	10.0496	3.03601	3.56087	2.70194	3.65426	4.36586	3.56191	7.75466	8.84614	9.59532	7.15269	5.40881	5.90702	6.67439	4.27139	4.27483	9.24783
Bradi1g05214	#N/A	#N/A	#N/A	1.06033	0.4552	0.442509	1.63352	1.69649	1.6695	0.826731	1.0862	1.60382	1.57393	0.00183141	0.164148	0.169323	2.38908e-08	6.6472e-07	2.79357e-07	0.0103346	0.000372079	1.7929e-08	5.50443e-08	Bradi1g05214	3.96697	2.96945	3.65596	2.31503	3.94416	1.93271	7.55335	6.92654	7.21511	1.82161	2.37391	2.89494	2.25704	1.71988	2.2	7.75466	8.84614	6.07299	6.63114	4.50734	5.90702	2.715	3.67538	2.07634	5.88498
Bradi1g05217	0	0	0	-1.5718	-0.537643	-0.0396556	-0.365724	-0.434811	-1.3479	-0.345953	0.298136	-0.140664	-0.0496602	6.49636e-12	0.019063	0.880379	0.109473	0.0911909	2.81177e-09	0.137938	0.207267	0.562263	0.859432	Bradi1g05217	32.2317	33.2939	32.6425	22.1085	31.1269	31.2915	13.0467	11.6267	8.37468	28.6903	29.7926	31.5548	29.9864	28.7088	30.2762	11.7705	11.932	11.6601	25.9285	42.2563	38.4941	29.4125	25.4297	26.5039	29.8453
Bradi1g05230	0	0	0	-1.28549	-1.89966	-1.58406	-1.22362	-0.761809	-1.84998	-1.23638	-1.19548	-0.785004	-1.0968	0.0144004	8.29644e-05	0.00140645	0.0037338	0.105427	1.35921e-05	0.00261176	0.00945204	0.061363	0.0152997	Bradi1g05230	1.8182	2.42955	1.56684	3.47254	3.51777	2.39288	1.09867	0.371064	1.03073	5.08532	3.79826	4.24591	3.9767	3.30747	3.0381	1.52324	0.617172	1.33606	3.94888	2.25367	2.46126	4.07251	2.98004	3.17559	1.47125
Bradi1g05240	AT5G18570.1	ATOBGC,CPSAR1,EMB269	GTP1/OBG family protein	0.208457	-0.59832	-0.829177	-1.18476	-1.24934	-0.211847	-1.22604	-1.81038	-1.5951	-1.87393	0.184336	6.90109e-05	5.37375e-09	3.26369e-17	2.66616e-15	0.166206	1.01804e-17	1.40507e-35	2.03099e-28	9.55427e-34	Bradi1g05240	89.7528	86.2041	111.245	121.192	123.868	114.03	118.382	102.29	109.257	101.706	110.506	95.4364	118.334	110.734	100.467	91.2558	87.227	86.9652	55.0608	66.596	73.6409	130.094	140.161	136.306	48.9715
Bradi1g05251	#N/A	#N/A	#N/A	0.874408	0.406549	0.915496	0.702564	0.756606	0.754524	1.07058	0.700803	0.91872	0.96641	6.68262e-06	0.03988	5.74497e-07	7.93002e-05	0.000173499	3.54256e-05	3.49272e-09	0.000153182	1.35396e-07	3.17679e-08	Bradi1g05251	12.8927	18.3566	10.4456	15.8579	16.6294	15.5537	25.956	22.5112	31.1796	18.4438	16.9735	20.1681	17.1965	16.405	16.5524	32.2649	31.4758	30.2435	19.8934	16.1138	15.949	9.84189	11.5228	11.9695	21.4382
Bradi1g05260	AT3G51040.2	RTH	RTE1-homolog	0.203819	-0.167498	0.174411	-0.5204	-0.283153	0.111149	-0.547972	-0.232765	-0.263156	0.0146704	0.454477	0.543414	0.504463	0.0244711	0.322484	0.691197	0.0216949	0.368273	0.279689	0.968819	Bradi1g05260	13.7191	10.708	10.1844	10.3019	12.6853	14.2653	11.2614	14.7189	13.9148	12.2199	9.37696	11.2902	8.27583	14.156	10.6857	10.6627	14.8121	10.6885	12.8897	13.184	13.4877	11.5388	12.4168	9.77103	13.8717
Bradi1g05306	AT3G20070.1	TTN9	titan9	0.723153	1.21599	0.028671	0.403512	0.952072	0.641035	0.367706	-1.43662	-0.241278	0.236743	0.105836	0.00231902	0.952505	0.346982	0.045896	0.120605	0.432141	0.00270444	0.64676	0.675742	Bradi1g05306	1.65291	2.06962	1.82798	3.35679	3.94416	2.48492	2.74667	2.47376	4.12292	2.12521	1.78044	2.31595	3.86922	3.70436	2.61905	3.60038	3.29159	2.91503	2.30972	1.69025	0.886054	2.2625	2.2847	2.80917	4.83409
Bradi1g05310	AT1G08800.1	0	Protein of unknown function, DUF593	-2.06909	-0.822939	-0.654824	0.0841894	0.00392773	-2.40894	-1.22709	-0.363662	-0.0844788	0.15755	1.96096e-09	0.00837102	0.0176275	0.792077	0.995452	1.84358e-10	6.2789e-05	0.228915	0.805786	0.649615	Bradi1g05310	6.28104	5.57897	5.74507	5.90332	5.86294	6.25831	1.37334	1.48426	1.28841	4.09861	5.69739	4.6319	5.9113	5.29195	4.50477	0.830857	0.822896	0.971678	6.10959	4.62003	5.11942	5.43001	6.85409	6.1069	3.36285
Bradi1g05320	AT3G23090.1	0	TPX2 (targeting protein for Xklp2) protein family	0.657696	-0.327234	-0.810256	-0.658514	-1.60094	0.890294	-0.373516	-0.957824	-0.41983	-0.876431	9.91129e-05	0.0677693	1.30439e-06	6.98561e-05	1.44243e-19	4.81189e-08	0.0309704	8.44776e-09	0.0140155	1.40161e-07	Bradi1g05320	74.7113	71.0869	68.9409	92.9483	70.8883	73.259	94.4855	106.619	137.86	60.9479	59.5852	70.7329	70.7207	71.0444	62.2287	119.228	116.028	119.273	81.8088	75.7234	78.6619	61.0876	61.3888	61.4354	60.9516
Bradi1g05330	AT2G30620.1	0	winged-helix DNA-binding transcription factor family protein	-0.376461	-0.501808	-0.620941	0.179866	1.06878	-0.509368	-1.15558	0.362958	-0.514274	-0.667259	0.598456	0.480563	0.358033	0.810242	0.166436	0.456345	0.0742327	0.619847	0.446888	0.327797	Bradi1g05330	147.439	81.435	85.3927	19.099	74.5127	90.4694	87.0695	107.98	47.027	72.7884	109.793	60.3112	77.1694	59.0052	98.3716	56.0828	48.1394	66.317	39.9358	212.747	146.396	112.107	104.003	117.252	113.076
Bradi1g05340	AT5G09500.1	0	Ribosomal protein S19 family protein	0.661162	0.742403	0.877216	0.187895	0.399987	0.46686	0.599711	0.465694	0.172101	0.173454	0.00184215	0.000385418	1.89126e-05	0.413982	0.112237	0.0276562	0.00426026	0.0322341	0.45373	0.463608	Bradi1g05340	82.6453	90.4333	98.9719	82.1835	89.8629	82.3704	155.736	149.415	124.589	114.458	145.402	105.086	121.021	134.151	152.848	184.173	123.229	195.915	87.4714	87.7805	88.8023	208.716	192.511	149.741	132.833
Bradi1g05360	AT2G16860.1	0	GCIP-interacting family protein	-0.182916	-0.186954	-0.0136863	0.254914	0.0970483	-0.0980258	0.114704	0.123488	0.156219	0.308863	0.355173	0.332326	0.947848	0.127077	0.64506	0.62116	0.546285	0.523965	0.36522	0.0635228	Bradi1g05360	20.496	17.5468	18.2798	15.9737	12.6853	17.1183	15.5187	14.8426	19.0685	20.0377	18.2791	16.8871	17.6264	16.0081	18.9619	14.9554	18.7209	18.219	17.1366	19.4943	20.5761	12.8963	14.0062	13.1909	14.2921
Bradi1g05371	AT1G08770.1	PRA1.E	prenylated RAB acceptor 1.E	-1.45247	0.947887	-0.808778	0.158265	0.722965	-1.7761	-0.646842	0.73222	-0.882995	-0.911094	0.0559484	0.209353	0.250509	0.846348	0.423714	0.0199073	0.383114	0.307437	0.223014	0.267025	Bradi1g05371	2.14878	2.33957	1.04456	0.231503	0.746193	1.93271	0.686668	0.989505	0.386524	1.82161	3.32348	0.771983	0.752348	0.926091	2.2	0.692381	0.822896	0.242919	0.670564	1.12684	0.984504	1.13125	1.68869	1.22138	2.10178
Bradi1g05390	AT2G30580.1	DRIP2	DREB2A-interacting protein 2	0.526279	0.611276	0.234652	0.10767	0.230135	0.532719	0.79354	0.784496	0.195465	0.0502175	0.00689667	0.00106715	0.250319	0.595488	0.290613	0.00446084	2.08708e-05	2.59568e-05	0.313582	0.821962	Bradi1g05390	19.8349	22.5858	13.8404	16.3209	17.0558	13.8971	25.956	24.6139	32.7257	22.087	16.6174	18.1416	13.3273	15.082	13.2	28.6646	27.1556	26.8426	22.2031	18.9308	15.1614	10.5206	10.7281	13.1909	26.6926
Bradi1g05410	AT1G04240.1	IAA3,SHY2	AUX/IAA transcriptional regulator family protein	-1.72167	-2.17975	-3.94149	-5.25352	-3.32389	-3.34049	-5.49794	-4.51506	-7.9096	-3.51586	0.000526303	0.000115008	1.7354e-13	8.8509e-14	6.27832e-05	1.60277e-09	3.29306e-15	4.75828e-14	3.37725e-16	2.33981e-06	Bradi1g05410	5.61988	3.05944	3.39482	4.39855	6.60914	5.33797	0.824002	1.85532	0.901888	3.71911	4.62913	5.30738	5.15896	4.49816	5.65715	0.276952	0.205724	0.728758	1.26662	2.92977	3.74112	9.50252	5.06607	7.81683	0.420356
Bradi1g05420	AT1G04230.1	0	Protein of unknown function (DUF2361)	0.041015	-0.267786	0.176055	0.295981	0.0479514	0.00301378	-0.0193491	0.194244	0.309344	0.281753	0.846416	0.143577	0.340493	0.0841528	0.840502	0.997214	0.93366	0.297872	0.0687816	0.104263	Bradi1g05420	56.8599	54.35	54.0559	53.5929	47.6497	50.0665	58.5041	55.536	56.0459	52.4471	55.5496	56.4512	48.0428	46.7014	43.4763	56.3598	49.7852	58.1792	58.3391	59.2716	54.5415	39.0282	38.7405	31.6337	47.9206
Bradi1g05430	AT4G02590.1	UNE12	basic helix-loop-helix (bHLH) DNA-binding superfamily protein	-1.04133	-0.298146	-0.281676	-0.0796882	-0.102907	-1.30349	-0.165534	-0.276363	-0.157377	-0.00749078	1.09733e-13	0.0437822	0.0467212	0.600504	0.554402	7.01339e-21	0.268672	0.0521441	0.273403	0.973526	Bradi1g05430	61.4881	54.5299	49.8777	52.5511	51.2741	57.7053	22.9347	28.4483	29.3758	56.0903	58.2796	55.5828	47.183	54.3748	54.8953	22.0177	22.0125	24.5349	48.8022	46.0876	41.3492	34.2769	43.8066	41.5269	45.1883
Bradi1g05450	AT4G02610.1	0	Aldolase-type TIM barrel family protein	1.98155	3.7812	2.87045	1.44888	-0.632751	-0.30173	0.0548819	4.66482	0.945506	0.426369	0.0152401	4.58933e-06	0.000300621	0.1193	0.60306	0.748296	0.968793	7.16748e-05	0.40962	0.817061	Bradi1g05450	1.32232	1.34975	1.04456	2.66228	2.45178	2.76102	1.648	5.07121	8.24584	1.74571	1.78044	2.12295	3.11687	2.38138	2.30477	1.24629	2.46869	0.971678	0.0745071	1.12684	0.689153	1.3575	2.78137	1.83207	3.15267
Bradi1g05460	AT4G02610.1	0	Aldolase-type TIM barrel family protein	-3.70061	0.0289601	-0.44462	-4.00012	-2.79838	-3.09039	-1.23399	-1.61738	-4.02478	-4.89121	7.25957e-05	0.980091	0.638537	0.00109583	0.0074911	0.00408576	0.222234	0.133825	0.00024079	0.00553387	Bradi1g05460	2.64465	6.65877	4.43937	2.66228	5.01015	9.57153	0.274667	0.742129	0	0.607202	1.89913	1.54397	2.36452	2.38138	3.66667	0.276952	0	0.12146	0.298029	2.0283	1.1814	2.37563	0.993347	1.34352	0.210178
Bradi1g05467	AT4G02610.1	0	Aldolase-type TIM barrel family protein	-0.321358	-0.257867	0.00484846	0.00454227	0.300968	-0.161727	-0.118818	-0.00967624	0.394769	0.397235	0.0682634	0.143568	0.983233	0.983333	0.0992775	0.36543	0.519187	0.971044	0.0124658	0.0117027	Bradi1g05467	35.5375	33.2039	32.9036	35.0727	35.3909	31.4756	27.0547	25.7271	28.6027	36.7357	28.2496	36.5727	31.4911	37.7051	26.0858	33.2343	26.127	31.2151	42.3201	29.7485	31.6026	23.0775	20.8603	21.1299	28.7944
Bradi1g05480	AT5G28770.2	AtbZIP63,BZO2H3	bZIP transcription factor family protein	-0.243456	0.350397	0.501292	-1.03941	-0.606366	0.101758	-0.248781	-0.134769	-0.302267	-0.267077	0.255617	0.0947191	0.0122206	5.04305e-08	0.0057732	0.65379	0.242081	0.559682	0.137382	0.202784	Bradi1g05480	263.638	210.651	178.62	156.612	140.604	178.822	195.975	205.322	150.744	198.935	175.551	193.961	160.68	167.226	160.81	205.776	206.547	197.858	108.11	143.897	127.69	61.5401	61.8855	63.1453	106.14
Bradi1g05490	AT2G38840.1	0	Guanylate-binding family protein	-0.22936	-0.229882	-0.144665	0.37278	0.177956	-0.276173	-0.172291	-0.44292	0.395231	0.246186	0.205991	0.205644	0.41907	0.0221762	0.382118	0.105661	0.332911	0.00700942	0.0147645	0.152474	Bradi1g05490	49.0913	43.9119	39.1709	67.02	54.7919	54.4841	37.6294	31.1694	44.4502	50.246	47.2409	56.4512	54.0616	49.4797	47.2477	47.0819	41.762	38.3813	45.5239	35.608	42.629	45.3632	46.9853	52.1529	39.9338
Bradi1g05500	AT4G14620.1	0	Protein of unknown function (DUF506)	-5.13571	-0.87153	-0.355765	0.0437978	0.328208	-5.22521	-1.58574	-0.124454	-1.67775	-1.32196	5.42781e-16	0.137933	0.560727	0.949954	0.658748	1.64305e-16	0.00441326	0.861315	0.00239205	0.0203822	Bradi1g05500	80.8271	54.6199	59.801	19.7935	45.0914	64.976	1.236	3.0922	1.15957	61.8587	91.8704	66.0045	58.4682	73.1612	80.8763	1.52324	1.85152	2.42919	17.2857	75.836	56.0183	82.8076	91.8846	81.2217	35.3099
Bradi1g05510	AT3G09630.1	0	Ribosomal protein L4/L1 family	0.135474	0.394104	0.315383	0.276843	0.368838	-0.24462	0.175087	0.28812	-0.0784443	0.00997545	0.618324	0.114549	0.203466	0.27289	0.200088	0.335179	0.50784	0.264292	0.778309	0.981292	Bradi1g05510	140.497	128.586	142.321	125.127	135.167	133.265	151.891	169.082	130.645	131.383	197.154	133.457	141.119	143.015	152.219	141.661	105.125	142.472	93.5065	139.84	138.717	199.213	206.517	177.711	190.211
Bradi1g05520	AT5G20030.1	0	Plant Tudor-like RNA-binding protein	-0.335446	-0.229153	-0.356242	0.874426	0.114763	-0.523723	-0.113921	0.00841986	0.5332	0.14758	0.263869	0.43321	0.154331	0.00016099	0.727088	0.0518171	0.691353	0.987189	0.0263223	0.596451	Bradi1g05520	7.43807	8.27847	7.31191	8.21835	8.63452	8.65119	6.04268	5.68966	6.69974	8.19723	11.8696	8.78131	13.0049	7.80562	8.69525	6.78533	6.37745	6.68028	8.12128	8.902	10.8295	9.16314	8.24478	6.96186	9.24783
Bradi1g05550	AT3G22830.1	AT-HSFA6B,HSFA6B	heat shock transcription factor A6B	0.423581	1.08776	0.548576	0.211097	-0.0310959	1.02165	0.627595	0.192313	0.246498	0.134589	0.0695179	6.10651e-07	0.0112	0.366287	0.923086	1.02893e-06	0.00572181	0.442959	0.290255	0.596043	Bradi1g05550	16.5291	16.107	19.0632	18.0572	21.2132	16.1059	19.0894	25.1087	24.4798	14.6488	14.9557	18.1416	14.1871	19.4479	14.5619	30.3263	33.533	33.1585	8.12128	12.5079	11.6171	19.2313	18.4762	17.71	16.1837
Bradi1g05560	AT3G63310.1	BIL4	Bax inhibitor-1 family protein	-0.687095	0.477895	1.09723	0.472791	0.581695	-0.371863	0.307055	0.366551	0.357088	0.194264	0.0013189	0.0238774	1.94625e-08	0.0207291	0.0129773	0.0865266	0.159799	0.0862023	0.0861961	0.386967	Bradi1g05560	41.9838	41.4823	38.6487	29.0536	34.5381	38.1941	23.896	28.2009	23.8356	41.6693	37.5078	36.2832	39.552	38.4989	35.5144	24.7872	27.3613	36.8023	34.1243	40.9041	45.681	31.1094	32.2838	31.3894	49.1817
Bradi1g05570	AT1G03070.2	0	Bax inhibitor-1 family protein	-1.20992	1.14104	2.78766	0.921496	1.03155	-0.939579	2.04724	1.98132	1.72207	1.16081	0.383641	0.199	0.000204121	0.322281	0.330158	0.494753	0.0200707	0.0116274	0.0612031	0.304575	Bradi1g05570	0	0.449917	0	0.231503	0.213198	0.184068	0.137334	0.123688	0	0	0.593478	0.0964979	0.429913	0.264597	0.104762	0.138476	0	0.12146	0.149014	0.338051	0.492252	0.678751	0.298004	0.488552	0.630534
Bradi1g05580	AT3G04780.1	0	Protein of unknown function (DUF1000)	0.213373	0.16606	0.407669	0.44651	0.917089	0.119309	0.0717861	0.177909	0.612474	0.635958	0.191444	0.314588	0.00479413	0.00198944	9.42149e-09	0.460776	0.675963	0.2729	2.05929e-05	1.2116e-05	Bradi1g05580	33.8846	35.9034	38.9098	40.976	37.8426	33.6844	41.4747	39.5802	44.4502	44.3258	42.137	38.2132	39.4445	34.0008	37.8191	49.436	38.4704	46.8835	37.7006	35.1573	33.7685	40.3857	37.2505	34.1986	39.9338
Bradi1g05590	AT5G64320.1	0	Pentatricopeptide repeat (PPR) superfamily protein	-0.477449	0.0826762	0.258586	0.621207	0.783977	-0.714497	0.228633	0.724507	1.12631	1.10567	0.0711011	0.782037	0.307341	0.00710012	0.00299714	0.00565698	0.380264	0.00198194	3.5273e-07	7.82691e-07	Bradi1g05590	14.3803	14.2174	12.2736	18.8675	14.9239	12.0564	11.6734	8.16342	9.79193	11.8404	12.8191	12.0622	12.6824	10.4516	11.2095	6.23143	8.02324	8.1378	15.423	12.3952	12.5032	14.3669	17.4829	18.9314	16.6041
Bradi1g05600	AT4G13340.1	0	Leucine-rich repeat (LRR) family protein	-1.43384	0.417837	0.784542	0.0798186	0.279057	-1.46559	0.0488109	0.963617	-0.266752	0.00188297	0.00237105	0.416412	0.0847674	0.879113	0.632373	0.00168593	0.942104	0.0360935	0.566783	1	Bradi1g05600	4.62813	4.58915	5.74507	3.70404	6.60914	5.24594	2.06	2.1027	1.28841	5.54072	3.67957	4.82489	3.11687	3.43977	3.77144	1.10781	2.26297	1.8219	1.26662	2.36636	3.64266	3.05438	3.67538	4.27483	3.15267
Bradi1g05610	AT2G02980.1	OTP85	Pentatricopeptide repeat (PPR) superfamily protein	-0.402587	-0.549188	-0.843173	-0.626249	0.158667	-0.650868	-0.70995	-1.30249	-1.00234	-0.1211	0.0585952	0.00851673	1.54619e-05	0.00110811	0.531999	0.00140173	0.000334031	3.24779e-11	1.97469e-07	0.603961	Bradi1g05610	20.3307	21.956	19.5855	19.562	21.3198	21.4439	17.5787	13.7294	15.8475	21.6316	21.1278	17.5626	20.2059	22.3585	21.3715	13.7091	13.1663	11.6601	13.2623	20.6211	23.3327	23.3038	25.529	27.2368	11.77
Bradi1g05620	AT3G13480.1	0	0	-0.553216	-1.91927	-1.59441	-1.79692	-1.47903	-0.634671	-1.48681	-1.23473	-1.73255	-1.1981	0.0816644	9.75445e-11	4.01526e-08	3.21849e-10	1.05458e-05	0.0373995	8.7956e-08	1.58801e-05	4.66773e-09	0.000141949	Bradi1g05620	8.42982	8.54842	10.7067	8.1026	9.16751	9.4795	4.80668	6.92654	6.82858	9.03213	8.90218	9.64979	8.81322	9.6578	8.59049	4.29276	7.81752	5.95153	10.431	18.2547	13.5862	18.8919	22.549	20.397	2.31196
Bradi1g05630	AT2G32040.1	0	Major facilitator superfamily protein	0.205102	0.754507	0.95015	0.532166	0.329907	0.256674	0.706397	0.604087	0.663629	0.808842	0.216265	7.27361e-08	1.13463e-12	6.74587e-05	0.0361924	0.0998488	4.0014e-07	1.49487e-05	5.50593e-07	8.8708e-10	Bradi1g05630	28.9258	27.8949	22.9803	21.2983	24.731	22.0881	32.5481	29.5615	31.0507	25.5784	27.6561	24.414	25.0424	22.0939	20.4286	32.6804	33.9445	26.5997	29.9519	23.5509	28.0584	19.5707	20.5623	21.6184	42.6661
Bradi1g05650	AT3G22440.1	0	FRIGIDA-like protein	-0.407737	-0.500802	-0.432263	-0.249509	-0.456842	-0.00579556	0.113776	0.567504	-0.0606803	-0.189729	0.0534727	0.0167393	0.0373084	0.248941	0.0500838	0.990491	0.626798	0.00552207	0.801689	0.394789	Bradi1g05650	311.573	223.159	192.46	119.108	153.503	171.183	181.006	208.662	158.861	202.122	199.765	190.873	153.479	141.03	165.419	188.328	185.769	216.077	141.564	262.102	184.496	79.527	67.1502	79.7561	145.233
Bradi1g05660	AT1G54490.1	AIN1,ATXRN4,EIN5,XRN4	exoribonuclease 4	0.186695	-0.166317	-0.211833	0.192822	0.0257734	0.285838	0.0903689	0.0350811	0.428559	0.359135	0.202702	0.261959	0.132394	0.166391	0.894589	0.0371108	0.551691	0.840284	0.00105024	0.00734532	Bradi1g05660	92.8933	111.489	107.328	110.427	117.046	112.834	119.755	108.722	126.651	101.63	100.891	110.394	113.712	110.866	115.134	126.429	138.658	117.087	129.791	110.881	117.451	82.0158	93.4739	89.0386	107.611
Bradi1g05670	AT1G34030.1	0	Ribosomal protein S13/S18 family	0.445832	0.387313	0.651095	0.0305206	0.0530115	0.502006	0.579922	0.364799	-0.065177	0.105112	0.0609105	0.108791	0.00414011	0.915246	0.873295	0.029813	0.0114602	0.133191	0.811582	0.697112	Bradi1g05670	114.05	126.157	133.965	108.228	123.228	118.724	178.122	178.358	152.934	130.397	147.895	135.965	137.357	162.727	168.457	201.206	157.585	227.251	131.505	143.672	143.639	256.229	239.297	189.07	157.213
Bradi1g05680	AT5G18170.1	GDH1	glutamate dehydrogenase 1	-0.141318	-0.0896944	0.222131	0.0588575	0.734308	-0.0694635	-0.53426	0.15037	-0.157491	0.0282266	0.616553	0.763623	0.383658	0.835945	0.00744537	0.813293	0.0302086	0.589317	0.559088	0.935143	Bradi1g05680	22.8101	19.5264	23.2414	23.6133	22.7056	20.7076	22.1107	21.1507	15.8475	17.0017	24.2139	19.1066	24.505	23.1523	23.1524	16.2017	17.0751	23.6846	16.1681	20.3957	22.4467	32.2407	32.6811	32.3666	20.8076
Bradi1g05690	AT2G32020.1	0	Acyl-CoA N-acyltransferases (NAT) superfamily protein	2.52129	2.89146	1.42816	2.97767	4.31794	2.33331	2.29296	4.32738	2.61656	2.9754	0.000274414	2.0496e-05	0.027374	2.35284e-05	3.4882e-07	0.000303268	0.000550113	1.628e-09	0.000108138	5.80949e-05	Bradi1g05690	0.826453	0.629884	2.35026	0.231503	0.639594	0.552204	8.78935	9.15292	2.06146	1.51801	1.54304	0.771983	0.322435	0.132299	1.15238	8.03161	3.90876	7.40904	0.52155	0.676101	0.984504	0.452501	0.596008	1.22138	4.62392
Bradi1g05700	AT2G32030.1	0	Acyl-CoA N-acyltransferases (NAT) superfamily protein	3.00145	5.1234	4.51303	5.15717	4.65203	2.68731	5.48282	6.96045	3.45982	5.57246	0.00110659	1.60712e-07	1.95223e-06	6.49645e-08	2.94991e-05	0.00192532	3.49867e-08	8.79094e-12	5.87463e-05	5.53663e-08	Bradi1g05700	0.495872	0.5399	0.522279	0	0.532995	1.01237	4.94401	6.3081	1.54609	0.455402	0.949565	0.385991	0.429913	0	0.838097	2.63105	2.88014	5.95153	0	0.225367	0.295351	0.113125	0.596008	0	5.46463
Bradi1g05740	ATCG00680.1	0	photosystem II reaction center protein B	-1.42715	0.0284188	0.434178	-2.56353	-0.370989	0.959632	0.888918	-2.06122	-2.29493	0.973315	0.157462	0.983345	0.69004	0.0101224	0.78163	0.349167	0.396851	0.0414238	0.021965	0.347299	Bradi1g05740	6.28104	8.99834	72.3357	7.98684	7.03553	3.77339	7.82801	9.89505	14.6879	6.83102	5.5787	2.02646	3.00939	10.4516	6.70477	12.3244	8.64041	7.16612	10.282	3.94393	3.54421	15.0456	2.78137	6.35117	5.88498
Bradi1g05742	ATCG00690.1	0	photosystem II reaction center protein T	-0.941963	0.37685	-2.88198	-0.874681	1.80507	-0.213379	-1.72723	0.965417	-1.76758	0.850093	0.643296	0.864387	0.202252	0.690158	0.450098	0.938421	0.395909	0.651685	0.39153	0.689003	Bradi1g05742	0.165291	0.179967	1.56684	0	0.213198	0	0.412001	0.123688	0.386524	0	0.356087	0	0	0.132299	0	0.138476	0	0.12146	0.447043	0	0	0.452501	0	0	0
Bradi1g05752	ATCG00650.1	0	ribosomal protein S18	0.767771	-0.205705	-0.288739	0.214414	1.15558	2.20979	-0.293239	-0.863942	-0.0840872	0.2936	0.212505	0.770725	0.66108	0.740272	0.0883259	0.000101179	0.649803	0.153748	0.905609	0.653575	Bradi1g05752	1.8182	2.87947	11.229	3.81979	3.51777	1.65661	9.33868	6.43178	10.1785	4.93352	1.18696	1.83346	2.90191	3.43977	2.40953	10.8011	16.2522	10.6885	7.45071	2.81709	3.15041	2.60188	3.07937	1.70993	3.99338
Bradi1g05755	ATCG00905.1	0	ribosomal protein S12C	-0.866786	1.99524	-0.993607	-1.46879	1.65869	1.27749	-0.00117537	-1.6813	-0.865721	1.94959	0.463957	0.0985322	0.42709	0.209834	0.309631	0.27966	1	0.172507	0.463562	0.093767	Bradi1g05755	0.661162	0.809851	5.48393	1.50477	0.532995	0.184068	1.37334	1.23688	1.03073	0.379501	0.83087	0.192996	0	0.396896	0.104762	1.38476	1.44007	0.607299	0.447043	0	0.295351	1.24438	0.496673	0.366414	0.840712
Bradi1g05756	ATCG01060.1	0	iron-sulfur cluster binding;electron carriers;4 iron, 4 sulfur cluster binding	0.131686	0.306317	1.78168	0.646867	2.18043	1.27711	0.322539	0.594816	0.726423	1.40245	0.816488	0.573401	0.000165301	0.190291	6.90022e-05	0.00672038	0.543029	0.251815	0.138703	0.00310928	Bradi1g05756	5.61988	11.1579	28.2031	6.25057	6.18274	5.89017	23.6214	12.9873	11.8534	9.18393	9.73304	6.27236	5.69635	8.73171	10.581	23.264	19.3381	18.4619	19.2974	7.21175	7.28533	13.0094	9.33746	5.25193	8.82748
Bradi1g05757	ATCG00720.1	0	photosynthetic electron transfer B	-1.36048	0.192575	0.211552	-1.77458	0.582142	1.09025	0.380454	-1.97685	-2.27475	1.62797	0.155538	0.864387	0.843787	0.0597083	0.633561	0.256041	0.718271	0.0385977	0.0155246	0.085952	Bradi1g05757	6.61162	12.1478	92.1823	9.37586	11.2995	3.58932	12.0854	12.1214	18.8108	8.88033	5.81609	3.85991	3.86922	10.187	7.01906	15.7863	15.8408	8.01634	15.1995	2.47904	2.55971	17.195	3.17871	6.59545	7.35623
Bradi1g05758	ATCG00730.1	0	photosynthetic electron transfer D	-1.37752	0.410909	1.55208	-1.99857	0.452307	1.08225	0.117149	-1.58533	-2.08503	1.33261	0.143566	0.697509	0.0973033	0.0310605	0.711671	0.252476	0.921733	0.0940743	0.0248868	0.155345	Bradi1g05758	4.79343	10.798	73.6414	4.86156	4.58376	2.94509	11.3987	10.3898	12.3688	5.69252	6.17217	3.57042	2.36452	8.99631	14.2476	13.8476	11.1091	7.77342	18.7013	1.91562	3.74112	18.2132	4.96673	5.86262	7.14605
Bradi1g05760	ATCG01070.1	0	NADH-ubiquinone/plastoquinone oxidoreductase chain 4L	-1.4496	0.189116	-0.223668	-2.07239	-0.360849	0.560354	0.401597	-1.89161	-3.55056	1.59919	0.153555	0.877186	0.849426	0.0440725	0.792024	0.615914	0.728819	0.0785081	0.00149315	0.125731	Bradi1g05760	1.8182	2.60952	20.63	1.62052	2.23858	1.10441	3.02134	1.48426	4.50944	1.1385	1.54304	0.964979	0.859826	1.98448	1.99048	1.80019	2.67441	0.971678	3.72536	0.450734	0.689153	1.92313	0.298004	1.09924	2.10178
Bradi1g05761	ATCG00740.1	0	RNA polymerase subunit alpha	-1.03034	0.184267	0.193711	-1.63204	-0.51727	0.992128	-0.494752	-1.79386	-2.10867	1.10363	0.205735	0.850498	0.837863	0.0428048	0.618993	0.22955	0.583178	0.0284359	0.0117671	0.1835	Bradi1g05761	2.64465	3.05944	13.5793	2.43078	3.09137	1.74865	2.74667	2.84483	3.60755	1.82161	1.42435	1.06148	1.18226	3.57206	1.78096	3.4619	2.88014	2.30773	2.16071	1.91562	1.47676	2.715	0.397339	1.34352	2.52214
Bradi1g05762	ATCG01080.1	0	NADH:ubiquinone/plastoquinone oxidoreductase, chain 6	-1.16608	0.53682	0.672417	-2.23202	-0.695169	0.342531	0.0798424	-1.43827	-2.26024	1.51242	0.253211	0.632006	0.528333	0.0255137	0.581028	0.762227	0.956668	0.164896	0.0261435	0.133546	Bradi1g05762	4.29755	7.10869	45.6994	6.01907	6.18274	2.76102	7.69068	4.82384	12.7553	4.17452	4.15435	2.02646	1.71965	5.02735	3.8762	5.816	5.55455	1.8219	5.88606	1.46489	1.87056	7.57939	1.78802	3.17559	3.57303
Bradi1g05763	ATCG00750.1	0	ribosomal protein S11	-0.928073	0.470229	0.160437	-0.661048	0.519932	0.714792	-0.502314	-1.20483	-1.5806	0.625555	0.240635	0.593335	0.85811	0.402944	0.594226	0.374659	0.551058	0.123037	0.0389895	0.451588	Bradi1g05763	2.47936	3.2394	10.4456	2.31503	2.77157	1.47254	2.06	2.59745	3.60755	2.50471	1.54304	1.25447	0.752348	2.77827	1.57143	4.29276	2.67441	1.8219	2.38423	0.563418	1.57521	3.16751	1.49002	1.95421	1.26107
Bradi1g05764	ATCG01090.1	0	NADPH dehydrogenases	-1.03626	0.572661	1.65332	-1.10404	-0.669761	0.893699	0.460689	-1.55056	-2.48821	2.0658	0.351913	0.637626	0.146488	0.323207	0.629192	0.43116	0.70125	0.174483	0.030003	0.0606696	Bradi1g05764	1.48761	1.34975	12.7958	1.73627	1.49239	0.644238	2.33467	1.11319	3.99408	0.910803	0.949565	1.25447	1.07478	0.926091	1.78096	2.49257	2.26297	1.09314	2.01169	0.338051	1.08295	1.58375	0.993347	0.732828	1.05089
Bradi1g05767	AT4G11175.1	0	Nucleic acid-binding, OB-fold-like protein	0.45	0.65999	-1.05347	0.678788	0.740714	1.44015	-0.471817	-0.0329376	-2.32453	1.01972	0.649359	0.497424	0.232094	0.445351	0.473356	0.104218	0.613173	0.984098	0.00958395	0.257395	Bradi1g05767	0.495872	0.899834	3.39482	0.926011	1.06599	0.552204	2.472	1.60795	2.06146	1.2903	0.83087	0.289494	0.429913	0.926091	0.523811	1.24629	4.52593	1.09314	2.01169	0.112684	0.689153	1.01813	0.596008	0.488552	1.26107
Bradi1g05769	ATCG00770.1	0	ribosomal protein S8	0.631949	0.382589	1.27255	1.92006	0.88739	1.87477	-0.912096	-0.466921	-1.52155	1.45174	0.711807	0.827056	0.39411	0.173503	0.610865	0.214773	0.538608	0.790491	0.301933	0.339441	Bradi1g05769	0	0.26995	0.522279	0	0	0	0.274667	0	0.901888	0.151801	0.237391	0.0964979	0.107478	0.132299	0	0.138476	1.44007	0.364379	0.447043	0.112684	0.196901	0	0	0	0.420356
Bradi1g05772	ATCG00780.1	0	ribosomal protein L14	-1.26847	2.25571	-0.176084	-0.627368	0.120655	0.534362	-1.74999	-0.925194	-1.33306	1.07266	0.37519	0.148641	0.919222	0.649285	0.946051	0.727729	0.184641	0.547071	0.380953	0.463287	Bradi1g05772	0.661162	0.26995	0.783419	0.347254	0.319797	0	0.274667	0.123688	0.257682	0.303601	0.118696	0.192996	0.322435	0.132299	0.314286	0	0.617172	0.364379	0.149014	0	0	0.22625	0.298004	0	0.840712
Bradi1g05774	ATCG00790.1	0	ribosomal protein L16	-1.61489	0.456905	-0.762082	-1.90551	-1.3392	0.701844	-0.357081	-2.78034	-2.57635	0.599502	0.0810041	0.661754	0.442099	0.039281	0.218499	0.476575	0.730228	0.00350409	0.00578264	0.546231	Bradi1g05774	2.31407	3.68932	26.114	2.43078	2.98477	2.11678	3.84534	2.22639	4.25176	1.59391	2.73	1.15797	0.64487	2.91057	2.09524	1.80019	5.1431	2.06482	4.99198	1.23952	1.08295	3.62001	1.09268	1.34352	3.15267
Bradi1g05776	ATCG00800.1	0	structural constituent of ribosome	-1.20134	0.218284	-0.395767	-1.56866	-0.219426	0.607974	-0.891325	-2.56961	-2.77843	1.14608	0.254011	0.861139	0.732303	0.135083	0.878723	0.583166	0.416884	0.0152148	0.00871731	0.282655	Bradi1g05776	3.14052	3.7793	27.1585	2.77803	3.51777	1.74865	5.63068	2.96852	6.05554	2.04931	3.79826	1.15797	1.18226	3.43977	2.40953	4.15428	4.73165	1.8219	3.42733	1.01415	0.886054	4.86438	1.68869	2.32062	2.10178
Bradi1g05778	ATCG00810.1	0	ribosomal protein L22	-1.47432	-0.109926	-0.765123	-1.89441	-1.09114	0.719017	-0.982371	-2.01136	-2.68654	1.04757	0.183949	0.936249	0.512482	0.0857317	0.424643	0.536619	0.399544	0.075973	0.0166723	0.363809	Bradi1g05778	2.47936	2.60952	21.4135	2.43078	2.77157	0.828306	3.29601	1.85532	4.25176	2.35291	1.54304	0.964979	0.64487	2.51367	1.67619	2.49257	4.93738	0.728758	2.75676	1.12684	0.886054	4.07251	0.695343	1.34352	1.47125
Bradi1g05801	ATCG01240.1	0	ribosomal protein S7	-0.922795	0.668506	0.666249	0.196271	0.714992	1.03119	0.222717	-0.610068	0.327678	1.12478	0.207978	0.395554	0.37632	0.809802	0.415125	0.158271	0.789836	0.434957	0.679006	0.12071	Bradi1g05801	2.47936	4.3192	27.9419	4.39855	3.09137	3.31322	5.35601	3.95802	8.63236	2.65651	2.25522	2.60544	1.71965	3.43977	3.66667	5.67752	6.17172	3.64379	3.65085	1.46489	1.77211	5.09063	1.78802	2.93131	1.8916
Bradi1g05804	ATCG01120.1	0	chloroplast ribosomal protein S15	-0.216893	0.24747	0.473684	0.45536	1.17678	1.10049	0.470606	-0.491902	0.676839	0.896847	0.701432	0.667079	0.368291	0.385945	0.0415765	0.0253721	0.374121	0.361722	0.178953	0.073193	Bradi1g05804	20.3307	27.175	74.4248	25.6968	31.2335	27.242	32.6854	26.3456	45.2233	21.0244	15.4304	19.0101	19.8835	17.4634	18.8572	33.5112	61.7172	24.1705	34.1988	14.4235	16.5397	18.8919	13.6088	14.4123	28.5842
Bradi1g05810	AT3G60790.1	0	F-box family protein	0.300557	0.449005	0.197179	0.744177	0.875964	0.329028	0.959106	0.643415	1.37906	1.2093	0.14977	0.0212486	0.337004	2.50657e-05	1.71773e-05	0.100017	1.48454e-07	0.000582512	1.97959e-15	4.64275e-12	Bradi1g05810	22.3142	21.506	26.114	29.4008	20.467	25.5854	29.2521	31.4168	24.6087	22.6942	18.6352	22.5805	25.3649	18.1249	19.6953	25.4796	30.4472	25.0207	28.8343	21.0718	20.4777	15.7244	18.2776	21.4963	30.0555
Bradi1g05812	#N/A	#N/A	#N/A	-1.4813	0.61941	0.602241	-0.924262	-2.97357	-0.306213	1.88938	1.20102	-2.43807	0.375386	0.433536	0.792404	0.776936	0.667202	0.167457	0.897641	0.368592	0.595942	0.246073	0.884359	Bradi1g05812	0.495872	0.26995	1.56684	0.115751	0	0	0.137334	0.123688	0.515365	0.227701	0.118696	0	0	0.264597	0	0.138476	0	0.12146	0.149014	0	0	0.565626	0	0.122138	0
Bradi1g05813	AT2G32030.1	0	Acyl-CoA N-acyltransferases (NAT) superfamily protein	-1.14874	1.38252	-0.145378	0.0613958	1.2382	-0.361036	0.00656733	1.71203	0.41472	-0.477835	0.19627	0.0787489	0.870412	0.948366	0.182294	0.689946	1	0.0237735	0.615352	0.611634	Bradi1g05813	1.8182	0.989817	1.3057	0.81026	1.17259	0.644238	0.549334	0.865817	0.386524	1.3662	1.42435	0.964979	0.967304	0.661493	2.30477	0.969333	0.822896	1.09314	0.52155	1.3522	1.08295	0.339376	0.198669	0	2.94249
Bradi1g05817	AT2G32030.1	0	Acyl-CoA N-acyltransferases (NAT) superfamily protein	2.40003	3.96072	3.38083	2.07715	3.64788	2.15923	1.90493	3.59068	2.60799	2.80796	0.000565744	1.43065e-08	9.52991e-07	0.00227812	6.76453e-06	0.00113385	0.00406601	8.22938e-07	0.000106445	4.3905e-05	Bradi1g05817	1.15703	0.719867	1.56684	0.347254	0.426396	0.092034	8.78935	7.05022	1.54609	0.834903	0.949565	1.25447	0.322435	0.264597	0.838097	5.95447	2.88014	4.73693	0.447043	0.901469	0.196901	1.24438	0.496673	0	3.15267
Bradi1g05818	#N/A	#N/A	#N/A	-2.08996	3.12417	0.916273	-2.52465	-1.14486	0.777187	0.883651	-2.02366	-1.4279	1.52781	0.0679828	0.00715771	0.440803	0.028302	0.405904	0.513785	0.463931	0.0809752	0.21991	0.18331	Bradi1g05818	2.47936	3.86929	59.2787	3.81979	5.54315	1.56458	4.94401	4.94753	5.41133	5.46482	3.56087	0.868481	0.967304	7.40873	5.86668	8.30857	4.93738	3.76525	3.57634	2.25367	0.984504	8.93689	1.49002	3.78628	2.31196
Bradi1g05819	#N/A	#N/A	#N/A	-1.28298	1.24459	1.53261	-1.77299	0.4653	1.24806	1.29915	-1.63127	-2.4857	1.46585	0.250148	0.272748	0.160837	0.102633	0.745566	0.256132	0.241285	0.14218	0.0210583	0.182736	Bradi1g05819	37.3557	65.9578	495.121	48.3841	44.9848	21.5359	72.3748	71.7391	101.656	39.0886	35.0152	24.221	12.8974	55.6977	64.9525	125.182	71.3863	37.0452	74.5817	15.8884	15.4567	91.0658	12.2182	31.6337	86.8035
Bradi1g05824	#N/A	#N/A	#N/A	-1.59492	-4.51713	-0.930336	-0.0143021	1.82571	0.482638	0.27783	-2.77305	-5.02003	2.17865	0.263734	0.0333206	0.595986	0.995724	0.293833	0.78117	0.879867	0.104274	0.00785817	0.159078	Bradi1g05824	0.165291	0.449917	3.65596	0.231503	0.213198	0	0.686668	0.247376	0.386524	0.0759003	0.356087	0.0964979	0.322435	0.264597	0.209524	0.138476	0.205724	0.364379	0.745071	0	0.0984504	0.452501	0.0993347	0.244276	0
Bradi1g05827	AT2G48130.1	0	Bifunctional inhibitor/lipid-transfer protein/seed storage 2S albumin superfamily protein	-0.967268	-1.54617	-2.48379	-4.30892	-3.52881	-2.0219	-4.55242	-4.46308	-4.31983	-6.78028	0.140271	0.022328	2.46259e-05	1.15826e-08	9.33561e-05	0.00116313	8.89827e-10	2.48243e-11	8.31681e-09	5.27887e-09	Bradi1g05827	1.65291	1.0798	0.783419	1.50477	2.13198	1.10441	0.412001	0.742129	0.644206	1.2903	2.37391	1.35097	0.859826	1.98448	1.25715	0.692381	0.205724	0.242919	1.0431	1.01415	1.27986	1.81	2.88071	1.34352	0.210178
Bradi1g05829	#N/A	#N/A	#N/A	-4.58892	7.39199	3.13601	-5.82428	0.368835	-1.59436	-0.0938695	-2.59953	-5.80062	3.68315	0.0334275	0.00204311	0.127535	0.0100088	0.892245	0.432323	0.977164	0.217333	0.0123601	0.0772252	Bradi1g05829	0.330581	1.16978	1338.34	2.54653	0.639594	0.276102	50.6761	1.48426	3.47871	132.37	1.30565	0.771983	0.214957	0.793792	59.6096	43.343	0.411448	0.728758	8.27029	0.112684	0.295351	48.3045	0.298004	3.66414	0.420356
Bradi1g05831	#N/A	#N/A	#N/A	-5.02752	1.52569	2.24109	-3.13248	-1.25395	0.534716	1.96226	-2.80788	-2.71775	2.23213	0.000989566	0.309445	0.116554	0.0335911	0.46706	0.732296	0.177966	0.0570276	0.0675241	0.121617	Bradi1g05831	0.991743	1.6197	319.896	1.15751	1.81218	0.828306	3.02134	3.33958	3.47871	1.59391	2.25522	0.675485	0.429913	3.43977	2.30477	3.04647	2.05724	1.45752	1.0431	0.676101	0.393802	8.25814	0.596008	3.41986	0.630534
Bradi1g05837	AT2G48140.1	EDA4	Bifunctional inhibitor/lipid-transfer protein/seed storage 2S albumin superfamily protein	-1.90487	-2.73375	-4.09474	-4.89039	-3.57629	-4.22697	-2.57045	-5.00589	-5.00928	-6.4901	0.0100463	0.00242281	2.37279e-06	1.6344e-06	0.000668815	8.18278e-06	0.00127935	2.91438e-08	1.0181e-06	3.49342e-06	Bradi1g05837	2.97523	2.24959	2.08912	1.96777	0.959391	2.02475	0.412001	1.11319	0.386524	1.89751	2.01783	2.21945	0.967304	3.57206	3.98096	0	0	0.242919	0.745071	2.36636	0.886054	2.715	3.57605	3.05345	0
Bradi1g05850	AT3G22600.1	0	Bifunctional inhibitor/lipid-transfer protein/seed storage 2S albumin superfamily protein	-3.56382	-3.04529	-6.60494	-6.03313	-4.5486	-5.26334	-6.7586	-9.85008	-6.02528	-5.77835	7.64199e-08	8.50955e-06	1.54488e-15	2.8266e-13	3.93515e-07	5.58961e-12	6.45755e-15	6.29781e-20	8.42327e-15	7.15945e-11	Bradi1g05850	13.8844	12.5977	12.0124	4.63005	10.3401	14.8175	1.09867	1.97901	0.128841	12.2199	13.8874	10.1323	8.06087	17.9926	14.3524	0.415428	0.411448	0.12146	1.19211	10.9303	8.07293	18.6657	14.7015	12.7023	0.630534
Bradi1g05860	AT1G76680.1	ATOPR1,OPR1	12-oxophytodienoate reductase 1	-1.17825	2.21462	0.910824	1.26821	1.6411	-2.60649	-0.862425	0.444207	-0.941632	-1.74076	0.270726	0.0211058	0.330465	0.162784	0.176756	0.0280314	0.408958	0.689851	0.325218	0.139646	Bradi1g05860	0.661162	0.5399	1.3057	0	0.426396	0.92034	0	0.865817	0.128841	0.910803	0.474783	0.578987	0.322435	0	0.209524	0.276952	0	0	0.0745071	0.450734	0.295351	0.565626	0.397339	0.244276	0.630534
Bradi1g05870	AT1G76680.1	ATOPR1,OPR1	12-oxophytodienoate reductase 1	-0.0496117	1.88607	1.79893	1.79335	1.54206	-1.46528	-1.61928	1.10778	-1.24549	-2.36666	0.96946	0.0588614	0.0557774	0.0607001	0.224074	0.183727	0.141746	0.293116	0.222358	0.0500399	Bradi1g05870	0.991743	0.449917	1.56684	0.347254	0.213198	0.552204	1.37334	0.865817	0.515365	0.683102	1.06826	1.15797	0.107478	0.793792	1.67619	0.553904	0.205724	0.242919	0	1.23952	0.689153	1.01813	0.298004	0.732828	1.68142
Bradi1g05880	AT1G76680.1	ATOPR1,OPR1	12-oxophytodienoate reductase 1	1.0759	1.24285	1.52913	2.20375	1.43846	0.935001	0.948777	1.91678	1.89034	1.14595	0.00168911	0.000128605	8.71193e-07	1.45662e-12	6.99769e-05	0.00460285	0.00415578	1.60887e-09	1.24286e-09	0.00033003	Bradi1g05880	6.77691	6.29884	8.09533	4.97731	5.64975	6.62644	15.3814	16.3268	12.3688	5.46482	6.40957	10.2288	7.52348	9.9224	8.59049	10.5242	12.1377	19.3121	8.79184	5.29613	7.58068	4.29876	7.7481	4.76338	11.5598
Bradi1g05890	AT2G19130.1	0	S-locus lectin protein kinase family protein	3.11333	4.33982	4.37678	5.14072	4.72744	4.08291	5.38317	5.82701	5.9662	5.43052	2.55603e-20	3.85192e-38	5.41009e-39	4.882e-50	2.53359e-31	1.50628e-34	4.90575e-52	1.45185e-57	3.59122e-62	6.39454e-55	Bradi1g05890	5.12401	5.9389	5.74507	5.55607	5.54315	5.33797	51.3628	54.6702	40.0696	5.38892	4.98522	6.56185	7.52348	4.63045	5.34287	101.088	104.714	82.3497	7.07818	4.50734	6.49773	2.82813	2.5827	2.93131	114.127
Bradi1g05895	AT4G03460.1	0	Ankyrin repeat family protein	0.801103	0.717997	2.06164	1.23911	1.4312	1.33924	1.38526	1.21055	2.37316	2.35466	0.0687591	0.094755	1.20629e-05	0.000522311	0.000873666	0.000587796	0.00114991	0.00260864	2.58835e-11	3.46658e-10	Bradi1g05895	2.14878	1.52972	1.56684	0.81026	1.49239	1.28848	3.43334	3.0922	2.57682	1.74571	1.54304	1.15797	1.71965	0.926091	1.88572	3.18495	4.11448	4.12963	2.38423	0.788785	1.47676	1.3575	0.894012	1.22138	2.94249
Bradi1g05910	AT3G22640.1	PAP85	cupin family protein	5.85586	5.24348	7.95262	2.01625	0.957859	7.82155	4.57678	2.92694	0.650753	2.67103	3.19423e-06	3.2446e-05	1.14978e-07	0.104984	0.496175	7.96258e-09	0.000849284	0.0146896	0.676612	0.085054	Bradi1g05910	0	0.0899834	0.522279	0	0	0.092034	11.536	13.482	5.28249	0	0	0.0964979	0	0	0.314286	6.3699	11.7263	12.5104	0	0	0.196901	0	0	0.244276	2.10178
Bradi1g05920	AT2G32010.2	CVL1	CVP2 like 1	-0.869785	-1.87549	-2.87653	-2.33937	-2.99416	-0.917603	-2.00839	-2.99261	-1.91967	-1.53182	0.00234438	1.03649e-09	2.52255e-19	3.61843e-14	4.71305e-18	0.00100679	3.96268e-12	1.03106e-19	7.72135e-10	6.78388e-06	Bradi1g05920	8.26453	9.44826	10.7067	12.7326	10.4467	9.66356	4.25734	5.1949	5.92669	7.89363	9.73304	9.93928	9.99548	10.187	11.5238	7.33923	4.11448	3.03649	9.3879	7.32443	7.58068	11.0863	10.0328	9.16035	2.94249
Bradi1g05950	AT3G03940.1	0	Protein kinase family protein	0.466193	-0.309599	-0.219543	0.165435	0.0695381	0.332836	-0.10411	-0.281644	0.265629	0.177807	0.00256152	0.0524914	0.173095	0.312885	0.74149	0.0317637	0.546285	0.0784873	0.0885106	0.27986	Bradi1g05950	145.786	165.389	176.792	239.49	198.7	191.339	222.618	208.909	241.964	181.022	159.171	194.057	190.774	186.277	165.315	241.225	225.679	206.36	234.772	187.505	206.943	141.293	173.24	161.222	171.085
Bradi1g05960	AT3G49030.1	0	FBD, F-box and Leucine Rich Repeat domains containing protein	0.379496	0.182116	-0.726605	0.107425	0.261396	0.818538	0.930812	0.0973714	0.0177319	0.67555	0.650559	0.836503	0.308679	0.904797	0.771626	0.285035	0.18109	0.918256	0.990378	0.351485	Bradi1g05960	0.330581	1.0798	1.3057	0.115751	0.106599	0.828306	1.236	1.48426	0.773047	1.1385	0.237391	0.385991	0.429913	0.396896	0.733335	0.830857	0.822896	1.57898	0.745071	0.788785	1.1814	0.565626	0.298004	0.366414	1.47125
Bradi1g05970	AT3G13460.1	ECT2	evolutionarily conserved C-terminal region 2	0.0565225	0.928321	0.407636	0.514996	0.642331	0.123179	0.881863	0.451373	0.540116	0.652924	0.783306	1.49191e-08	0.016353	0.00201291	0.000764192	0.513317	7.01798e-08	0.00834411	0.0011598	8.99781e-05	Bradi1g05970	91.9015	98.2619	107.851	153.834	133.569	114.674	105.06	114.783	89.5446	104.742	123.918	110.876	129.726	122.773	121.105	136.399	110.474	122.31	102.671	87.8932	94.9062	163.692	188.438	145.955	204.503
Bradi1g05980	AT3G53730.1	0	Histone superfamily protein	0.0958735	0.0197832	-0.116065	-1.01459	-0.393583	-0.410708	-0.190678	-0.0556529	-1.51261	-0.383175	0.886286	0.978269	0.853297	0.0656815	0.568453	0.48158	0.760662	0.941631	0.00500156	0.535447	Bradi1g05980	10.0827	7.10869	6.00621	3.12529	4.47716	7.73085	10.3	8.53448	6.05554	8.80443	10.3265	9.55329	8.92069	14.8175	12.3619	6.50838	5.966	8.98802	3.79986	12.2825	11.1249	15.1588	14.9995	9.16035	9.87837
Bradi1g06030	AT3G14680.1	CYP72A14	cytochrome P450, family 72, subfamily A, polypeptide 14	-2.0424	0.641368	0.942844	0.427047	-1.19597	-1.7584	-1.56291	-0.119622	-0.164843	-1.25707	1.24741e-08	0.0600261	0.00407719	0.33508	0.00875866	3.22347e-06	1.31654e-06	0.794495	0.747944	0.0073922	Bradi1g06030	10.0827	9.26829	13.8404	13.5429	19.401	14.8175	1.78534	2.22639	3.86524	7.05873	5.10391	8.49181	17.4115	15.2143	18.1238	2.21562	2.26297	1.70044	6.10959	8.902	7.77758	20.4757	26.423	22.8398	10.2987
Bradi1g06036	AT2G36320.1	0	A20/AN1-like zinc finger family protein	-0.477008	0.128007	0.58823	-0.0664772	-0.228795	-0.402251	-0.0395209	0.311677	-0.0496667	-0.0897232	0.029357	0.593266	0.0038348	0.782795	0.355703	0.0533867	0.879482	0.152692	0.841612	0.708365	Bradi1g06036	20.0002	24.2955	32.3813	30.4426	22.9188	25.3093	19.6387	16.2031	18.5531	33.3961	29.9113	31.5548	28.5892	31.884	34.0477	24.5103	19.7495	27.0855	23.0972	27.3821	23.2343	24.8875	23.2443	24.3054	23.1196
Bradi1g06050	AT1G64760.2	0	O-Glycosyl hydrolases family 17 protein	2.28151	2.12032	0.630612	-1.00722	-0.712178	2.48296	1.53052	0.440651	-2.1895	-2.16814	3.13428e-06	1.78134e-05	0.217922	0.0487079	0.236278	2.52823e-07	0.00190494	0.421722	1.39891e-05	4.89652e-05	Bradi1g06050	14.3803	13.9474	12.0124	6.59783	15.5635	11.5963	70.8641	93.6319	32.2103	16.1668	14.5996	12.2552	14.832	17.1988	17.0762	59.1293	61.7172	119.759	3.35282	5.63418	7.38378	27.6025	16.6882	15.023	16.8142
Bradi1g06060	AT5G27740.1	EMB161,EMB251,EMB2775,RFC3	ATPase family associated with various cellular activities (AAA)	1.01732	0.281912	-0.0185764	0.458627	0.407843	0.652375	0.271287	-0.743499	0.149451	0.382832	5.14826e-05	0.291667	0.948846	0.0659179	0.179733	0.00662709	0.292888	0.00261243	0.59969	0.19416	Bradi1g06060	7.60336	7.19867	7.05077	14.3532	11.4061	10.0317	13.0467	13.3583	17.9089	7.21053	9.25826	11.0973	9.56556	8.33482	8.38097	17.3095	14.8121	11.1743	8.64283	10.5923	10.1404	12.2175	16.4896	14.4123	13.2412
Bradi1g06070	AT3G03740.1	ATBPM4,BPM4	BTB-POZ and MATH domain 4	-1.0073	-0.657819	0.104236	0.187763	-0.104235	-1.33525	-0.687306	-0.392526	0.15004	0.213834	8.85865e-10	3.73328e-05	0.552055	0.257621	0.608168	6.70062e-17	7.52548e-06	0.0134723	0.373901	0.199462	Bradi1g06070	31.5705	36.0833	34.9927	43.291	36.67	36.3534	17.9907	17.3163	15.8475	37.3429	42.2557	37.7307	37.08	37.7051	32.162	16.2017	13.3721	16.3971	39.3398	35.608	34.0638	42.9876	34.1711	34.565	26.9028
Bradi1g06080	AT5G35220.1	EGY1	Peptidase M50 family protein	-0.204644	-0.0388277	-0.454863	-0.142053	-0.0515907	-0.290505	-0.0133869	-0.434418	-0.121344	0.137823	0.154767	0.818223	0.000595468	0.322902	0.782466	0.0332943	0.944636	0.00113552	0.398599	0.345504	Bradi1g06080	174.877	170.249	209.956	212.519	205.096	199.161	172.903	149.539	157.83	206.676	208.074	183.539	223.77	184.954	189.515	161.463	174.043	154.132	147.599	132.291	143.934	192.2	205.325	200.184	143.341
Bradi1g06090	AT2G02760.1	ATUBC2,UBC2	ubiquiting-conjugating enzyme 2	0.782078	0.582564	1.09965	0.866457	1.0099	1.08342	1.26223	1.66669	1.24763	1.33255	1.12873e-07	9.23809e-05	2.44451e-14	1.49222e-09	8.59248e-10	3.17042e-14	1.05114e-18	2.69107e-31	1.47585e-18	6.95175e-21	Bradi1g06090	128.761	138.754	116.991	99.6619	107.132	119.46	227.699	229.689	205.631	152.939	141.01	124.096	115.432	123.964	133.257	273.906	280.402	331.464	102.298	115.388	127.001	87.4458	83.8384	85.7408	149.857
Bradi1g06100	AT3G03770.1	0	Leucine-rich repeat protein kinase family protein	-0.0772605	-0.115905	-0.375509	0.181881	-0.105642	0.313279	0.688472	0.307563	0.445754	0.649235	0.70568	0.569999	0.0329691	0.325442	0.645654	0.0748262	4.04548e-05	0.0897646	0.00851565	0.000115008	Bradi1g06100	60.1658	60.6488	47.2663	50.1203	57.137	55.4965	48.2041	55.1649	56.9478	60.2648	51.9887	49.3104	51.3746	53.581	55.8382	67.2994	64.8031	68.7462	45.1513	48.3413	44.598	40.6119	38.8399	39.2063	37.6219
Bradi1g06110	AT1G11890.1	ATSEC22,SEC22	Synaptobrevin family protein	-0.12016	0.414128	0.345779	0.466264	0.565552	-0.041446	0.131195	0.152051	0.669367	0.641488	0.621424	0.0503605	0.0934152	0.017368	0.0122458	0.870835	0.560552	0.501962	0.000550403	0.0010437	Bradi1g06110	20.8266	25.0154	23.7637	35.3042	31.4467	29.5429	20.8747	20.9033	22.4184	28.9939	27.0626	27.0194	32.351	22.6231	29.3334	30.0493	26.7441	24.049	23.1717	23.4382	20.6746	27.2632	29.0057	25.1604	31.7369
Bradi1g06122	0	0	0	-0.655944	1.23034	1.96862	-0.397716	1.99388	-0.401319	-0.378911	1.62434	0.811899	1.29301	0.585488	0.141964	0.0135186	0.626051	0.0182207	0.652052	0.670308	0.0511659	0.337224	0.109271	Bradi1g06122	0.330581	0.5399	0	0.231503	0.106599	0.368136	0.412001	0.247376	0	1.2144	1.42435	0.578987	0.214957	0.661493	1.15238	1.38476	0.205724	0.728758	0.52155	0.225367	0.787603	0.791876	0.596008	0.61069	0.630534
Bradi1g06160	AT3G43600.1	AAO2,AO3,AOgamma,atAO-2,AtAO3	aldehyde oxidase 2	-1.12678	-0.519458	0.276848	-1.03705	-1.31765	-1.05353	-0.721262	0.776582	-0.296645	-0.65383	6.62621e-06	0.0466923	0.307994	2.95426e-05	1.18618e-06	2.58149e-05	0.00405724	0.00216625	0.267996	0.011053	Bradi1g06160	190.084	135.065	202.383	145.499	149.025	189.958	77.8681	88.9318	74.3414	108.841	103.503	98.3313	128.544	162.992	125.819	50.5438	48.5509	50.5272	166.747	323.177	231.457	118.103	150.492	199.329	120.852
Bradi1g06177	AT3G43600.1	AAO2,AO3,AOgamma,atAO-2,AtAO3	aldehyde oxidase 2	0.231557	0.543471	0.773498	-0.135411	-0.254012	-0.324824	-0.535738	1.43838	-0.0735433	0.148751	0.604642	0.189926	0.0379774	0.754113	0.604802	0.50598	0.247275	0.000325829	0.884944	0.769356	Bradi1g06177	6.28104	4.67914	4.96165	3.12529	4.05076	5.61407	6.04268	7.2976	5.28249	2.27701	3.67957	2.31595	1.61217	3.04287	3.8762	2.07714	2.26297	2.18627	4.54494	4.28198	3.64266	6.33501	8.24478	7.45041	6.51552
Bradi1g06190	AT2G27580.2	0	A20/AN1-like zinc finger family protein	4.09104	3.32219	3.3622	2.081	1.72664	3.98915	2.50178	3.54772	0.271816	-0.267116	2.91042e-06	8.91449e-05	7.31256e-05	0.0139649	0.0924488	2.80995e-06	0.00298115	5.8402e-05	0.775605	0.802286	Bradi1g06190	1.98349	1.6197	1.3057	0.578757	1.06599	1.47254	28.1534	44.6514	12.1111	1.44211	2.13652	1.35097	0.537391	1.19069	0.209524	13.1552	19.1323	46.1547	0.52155	1.57757	2.26436	1.01813	0.894012	0.61069	6.30534
Bradi1g06200	AT3G43600.1	AAO2,AO3,AOgamma,atAO-2,AtAO3	aldehyde oxidase 2	0.624418	0.56318	0.373154	0.0673442	0.367758	1.20286	0.0290703	0.27533	-0.578565	0.14993	0.0501633	0.0808954	0.253618	0.856943	0.337464	7.06647e-05	0.947633	0.425831	0.0629833	0.675966	Bradi1g06200	76.1989	62.2685	38.9098	30.0954	33.2589	52.3673	97.2322	107.114	70.0896	50.7014	49.14	50.9509	45.7857	47.4952	54.4763	102.888	112.325	131.905	54.5392	83.7239	64.485	39.4807	49.6673	52.3972	74.6132
Bradi1g06220	AT3G55280.1	RPL23AB	ribosomal protein L23AB	0.389958	0.95301	0.966355	0.845453	1.07071	0.222565	0.697932	0.409527	0.741568	0.798892	0.0216152	1.88109e-09	6.67577e-10	7.87884e-08	3.12777e-09	0.197165	1.23681e-05	0.0141192	3.09252e-06	6.34336e-07	Bradi1g06220	92.0668	105.281	115.946	136.818	116.832	114.122	146.535	124.307	139.02	117.57	150.031	123.228	135.53	142.618	146.038	156.893	141.744	156.683	100.361	79.78	96.2845	203.399	195.987	167.94	200.93
Bradi1g06230	AT3G54720.1	AMP1,COP2,HPT,MFO1,PT	Peptidase M28 family protein	-0.141119	-0.804132	-1.22793	-1.44388	-1.56701	0.0234107	-0.430981	-1.21166	-0.178058	-0.619762	0.683926	0.0163408	5.03968e-05	4.07736e-07	2.74945e-07	0.956258	0.184572	6.94488e-05	0.587852	0.0419169	Bradi1g06230	10.0827	8.27847	10.1844	6.48208	5.86294	7.17865	8.78935	7.79235	9.01888	6.67922	6.76565	8.39531	5.05148	3.70436	6.49525	7.20076	7.61179	7.40904	6.48212	5.85955	5.31632	5.43001	5.46341	5.25193	2.52214
Bradi1g06235	AT3G47680.1	0	DNA binding	-0.396752	-0.388608	-0.794991	-0.377618	-0.47866	0.00838687	0.458693	-0.0620932	-0.217276	-0.0412303	0.03692	0.040428	1.10301e-05	0.0334727	0.0141139	0.978856	0.0106582	0.778911	0.237206	0.851812	Bradi1g06235	41.3226	42.0222	33.687	37.3877	37.736	34.0526	29.1147	30.922	29.5046	40.5307	33.2348	33.5813	32.9958	35.8529	31.8477	27.8337	47.9337	33.5229	42.6181	37.9744	31.9964	15.7244	18.8736	19.1757	26.0621
Bradi1g06241	AT5G06570.2	0	alpha/beta-Hydrolases superfamily protein	1.3112	5.65907	7.0892	-0.238874	1.18607	2.37012	4.59035	5.46477	-0.0781244	-0.190492	0.110981	5.23331e-10	1.77433e-11	0.797169	0.221383	0.00333932	2.50638e-07	6.14649e-08	0.938147	0.846405	Bradi1g06241	4.95872	2.87947	2.6114	0.115751	0	1.01237	7.55335	14.1004	4.3806	0.986704	2.6113	0.868481	0.752348	0.926091	0.838097	4.01581	7.61179	11.2958	0.223521	0.450734	0.590702	0.113125	0.298004	0.244276	4.62392
Bradi1g06250	AT5G06560.1	0	Protein of unknown function, DUF593	-0.623901	-0.0589053	-0.306721	-0.781266	-0.387231	-0.393052	-0.299168	-0.0368923	-0.333287	-0.377866	0.0175825	0.852108	0.255321	0.00191514	0.201356	0.139114	0.268836	0.91554	0.207157	0.15788	Bradi1g06250	46.1161	43.0121	39.9544	33.3364	34.7513	52.2753	27.4667	32.53	23.8356	41.3657	43.4426	40.3361	37.08	36.6467	41.5906	27.6952	31.6815	35.8306	33.2302	58.5955	49.5206	46.2682	45.3959	42.8704	39.0931
Bradi1g06260	AT1G68450.1	0	VQ motif-containing protein	1.88882	2.02125	3.4745	3.97153	5.00575	-2.82273	1.97839	3.81312	2.74744	4.59684	0.12587	0.0323432	0.000137952	3.8123e-05	4.96593e-05	0.0177852	0.0342111	2.87068e-05	0.00212132	2.47356e-05	Bradi1g06260	0	0.179967	0.26114	0.115751	0.213198	0.276102	0.686668	0.865817	0.128841	0.531302	1.54304	0.385991	0.859826	0	1.25715	0.138476	0.205724	0	0.149014	0	0.984504	0.339376	0.298004	0	2.10178
Bradi1g06270	AT2G38910.1	CPK20	calcium-dependent protein kinase 20	0.0140268	0.276258	-0.566981	-0.073486	0.260868	0.0210789	1.07694	0.0211933	0.745704	1.47846	0.975577	0.518964	0.130795	0.862672	0.537903	0.972437	0.00251084	0.973212	0.0418592	8.9496e-05	Bradi1g06270	4.29755	3.86929	3.91709	7.75534	4.37056	3.77339	3.57067	3.95802	4.63828	1.74571	3.20478	2.50894	2.68696	2.38138	1.78096	1.93867	1.85152	3.40087	1.71366	2.70441	2.95351	3.39376	3.97339	3.66414	1.8916
Bradi1g06280	AT2G19130.1	0	S-locus lectin protein kinase family protein	-2.73323	-0.378286	0.248072	-0.162376	-1.20161	-4.93092	-1.67628	-1.18628	-0.748603	-0.979532	2.17285e-09	0.361443	0.550676	0.72623	0.00668436	9.94313e-21	2.64183e-06	0.00164378	0.0808888	0.0179041	Bradi1g06280	3.96697	7.19867	7.31191	13.0799	8.84771	9.01933	1.648	0.494753	0.644206	8.50083	10.0891	9.74628	11.2852	8.07022	8.80002	0.138476	0.411448	0.364379	9.53691	7.43712	7.58068	9.16314	10.8275	9.52676	9.87837
Bradi1g06290	AT2G35860.1	FLA16	FASCICLIN-like arabinogalactan protein 16 precursor	-0.524154	-0.541072	-1.22237	-1.28231	-1.64538	-0.889887	-0.780194	-0.955436	-2.41183	-1.80662	0.269609	0.26315	0.00584074	0.00388817	0.00070519	0.047793	0.0885778	0.0357908	5.35887e-08	5.79192e-05	Bradi1g06290	100.993	98.9817	103.672	60.6537	93.1675	122.773	63.1735	89.5502	58.3651	76.9629	98.9922	73.4349	73.0852	106.236	123.724	37.1116	37.0303	60.244	26.003	73.6951	60.7439	132.809	140.559	102.352	39.3033
Bradi1g06300	AT3G10660.1	ATCPK2,CPK2	calmodulin-domain protein kinase cdpk isoform 2	1.37991	1.39025	1.39785	1.61559	1.09179	2.12913	2.71204	2.33143	2.05333	2.05884	6.24071e-08	5.03977e-08	1.87396e-08	1.0068e-10	0.000206274	6.19572e-17	1.16814e-24	6.74925e-20	3.47819e-16	6.2687e-16	Bradi1g06300	33.554	32.664	27.9419	28.7063	28.4619	35.6171	83.2242	100.064	62.6168	13.3584	14.3622	18.4311	14.2946	16.1404	13.9334	60.2371	62.1287	79.3132	20.415	19.6069	19.887	29.4125	31.8864	27.2368	47.7104
Bradi1g06310	AT3G10650.1	0	0	-0.00968563	0.274039	0.0881985	0.0950432	-0.153703	0.234734	0.751643	0.328306	0.607438	0.288081	0.968342	0.176321	0.683969	0.657144	0.522785	0.240092	4.00552e-05	0.0965848	0.000901458	0.141553	Bradi1g06310	106.282	112.209	112.29	110.543	108.624	94.4268	109.867	110.33	108.355	104.211	103.74	116.859	127.147	110.999	110.105	122.413	138.658	121.46	107.439	102.767	99.8287	78.9614	85.8251	79.6339	118.33
Bradi1g06320	AT3G11780.1	0	MD-2-related lipid recognition domain-containing protein / ML domain-containing protein	0.117482	0.520157	1.06414	0.840113	0.859801	-0.0306549	0.56278	0.918821	0.652175	0.542173	0.70296	0.0457825	5.31083e-06	0.000318349	0.00166411	0.924039	0.0231858	9.06704e-05	0.00535273	0.0251151	Bradi1g06320	9.91743	8.99834	8.61761	6.48208	4.90355	8.55916	11.948	8.90555	9.14772	12.5994	12.7004	13.3167	12.0376	11.1131	10.4762	12.0474	11.3148	14.2108	9.76044	7.88785	7.87603	6.56126	7.05276	6.71759	13.2412
Bradi1g06330	AT5G06490.1	0	RING/U-box superfamily protein	-3.39758	-1.04124	-2.20099	-2.68855	-1.30609	-2.86086	-3.39376	-1.7127	-3.86033	-1.66013	0.00136246	0.40929	0.0140226	0.0136175	0.469929	0.00756345	0.000989588	0.0464741	8.6567e-05	0.134716	Bradi1g06330	1.48761	1.16978	0.26114	0.231503	0.426396	1.93271	0	0.247376	0	1.0626	0.949565	0.482489	0.64487	0.793792	1.25715	0	0.411448	0	0	0.788785	0.196901	1.13125	0.596008	0.854966	0
Bradi1g06340	AT5G22060.1	ATJ2,J2	DNAJ homologue 2	0.949737	1.37952	1.09052	-0.0140417	-0.225603	1.18425	0.566509	0.27339	-0.210879	-0.54681	8.96226e-06	5.60096e-11	1.93283e-07	0.959528	0.406825	1.50698e-08	0.00939442	0.24753	0.366852	0.0132684	Bradi1g06340	134.216	153.062	174.441	167.492	182.071	163.82	296.915	357.459	236.552	167.891	164.631	165.397	199.265	203.211	198.315	335.389	355.903	440.049	82.9265	115.951	109.378	193.783	205.722	190.047	196.306
Bradi1g06350	AT3G22190.1	IQD5	IQ-domain 5	0.349351	-0.43695	-1.4235	-1.63387	-3.54621	0.36958	-0.606893	-1.41569	-2.02564	-2.34445	0.104634	0.0421354	8.33606e-11	1.29282e-15	3.68622e-47	0.064221	0.00298694	6.99283e-11	2.12693e-21	1.02883e-24	Bradi1g06350	11.7356	12.2377	11.7513	12.2696	14.1777	14.3573	17.9907	13.2346	14.5591	12.3717	13.65	12.1587	13.0049	12.7007	13.6191	18.0019	15.4293	15.6683	10.729	13.0713	14.4722	11.1994	10.7281	12.8245	8.6173
Bradi1g06360	AT3G44150.1	0	0	-0.112381	0.460702	0.465912	0.61256	0.475464	0.0122953	0.167737	0.598604	-0.27306	0.0247668	0.788957	0.223122	0.200693	0.0850694	0.267035	0.98585	0.675825	0.0982919	0.465104	0.962898	Bradi1g06360	23.9671	20.6062	25.3305	10.1861	14.3909	14.0812	25.6814	24.8613	13.9148	24.5917	25.1635	24.8964	20.6358	23.02	24.7239	23.264	21.601	30.2435	10.8035	26.2553	20.773	12.5569	13.7082	12.9466	17.2346
Bradi1g06366	AT2G20450.1	0	Ribosomal protein L14	0.391117	0.498649	0.600334	0.18652	0.630053	0.12496	0.270415	0.108475	0.384371	0.215349	0.00577555	0.000274668	7.39039e-06	0.199963	4.14807e-05	0.413157	0.0595025	0.500436	0.00583472	0.150042	Bradi1g06366	110.249	114.819	128.742	108.343	109.371	108.876	163.976	147.56	151.388	105.122	131.04	110.297	117.796	128.594	133.886	129.475	110.68	136.399	131.431	124.29	126.804	210.187	201.252	164.153	189.37
Bradi1g06372	AT3G11820.1	AT-SYR1,ATSYP121,ATSYR1,PEN1,SYP121,SYR1	syntaxin of plants 121	1.67869	1.53044	1.60629	0.329434	0.969495	2.27692	0.831864	1.8118	-0.459474	-0.943037	0.0301846	0.0534822	0.0373129	0.703571	0.307004	0.00270554	0.302053	0.0189839	0.574702	0.243817	Bradi1g06372	11.9009	6.38882	5.22279	1.50477	4.47716	2.48492	22.5227	42.5487	10.4361	6.60332	6.17217	6.94785	3.4393	4.36586	6.60001	20.4945	21.601	53.5637	1.19211	6.08491	2.95351	2.82813	4.07272	2.32062	6.51552
Bradi1g06380	AT5G16280.1	0	Tetratricopeptide repeat (TPR)-like superfamily protein	0.392668	-0.172144	0.00741303	0.741338	0.394162	0.436575	0.160987	0.0407279	0.910568	0.602278	0.0937864	0.501053	0.980482	0.000651872	0.13665	0.0543487	0.516567	0.890718	2.08819e-05	0.00657128	Bradi1g06380	60.8269	68.1174	55.3616	83.5725	79.4162	70.8661	73.7481	72.4813	96.502	64.5911	59.2291	62.7236	71.473	62.9742	56.0477	91.5327	94.6331	66.8028	82.7029	59.835	70.7858	55.997	63.5742	65.4659	68.0977
Bradi1g06387	AT5G46210.1	ATCUL4,CUL4	cullin4	0.383011	-0.20776	-0.140027	0.287779	0.200522	0.409811	-0.114923	-0.524085	0.351364	0.312769	0.107138	0.413738	0.582305	0.22696	0.487771	0.0771062	0.658852	0.0233797	0.13072	0.191454	Bradi1g06387	97.5214	120.128	109.94	165.177	145.827	132.621	134.862	125.42	167.236	105.729	94.9565	113.578	125.75	109.146	99.943	142.769	160.259	115.022	167.12	100.964	115.975	109.958	123.274	126.535	120.222
Bradi1g06400	AT2G39120.1	0	Ubiquitin carboxyl-terminal hydrolase family protein	-0.740445	0.325479	0.716417	0.362075	0.943026	-1.3232	1.22635	0.0827834	0.095141	1.23079	0.462778	0.608641	0.13862	0.485369	0.132023	0.0441663	0.016762	0.890131	0.876077	0.0577262	Bradi1g06400	0.330581	0.5399	0	0.694508	0.959391	1.01237	0.412001	0.123688	0.128841	1.0626	0.83087	1.06148	1.07478	0.926091	0.838097	0.692381	0	0.364379	1.11761	0.901469	0.492252	1.24438	1.29135	1.46566	1.8916
Bradi1g06410	AT3G42860.1	0	zinc knuckle (CCHC-type) family protein	-0.286887	-1.4124	-1.45226	-2.83668	-4.41084	-0.499507	-1.16924	-1.11064	-2.59586	-1.77313	0.435318	1.45274e-05	6.68908e-05	7.76746e-17	1.6738e-23	0.123743	0.000109179	0.00142426	6.28709e-15	7.14882e-08	Bradi1g06410	6.11575	6.65877	5.74507	3.93555	5.96954	6.25831	5.35601	4.70015	5.28249	11.0055	7.12174	6.36886	6.23374	9.39321	8.06668	7.20076	4.32021	5.70861	6.33311	11.1557	8.86054	6.22189	8.94012	6.1069	2.52214
Bradi1g06420	AT3G58070.1	GIS	C2H2 and C2HC zinc fingers superfamily protein	-2.69394	-4.38903	-4.20291	-3.81923	-3.35024	-3.34815	-4.81816	-2.2197	-4.11306	-3.46293	1.14999e-05	3.29006e-11	5.86558e-11	5.75423e-09	1.39867e-06	7.07608e-08	1.57283e-13	0.000244372	1.68708e-10	1.14702e-07	Bradi1g06420	32.3969	31.8541	37.6041	3.12529	16.0964	16.1059	4.94401	8.28711	2.44798	34.6864	59.9413	29.2389	26.8696	16.5373	32.162	4.01581	3.70303	4.37255	10.58	63.4409	42.2352	27.7157	35.0651	27.9696	3.15267
Bradi1g06430	AT3G14415.1	0	Aldolase-type TIM barrel family protein	-0.750696	-0.135063	-0.986199	-2.09066	-1.77631	-1.05736	-0.737906	-0.664007	-2.57219	-2.50776	0.0682491	0.781362	0.0136804	1.08641e-07	3.30467e-05	0.00785267	0.0704312	0.112418	7.64835e-11	2.65859e-10	Bradi1g06430	2402.83	1839.53	2143.17	905.407	1681.71	2100.49	1200.71	1509.12	1085.1	2353.14	2525.13	1927.83	2408.16	3129.39	3122.64	866.584	990.973	1412.7	591.587	1857.48	1403.12	1969.51	1874.25	1882.63	1101.33
Bradi1g06440	AT3G07560.1	APM2,PEX13	peroxin 13	2.04362	1.19044	1.28171	0.970292	0.692701	2.19128	1.20996	0.920797	1.15461	0.850647	1.21235e-23	2.28041e-09	2.40276e-10	7.92078e-07	0.00219062	8.95775e-30	9.5861e-10	8.59733e-06	2.91214e-09	1.49263e-05	Bradi1g06440	12.7274	10.978	12.5347	10.6491	13.4315	11.4122	56.9934	53.6807	37.4928	14.497	12.3443	10.9043	10.3179	10.8485	12.6762	56.3598	58.0142	58.7865	14.9014	11.9445	12.897	10.2944	8.44345	8.42752	19.5466
Bradi1g06452	#N/A	#N/A	#N/A	2.47907	4.48079	4.0371	1.90275	2.19964	2.45288	2.94533	2.94686	0.743274	0.210714	3.00675e-08	4.98658e-21	4.33095e-18	1.63826e-05	2.93806e-05	2.82324e-08	4.91747e-11	4.87115e-11	0.101905	0.686184	Bradi1g06452	55.0417	53.4501	84.087	55.3292	73.9797	85.4995	343.059	491.042	237.712	76.9629	88.1909	71.9874	98.4501	119.069	119.324	319.603	440.455	538.309	14.8269	31.7768	23.7265	88.8033	91.7852	62.901	316.528
Bradi1g06460	AT4G18390.1	TCP2	TEOSINTE BRANCHED 1, cycloidea and PCF transcription factor 2	-0.888976	-1.77697	-1.99103	-3.58209	-6.67391	-1.4741	-2.25228	-3.11073	-4.32417	-4.19922	0.0731136	0.000372858	3.10789e-05	4.27924e-12	7.81747e-17	0.00224012	3.17599e-06	1.75252e-09	3.42155e-15	6.76613e-12	Bradi1g06460	5.2893	4.8591	4.96165	2.89378	4.05076	5.98221	2.19734	3.33958	2.57682	5.76842	5.34131	4.5354	4.944	4.89505	3.8762	1.80019	0.617172	2.91503	3.20381	7.21175	5.61167	5.09063	5.86074	6.47331	2.52214
Bradi1g06470	AT5G46150.2	0	LEM3 (ligand-effect modulator 3) family protein / CDC50 family protein	-0.0259105	-0.22872	0.0906066	0.417306	0.282967	-0.00651045	0.0050691	-0.180721	0.311378	0.450474	0.930107	0.360961	0.727606	0.0608005	0.288609	0.990397	0.995409	0.472481	0.16748	0.0442701	Bradi1g06470	19.6696	20.8761	19.3243	28.3591	19.8274	20.0634	17.716	17.3163	23.9645	17.6848	16.2613	22.5805	18.5937	18.9187	17.4953	17.171	20.3667	18.9477	28.0147	18.9308	20.9699	19.6838	18.8736	19.1757	19.3364
Bradi1g06480	AT1G17210.1	ATILP1,ILP1	IAP-like protein 1	-0.0827865	-0.789338	-0.300261	-0.0221866	-0.41963	-0.182974	-0.301615	-0.444155	0.225555	-0.0446066	0.675839	1.51999e-06	0.0841255	0.91538	0.0265297	0.313321	0.0807613	0.00878043	0.195204	0.831801	Bradi1g06480	90.7445	87.1939	76.5139	96.7681	92.3147	83.0146	77.0441	75.8208	87.9985	85.0842	66.2322	95.1469	81.361	82.2898	79.2002	73.1154	73.6492	70.6896	132.25	108.064	110.363	74.7757	79.1697	88.7943	71.4605
Bradi1g06490	AT2G34620.1	0	Mitochondrial transcription termination factor family protein	-1.35124	-1.55118	-0.242358	-0.793378	-0.51854	-1.63762	-1.32149	0.181406	-1.60383	-1.37516	0.00695543	0.00191389	0.663756	0.1209	0.39501	0.000891205	0.00753092	0.762824	0.00107506	0.00626585	Bradi1g06490	82.48	49.9408	47.7886	15.1634	43.599	52.5514	26.5054	29.5615	14.5591	64.9706	63.8583	48.0559	43.6362	59.2698	60.9715	13.8476	12.7549	30.0006	23.9913	90.5976	54.0493	56.4495	56.5214	50.5651	19.3364
Bradi1g06495	0	0	0	-1.39945	0.272756	-0.254279	0.052455	1.66264	-2.33552	0.51638	-0.290548	0.392002	0.526087	0.221245	0.818531	0.79978	0.966005	0.135748	0.0941936	0.595432	0.794875	0.688394	0.615102	Bradi1g06495	0.495872	0.449917	0.522279	0.231503	0.319797	0.828306	0.412001	0.123688	0	0.379501	0.356087	0.192996	0.107478	0.396896	0.314286	0	0.205724	0	0.372536	0.112684	0.393802	0.678751	0.993347	1.22138	0.210178
Bradi1g06511	AT2G34690.1	ACD11	Glycolipid transfer protein (GLTP) family protein	1.18907	1.3822	0.755108	0.582689	1.31831	1.68139	1.9145	1.36942	1.12751	1.22478	2.68902e-09	3.84194e-13	8.50126e-05	0.00265859	8.23965e-10	5.52285e-19	6.0343e-24	4.61587e-13	1.49406e-09	5.12687e-11	Bradi1g06511	21.8183	22.7658	18.0186	20.2565	17.0558	20.3395	55.0708	45.3936	43.9348	23.0737	25.1635	22.5805	20.4209	20.6386	24.7239	75.608	70.9748	80.1634	31.8146	17.0152	21.3637	20.7019	23.5423	20.6413	44.7679
Bradi1g06520	AT2G32060.3	0	Ribosomal protein L7Ae/L30e/S12e/Gadd45 family protein	0.32125	0.817432	1.06027	0.801884	1.11588	0.063755	0.723939	0.504741	0.529657	0.592466	0.0829412	1.41561e-06	1.22345e-10	1.62775e-06	5.77978e-09	0.757728	1.82462e-05	0.00373145	0.00200456	0.00063216	Bradi1g06520	58.3476	53.99	61.629	79.2897	66.4112	67.645	71.2761	80.7684	64.5494	73.9269	88.7844	73.4349	72.9777	83.4805	90.724	85.1628	70.5634	90.2446	50.2923	54.5389	64.5835	127.831	127.546	103.207	113.496
Bradi1g06530	AT3G20800.1	0	Cell differentiation, Rcd1-like protein	0.0253316	0.17751	0.126772	0.810843	0.676941	-0.0142491	0.245473	0.0595941	0.299872	0.468483	0.919202	0.399064	0.524073	2.6789e-06	0.00127438	0.958465	0.205372	0.792213	0.114562	0.0134788	Bradi1g06530	13.8844	14.5773	17.2352	18.636	17.802	14.9095	13.7334	13.2346	18.9397	15.7873	13.2939	16.7906	15.7993	16.8019	17.9143	16.3402	16.4579	13.1176	12.6662	16.0011	15.6536	21.2675	18.1782	19.4199	17.4448
Bradi1g06540	AT4G05390.1	ATRFNR1,RFNR1	root FNR 1	-0.475014	0.0284848	0.371058	0.598091	0.769597	-0.127263	0.158885	0.404706	0.895034	0.684957	0.00103701	0.875565	0.00874429	9.4052e-06	7.21106e-07	0.416715	0.30453	0.00449414	3.15546e-11	7.08738e-07	Bradi1g06540	81.6535	79.8153	97.6662	97.5784	88.6903	88.9968	49.4401	65.1837	70.605	67.7789	83.5618	76.0403	77.3843	79.1146	77.3144	64.9453	68.9176	73.8475	61.0959	76.2868	62.7129	85.4095	92.3812	80.4889	68.7282
Bradi1g06550	0	0	0	-1.36319	-1.20329	-1.62606	-2.58355	-3.01819	-1.18424	-1.75919	-1.50334	-2.82001	-2.73915	5.89619e-06	0.000250661	1.17303e-07	5.77819e-17	4.71969e-18	6.88518e-05	4.38425e-08	9.736e-07	4.97515e-17	3.18839e-14	Bradi1g06550	9.25627	9.98816	12.2736	10.1861	7.99492	11.2281	4.25734	3.46327	4.3806	9.41163	12.7004	6.94785	10.9628	10.5839	13.0953	3.73886	6.58317	2.91503	5.66254	8.11322	4.92252	10.6338	9.33746	7.084	3.36285
Bradi1g06560	AT3G18180.1	0	Glycosyltransferase family 61 protein	-2.36769	-1.46476	-2.09613	-2.42075	-2.90619	-2.41885	-2.6135	-1.7317	-3.35067	-3.49057	1.06074e-07	0.00113839	1.72558e-06	5.97688e-08	2.41528e-09	4.49086e-08	4.9289e-09	7.24772e-05	1.54577e-13	7.75197e-14	Bradi1g06560	76.8601	74.5962	59.801	36.1144	66.9442	79.8855	7.96535	20.1612	12.7553	69.2211	84.9861	61.3726	74.5899	88.1109	101.724	11.2166	11.3148	17.6117	10.58	49.6935	38.1988	93.4414	84.7325	75.3591	14.2921
Bradi1g06570	AT2G34730.1	0	myosin heavy chain-related	-0.770484	-0.613105	-0.585418	-0.113683	0.166882	-0.856959	-0.141768	-0.175452	0.462427	0.071622	0.0054926	0.0301638	0.0324968	0.705636	0.62808	0.00137071	0.642358	0.56741	0.0818424	0.825672	Bradi1g06570	22.3142	30.5044	19.5855	34.9569	27.1827	28.3465	13.8707	13.7294	15.3321	26.4892	27.7748	34.8357	26.1172	20.5063	25.3524	16.7556	15.8408	16.5185	22.8737	19.945	24.6126	15.2719	13.0128	16.2443	21.228
Bradi1g06580	AT3G22290.1	0	Endoplasmic reticulum vesicle transporter protein	-0.0357761	0.094777	0.116229	0.647145	0.772355	-0.0234821	0.412837	0.4077	0.933856	0.675121	0.869861	0.638562	0.540403	7.50288e-05	3.59789e-05	0.917211	0.0158278	0.0181043	6.73206e-09	4.15827e-05	Bradi1g06580	49.5872	48.771	57.1896	59.4962	56.9239	47.3975	49.4401	48.6094	52.9537	53.6615	54.7187	57.8022	52.0195	56.4915	62.1239	52.8979	59.4543	51.4989	77.711	51.8344	52.671	55.8838	51.5547	58.5041	65.5755
Bradi1g06590	AT4G01510.1	ARV2	Arv1-like protein	1.17039	0.162915	0.243874	0.617527	0.502818	0.773218	0.69694	0.422495	0.650428	0.514332	1.48556e-07	0.52359	0.299068	0.0038484	0.0444562	0.000334503	0.00125331	0.0627881	0.00215944	0.0185486	Bradi1g06590	13.8844	17.3668	13.5793	19.4462	17.4822	14.5414	38.0414	29.5615	34.7871	24.5158	19.7035	16.6941	17.8414	17.728	14.981	35.7268	34.9731	33.7658	28.2382	19.4943	18.3118	16.29	13.7082	12.9466	24.1705
Bradi1g06610	AT3G54950.1	PLA IIIA,PLP7	patatin-like protein 6	-0.259984	-2.99546	-3.36814	-5.12981	-0.165684	-1.19615	-2.36831	-1.83041	-2.42184	0.622878	0.873037	0.0325269	0.0236461	0.00159763	0.934131	0.385086	0.0948235	0.193825	0.0820429	0.726379	Bradi1g06610	0	0.449917	0.26114	0	0.106599	0.46017	0	0.494753	0.128841	0.303601	0.593478	0.482489	0.107478	0.132299	0.942859	0.415428	0	0.12146	0.223521	1.3522	0.886054	0.452501	0.695343	0.122138	0
Bradi1g06615	#N/A	#N/A	#N/A	-1.95149	-0.114145	0.312886	-0.392746	-1.54606	-4.19742	-0.433	3.41603	-0.209663	0.691884	0.0188385	0.896927	0.736464	0.663473	0.0668723	0.0001031	0.557137	0.000429228	0.794843	0.372251	Bradi1g06615	1.48761	1.25977	0.783419	0.926011	2.02538	1.38051	0.137334	0	0.773047	1.2144	1.30565	0.868481	0.967304	0.396896	0.733335	0	0	0.12146	0.894086	0.901469	1.1814	0.565626	0.298004	0.488552	0.420356
Bradi1g06620	AT1G55980.1	0	FAD/NAD(P)-binding oxidoreductase family protein	-0.0231097	0.495358	-0.257101	-0.250408	-0.580366	-0.413653	0.253701	-0.265619	-0.495161	-0.694606	0.915105	0.00332657	0.150076	0.163083	0.00157207	0.0146779	0.143139	0.138422	0.00326062	3.02577e-05	Bradi1g06620	47.6037	53.0002	50.4	62.1585	67.7969	57.1531	46.5561	47.0015	55.2729	55.7867	52.7009	53.9423	65.9916	51.3319	59.1906	46.251	37.6475	37.8954	46.418	33.8051	35.639	28.8469	27.317	27.6032	53.175
Bradi1g06630	AT2G17380.1	AP19	associated protein 19	-0.369961	-0.314383	0.350515	0.181466	0.106326	-0.700381	-0.637204	-0.343889	0.141004	0.184262	0.0466825	0.0878973	0.0445704	0.326687	0.648203	4.90514e-05	0.000203942	0.0538927	0.457839	0.340608	Bradi1g06630	32.2317	39.3227	32.6425	55.0976	45.6244	42.0595	26.9174	24.7376	29.6335	42.1247	44.6296	42.4591	38.7996	46.7014	47.4572	26.172	25.7155	27.4499	43.6612	32.5656	43.4166	56.5626	50.9587	50.443	39.7236
Bradi1g06637	0	0	0	-2.99149	-1.12055	-2.01075	-2.34295	-2.99372	-3.50855	-0.741819	-1.52408	-1.05864	-1.1272	0.000567367	0.166639	0.00301606	0.00169559	0.000233166	0.00339968	0.385369	0.0411371	0.155583	0.125941	Bradi1g06637	1.98349	1.70968	1.82798	1.85202	0.639594	1.28848	0.549334	0	0.128841	0.759003	0.949565	0.385991	1.93461	0.529195	1.04762	0	0	0.12146	2.38423	0.901469	0.984504	1.13125	0.397339	0.366414	1.26107
Bradi1g06639	#N/A	#N/A	#N/A	-0.558895	-0.556725	0.966818	2.53306	2.86957	-0.508422	-0.34182	1.79281	2.00834	2.37941	0.28395	0.155904	0.00686893	5.1794e-14	2.87325e-13	0.292744	0.373592	8.68628e-08	2.75595e-10	1.42066e-13	Bradi1g06639	1.65291	2.42955	1.3057	0.81026	1.49239	0.92034	1.648	1.60795	0.644206	1.82161	1.78044	2.79844	1.93461	1.71988	1.78096	1.66171	1.85152	1.09314	7.89776	4.73271	3.05196	0.791876	0.794677	0	3.36285
Bradi1g06640	AT3G60830.1	ARP7,ATARP7	actin-related protein 7	0.907179	0.508053	0.521255	0.456879	0.365515	0.810978	0.317172	0.0643591	0.0987862	0.261631	2.87409e-07	0.00454789	0.00241123	0.0083291	0.0793626	1.6859e-06	0.0889336	0.77266	0.625955	0.179396	Bradi1g06640	17.6861	18.5366	20.3689	20.951	23.8782	20.0634	39.2774	35.6222	30.6642	18.1402	16.4987	23.9315	20.6358	21.8293	21.4762	33.0958	34.3559	35.4662	14.3799	23.4382	20.2808	26.245	26.5224	25.4047	23.3298
Bradi1g06650	AT5G14080.1	0	Tetratricopeptide repeat (TPR)-like superfamily protein	0.182073	0.209472	-0.598867	0.857001	0.603662	-0.0103005	0.485023	0.201759	0.397967	0.154623	0.782578	0.724194	0.243422	0.0857427	0.316271	0.996178	0.383617	0.735902	0.449325	0.800635	Bradi1g06650	1.98349	1.43973	1.82798	2.43078	2.02538	1.19644	2.06	1.73163	2.06146	1.89751	1.78044	1.83346	2.90191	2.64597	2.72381	1.38476	2.05724	2.06482	4.39592	1.01415	2.55971	2.48875	2.38403	3.05345	3.57303
Bradi1g06660	AT1G13570.1	0	F-box/RNI-like superfamily protein	-0.289819	-1.14192	-0.985592	-3.04593	-2.17037	-0.257151	-1.61062	-1.21763	-0.600626	-2.0082	0.5897	0.0172004	0.051648	8.80415e-10	2.20809e-05	0.621349	0.000501716	0.0127205	0.205415	0.000105136	Bradi1g06660	2.47936	2.33957	3.13368	3.93555	3.09137	3.58932	1.37334	1.60795	3.34987	1.97341	2.13652	3.08793	3.65426	4.36586	3.0381	2.49257	0.822896	2.42919	3.1293	2.59172	3.74112	2.82813	2.38403	2.80917	1.47125
Bradi1g06665	#N/A	#N/A	#N/A	-0.410131	-1.39689	1.93244	1.93822	1.71275	-1.7662	-1.47677	0.417304	1.05626	0.856908	0.42269	0.000179899	5.79934e-09	3.21696e-08	0.000169799	0.000285635	2.64266e-05	0.281772	0.00567342	0.0344605	Bradi1g06665	1.32232	2.42955	2.87254	2.43078	3.30457	2.39288	1.236	2.1027	1.54609	1.82161	2.73	3.66692	1.93461	2.91057	2.93334	0.692381	0.822896	0.850218	8.64283	6.31028	6.89153	4.41188	4.07272	5.49621	3.57303
Bradi1g06670	AT3G59060.2	PIF5,PIL6	phytochrome interacting factor 3-like 6	1.43998	0.18437	1.36251	1.7885	1.67573	1.57924	0.0899144	0.706576	1.72626	1.44077	2.72039e-25	0.228569	3.08192e-24	1.13178e-39	2.17187e-26	1.20082e-31	0.570263	1.98244e-07	4.10851e-37	5.99297e-26	Bradi1g06670	55.5376	57.8593	60.0621	48.4998	49.4619	58.2575	160.131	159.434	150.486	54.6482	55.0748	65.329	52.3419	43.6586	47.3525	179.05	175.071	169.072	112.953	118.881	132.613	66.5176	76.6864	74.1377	161.207
Bradi1g06677	#N/A	#N/A	#N/A	-2.59593	-2.11981	-1.75027	-2.73678	-5.76098	-3.07941	-4.07433	-2.98998	-5.67095	-5.53439	1.64407e-05	0.000471484	0.00176046	9.10024e-06	2.80639e-09	8.86589e-07	2.06997e-10	4.50029e-07	2.78662e-14	5.55907e-11	Bradi1g06677	7.93395	8.99834	8.09533	3.70404	6.28934	10.3998	1.09867	2.35007	0.644206	7.43823	9.85174	5.30738	5.26643	7.40873	6.80954	0.692381	0.822896	1.09314	1.93719	9.12737	7.97448	15.0456	11.9202	10.9924	1.26107
Bradi1g06684	#N/A	#N/A	#N/A	-2.75496	-4.40129	-9.08994	-5.63524	-5.09096	-4.19086	-5.36873	-6.66688	-8.45096	-3.99289	2.86605e-05	6.74005e-08	1.59489e-15	8.42644e-11	1.4533e-06	8.70873e-08	7.42319e-11	9.9364e-13	1.31405e-13	1.11215e-06	Bradi1g06684	8.59511	6.74876	6.00621	2.89378	3.83756	4.96983	1.78534	1.23688	0.128841	5.16122	6.40957	2.41245	3.54678	3.43977	6.70477	0	0.205724	0.485839	1.78817	5.29613	5.71012	6.10876	4.76806	3.90841	0.210178
Bradi1g06691	0	0	0	-2.3609	-4.21496	-6.03761	-5.21169	-5.7436	-2.87685	-4.13155	-9.41954	-7.70273	-8.71418	0.00169587	1.18215e-06	5.52894e-11	5.21106e-09	3.41091e-07	0.000245791	3.94502e-07	1.61214e-14	3.59327e-13	4.98272e-11	Bradi1g06691	12.5621	9.80819	6.52849	1.38902	5.11675	6.62644	1.236	3.71064	0.644206	6.75512	9.25826	3.37743	2.36452	4.76275	5.86668	0.969333	0.617172	0.971678	1.56465	9.69079	7.38378	8.03189	4.96673	4.64124	0
Bradi1g06696	#N/A	#N/A	#N/A	-5.21545	-4.08059	-0.109315	-4.54718	-8.54394	-5.91681	-5.42339	-2.38887	-3.48443	-5.87819	2.62904e-32	1.64956e-20	0.822592	2.4567e-22	9.79581e-49	1.37517e-37	1.50775e-31	6.13646e-08	4.94714e-15	8.62118e-35	Bradi1g06696	291.407	286.417	336.348	136.239	191.878	279.783	9.20135	8.41079	6.95742	267.397	189.082	205.058	224.737	293.703	252.896	2.908	4.32021	3.76525	35.0929	79.4419	65.4695	89.5951	83.3418	70.84	6.51552
Bradi1g06700	AT3G10260.3	0	Reticulon family protein	0.347058	-0.944359	0.7137	1.77404	1.01239	-0.482606	-1.07629	0.267161	1.20109	1.29547	0.145533	6.23434e-06	0.000477878	4.93574e-18	3.55302e-05	0.031796	8.29304e-08	0.235817	6.99871e-09	1.074e-09	Bradi1g06700	17.8514	20.3362	13.3181	30.7899	26.9695	25.4014	19.9134	21.027	25.8971	22.087	25.6383	24.028	20.5283	21.5647	20.6381	17.7249	16.4579	17.0044	47.7591	45.7495	43.712	48.5307	54.3361	48.2445	32.9979
Bradi1g06750	AT5G44520.1	0	NagB/RpiA/CoA transferase-like superfamily protein	-0.297268	-0.482506	-1.10779	-2.02548	-1.77342	-0.574349	-0.803227	-1.22979	-2.01073	-2.03913	0.129062	0.0128947	9.38246e-10	1.37216e-28	1.40353e-19	0.00180558	1.22862e-05	1.05308e-11	4.90245e-28	5.74124e-27	Bradi1g06750	67.9344	61.8186	87.2206	48.7313	52.5533	59.1778	61.9375	57.3913	56.0459	71.6499	72.9978	55.5828	64.057	63.3711	68.9335	47.0819	42.3792	44.8186	41.1279	52.6232	42.8259	55.4313	53.0447	49.0995	38.0422
Bradi1g06760	0	0	0	0.399113	1.28766	0.673465	0.819469	0.693762	0.909591	-0.45769	0.066698	0.0716149	0.890014	0.561078	0.0374328	0.228685	0.12487	0.257252	0.103187	0.478524	0.927061	0.918262	0.131147	Bradi1g06760	0.495872	0.629884	2.35026	0.694508	2.23858	1.38051	1.37334	0.989505	1.54609	0.834903	1.54304	0.675485	0.322435	1.45529	1.15238	2.63105	1.64579	1.33606	0.149014	0.676101	0.984504	1.13125	1.88736	1.70993	1.26107
Bradi1g06766	AT4G21300.1	0	Tetratricopeptide repeat (TPR)-like superfamily protein	2.14048	1.46667	0.239168	1.46565	1.95345	1.76827	1.85203	0.366112	1.06766	2.0512	3.35214e-07	0.000206262	0.525013	1.25006e-05	3.2542e-06	1.44209e-06	2.22622e-06	0.371676	0.00474812	9.51998e-08	Bradi1g06766	0.826453	0.989817	1.56684	1.50477	1.59898	1.47254	5.49334	4.45277	4.25176	1.82161	0.83087	1.44747	1.07478	2.38138	0.733335	5.26209	4.93738	4.37255	1.0431	1.57757	1.27986	1.47063	1.49002	2.07634	4.62392
Bradi1g06772	AT1G56050.1	0	GTP-binding protein-related	-0.0712101	-0.848003	-0.640053	-1.38647	-1.37363	-0.570192	-1.9561	-2.30761	-2.07718	-1.81994	0.762333	2.05087e-05	0.00127665	6.62711e-13	1.51701e-10	0.00401328	1.53582e-23	3.51144e-31	1.23097e-25	4.70361e-19	Bradi1g06772	109.257	102.581	147.283	165.409	141.244	150.752	127.171	91.7766	121.626	110.359	112.523	96.5944	131.231	126.081	113.876	69.792	82.7011	63.1591	82.0324	68.5116	80.3355	140.049	137.181	162.81	49.1817
Bradi1g06780	AT5G44450.1	0	methyltransferases	-0.432191	-0.17752	0.647142	0.567289	0.6749	-0.620578	-0.0163764	-0.0219114	0.278623	0.80737	0.112148	0.48321	0.00275918	0.0089303	0.00657821	0.0130272	0.961727	0.94431	0.221973	0.000363852	Bradi1g06780	7.27278	7.37864	8.61761	9.02861	7.88832	6.71848	5.90534	5.81334	5.28249	9.41163	8.19	7.81633	8.27583	6.74723	8.48573	5.40057	6.7889	4.73693	11.9211	12.8459	10.3373	20.7019	19.6683	15.2672	7.77659
Bradi1g06790	AT2G34770.1	ATFAH1,FAH1	fatty acid hydroxylase 1	2.18427	1.54198	1.13388	1.58174	1.27032	2.03509	2.17258	0.875359	2.28311	1.57799	3.67192e-15	6.27381e-09	4.78434e-05	3.50022e-09	5.65786e-05	1.01747e-14	5.41549e-16	0.00199358	5.22419e-17	3.27987e-08	Bradi1g06790	3.63639	4.67914	6.00621	6.71358	4.26396	3.68136	19.9134	19.2954	24.6087	4.85762	3.91696	5.11439	4.72904	3.57206	4.29525	20.9099	20.3667	16.2756	6.2586	4.39466	5.02097	4.75126	2.68204	4.64124	16.1837
Bradi1g06800	AT5G23860.2	TUB8	tubulin beta 8	-1.40479	-1.18348	-0.837863	-0.999105	-1.36023	-1.40009	-1.19388	-1.08586	-1.14969	-1.27937	2.27759e-20	6.13917e-15	2.97454e-08	2.57159e-11	8.04158e-17	1.62925e-20	1.82345e-15	3.83156e-13	1.38046e-14	1.60858e-17	Bradi1g06800	279.506	307.383	307.1	337.299	315.746	317.149	99.8415	118.37	119.307	322.121	308.609	274.633	287.719	333.657	285.791	113.412	100.599	128.383	216.443	304.584	307.559	284.51	260.853	274.2	134.724
Bradi1g06810	AT1G16350.1	0	Aldolase-type TIM barrel family protein	0.288081	0.632403	0.650669	0.0644924	0.321721	0.184895	0.663258	0.635002	0.147713	0.30016	0.0655468	9.28141e-06	2.22099e-06	0.700147	0.0618276	0.232268	3.12264e-06	7.06201e-06	0.345019	0.0490767	Bradi1g06810	42.8102	38.5129	38.3875	45.606	44.132	42.5197	50.8134	51.8253	43.5483	40.9861	49.6148	44.2925	48.3652	50.0089	45.9906	50.4053	43.2021	58.4221	34.5713	38.6505	40.4631	63.8026	68.4416	56.4277	63.6839
Bradi1g06821	AT2G31200.1	ADF6,ATADF6	actin depolymerizing factor 6	0.0660951	-0.0337244	0.462171	0.0935236	0.370242	0.182759	0.0960496	0.27782	0.442911	0.403334	0.72344	0.864305	0.00271737	0.595506	0.0411366	0.277122	0.590403	0.090712	0.0042846	0.0108378	Bradi1g06821	90.0833	91.6931	81.4756	94.8004	85.3858	87.6163	93.5242	87.4475	95.3425	81.0615	77.2709	82.1197	68.4636	81.496	79.2002	84.8859	92.1644	95.9532	108.929	85.0761	93.9217	102.491	99.732	90.3821	81.9694
Bradi1g06830	AT1G31335.1	0	0	-0.376559	-0.431018	-1.17609	-1.14287	-1.68033	-0.184752	-1.48591	-1.32219	-2.07505	-1.71351	0.583527	0.544672	0.0734904	0.110408	0.0269581	0.794786	0.0228192	0.0467699	0.00158869	0.0243207	Bradi1g06830	4.95872	2.78949	6.78963	2.19928	3.94416	3.95746	4.80668	4.45277	1.67494	4.62992	4.74783	3.57042	4.72904	5.95344	7.22859	2.21562	4.73165	4.49401	2.23521	3.26782	3.54421	7.35314	6.55609	6.59545	1.8916
Bradi1g06840	AT3G12870.1	0	0	-2.01848	-1.98711	-3.66897	-1.30244	-4.192	-1.10583	-2.61103	-0.639947	-4.34838	-3.90669	0.0140798	0.0301766	0.000194612	0.176091	0.0128261	0.173567	0.00344539	0.496937	2.27453e-05	0.00150993	Bradi1g06840	3.96697	2.60952	2.87254	1.04176	1.59898	3.58932	0.274667	1.48426	0.515365	2.04931	3.79826	2.31595	2.79443	3.04287	3.66667	1.24629	1.44007	1.09314	0.447043	2.36636	1.87056	1.92313	2.88071	2.68703	0.210178
Bradi1g06851	AT1G07920.1	0	GTP binding Elongation factor Tu family protein	0.293928	-0.0378957	-0.370993	-0.0798599	-0.0359156	0.386496	0.602113	-0.103321	0.227161	-0.107138	0.20605	0.889833	0.0977667	0.753631	0.910715	0.082446	0.00538529	0.691528	0.32481	0.672806	Bradi1g06851	162.646	165.03	193.766	233.123	235.051	217.016	208.472	220.783	209.367	149.751	166.174	189.039	194.321	185.88	168.143	216.161	215.805	227.98	180.531	216.691	232.638	255.21	282.408	249.528	236.03
Bradi1g06861	AT1G07930.1	0	GTP binding Elongation factor Tu family protein	0.19732	0.726382	0.51933	0.322841	0.267031	0.849079	-1.38591	1.03957	-0.508955	1.03863	0.770591	0.243654	0.40546	0.618091	0.735403	0.205101	0.0274621	0.154923	0.43798	0.119446	Bradi1g06861	201.159	142.624	240.51	334.984	237.929	291.195	206.962	243.295	219.417	1.74571	1.78044	1.83346	2.14957	2.11678	2.82858	3.87733	2.05724	3.64379	114.89	185.59	195.03	171.158	380.054	359.452	359.194
Bradi1g06870	AT1G07920.1	0	GTP binding Elongation factor Tu family protein	0.100764	0.273071	0.249345	0.111238	-0.076082	-0.253068	0.516912	0.212441	0.36488	0.32761	0.598841	0.1223	0.152018	0.551739	0.740113	0.145494	0.00173685	0.24153	0.0294942	0.056663	Bradi1g06870	593.889	575.354	665.123	844.638	681.594	700.286	636.129	682.388	647.685	465.876	541.371	526.685	575.009	545.071	530.411	466.249	371.949	448.186	509.256	644.099	676.945	846.968	993.347	913.958	837.77
Bradi1g06884	AT3G53500.2	RSZ32	RNA-binding (RRM/RBD/RNP motifs) family protein with retrovirus zinc finger-like domain	-1.47405	-2.48003	1.46385	-2.19285	-3.5024	-0.790218	0.426989	-2.06166	-2.66875	-2.30878	0.388089	0.0288915	0.107298	0.0223653	0.0472556	0.488712	0.772588	0.0393283	0.0133839	0.0435562	Bradi1g06884	0.330581	0.0899834	0	0	0.106599	0	0.137334	0	0	0.379501	0.118696	0.482489	0.214957	0.926091	0.419048	0	0	0.485839	0.298029	0.788785	0.689153	0.452501	0.198669	0.244276	0
Bradi1g06890	AT1G31330.1	PSAF	photosystem I subunit F	-2.44867	-2.05367	-0.113192	-1.63412	-2.18466	-2.95415	-2.70171	-0.660604	-2.77608	-2.82009	6.95046e-07	2.70183e-05	0.844138	0.000763814	3.19523e-05	2.29991e-09	3.54203e-08	0.204943	1.38346e-08	1.07286e-08	Bradi1g06890	1562	1265.98	1428.17	519.492	1078.89	1439.96	257.5	296.357	225.73	1407.95	1412.83	1036.87	1202.9	1722.4	1685.94	134.737	142.567	220.328	547.777	2175.13	1628.57	2436.04	2156.46	1895.58	398.287
Bradi1g06900	AT4G25800.1	0	Calmodulin-binding protein	2.31137	-0.402843	0.90013	-0.298851	-0.208915	1.29119	-0.693032	-0.389086	-0.606461	-0.892608	7.44185e-20	0.146052	0.000436269	0.291772	0.538916	2.60271e-07	0.00871017	0.166497	0.0230944	0.000910052	Bradi1g06900	58.017	53.5401	57.4507	23.4975	42	41.7834	359.402	282.256	196.74	54.1169	45.1044	46.319	46.2156	53.3164	59.7144	115.905	138.041	102.876	53.1236	76.2868	65.9618	91.4052	82.5471	74.0156	29.8453
Bradi1g06904	0	0	0	4.24029	1.23343	2.56129	0.496033	1.68759	0.144144	2.70289	3.57492	3.20392	2.00245	3.85321e-08	0.0981803	0.000499096	0.529947	0.0464222	0.88207	0.00571687	7.20656e-05	0.000159837	0.0165105	Bradi1g06904	2.97523	0.989817	3.13368	0.926011	1.27919	1.47254	41.8867	49.3516	39.2966	0.455402	0.474783	3.08793	0.429913	0.132299	0.104762	2.21562	0.822896	1.33606	6.92916	2.14099	1.27986	0.339376	0.198669	0.488552	2.31196
Bradi1g06907	AT4G38180.1	FRS5	FAR1-related sequence 5	0.589405	-0.716384	0.101295	-0.133044	-0.391915	0.688724	-0.631271	-0.310132	0.301177	0.209563	0.00603051	0.000704249	0.679081	0.571407	0.108797	0.00114172	0.0028381	0.178905	0.172015	0.36759	Bradi1g06907	59.0087	61.3687	46.744	57.4127	48.7157	42.9799	80.0655	83.8606	88.7716	33.0925	35.8461	43.231	41.9165	38.7635	32.6858	62.7297	67.889	50.5272	102.149	65.4692	75.7084	41.0644	37.4492	38.8399	48.3409
Bradi1g06917	AT3G62660.1	GATL7	galacturonosyltransferase-like 7	-0.141442	-0.500954	-0.234351	0.666653	0.435969	-0.185811	-0.110165	-0.125525	0.435311	0.447413	0.558646	0.0184692	0.272543	0.000514544	0.0544361	0.396245	0.624469	0.578074	0.0249197	0.0225705	Bradi1g06917	19.5043	18.9865	16.9741	22.9188	17.9086	16.1059	16.48	16.6979	17.3936	22.3147	27.0626	24.607	22.8929	24.2107	22.4191	24.2333	19.5438	20.8911	24.9599	21.7479	17.8195	18.4394	13.1122	13.8016	19.7567
Bradi1g06930	AT2G32580.1	0	Protein of unknown function (DUF1068)	-0.450776	-1.4209	-0.964047	-0.455652	0.111632	-0.664879	-0.815337	-0.448894	-0.144957	0.130017	0.0580527	2.62947e-10	7.90862e-06	0.0388728	0.699599	0.00325356	0.000177341	0.0502358	0.553832	0.611176	Bradi1g06930	14.8761	16.8269	24.286	11.5751	14.2843	12.7927	13.3214	15.461	11.338	15.4837	22.1961	19.2031	17.6264	17.1988	17.0762	14.4015	12.9606	8.62364	21.8306	20.3957	22.0529	17.9869	20.0656	16.4886	7.14605
Bradi1g06945	AT3G57170.1	0	N-acetylglucosaminyl transferase component family protein / Gpi1 family protein	0.232088	-0.0699929	-0.370968	0.225459	0.110955	0.293309	1.00122	-0.149217	0.270212	0.268259	0.432398	0.82756	0.150858	0.392229	0.738842	0.291661	4.82196e-05	0.609452	0.301597	0.317705	Bradi1g06945	9.09098	11.4279	9.66217	13.7744	13.2183	11.1361	11.8107	10.1424	13.9148	9.94294	8.07131	10.9043	9.56556	11.3777	12.4667	14.1246	11.5205	9.9597	13.5603	10.9303	10.7311	10.2944	9.83413	12.9466	11.5598
Bradi1g06960	AT1G06660.1	0	0	-0.416786	-0.915247	-1.72582	-3.08812	-2.23196	-0.719812	-1.87295	-2.81603	-2.40611	-3.27325	0.247257	0.0105261	1.6277e-06	7.67632e-17	9.8782e-10	0.0293209	3.08452e-08	5.41831e-13	1.54244e-10	2.80122e-14	Bradi1g06960	4.79343	5.48899	3.91709	7.06083	7.35533	5.89017	4.39468	3.0922	3.47871	5.08532	5.22261	6.36886	8.92069	7.01183	6.18096	3.4619	4.52593	2.42919	3.20381	4.39466	5.41477	5.20376	5.56274	7.57255	2.10178
Bradi1g06970	AT2G43000.1	anac042,NAC042	NAC domain containing protein 42	-3.0187	-0.408566	-0.217477	0.591209	1.35452	-8.06723	-3.86625	-0.174945	-0.957621	-1.9038	0.000644107	0.553988	0.740791	0.323663	0.0374224	1.06724e-12	3.66029e-10	0.780703	0.0729837	0.00114078	Bradi1g06970	0.661162	1.43973	1.3057	1.27326	2.23858	1.01237	0.412001	0	0	2.80831	4.62913	3.47392	2.68696	1.05839	1.78096	0	0	0	1.26662	1.46489	2.06746	3.50688	4.66873	2.80917	1.47125
Bradi1g06980	AT2G35795.1	0	Chaperone DnaJ-domain superfamily protein	1.15106	4.55876	4.05728	0.959654	1.71189	1.21599	2.57959	2.7578	1.72899	0.958359	0.000134933	1.65356e-49	9.12081e-41	0.000682152	1.13895e-07	4.14551e-05	1.4177e-18	1.38331e-19	1.12602e-09	0.000757601	Bradi1g06980	11.0745	9.80819	10.1844	10.0704	8.84771	9.11136	24.8574	27.9535	16.1051	9.94294	7.00304	5.98287	9.02817	9.7901	9.9524	18.1404	18.3094	17.2473	4.32141	3.83124	6.20238	6.78751	5.66208	6.35117	48.3409
Bradi1g06990	0	0	0	-0.499411	0.456971	0.480855	-1.419	-0.11262	0.895377	1.22356	1.71621	-1.31949	-1.70271	0.612201	0.660512	0.628122	0.12189	0.929592	0.341134	0.240899	0.063267	0.142548	0.0603413	Bradi1g06990	3.96697	1.88965	0.783419	0.115751	0.532995	1.65661	1.51067	2.72114	0.515365	1.2903	0.949565	0.578987	1.61217	0.926091	0.942859	0.830857	2.05724	2.42919	0.372536	1.57757	1.27986	0.565626	0.894012	0.366414	1.8916
Bradi1g06997	AT5G21970.1	0	Ubiquitin carboxyl-terminal hydrolase family protein	0.292385	1.33733	0.439577	1.04347	1.69658	-0.271011	1.00062	0.255991	0.797161	1.22183	0.659144	0.00686357	0.361905	0.0239633	0.00139903	0.697769	0.0569766	0.64689	0.127178	0.0381701	Bradi1g06997	0.826453	0.809851	1.82798	0.81026	1.38579	2.39288	0.686668	2.84483	0.257682	0.759003	1.54304	0.578987	1.5047	1.71988	1.36191	0.692381	0.205724	1.2146	1.0431	1.01415	1.08295	2.14938	1.29135	2.32062	3.36285
Bradi1g07001	0	0	0	-1.57355	0.329982	-0.035911	-1.02363	-0.142385	-1.19417	0.532876	1.12613	0.257404	-0.0988305	1.46784e-05	0.392497	0.932556	0.00141722	0.742856	0.00139181	0.16043	0.00081597	0.464575	0.807404	Bradi1g07001	8.59511	8.90836	9.13989	3.47254	2.34518	5.79814	2.74667	4.2054	1.93262	8.04543	6.05348	4.14941	5.37391	5.55654	8.48573	3.18495	1.85152	2.79357	5.14099	6.64833	4.62717	2.715	1.78802	2.93131	3.99338
Bradi1g07010	AT2G18470.1	PERK4	roline-rich extensin-like receptor kinase 4	-0.914265	-1.14528	-2.67697	-3.7574	-2.24417	-1.87162	-2.88943	-1.86844	-4.85972	-3.92686	0.143234	0.0680919	9.98337e-06	6.54028e-09	0.000741075	0.00186598	2.6597e-06	0.00198622	4.54052e-13	4.42248e-09	Bradi1g07010	40.3309	20.0663	28.7254	7.63959	22.599	26.8739	15.9307	19.2954	11.9822	29.5252	34.0657	21.0365	27.5144	35.456	32.6858	6.50838	6.17172	10.3241	6.78015	27.2694	20.2808	27.0369	30.5951	24.6719	10.2987
Bradi1g07020	AT5G66760.1	SDH1-1	succinate dehydrogenase 1-1	0.17528	0.708442	0.83224	0.984079	0.890875	0.25635	0.839684	0.699771	1.17307	1.10811	0.242203	9.42569e-08	1.93712e-10	2.80706e-14	2.58073e-09	0.0684927	1.2184e-10	1.06066e-07	9.74104e-20	1.31953e-17	Bradi1g07020	119.174	138.754	156.162	192.958	170.452	159.955	145.848	150.9	169.684	148.309	143.503	159.511	160.573	156.774	156.934	190.405	182.066	166.886	142.905	113.36	141.178	157.923	157.644	167.573	237.081
Bradi1g07027	0	0	0	-0.672218	-0.429178	-0.00966858	0.0150516	0.155981	-0.357056	0.340748	0.940358	-0.162169	-0.0738204	0.052216	0.236975	0.983362	0.972451	0.733986	0.318442	0.345829	0.00494976	0.664693	0.860939	Bradi1g07027	94.5462	70.1871	80.431	34.0309	60.1218	64.6999	47.2428	66.9153	39.5542	76.5834	84.9861	70.8294	59.113	76.8655	74.4859	52.067	52.8711	76.2767	47.163	118.656	83.5844	59.1645	60.0975	54.3514	50.2325
Bradi1g07032	#N/A	#N/A	#N/A	0.508756	-0.968455	-1.03983	-1.08962	-1.63903	-0.252463	-1.22515	-1.49736	-1.08921	-1.35835	0.114343	0.00144656	0.000600174	0.000229752	2.68463e-07	0.47638	0.000100097	1.68045e-06	0.000469532	1.27622e-05	Bradi1g07032	21.3225	21.686	17.7575	31.2529	23.0254	22.9165	29.3894	26.7166	30.793	10.626	10.3265	12.9307	11.2852	7.14413	7.12382	10.2472	8.64041	9.47386	55.0608	27.1567	26.5816	12.8963	12.7148	17.71	14.5023
Bradi1g07038	#N/A	#N/A	#N/A	1.27255	-0.441886	-1.94615	-0.82581	-1.49376	-0.238812	-0.158462	-1.34219	-1.26302	-0.87294	0.00473922	0.358542	8.63845e-06	0.0620691	0.00179446	0.677068	0.788497	0.010262	0.00916677	0.0966019	Bradi1g07038	4.29755	3.50935	2.08912	3.81979	4.05076	3.49729	7.00401	8.78186	8.7612	2.50471	1.89913	2.31595	1.39722	1.45529	1.15238	2.21562	1.64579	1.8219	6.33311	5.18344	7.18688	1.24438	2.68204	2.5649	3.36285
Bradi1g07043	0	0	0	-0.636543	0.460654	4.17378	0.145805	2.64825	-5.62637	-0.11289	1.86118	-0.679817	-1.52198	0.628823	0.68463	0.000245857	0.919076	0.0604723	0.000485117	0.925538	0.046519	0.604099	0.3359	Bradi1g07043	0.165291	0.359934	0.26114	0	0.213198	0.184068	0.274667	0.247376	0	0.455402	0.237391	1.25447	0.107478	0.132299	0.209524	0	0	0	0	0.676101	0.295351	0.22625	0.496673	0.244276	0.210178
Bradi1g07060	AT5G42710.1	0	0	-1.6246	-0.86394	-1.49112	-1.2259	-1.67252	-1.91596	-1.42175	-1.71472	-2.00064	-2.62771	1.62762e-11	0.000825763	4.72403e-10	8.81685e-07	6.19234e-09	8.67531e-16	1.62412e-09	2.01737e-13	5.35548e-15	1.55664e-20	Bradi1g07060	23.9671	25.5553	21.6746	35.8829	37.736	36.3534	7.82801	8.65817	6.69974	21.2521	32.9974	29.1424	31.2762	33.6039	30.9048	6.92381	7.40607	7.65196	9.53691	11.7191	18.2133	29.865	32.0851	27.3589	12.1903
Bradi1g07070	AT1G19400.1	0	Erythronate-4-phosphate dehydrogenase family protein	-0.247624	-0.365063	0.762148	1.01	1.15832	-0.086974	-0.223211	0.787896	1.0274	1.21646	0.228021	0.0429897	5.61845e-06	5.92991e-10	1.05915e-09	0.680261	0.222317	2.68373e-06	2.69514e-10	1.15317e-13	Bradi1g07070	19.8349	27.6249	25.3305	29.2851	23.132	27.242	22.3854	18.3058	21.0011	28.7662	28.6057	28.2739	31.4911	27.6504	27.6572	25.0642	30.6529	25.3851	58.4881	51.1583	45.2872	42.4219	37.2505	38.8399	36.3608
Bradi1g07080	AT3G50845.1	0	Protein of unknown function (DUF59)	0.934231	1.42695	2.03402	1.59761	1.50477	1.40418	1.35778	2.20949	2.05391	1.729	1.2576e-10	3.68229e-25	8.23798e-47	1.03635e-31	8.49255e-22	1.65102e-24	1.27491e-23	3.36723e-55	1.33348e-50	8.64755e-37	Bradi1g07080	38.8433	37.973	39.6932	34.9569	33.4721	36.1693	70.7268	73.0997	78.3354	36.8875	38.5761	39.6606	37.1875	35.9852	37.4001	98.4565	106.565	99.8399	42.7671	35.27	34.6545	22.9644	22.0523	23.2062	87.6442
Bradi1g07090	AT2G22070.1	0	pentatricopeptide (PPR) repeat-containing protein	0.613308	1.48523	1.19404	0.947528	1.13717	0.896258	1.73332	2.07413	1.75502	1.79433	0.095138	3.99355e-06	5.13423e-05	0.000930845	0.0011179	0.00501228	4.38486e-08	3.46106e-12	9.97797e-10	5.81807e-10	Bradi1g07090	3.14052	2.42955	3.65596	2.54653	1.91878	2.48492	4.94401	3.58696	5.02481	2.96011	3.44217	2.79844	3.22435	2.77827	3.45715	5.816	3.49731	7.28758	1.34113	2.14099	3.15041	3.73313	4.17206	4.15269	3.36285
Bradi1g07101	#N/A	#N/A	#N/A	0.0455072	0.829667	0.273839	0.668507	0.640696	0.0119107	0.839214	0.180992	0.392067	0.466847	0.829213	2.76828e-07	0.0918933	6.23238e-06	0.000184037	0.960109	5.40499e-08	0.307098	0.0123482	0.00286641	Bradi1g07101	17.6861	19.8863	20.3689	21.1825	16.8426	19.6953	18.8147	21.027	19.8415	21.0244	21.2465	26.2474	22.5704	20.1094	25.4572	25.2027	20.9839	22.5915	14.4544	12.9586	16.5397	27.3763	23.443	21.252	30.2656
Bradi1g07110	AT1G19430.1	0	S-adenosyl-L-methionine-dependent methyltransferases superfamily protein	-0.828792	-1.40803	-2.00099	-1.65822	-1.71425	-1.14475	-1.36076	-1.60016	-1.86163	-1.67626	5.56288e-10	7.37842e-24	3.03152e-47	2.45353e-37	2.52776e-33	5.16558e-18	1.7731e-24	9.94961e-34	1.03682e-43	1.69879e-35	Bradi1g07110	64.6286	76.036	71.2911	92.9483	90.5025	90.0092	33.5094	38.9618	47.027	68.7657	70.1491	71.6014	75.8796	72.632	76.3716	34.619	31.4758	29.1503	49.3237	56.6798	55.0338	57.4676	70.0309	63.756	25.2214
Bradi1g07120	AT5G42760.1	0	Leucine carboxyl methyltransferase	-1.20845	-1.43956	-3.03788	-5.61239	-4.76738	-2.49233	-3.23732	-4.56389	-5.37486	-4.49868	4.00416e-13	2.81863e-16	5.64003e-63	2.49307e-154	1.24333e-116	3.03795e-48	3.74431e-70	5.97759e-116	1.14607e-146	3.0551e-110	Bradi1g07120	121.819	151.442	172.091	156.959	187.294	158.114	63.7228	53.1859	75.5009	199.314	176.026	162.695	234.733	216.176	236.867	30.7417	37.8532	27.6928	61.9154	61.2999	57.0028	51.3588	51.4554	54.1071	17.4448
Bradi1g07128	#N/A	#N/A	#N/A	-4.31207	1.00725	-1.49255	-2.35026	-3.17158	-2.32293	0.0444721	0.417554	-1.94743	-2.39115	3.7505e-06	0.277338	0.0846568	0.00264992	0.00100875	0.00359094	0.970131	0.624141	0.0079317	0.0131644	Bradi1g07128	1.98349	2.06962	1.82798	0.81026	0.746193	1.10441	0.137334	0.123688	0	1.51801	2.37391	1.06148	1.18226	1.45529	1.78096	0	1.02862	0.12146	0	0.338051	0.590702	0.22625	0.0993347	0.488552	0.420356
Bradi1g07133	AT5G42765.1	0	0	-0.271249	-0.918527	-0.712693	-1.86076	-1.08123	-0.551786	-2.78549	-1.77612	-2.90811	-2.90979	0.396549	0.00187019	0.0158365	9.80401e-10	0.00131405	0.0650831	2.91229e-20	1.95493e-09	4.78474e-19	8.41773e-17	Bradi1g07133	30.5787	30.0545	48.3108	22.5715	29.2081	40.4029	37.0801	33.1484	19.3262	34.1551	32.9974	21.6155	37.8323	29.8995	41.1715	20.2175	22.0125	18.4619	20.415	38.7632	31.3072	46.2682	38.6412	35.9086	14.0819
Bradi1g07136	#N/A	#N/A	#N/A	1.08347	-0.164435	1.13524	-0.935299	-0.976532	1.34111	-1.6461	-0.600643	-1.13244	-1.51276	2.2715e-05	0.573188	3.92691e-05	0.000910732	0.00376103	6.22446e-08	1.20045e-10	0.0921447	0.00650467	0.00153818	Bradi1g07136	7.93395	7.82856	7.57305	17.5942	14.7107	13.7131	19.2267	14.5952	15.8475	6.29972	4.15435	7.14084	12.4675	10.4516	9.00954	12.1859	17.4865	15.6683	9.46241	14.1981	12.5032	19.2313	21.7543	24.3054	8.40712
Bradi1g07140	AT1G75210.1	0	HAD-superfamily hydrolase, subfamily IG, 5\'-nucleotidase	-1.25922	-1.65112	-0.68125	-1.10946	-1.8687	-1.48418	-2.59393	-1.45191	-0.988495	-1.59163	1.08332e-09	1.06597e-15	0.0011271	6.71487e-08	3.28309e-17	5.11858e-13	1.04543e-35	9.79697e-13	1.48114e-06	1.20457e-14	Bradi1g07140	161.158	186.266	164.779	231.966	227.695	215.359	67.5681	63.3283	83.2314	175.406	123.8	165.687	205.713	193.553	174.534	55.5289	70.9748	40.5675	200.052	167.335	174.651	216.635	226.284	228.886	68.3079
Bradi1g07150	AT1G79010.1	0	Alpha-helical ferredoxin	0.0256126	-0.0783152	0.044686	0.188833	0.179017	0.364745	0.0143452	0.418016	0.441823	0.344897	0.869643	0.589665	0.756019	0.135153	0.225942	0.00198944	0.929767	0.000387101	0.000138913	0.00392946	Bradi1g07150	70.7443	86.2041	65.2849	72.1131	72.9137	67.9211	78.0055	74.0892	76.6605	104.211	108.488	109.236	101.782	110.337	113.457	133.491	136.189	144.537	79.7226	66.4833	77.6774	93.5545	77.779	76.3362	74.8234
Bradi1g07160	AT4G14960.2	TUA6	Tubulin/FtsZ family protein	-1.31299	-0.901129	-0.758344	-0.746592	-0.83235	-1.47413	-1.19394	-0.330039	-1.16563	-0.522893	0.000210782	0.0127136	0.0349575	0.0381351	0.0386143	2.45616e-05	0.000666257	0.404369	0.000833738	0.160418	Bradi1g07160	574.054	529.732	556.489	423.997	600.365	637.611	191.443	271.99	204.729	621.775	719.889	600.024	623.589	772.757	690.487	238.04	161.082	299.398	240.584	701.005	630.378	937.695	938.116	938.386	295.72
Bradi1g07170	AT2G22780.1	PMDH1	peroxisomal NAD-malate dehydrogenase 1	0.0208766	-0.220862	-0.686559	-1.66918	-2.3944	-0.340339	-1.10927	-1.46123	-1.81838	-2.77845	0.923882	0.237827	4.056e-05	3.48099e-24	5.41033e-41	0.051107	1.56395e-11	5.16675e-19	2.25589e-28	1.41292e-59	Bradi1g07170	784.634	775.477	1081.64	786.183	917.178	882.422	861.082	902.058	915.288	880.443	963.571	938.538	1137.23	1043.31	1015.14	701.382	721.063	775.156	362.403	585.279	561.561	774.229	694.051	736.858	504.217
Bradi1g07180	AT5G65700.1	BAM1	Leucine-rich receptor-like protein kinase family protein	-1.37937	-2.64102	-3.063	-2.33924	-2.50308	-1.43918	-2.16575	-3.00314	-2.83866	-2.27393	5.03429e-17	1.12502e-50	4.11761e-69	6.17142e-45	3.64791e-44	2.11077e-18	8.12401e-38	5.40648e-67	4.31566e-61	9.70646e-41	Bradi1g07180	137.026	120.668	108.634	115.057	114.807	113.662	39.2774	50.2174	51.4076	103.604	102.078	121.877	110.488	115.1	102.038	39.6042	38.059	42.8753	75.2522	115.613	114.498	92.7627	91.6859	103.573	18.7058
Bradi1g07190	AT3G49650.1	0	P-loop containing nucleoside triphosphate hydrolases superfamily protein	0.297871	-0.419887	-1.13968	-1.2871	-1.68479	0.586139	-0.308843	-1.60775	-0.779519	-1.17756	0.150619	0.0440557	5.93591e-09	1.81177e-11	5.30618e-16	0.00219309	0.134571	1.0507e-16	5.82548e-05	1.26274e-09	Bradi1g07190	42.9755	53.0902	49.8777	72.4604	65.0254	55.0363	56.9934	54.5465	68.157	44.0222	44.7483	48.0559	58.8981	50.5381	46.2001	70.4843	69.5347	65.4668	39.4888	31.4387	36.8205	39.3676	41.3232	38.7177	24.5908
Bradi1g07200	AT2G16250.1	0	Leucine-rich repeat protein kinase family protein	0.080789	0.88489	1.03532	0.584448	0.27518	0.264281	0.589054	0.86507	0.790585	0.37539	0.686848	2.28839e-08	2.32298e-11	0.000166802	0.146663	0.130729	0.000281147	4.83956e-08	3.04875e-07	0.0207425	Bradi1g07200	39.3391	41.8423	30.8145	34.9569	31.9797	35.4331	37.6294	43.0435	39.1677	33.8515	31.8104	45.0645	32.136	33.207	29.2286	40.0196	51.431	42.268	44.4808	34.4812	39.0848	27.0369	21.0589	22.5955	65.5755
Bradi1g07210	AT3G43980.1	0	Ribosomal protein S14p/S29e family protein	-0.0487748	0.923973	1.70502	0.918305	1.48356	0.282499	0.867121	0.979142	0.625174	0.746262	0.905953	0.00369204	2.50387e-08	0.00362426	3.70455e-05	0.411582	0.00615308	0.00218198	0.0529884	0.0212743	Bradi1g07210	12.5621	15.2972	23.7637	9.60736	9.9137	9.01933	26.9174	11.8741	10.565	23.0737	27.8935	15.1502	17.4115	21.0355	29.7524	28.9415	22.0125	29.1503	22.7247	11.6064	16.2443	44.1188	35.2638	24.5497	26.4824
Bradi1g07220	AT1G10020.1	0	Protein of unknown function (DUF1005)	-1.31374	-0.755819	-1.15649	-1.26118	-0.983801	-0.6648	-0.994451	0.191341	-0.992777	-1.26158	0.0527642	0.290287	0.086032	0.0607762	0.201345	0.342468	0.146149	0.815855	0.139828	0.0627775	Bradi1g07220	53.2236	35.9934	33.687	7.40809	18.1218	27.5182	15.656	24.6139	9.14772	21.5557	44.7483	19.4926	17.7339	15.6112	23.2572	16.7556	16.2522	21.0125	13.4113	48.5666	39.6755	15.4982	19.4696	14.7787	27.113
Bradi1g07225	0	0	0	-1.7451	-0.297448	0.882738	-4.45806	-2.09188	0.389668	1.04598	1.08346	-0.0848766	0.19916	0.202011	0.826414	0.377276	0.000113904	0.0431431	0.762376	0.385429	0.408192	0.944308	0.865095	Bradi1g07225	0.495872	0.359934	0	0	0	0.092034	0	0.247376	0	0.151801	0.237391	0.289494	0	0	0.104762	0	0.411448	0.485839	0.223521	0.338051	0.295351	0.22625	0.0993347	0.244276	0
Bradi1g07230	AT4G37830.1	0	cytochrome c oxidase-related	-0.0628942	0.487108	0.88679	0.567555	0.635127	-0.00793023	-0.0676185	0.525595	0.0381828	-0.135681	0.866038	0.124955	0.00281651	0.0652044	0.0752417	0.991502	0.857599	0.0937432	0.921174	0.70368	Bradi1g07230	47.2731	52.5503	54.0559	30.9056	47.7563	51.539	46.8308	54.6702	45.7386	53.9651	67.3004	53.8458	52.9868	60.5928	66.943	52.7594	49.3738	71.6612	39.3398	51.9471	55.1322	78.7351	62.8788	70.4736	62.633
Bradi1g07237	AT2G37710.1	RLK	receptor lectin kinase	-0.601013	1.63305	2.19545	1.66756	0.789239	0.110592	1.69753	3.15733	1.56449	1.01089	0.253533	0.000943229	7.1304e-06	0.000634775	0.186567	0.85421	0.000506059	2.70816e-10	0.00125933	0.0433157	Bradi1g07237	92.2321	72.6166	73.6414	23.8448	40.1878	53.8399	47.5174	79.5315	30.1488	65.426	78.5765	71.6014	39.2296	50.4058	46.2001	62.0373	59.66	110.893	27.4186	90.2595	69.3091	45.2501	42.5152	39.3284	156.372
Bradi1g07247	AT4G08150.1	BP,BP1,KNAT1	KNOTTED-like from Arabidopsis thaliana	0.51264	0.0638421	-0.402777	-1.20946	-0.189399	1.33239	0.173134	0.0551343	0.0386428	-0.195046	0.339114	0.918011	0.473563	0.0238165	0.802765	0.00678112	0.770021	0.938141	0.956231	0.780381	Bradi1g07247	3.96697	4.8591	2.87254	2.89378	2.34518	3.12915	6.31735	7.2976	3.47871	2.20111	3.08609	2.31595	1.61217	1.71988	3.66667	4.84666	6.17172	8.01634	3.42733	5.74686	3.83957	4.18563	2.08603	2.32062	2.31196
Bradi1g07270	AT4G17000.1	0	0	0.766961	0.329731	-0.290413	-0.490691	-1.62266	1.32203	0.775392	-0.454372	0.0472574	0.0969329	0.0178581	0.353862	0.423752	0.157683	2.698e-05	1.22928e-05	0.015306	0.215735	0.913066	0.830353	Bradi1g07270	12.5621	12.4177	11.229	14.9319	15.7766	10.768	22.248	19.6664	19.9704	8.65263	13.4126	13.8957	14.832	14.156	12.4667	29.7724	28.8014	30.9722	7.82325	8.56395	13.1924	16.4032	13.8075	14.6566	8.82748
Bradi1g07277	AT4G07960.1	ATCSLC12,CSLC12	Cellulose-synthase-like C12	1.62249	0.486704	0.781712	0.396337	-0.178262	1.96814	1.06815	0.203565	0.733431	0.116922	2.69472e-29	0.00129919	6.71924e-08	0.00725232	0.327483	7.88099e-44	1.35429e-13	0.217554	2.76095e-07	0.481392	Bradi1g07277	65.1245	69.1073	65.0238	68.0618	56.1777	60.1902	212.867	210.641	191.2	74.0028	62.3152	60.9866	51.2671	54.904	48.1906	262.274	256.949	253.972	69.9622	59.4969	69.0137	42.3088	45.3959	48.6109	85.7526
Bradi1g07290	AT4G37750.1	ANT,CKC,CKC1,DRG	Integrase-type DNA-binding superfamily protein	-0.507957	-0.401294	-1.36858	-1.77158	-1.91687	-0.712419	-0.731447	-0.623595	-1.6021	-1.11224	0.548901	0.651074	0.0775069	0.0318746	0.0449512	0.38106	0.381138	0.48192	0.0418304	0.202549	Bradi1g07290	3.96697	2.87947	3.13368	0.81026	2.02538	4.3256	2.472	2.84483	1.67494	2.35291	3.79826	3.18443	2.79443	2.91057	4.08572	1.80019	2.05724	1.8219	1.41564	3.38051	2.85506	2.60188	3.57605	2.80917	1.68142
Bradi1g07300	AT1G58470.1	ATRBP1,RBP1	RNA-binding protein 1	0.952103	-0.408757	-0.109678	-0.68176	-0.645545	0.696853	0.395318	-0.869674	-0.188916	-0.583813	0.00365852	0.233505	0.77295	0.0413343	0.109014	0.0294056	0.273719	0.013574	0.627579	0.15694	Bradi1g07300	2.97523	3.86929	4.17823	6.71358	5.22335	2.85305	6.31735	6.55547	8.37468	3.79501	4.39174	2.89494	4.72904	4.76275	3.66667	6.92381	5.76027	5.22277	6.55663	4.95808	4.92252	5.65626	5.46341	5.61835	3.36285
Bradi1g07320	AT1G10150.1	0	Carbohydrate-binding protein	-0.485512	-0.553539	-0.225042	-0.744393	-0.596856	-0.487908	-0.623907	-0.303679	-0.56343	-0.636123	0.0453568	0.0145073	0.338091	0.000442033	0.0117329	0.0389982	0.00451564	0.192836	0.00840327	0.00336176	Bradi1g07320	15.0414	15.6571	12.2736	14.8162	12.6853	15.3697	11.124	12.3688	7.60163	15.1042	14.3622	12.6412	12.4675	12.4361	12.3619	10.3857	11.3148	8.62364	17.5837	21.2972	20.0839	15.6113	16.0922	15.3894	15.5532
Bradi1g07330	AT1G10140.1	0	Uncharacterised conserved protein UCP031279	2.97574	1.99227	1.32632	0.910357	2.25379	3.43736	1.76114	2.59209	0.819215	0.357578	0.000770136	0.0238699	0.130818	0.311708	0.0304429	0.000104304	0.043201	0.00306945	0.358275	0.718686	Bradi1g07330	13.2232	5.84892	9.66217	1.04176	2.66497	6.62644	82.5375	119.483	23.7068	6.07202	5.10391	2.21945	2.79443	2.11678	4.29525	47.3588	51.6367	46.6405	1.71366	9.91615	7.08843	1.58375	1.78802	1.34352	32.9979
Bradi1g07340	AT1G49380.1	0	cytochrome c biogenesis protein family	0.223768	-0.815169	-1.35052	-1.12047	-0.875949	-0.0295971	-1.1343	-1.92037	-1.30411	-1.19711	0.208429	4.61023e-07	7.21782e-18	7.62099e-13	7.59495e-07	0.88712	6.04031e-13	9.42853e-34	2.15266e-16	5.26815e-13	Bradi1g07340	43.3061	49.7608	51.9668	53.9401	51.0609	49.8824	65.3708	56.5255	47.2847	51.005	50.0896	46.512	56.856	51.1996	56.4668	46.1125	51.0196	47.7337	61.0214	55.3276	60.4485	73.8707	75.8917	77.1912	33.2081
Bradi1g07350	AT3G50770.1	CML41	calmodulin-like 41	-0.13499	0.537761	1.68749	-1.14147	0.529745	-1.90978	0.55428	0.137679	-2.04823	-1.20594	0.91867	0.656334	0.0545923	0.300292	0.707897	0.100255	0.658512	0.904593	0.0265142	0.291465	Bradi1g07350	0.330581	0.26995	0.26114	0.231503	0.213198	0.184068	0.274667	0.123688	0.386524	0.531302	0.474783	0.192996	0.429913	0.396896	0.104762	0.138476	0	0.12146	0.0745071	0.112684	0.393802	0.22625	0.298004	0.488552	0.210178
Bradi1g07360	AT3G50780.1	0	0	-0.941614	-0.48729	-1.27332	-0.829338	-1.12639	-1.18603	0.0306598	-0.660181	-0.570243	-0.483435	1.58978e-06	0.018119	1.83679e-11	4.70347e-06	2.90181e-08	8.71954e-10	0.904575	0.000420023	0.00270743	0.0140783	Bradi1g07360	23.9671	25.8252	25.5917	40.8602	36.0305	33.4083	13.596	10.8846	14.8167	26.3374	23.383	26.6334	23.3228	28.4442	28.4953	11.4935	14.6064	8.25926	21.9051	16.0011	16.5397	25.4532	28.7077	28.4581	17.0244
Bradi1g07370	AT1G74970.1	RPS9,TWN3	ribosomal protein S9	-0.786162	-1.86717	-1.54445	-2.3882	-1.9449	-1.26224	-2.43474	-2.56333	-3.42496	-2.68537	0.000846159	3.39726e-15	2.31331e-11	1.61498e-23	7.21371e-14	4.7191e-08	9.2081e-25	9.0537e-27	8.77975e-42	2.33099e-25	Bradi1g07370	87.7693	91.2432	115.424	43.5225	68.1167	85.8677	57.9548	54.7939	57.592	82.3518	99.7044	68.1275	83.0807	85.7295	81.0859	34.2036	37.6475	32.5512	49.1002	78.3151	70.6874	102.378	88.9045	87.3286	17.4448
Bradi1g07380	AT5G42660.1	0	Protein of unknown function (DUF616)	0.00706956	-0.130055	-0.237402	-0.0445292	-0.243713	-0.35796	-0.388227	-0.486344	-0.207319	-0.378744	0.977061	0.55417	0.221366	0.835168	0.258761	0.058367	0.0386517	0.00792688	0.277421	0.042548	Bradi1g07380	22.4795	21.2361	20.3689	22.803	21	24.7571	20.7374	22.1402	21.6453	25.0471	19.8222	22.098	28.8042	28.5765	22.5239	14.4015	22.0125	16.7614	17.9562	17.804	15.8505	19.91	18.0789	20.6413	14.9226
Bradi1g07390	AT5G66600.4	0	Protein of unknown function, DUF547	-0.0600135	1.00469	0.736872	0.717101	0.542822	0.153401	0.862156	1.13797	0.732761	0.660681	0.810057	4.99012e-07	5.89037e-05	0.000130211	0.0133253	0.47744	7.86335e-06	4.60896e-10	6.32373e-05	0.000392539	Bradi1g07390	14.215	14.2174	16.7129	18.4045	16.3096	20.3395	15.656	11.2556	15.9763	13.1307	17.0922	18.2381	17.9489	17.1988	16.0286	19.5251	18.9266	15.4254	7.37621	8.56395	9.94349	13.2356	14.7015	16.4886	18.0753
Bradi1g07400	AT4G34200.1	EDA9	D-3-phosphoglycerate dehydrogenase	0.419417	2.84148	2.84597	3.27355	2.98006	0.470426	2.84673	3.13387	3.40505	3.12572	0.0715666	6.90643e-42	2.50115e-43	9.44806e-54	2.62253e-33	0.0314093	1.80343e-41	1.06383e-50	3.10882e-58	2.35832e-50	Bradi1g07400	21.8183	26.905	27.4197	28.0118	26.2233	27.6102	32.1361	36.488	33.1122	29.3734	38.8135	33.6778	32.9958	27.2535	31.7429	48.8821	43.8192	47.9766	21.309	23.3255	26.0894	35.7476	32.3831	26.6261	205.764
Bradi1g07410	AT2G17980.1	ATSLY1	Sec1/munc18-like (SM) proteins superfamily	-1.21168	-0.385158	-0.713098	0.0629991	-0.382431	-0.867441	-0.476586	0.159293	0.0561183	-0.330207	5.4967e-05	0.188717	0.00699402	0.844191	0.245068	0.00151477	0.102165	0.606958	0.86286	0.288136	Bradi1g07410	10.0827	7.10869	6.52849	7.52384	9.06091	11.7803	3.57067	3.33958	3.34987	8.27313	10.5639	10.9043	9.02817	10.3193	9.9524	5.40057	4.52593	6.07299	7.45071	9.01469	9.25434	8.48439	9.53613	8.42752	5.25445
Bradi1g07420	AT1G76600.1	0	0	-0.50194	0.294293	-0.663446	-0.0266139	-0.927665	-0.987673	-0.846607	0.277606	-2.20199	-1.30556	0.658219	0.821438	0.527376	0.98356	0.468227	0.361381	0.536671	0.831059	0.0710216	0.378874	Bradi1g07420	2.14878	0.5399	1.82798	0.115751	0.532995	1.47254	1.09867	1.97901	0	0.910803	2.13652	0.578987	0.537391	0.396896	0.419048	0.969333	0	0.728758	0.149014	0.901469	0.295351	1.3575	0.496673	0.61069	0.210178
Bradi1g07430	AT3G50810.1	0	Uncharacterised protein family (UPF0497)	-1.28717	1.15763	1.28191	-1.35264	-0.655462	-0.803014	0.937357	0.526059	-2.02566	-2.42134	0.0199279	0.0343162	0.0123361	0.0118821	0.288895	0.170354	0.09858	0.363014	0.000243854	2.09588e-05	Bradi1g07430	4.79343	4.3192	5.74507	2.54653	3.83756	5.06187	2.472	1.48426	2.06146	3.03601	3.32348	2.12295	2.90191	2.77827	5.34287	1.10781	1.64579	2.06482	1.78817	2.14099	1.67366	1.92313	2.5827	2.80917	1.26107
Bradi1g07441	AT3G50830.1	ATCOR413-PM2,COR413-PM2	cold-regulated 413-plasma membrane 2	-0.0401895	0.371927	1.03101	-0.615328	-0.410086	0.587631	0.33186	0.826241	-0.544954	-0.777838	0.942488	0.448475	0.0188392	0.177421	0.451501	0.198792	0.491618	0.068136	0.231234	0.0845807	Bradi1g07441	57.5211	50.1208	45.9606	16.7839	26.5431	36.4454	47.5174	68.0285	33.8852	44.4017	38.3387	31.2653	25.9023	30.9579	36.6667	48.4666	57.1913	65.7097	41.873	83.2732	62.2207	41.9694	42.6146	42.1376	59.2702
Bradi1g07450	AT1G47580.1	0	Pentatricopeptide repeat (PPR) superfamily protein	-0.759063	0.169382	0.112545	-0.361123	-0.0943017	-1.58976	-0.320291	-0.175722	-2.19094	-1.1881	0.298176	0.839799	0.883901	0.63588	0.926281	0.0222154	0.687503	0.834279	0.00142933	0.129303	Bradi1g07450	6.9422	3.05944	6.00621	1.50477	4.05076	4.6017	2.60934	6.06072	0.644206	5.92022	6.40957	3.66692	5.05148	6.08574	6.60001	2.21562	0.617172	2.30773	1.11761	3.38051	4.43027	10.6338	9.43679	8.91607	2.10178
Bradi1g07457	AT5G66560.1	0	Phototropic-responsive NPH3 family protein	-2.09895	-1.65505	-2.65362	-2.88152	-2.85753	-2.43254	-2.67301	-1.99601	-3.55221	-2.60126	0.000157019	0.00342195	2.36086e-06	1.49323e-06	9.82508e-06	1.3499e-05	2.80111e-06	0.000320826	3.31779e-09	2.48841e-05	Bradi1g07457	22.8101	13.9474	12.7958	6.59783	10.9797	14.1732	4.25734	4.32909	2.96335	12.2199	18.6352	13.0272	10.7478	14.5529	15.8191	2.76952	1.23434	3.88671	4.84296	15.325	12.1094	15.9507	17.6816	19.0535	3.7832
Bradi1g07470	AT4G37200.1	HCF164	Thioredoxin superfamily protein	0.441133	1.12347	0.985724	0.480275	0.519928	-0.0188287	0.671154	0.542041	0.351322	0.371393	0.000838567	5.71693e-20	4.67031e-16	0.000126294	0.000276308	0.913174	7.60157e-08	1.90923e-05	0.00625129	0.00416166	Bradi1g07470	75.0419	82.9647	82.259	96.6524	100.629	85.7756	107.67	101.919	116.73	88.7274	69.6744	84.5321	82.8657	86.7879	77.2097	75.331	82.0839	82.957	82.9265	68.3989	68.2261	72.7395	81.5538	76.0919	168.983
Bradi1g07480	AT5G42650.1	AOS,CYP74A,DDE2	allene oxide synthase	-2.31671	0.717087	-0.110127	-0.259204	-0.335451	-2.02999	-0.761991	0.441218	-0.552298	-0.302074	1.23996e-05	0.190734	0.854398	0.657691	0.619128	9.83938e-05	0.15923	0.437812	0.303986	0.608727	Bradi1g07480	22.3142	20.6962	21.6746	10.4176	17.6954	19.9714	4.94401	5.93703	2.06146	17.1535	24.0952	20.0716	17.8414	24.0784	20.9524	4.98514	2.46869	7.28758	5.58804	20.0577	12.897	20.815	21.4563	14.5344	23.7501
Bradi1g07490	AT3G18940.1	0	clast3-related	1.3253	0.805232	0.525061	0.565426	0.507856	0.69164	0.402594	0.0273455	0.335458	0.330712	5.40875e-14	2.47654e-06	0.00228894	0.000584515	0.00974494	4.02552e-05	0.0204384	0.908531	0.0550826	0.073978	Bradi1g07490	11.2398	12.4177	13.3181	18.0572	16.4162	18.7749	32.5481	29.4378	30.2777	16.6222	17.3296	16.2116	15.7993	15.7435	16.6572	26.5874	23.864	30.0006	12.8897	14.7615	15.5552	14.9325	18.1782	20.2749	25.6417
Bradi1g07495	0	0	0	2.6562	3.84294	1.39426	3.5786	3.52627	2.43493	4.41499	2.32901	2.1776	2.50089	9.08286e-08	5.14317e-14	0.00366667	6.38365e-13	3.76373e-09	3.89895e-07	1.98655e-17	1.0969e-06	4.14797e-06	2.0788e-07	Bradi1g07495	7.43807	8.90836	6.26735	3.24104	4.26396	5.1539	49.1654	58.9992	35.8178	17.9884	13.1752	15.7292	9.13565	11.9069	7.64763	66.7455	85.5812	101.662	1.78817	4.73271	6.30083	8.59751	13.6088	8.91607	49.3918
Bradi1g07500	0	0	0	7.49523	8.97104	11.0565	9.87943	9.17973	10.026	9.40943	10.4591	12.0839	9.35104	5.62698e-11	7.22892e-18	8.11782e-19	1.38133e-18	4.02974e-12	2.13997e-15	2.96298e-19	4.89689e-20	1.8865e-21	2.34434e-18	Bradi1g07500	0	0	0.26114	0	0.106599	0.184068	14.6947	11.0082	9.40541	0	0	0	0	0	0	10.6627	9.87476	21.6198	0	0.225367	0.0984504	0	0.298004	0.122138	27.9537
Bradi1g07511	AT5G42630.1	ATS,KAN4	Homeodomain-like superfamily protein	-0.677903	-1.5123	-1.34634	-1.03015	-2.05772	-1.06972	-1.60998	-0.749181	-1.30755	-1.45222	0.275629	0.0126922	0.0262276	0.0800338	0.00218489	0.0894496	0.00570301	0.225466	0.0280304	0.0190875	Bradi1g07511	3.80168	4.22922	1.56684	3.12529	3.83756	3.68136	2.06	2.84483	1.28841	2.58061	3.44217	1.44747	2.68696	4.49816	2.93334	0.692381	1.23434	1.57898	3.20381	5.5215	2.55971	1.24438	2.88071	5.25193	1.68142
Bradi1g07520	AT1G47640.1	0	0	0.263888	0.242342	0.56765	0.797766	0.649131	-0.00291551	0.197634	0.2568	0.727504	0.648757	0.137296	0.173619	0.00040561	3.38774e-07	0.000439292	0.997218	0.264506	0.145075	5.52345e-06	8.40929e-05	Bradi1g07520	42.3144	48.681	55.6227	76.1644	62.6802	59.3619	53.9721	53.1859	68.0281	52.2194	49.14	54.8108	55.6737	46.966	49.9715	57.4676	47.5223	50.6487	54.7628	39.4393	45.681	65.6126	66.8522	74.0156	54.8565
Bradi1g07530	AT2G26500.2	0	cytochrome b6f complex subunit (petM), putative	-1.26337	-0.680398	-1.1308	-2.92583	-2.45291	-1.29963	-1.65996	-1.45232	-3.30023	-2.86386	0.00102672	0.0915405	0.0031283	4.52828e-14	2.1284e-09	0.000622858	1.12001e-05	0.000134695	3.23616e-17	1.73116e-13	Bradi1g07530	356.862	338.158	427.747	160.084	271.721	367.86	176.611	156.218	134.768	419.121	410.331	283.511	389.501	555.125	569.068	126.29	128.989	196.643	105.502	260.186	241.893	499.108	443.927	362.261	118.12
Bradi1g07540	AT2G23520.1	0	Pyridoxal phosphate (PLP)-dependent transferases superfamily protein	-1.47424	-0.417303	-0.251567	0.250035	-0.063632	-1.46731	-0.0004609	-0.17471	0.0264043	0.0238968	2.99942e-18	0.0115432	0.12497	0.122027	0.771141	2.00196e-18	1	0.312948	0.895793	0.910366	Bradi1g07540	31.5705	34.9136	29.7699	35.7672	34.3249	30.0031	11.948	11.0082	11.9822	30.8914	30.1487	33.3883	28.5892	30.561	31.4286	8.86247	10.9034	14.0893	33.1557	31.326	34.2607	35.8607	33.7738	29.6795	26.4824
Bradi1g07550	AT2G15890.1	MEE14	maternal effect embryo arrest 14	2.6906	0.516378	0.937	1.59517	2.38453	3.17859	1.49906	0.857691	1.6915	2.21367	1.11033e-23	0.0641586	0.000376005	7.49868e-10	1.30942e-14	3.52515e-32	7.3821e-09	0.00123844	5.33442e-11	2.2187e-17	Bradi1g07550	56.1988	64.3381	62.1512	25.0023	32.5127	29.727	421.339	510.09	248.535	87.2853	76.0839	62.0481	47.3979	48.0244	45.8858	677.841	681.152	682.968	176.06	229.198	231.162	41.2907	33.0784	43.359	210.598
Bradi1g07560	AT4G09670.1	0	Oxidoreductase family protein	-0.217434	-0.203647	0.0613598	-0.832132	-0.717999	-0.611693	-1.53866	-0.822026	-1.7237	-1.15706	0.503422	0.547772	0.855822	0.00541955	0.0439201	0.0359654	4.22785e-08	0.00505699	6.7197e-09	0.000342974	Bradi1g07560	21.6531	19.8863	26.8974	16.8997	26.0101	27.15	18.8147	21.3981	18.1666	24.2122	26.5878	23.5455	34.608	35.8529	39.2858	14.1246	15.0179	19.3121	11.6976	19.2689	18.804	49.662	41.4226	49.4659	17.2346
Bradi1g07565	AT4G37130.1	0	hydroxyproline-rich glycoprotein family protein	-0.590661	1.94245	2.78157	0.0624131	0.00285452	-1.41893	-1.56035	0.551974	-0.976292	-2.05831	0.491776	0.0300846	0.000281154	0.947006	1	0.0525211	0.0383648	0.531188	0.175327	0.00259913	Bradi1g07565	0.991743	1.25977	0	0.231503	0.319797	0.092034	1.09867	0.494753	0.128841	1.51801	2.13652	1.25447	1.07478	1.85218	1.78096	0.415428	0.822896	0.607299	0.298029	0.225367	0	1.24438	0.0993347	0.244276	0.630534
Bradi1g07570	AT1G06870.1	0	Peptidase S24/S26A/S26B/S26C family protein	-1.34603	-0.389856	0.265763	-0.423797	-1.0012	-1.94128	-1.63144	-0.402394	-0.868574	-1.11691	3.0923e-15	0.0280169	0.123963	0.012024	2.39463e-08	5.13967e-29	2.57501e-22	0.019724	9.805e-08	1.34693e-11	Bradi1g07570	52.893	51.2905	55.6227	48.6156	44.4518	43.256	20.3254	19.048	23.3203	56.318	50.9204	55.7758	57.5009	44.0555	48.0858	14.8169	14.195	13.482	35.0184	47.1017	49.0283	72.8526	58.9055	58.7483	29.4249
Bradi1g07577	AT1G47310.1	0	0	-1.1803	0.118103	-0.103057	0.093231	0.107204	-1.01615	-0.234179	0.188099	0.102298	0.163646	2.5041e-08	0.623493	0.656579	0.677375	0.685536	6.21196e-07	0.275786	0.391242	0.639565	0.447459	Bradi1g07577	21.3225	23.0358	18.2798	17.247	20.2538	21.3519	10.4374	8.65817	8.89004	20.7208	27.0626	21.326	16.8741	18.1249	21.8953	9.13942	12.3434	12.6318	16.1681	17.5786	17.0319	21.2675	17.5822	18.3207	16.3939
Bradi1g07590	AT2G45490.1	AtAUR3,AUR3	ataurora3	-0.0876132	-1.34952	-0.899857	-1.38846	-2.40113	-0.0888311	-0.998919	-1.57218	-1.65259	-1.58129	0.765067	1.24011e-08	0.000221447	1.19297e-08	8.90749e-19	0.764597	4.25188e-05	2.71344e-09	3.94752e-10	1.46018e-08	Bradi1g07590	14.0497	11.7878	16.7129	19.9092	15.5635	16.5661	13.4587	10.1424	15.7186	10.0188	10.6826	11.9657	12.2525	15.2143	10.1619	12.3244	7.20034	10.6885	22.2776	22.7621	18.7056	17.7607	17.3836	22.8398	9.24783
Bradi1g07600	AT1G07640.3	OBP2	Dof-type zinc finger DNA-binding family protein	-1.76462	-1.41565	-3.36689	-1.17042	-3.00781	-1.78871	-4.06148	-3.11603	-1.99909	-2.08907	0.0611701	0.213839	0.00191811	0.251409	0.108888	0.091238	0.000710995	0.0182176	0.0691614	0.0911851	Bradi1g07600	1.15703	1.88965	0.26114	0.694508	1.17259	2.39288	0.137334	0.742129	0.128841	0.531302	1.06826	0.482489	0.537391	1.05839	0.733335	0	0	0.485839	0.0745071	1.12684	0.492252	1.3575	1.09268	1.09924	0.210178
Bradi1g07620	AT4G33950.1	ATOST1,OST1,P44,SNRK2-6,SNRK2.6,SRK2E	Protein kinase superfamily protein	0.180516	-0.193694	0.020291	0.538459	0.346461	0.255088	-0.0583876	-0.115318	0.519803	0.529941	0.299081	0.261851	0.914361	0.000329604	0.052373	0.113988	0.749254	0.516164	0.000493295	0.000444244	Bradi1g07620	55.7029	49.5809	49.3554	56.7182	55.1117	54.3	56.9934	58.6282	59.6535	54.4964	51.9887	63.5921	56.641	51.8611	52.8001	67.2994	69.329	66.5599	61.5429	52.9613	61.0392	49.0963	45.8926	45.8017	62.0025
Bradi1g07630	AT3G25790.1	0	myb-like transcription factor family protein	1.63925	1.74589	1.66835	0.541737	0.69344	1.93304	1.19749	0.838513	0.717563	0.617187	2.76753e-08	2.54557e-09	1.05008e-08	0.077014	0.0484074	3.54739e-11	4.46912e-05	0.00535979	0.0161495	0.0438046	Bradi1g07630	87.604	66.4078	94.7937	54.5189	55.0051	72.4307	285.654	306.376	181.408	67.5512	72.8791	60.6007	59.328	70.5152	69.2478	224.885	259.007	283.73	48.2806	89.2454	70.6874	82.8076	98.9373	74.8706	192.103
Bradi1g07635	0	0	0	-1.01618	1.39162	1.06228	-1.26166	-0.0224203	0.497382	0.99235	0.749612	-0.694316	-0.162051	0.156305	0.029481	0.0972152	0.0423495	0.982008	0.47638	0.134709	0.280741	0.293189	0.834134	Bradi1g07635	1.98349	1.79967	2.08912	0.231503	0.746193	1.28848	1.37334	1.36057	0.128841	1.0626	2.01783	1.06148	0.859826	2.11678	1.36191	2.07714	1.44007	2.18627	0.596057	1.3522	1.77211	2.03625	1.39069	1.46566	2.52214
Bradi1g07640	AT1G49520.1	0	SWIB complex BAF60b domain-containing protein	0.356177	-0.126176	0.112164	-0.299098	-0.0747692	0.571038	0.239175	-0.127831	0.106361	0.243112	0.0675607	0.554919	0.595792	0.100655	0.757154	0.00145594	0.21233	0.550704	0.593854	0.19556	Bradi1g07640	26.6118	22.4059	27.6808	28.3591	25.3706	25.0332	36.5307	30.551	30.1488	23.605	25.1635	27.0194	27.0845	27.7827	29.8572	40.0196	37.0303	35.4662	35.6889	24.227	23.7265	21.6069	22.9463	22.5955	20.8076
Bradi1g07650	AT5G66850.1	MAPKKK5	mitogen-activated protein kinase kinase kinase 5	1.47685	0.777556	0.60326	0.494444	0.201799	2.01807	0.903772	0.545294	0.732569	0.452112	2.27945e-17	1.12653e-05	0.000771998	0.00511303	0.361847	5.15929e-32	2.7927e-07	0.002715	2.26744e-05	0.0117063	Bradi1g07650	39.0086	50.2107	42.8269	36.9247	43.2792	36.6295	117.008	126.286	126.136	41.4416	26.2317	39.6606	32.6734	32.9424	31.4286	148.031	146.887	141.865	49.9943	39.1012	33.67	19.5707	20.2643	26.3818	55.487
Bradi1g07660	AT3G49930.1	0	C2H2 and C2HC zinc fingers superfamily protein	3.97322	4.05798	3.96542	1.06496	0.7987	3.65323	2.91774	3.82117	1.03554	0.604842	4.43892e-12	1.93904e-12	3.88832e-12	0.0552344	0.231406	7.60275e-11	1.48682e-07	2.31112e-11	0.0589046	0.298184	Bradi1g07660	18.3472	17.0968	13.3181	8.21835	14.0711	13.8051	243.904	377.373	147.008	15.5596	19.7035	19.0101	11.7151	14.9498	14.5619	186.666	202.638	293.568	2.23521	8.78932	9.25434	7.12689	6.75476	6.71759	80.288
Bradi1g07672	#N/A	#N/A	#N/A	0.0699092	-1.15961	0.924394	1.39231	-0.350223	1.14265	-0.170179	-0.507259	-0.165795	-0.270127	0.934063	0.0827822	0.116983	0.0176565	0.673745	2.97387e-06	0.548746	0.052861	0.550076	0.322553	Bradi1g07672	0.330581	0.5399	1.04456	0.347254	0.959391	0.46017	0.824002	0.494753	0.515365	32.9407	26.4691	39.2746	38.3697	33.4716	27.9715	73.6693	81.261	63.5234	0.745071	0.225367	1.57521	0	0.198669	0.244276	0.210178
Bradi1g07680	AT2G23060.1	0	Acyl-CoA N-acyltransferases (NAT) superfamily protein	-2.60085	3.47008	2.49432	0.787667	4.59796	-1.17438	1.90727	2.03558	1.9629	5.39937	0.0694523	0.00628149	0.0106448	0.405603	0.010867	0.228633	0.039223	0.0178161	0.0265626	0.000217329	Bradi1g07680	0.661162	0.26995	0	0.115751	0.213198	0.46017	0.137334	0	0	0.986704	0.356087	0.675485	0.859826	0.132299	0.314286	0.692381	0.205724	0	0	0	0.0984504	0	0.397339	0.122138	0.630534
Bradi1g07700	AT1G20160.1	ATSBT5.2	Subtilisin-like serine endopeptidase family protein	-2.14867	1.6272	-0.505035	-0.193561	-1.27276	-0.244709	0.574289	2.16148	0.0693344	-0.246367	0.00153809	0.0151784	0.456807	0.80597	0.0814396	0.77792	0.461153	0.00108592	0.935089	0.772088	Bradi1g07700	4.46284	3.86929	3.91709	1.62052	1.59898	4.3256	1.236	1.11319	0.386524	0.759003	1.54304	0.868481	1.39722	1.32299	3.56191	0.553904	0.822896	1.2146	0.968593	1.46489	0.492252	0.22625	1.58935	0.488552	1.68142
Bradi1g07710	AT5G41270.1	0	0	0.243284	0.117253	0.074889	0.324808	0.281085	0.21878	0.617957	0.875092	0.611735	0.246932	0.309167	0.629506	0.750449	0.110412	0.242453	0.39545	0.00513396	3.68218e-05	0.00398289	0.294962	Bradi1g07710	14.3803	12.3277	11.229	17.5942	12.1523	15.7378	15.3814	15.2136	14.5591	7.89363	5.81609	8.39531	8.06087	7.67332	5.02858	8.17009	8.64041	9.10948	18.5523	15.2123	15.3583	12.4438	15.0989	16.2443	20.5974
Bradi1g07717	AT3G49600.1	ATUBP26,SUP32,UBP26	ubiquitin-specific protease 26	0.301822	-0.160127	-0.304861	-0.000452119	-0.0416907	0.25783	0.120381	-0.35978	0.0207958	-0.192115	0.165914	0.490788	0.149613	1	0.885812	0.226951	0.597922	0.0862023	0.936311	0.379892	Bradi1g07717	49.7524	62.5385	44.3937	72.9234	67.3706	57.1531	60.8388	59.1229	74.599	65.426	61.9591	75.2683	72.7628	65.0909	68.3049	85.8552	89.9014	67.0458	76.8914	60.5111	64.0912	48.0782	55.5281	60.8247	70.83
Bradi1g07750	AT2G23070.1	0	Protein kinase superfamily protein	0.276199	0.239307	-0.0313482	0.524585	0.290126	0.230737	0.412611	-0.26641	0.160335	0.324366	0.228194	0.302834	0.89975	0.00979075	0.237844	0.302667	0.0547548	0.245338	0.472484	0.138287	Bradi1g07750	17.0249	16.197	21.9357	22.5715	18.0152	18.7749	24.1707	19.9138	21.6453	17.6848	18.7539	15.1502	19.2386	14.2883	16.9715	24.0948	19.5438	16.8829	17.9562	15.8884	14.2753	18.7788	18.5756	14.9008	22.0687
Bradi1g07760	AT1G49890.1	0	Family of unknown function (DUF566)	-0.0155282	-0.802556	-1.68306	-2.52315	-2.80616	0.337827	-0.716133	-1.56208	-1.96475	-1.54794	0.957632	0.000748552	7.52014e-12	4.41221e-26	1.81463e-25	0.144977	0.00206739	3.575e-10	3.93283e-16	8.4012e-10	Bradi1g07760	13.7191	10.708	11.229	8.68135	11.1929	11.0441	11.6734	12.8636	10.565	8.42493	11.0387	10.3253	9.888	8.73171	11.2095	13.2937	10.0805	13.6035	9.23889	11.8318	12.0109	10.1813	11.5228	12.2138	7.77659
Bradi1g07770	AT5G43150.1	0	0	5.17457	4.58255	4.17656	3.18419	3.18182	4.41445	3.03034	3.49345	2.18769	2.75226	1.40553e-10	1.23068e-10	3.74614e-09	1.95452e-06	0.000111542	1.90438e-09	2.89392e-05	6.46283e-07	0.00103517	6.06746e-05	Bradi1g07770	0.165291	0.179967	0.26114	0.231503	0	0.092034	6.18001	10.2661	5.79785	0.151801	0.237391	0.289494	0.214957	0	0	4.43124	3.90876	6.55882	0	0.450734	0.492252	0.791876	0.397339	0	4.20356
Bradi1g07780	AT3G49960.1	0	Peroxidase superfamily protein	-0.00235348	0.466017	-0.948827	-1.51924	-1.26914	0.268743	-0.0951703	-0.49093	-1.89144	-1.49872	0.999201	0.40536	0.0658734	0.00270357	0.0253611	0.634979	0.881945	0.379403	0.000161475	0.00364914	Bradi1g07780	81.1576	53.99	66.0683	24.0763	48.7157	57.2451	69.0788	79.5315	52.1807	46.5269	58.517	43.617	43.9586	63.2388	58.143	59.9602	48.5509	70.4466	13.6348	53.9754	39.4786	55.7707	46.6873	43.9697	39.5135
Bradi1g07790	AT5G67400.1	RHS19	root hair specific 19	-0.66092	2.00017	0.848107	3.30532	5.21618	-2.07481	0.308242	1.21478	0.809065	1.71528	0.460128	0.00628995	0.228626	1.50054e-05	1.13364e-05	0.0104277	0.708403	0.0864731	0.300361	0.0433627	Bradi1g07790	0.826453	1.34975	1.3057	0.115751	1.06599	0.552204	0.549334	0.865817	0.773047	1.66981	2.73	1.73696	1.71965	2.51367	1.46667	0.276952	0.205724	0.850218	0.670564	1.3522	0.787603	1.81	1.58935	1.70993	2.73231
Bradi1g07797	AT5G67390.1	0	0	-0.334722	-0.825815	-0.289386	-1.40341	-0.930194	-1.48878	-1.01321	-1.08502	-1.58335	-1.27641	0.447074	0.0485851	0.503026	0.000416211	0.0459085	0.000251224	0.0110776	0.00639858	6.68892e-05	0.00416476	Bradi1g07797	8.92569	6.20885	5.48393	5.09306	4.79695	9.11136	6.72935	5.07121	4.63828	7.96953	9.37696	5.50038	6.55617	8.59941	8.17144	3.04647	2.46869	2.55065	4.09789	9.35274	6.89153	5.54313	10.7281	10.1374	4.83409
Bradi1g07810	AT5G67380.1	ATCKA1,CKA1	casein kinase alpha 1	0.0669919	-0.44568	0.218628	-0.167561	-0.282641	-0.0983848	-0.272481	-0.330275	-0.119165	-0.107095	0.69712	0.00249735	0.149083	0.275481	0.0935047	0.543923	0.0666879	0.0260703	0.448654	0.511945	Bradi1g07810	73.389	72.9765	83.3035	92.4853	88.2639	78.8731	78.6922	69.1417	91.8638	83.0349	76.5587	79.6107	75.2348	81.2314	62.962	78.7929	83.9354	61.7015	85.0872	72.6809	74.2316	79.4139	74.1037	82.0767	62.8432
Bradi1g07820	AT4G33910.1	0	2-oxoglutarate (2OG) and Fe(II)-dependent oxygenase superfamily protein	0.73628	0.275963	0.291751	0.425829	0.551799	0.839556	0.100803	0.132099	0.337221	0.524813	0.00121146	0.269053	0.201502	0.0490819	0.027823	5.95009e-05	0.693294	0.610844	0.149281	0.0257115	Bradi1g07820	8.26453	7.46862	7.83419	6.59783	6.50254	7.63882	15.7934	10.7609	12.6264	8.57673	7.71522	7.71983	9.24313	7.01183	8.69525	14.8169	13.7835	14.4537	7.97226	7.21175	6.79308	7.57939	7.94677	8.42752	8.19694
Bradi1g07830	AT4G37480.1	0	Chaperone DnaJ-domain superfamily protein	0.132132	-0.060141	0.332602	0.578424	0.691753	-0.231332	0.198577	0.0916267	0.521937	0.648315	0.580205	0.80841	0.105961	0.0025723	0.00182638	0.303597	0.351377	0.700451	0.00851973	0.00110636	Bradi1g07830	19.339	20.3362	20.3689	29.8639	27.5025	23.0085	19.9134	21.7691	24.0933	19.051	16.0239	20.554	26.0097	22.6231	20.3238	15.5093	18.3094	14.0893	29.5048	21.4099	25.8925	19.3444	21.953	23.4505	30.2656
Bradi1g07840	AT5G67360.1	ARA12	Subtilase family protein	-2.1395	-1.42115	-2.57303	-2.2461	-2.22632	-2.14028	-2.13257	-1.02339	-3.22576	-2.56069	0.000942547	0.0304525	6.4118e-05	0.000477612	0.00144766	0.000836946	0.00088462	0.125073	7.59099e-07	8.96425e-05	Bradi1g07840	142.811	82.9647	95.5771	22.6873	64.1726	93.7826	22.9347	35.0037	14.9456	66.185	111.93	64.0746	71.2581	96.8426	101.41	13.8476	16.4579	24.5349	14.6034	90.3722	70.9827	109.845	100.825	100.153	24.5908
Bradi1g07850	AT1G77360.1	0	Tetratricopeptide repeat (TPR)-like superfamily protein	-0.105627	0.907969	-0.231736	0.964905	1.3922	0.170654	0.677255	0.41863	0.917984	1.07463	0.849647	0.0338974	0.57563	0.0098719	0.00409933	0.741321	0.0971948	0.330641	0.0149511	0.00818307	Bradi1g07850	2.97523	1.70968	2.35026	2.77803	2.66497	3.22119	1.648	2.35007	2.31914	2.27701	2.01783	1.64046	3.33183	1.85218	1.99048	2.76952	1.64579	2.18627	2.16071	1.91562	1.47676	5.31688	5.46341	2.68703	3.99338
Bradi1g07860	AT5G65860.2	0	ankyrin repeat family protein	1.56954	1.28304	1.02659	0.505471	1.25723	1.54406	1.92384	1.03346	1.03902	1.2936	1.45182e-08	7.10687e-07	4.7537e-05	0.0565329	2.2641e-05	1.04034e-09	4.75674e-13	8.77818e-05	4.82335e-05	8.63025e-07	Bradi1g07860	5.12401	4.40919	5.48393	6.13482	5.96954	6.44238	17.0294	16.5742	10.1785	5.23712	7.59652	5.40388	6.01878	8.20252	9.21907	17.3095	18.9266	16.64	6.48212	5.40881	5.41477	11.0863	11.7215	10.626	12.6107
Bradi1g07870	AT4G33920.1	0	Protein phosphatase 2C family protein	3.16586	2.4374	1.65867	0.825075	1.11055	3.47761	1.94922	1.50113	0.767754	0.847826	3.92684e-29	1.42913e-18	1.10819e-09	0.00305936	0.000531696	8.72581e-35	9.12081e-13	4.13019e-08	0.00562267	0.00248835	Bradi1g07870	42.1491	35.3635	33.9482	21.1825	31.8731	31.6597	326.991	438.846	235.522	33.7756	33.8283	37.0552	26.6546	32.1486	31.0096	337.743	353.023	475.272	18.3288	25.8045	34.9499	22.8513	23.6416	25.4047	122.744
Bradi1g07880	AT2G14880.1	0	SWIB/MDM2 domain superfamily protein	-0.0214274	-1.40869	-0.914514	-1.3324	-0.629736	-0.286421	-0.950269	-0.675984	-1.66459	-0.411445	0.968242	0.001145	0.0319638	0.0022248	0.217789	0.529636	0.0286803	0.152021	0.00012136	0.413736	Bradi1g07880	7.60336	7.01871	9.40103	2.66228	4.37056	5.7061	10.712	9.77136	2.96335	6.37562	12.8191	8.10582	4.83652	7.80562	9.21907	7.89314	5.1431	8.98802	6.63114	9.91615	9.74659	12.1044	10.6288	9.77103	2.31196
Bradi1g07890	AT5G59845.1	0	Gibberellin-regulated family protein	1.14851	0.630959	1.20351	-0.485128	-1.40231	1.25827	1.57736	-0.0598001	0.405954	-5.54709	0.291692	0.564997	0.219743	0.675786	0.232179	0.187944	0.163376	0.970538	0.749343	0.00107645	Bradi1g07890	0.495872	0.449917	0.26114	0.231503	0.852792	0.736272	0.686668	1.48426	0.644206	0.379501	0.949565	0.675485	0.429913	0.529195	1.67619	1.80019	1.23434	1.70044	0.0745071	1.57757	0.0984504	0.113125	1.39069	0.854966	0.210178
Bradi1g07900	AT5G59845.1	0	Gibberellin-regulated family protein	0.196269	-1.31572	-4.40224	-3.4587	-0.8929	0.0170596	0.489785	-2.16098	-3.22185	-4.4623	0.875499	0.228804	0.000167861	0.00495705	0.55384	0.99501	0.672743	0.0412821	0.011621	0.0129673	Bradi1g07900	0.165291	0.449917	0.522279	0.231503	1.06599	0.552204	0.412001	0.371064	0.515365	0.910803	0.949565	0.578987	0.967304	0.264597	1.04762	1.10781	0	1.2146	0.298029	0.788785	0.689153	0.339376	0.894012	0.854966	0
Bradi1g07910	AT1G14810.1	0	semialdehyde dehydrogenase family protein	3.77579	3.84886	2.39211	2.42197	2.72405	4.00091	4.29579	2.93891	3.1205	3.47032	2.67381e-34	9.41723e-36	3.02822e-16	1.93098e-16	9.89975e-15	1.0298e-38	9.57827e-43	8.23859e-23	1.44727e-25	4.66037e-30	Bradi1g07910	21.9836	23.4857	25.0694	34.0309	27.7157	27.5182	333.583	357.211	274.432	27.0205	32.4039	28.4669	32.2435	33.207	32.581	499.345	456.708	450.494	13.1133	21.8606	25.4987	45.9288	47.2833	39.0841	225.101
Bradi1g07920	AT4G34270.1	0	TIP41-like family protein	0.299429	0.464332	0.849434	0.677159	0.709357	0.711162	0.306131	0.221252	0.887674	0.850918	0.170308	0.0177115	6.37009e-06	0.000274643	0.000795488	0.000194548	0.12446	0.302325	1.44363e-06	6.51789e-06	Bradi1g07920	15.372	14.9372	18.8021	19.6777	14.9239	17.3944	21.9734	18.5532	19.0685	15.6355	17.567	15.1502	16.1217	15.3466	18.1238	28.3876	23.4525	26.8426	22.7992	17.1279	19.4932	19.7969	15.9929	16.2443	28.7944
Bradi1g07930	AT4G37320.1	CYP81D5	cytochrome P450, family 81, subfamily D, polypeptide 5	1.90668	2.99141	1.61	-0.425104	0.185763	1.61982	1.78402	1.52891	-0.744315	-0.767748	0.00279825	3.61482e-06	0.0109324	0.539432	0.834523	0.0102229	0.0047446	0.017032	0.254024	0.248621	Bradi1g07930	130.414	79.6353	93.7491	20.951	47.2233	71.4183	374.509	560.307	204.213	101.175	124.987	84.5321	69.5384	97.3718	102.667	236.517	258.801	459.482	11.9211	49.3554	39.6755	47.5126	42.1179	38.107	127.788
Bradi1g07936	AT3G19500.1	0	basic helix-loop-helix (bHLH) DNA-binding superfamily protein	-0.0803891	1.21945	0.929032	-0.0413428	1.61886	-0.307238	0.769689	1.16549	1.17908	1.3162	0.912636	0.0333389	0.0997749	0.951323	0.0115603	0.625969	0.198646	0.0272616	0.0299691	0.0167412	Bradi1g07936	1.98349	1.43973	2.08912	0.81026	1.81218	0.92034	2.06	1.85532	1.15957	1.97341	1.42435	2.50894	1.39722	1.32299	1.78096	1.10781	1.44007	2.18627	0.596057	0.901469	1.87056	0.678751	0.894012	1.34352	2.52214
Bradi1g07950	AT4G29910.1	ATORC5,ORC5	origin recognition complex protein 5	0.149326	0.682827	0.0910436	0.479261	1.64859	0.194327	0.479147	0.163055	-0.0615839	-0.0615026	0.763981	0.0680707	0.827945	0.267609	0.000759445	0.679679	0.262505	0.74977	0.920007	0.944268	Bradi1g07950	2.80994	1.34975	1.3057	1.96777	1.81218	1.28848	2.19734	1.85532	1.93262	1.51801	2.01783	1.44747	2.25704	1.45529	2.09524	1.80019	2.05724	1.8219	2.23521	1.80294	1.87056	2.94125	2.5827	3.66414	3.57303
Bradi1g07960	AT1G13970.1	0	Protein of unknown function (DUF1336)	2.78713	1.54934	1.27173	0.760681	0.203516	2.90031	0.876845	1.26295	0.581738	-0.0282725	6.83106e-10	0.000464323	0.00477585	0.0969981	0.739601	2.56839e-11	0.0566419	0.00536048	0.209273	0.970424	Bradi1g07960	3.30581	3.32939	1.04456	3.47254	2.13198	3.86543	17.8534	23.5007	14.9456	2.58061	2.37391	3.37743	2.79443	4.10126	4.19048	21.6023	20.161	20.7696	2.0862	3.04246	5.02097	3.62001	3.97339	2.07634	7.98676
Bradi1g07980	AT3G29185.1	0	Domain of unknown function (DUF3598)	0.22386	-0.963816	-1.1706	-1.47418	-1.91882	-0.105297	-1.91921	-2.80022	-2.33747	-2.71804	0.143507	5.84457e-11	1.74675e-16	1.15549e-25	2.59504e-34	0.508962	1.23004e-39	3.7835e-74	2.37283e-54	1.31987e-62	Bradi1g07980	86.1164	79.3654	96.6217	99.4304	100.629	100.777	101.352	101.919	101.269	90.549	82.9683	86.1726	100.815	98.9594	96.2764	81.8394	83.3183	76.6411	58.3391	57.9194	61.7284	91.292	93.0766	90.8706	34.259
Bradi1g07991	AT1G69400.1	0	Transducin/WD40 repeat-like superfamily protein	0.520725	-0.469427	-0.994681	-0.911735	0.0740632	-0.127294	-0.57323	-0.661646	-0.684506	-0.988997	0.165459	0.261331	0.00631229	0.0101506	0.888003	0.76036	0.157775	0.118748	0.0828607	0.0263436	Bradi1g07991	4.46284	3.7793	2.35026	5.09306	3.83756	3.58932	5.63068	5.31859	4.76712	4.02271	4.15435	3.95641	3.54678	2.64597	4.60953	5.40057	2.46869	3.03649	3.79986	2.36636	3.24886	2.48875	3.37738	3.542	2.73231
Bradi1g08000	AT1G13940.1	0	Plant protein of unknown function (DUF863)	-0.564266	-0.59912	-0.437306	-0.0351421	-0.231927	-0.755425	-0.205173	-0.347426	0.329721	0.0798513	0.00161499	0.000634057	0.0133474	0.868308	0.273757	1.35598e-05	0.274123	0.0550452	0.0615986	0.697442	Bradi1g08000	81.6535	86.744	90.3543	118.877	111.183	103.17	52.1868	53.1859	69.4454	88.7274	83.4431	98.7173	101.137	91.683	76.4763	55.1135	61.3058	44.6972	118.466	95.3303	103.865	76.4726	89.5005	88.0615	77.976
Bradi1g08010	AT1G18370.1	ATNACK1,HIK,NACK1	ATP binding microtubule motor family protein	0.284071	-0.414645	-1.77483	-1.51695	-2.77471	0.0873976	-0.908932	-2.02059	-2.24093	-2.18307	0.266059	0.105172	1.01101e-11	1.44898e-09	1.42983e-21	0.745846	0.000111961	6.12772e-15	3.85205e-17	2.59205e-14	Bradi1g08010	14.8761	16.7369	15.6684	29.7481	27.5025	21.9961	18.6774	16.5742	22.5472	18.5197	19.3474	22.098	23.4303	21.3001	20.2191	25.3411	18.7209	19.4336	14.0073	11.2684	17.1304	18.3263	16.7876	22.7177	9.87837
Bradi1g08020	AT3G15660.2	ATGRX4,GRX4	glutaredoxin 4	0.446916	0.244448	0.345447	0.523685	0.520896	0.405681	0.400942	0.244931	0.539322	0.626008	0.00369828	0.117004	0.0174662	0.00015642	0.00109473	0.00566021	0.0055835	0.106838	0.000104664	6.83462e-06	Bradi1g08020	28.9258	34.1937	32.3813	38.7767	37.6294	39.1144	44.2214	39.2091	47.2847	35.6731	37.2704	36.1867	41.5941	34.2654	35.2001	55.9444	43.6135	44.5757	42.0965	37.1856	35.7375	39.9332	37.5485	37.1299	49.3918
Bradi1g08030	AT5G15350.1	AtENODL17,ENODL17	early nodulin-like protein 17	-0.914782	-2.54797	-3.45615	-3.67561	-2.47192	-2.26043	-3.7398	-2.52606	-3.63567	-3.79907	0.181133	0.000138377	6.63798e-07	2.76218e-07	0.000751009	0.0006782	5.94946e-08	0.000142247	3.24738e-07	1.7155e-06	Bradi1g08030	8.42982	9.62822	10.1844	1.38902	5.22335	7.27068	6.45468	6.3081	2.1903	9.56343	15.4304	7.23734	8.70574	5.68884	11.1048	3.04647	1.64579	1.94336	4.76846	18.9308	19.0994	14.7063	10.1321	10.7481	2.52214
Bradi1g08040	AT2G03430.1	0	Ankyrin repeat family protein	0.800506	0.608309	0.645381	-0.113838	-0.00492329	1.36389	0.512233	0.491963	0.219592	0.283422	2.01417e-05	0.00106549	0.000495207	0.587263	0.988451	7.61249e-15	0.00584392	0.0104029	0.262025	0.149395	Bradi1g08040	29.2564	26.0052	28.4642	25.2338	23.5584	29.4509	47.2428	53.4333	44.579	27.6277	30.9796	26.7299	21.3882	25.9305	27.762	68.1302	67.6832	83.1999	30.9205	29.8611	26.877	24.3219	21.8536	24.794	38.2524
Bradi1g08060	AT5G15410.2	ATCNGC2,CNGC2,DND1	Cyclic nucleotide-regulated ion channel family protein	-1.40359	-0.934312	-0.76186	-0.961456	-0.831434	-1.89665	-1.54122	-0.986275	-1.72816	-1.57327	5.97495e-08	0.000352037	0.00333381	0.000179273	0.0041792	1.89134e-13	1.06412e-09	0.000115694	7.50897e-12	8.96635e-10	Bradi1g08060	64.4633	60.9188	64.5015	53.5929	67.1574	67.3689	24.72	25.8508	21.13	65.426	83.087	60.7937	69.001	73.8227	73.962	16.0632	21.1896	19.0692	35.4654	72.7936	60.6454	69.9114	63.9715	78.1683	38.2524
Bradi1g08070	AT3G29320.1	0	Glycosyl transferase, family 35	1.20128	-1.15237	-0.46662	1.13054	-0.0701109	1.10926	-1.20907	-2.2993	-0.456469	-0.613826	2.91049e-06	6.5996e-06	0.0790492	5.88985e-06	0.852069	1.07266e-05	1.46091e-06	3.9967e-19	0.0882227	0.0253	Bradi1g08070	33.2234	32.754	30.0311	51.3936	47.9695	47.2134	69.2161	55.7834	96.2444	28.8421	36.9144	36.0902	40.1969	37.7051	28.9143	73.3923	77.3523	68.8677	70.7073	52.2852	68.7184	95.7039	113.44	117.375	27.7435
Bradi1g08080	0	0	0	0.66387	-0.241231	0.319601	0.228313	0.313552	0.555833	0.176437	0.227924	0.641126	0.376927	8.04713e-06	0.118957	0.023627	0.0993316	0.0443505	6.38896e-05	0.240019	0.126696	9.17285e-07	0.00673052	Bradi1g08080	17.8514	17.4568	17.2352	19.562	17.3756	16.9342	27.1921	29.3141	26.799	21.5557	15.3117	21.6155	19.776	20.5063	18.9619	27.5567	27.567	31.3366	24.2893	22.3113	24.7111	18.5525	17.3836	19.7863	19.7567
Bradi1g08106	AT1G69310.2	ATWRKY57,WRKY57	WRKY DNA-binding protein 57	2.21937	0.220101	1.39568	1.28756	1.44113	2.96843	0.0605168	1.13579	0.594758	0.549832	3.95563e-10	0.606738	0.000150135	0.000458912	0.000680292	4.19468e-17	0.898812	0.00279766	0.116419	0.171966	Bradi1g08106	8.7604	8.72839	7.05077	3.58829	5.54315	6.25831	51.6374	40.446	23.3203	5.00942	7.83391	4.4389	5.05148	5.55654	7.7524	36.0038	49.1681	49.4341	7.07818	9.46542	8.86054	4.75126	5.46341	4.88552	6.09516
Bradi1g08120	AT5G15490.1	0	UDP-glucose 6-dehydrogenase family protein	0.119486	0.352244	-0.204142	0.79074	0.523353	-0.242591	-0.680369	-0.284411	0.35221	0.601921	0.726662	0.270611	0.529826	0.00678208	0.137979	0.445344	0.0208482	0.381266	0.250123	0.0443378	Bradi1g08120	337.027	364.793	376.825	454.787	506.665	506.555	361.874	500.319	309.477	469.064	526.534	494.262	520.732	571.133	571.268	398.119	357.137	503.693	96.2632	212.521	223.187	589.156	613.69	510.414	199.879
Bradi1g08125	#N/A	#N/A	#N/A	0.732617	-0.126165	-1.67835	-1.1537	-1.88437	1.35414	-0.0492054	-2.77144	-1.03386	-1.78979	0.00495449	0.700621	8.34979e-10	3.0577e-05	3.0578e-09	2.8543e-08	0.882782	1.64493e-24	0.000119983	9.679e-10	Bradi1g08125	13.2232	19.7064	14.6238	24.655	20.6802	19.9714	22.1107	25.4798	32.468	14.4211	16.0239	13.8957	25.6873	17.8603	17.6	39.1887	43.2021	31.2151	12.5917	9.24005	10.2388	11.0863	14.9995	10.0153	9.24783
Bradi1g08130	AT5G60920.1	COB	COBRA-like extracellular glycosyl-phosphatidyl inositol-anchored protein family	0.785467	0.0796993	-1.62726	-1.61879	-1.80014	1.08757	-0.21491	-2.07966	-1.19437	-1.17001	7.87277e-05	0.750541	6.53286e-16	6.56377e-16	7.87834e-16	1.30442e-08	0.326617	1.17561e-25	2.2322e-09	1.3186e-08	Bradi1g08130	42.8102	62.0885	50.6611	89.5916	77.0711	64.6078	71.4135	86.087	111.834	47.8172	59.4665	56.2583	70.5057	65.3555	55.5239	120.613	128.372	98.6253	35.4654	35.4953	40.2662	49.5488	45.5946	40.5498	39.9338
Bradi1g08140	AT3G02100.1	0	UDP-Glycosyltransferase superfamily protein	0.0636434	1.82296	3.03638	0.436005	1.09367	0.693879	0.496172	-0.076128	-0.612106	-0.135578	0.945004	0.0168597	6.13304e-05	0.570881	0.203131	0.385706	0.601901	0.942904	0.426181	0.884731	Bradi1g08140	1.98349	2.06962	1.56684	0.694508	1.06599	1.19644	2.33467	3.0922	0.515365	1.0626	1.89913	0.385991	0.752348	3.17517	2.09524	1.38476	2.05724	1.94336	0.596057	1.46489	0.0984504	1.92313	1.09268	1.09924	0.630534
Bradi1g08142	0	0	0	-0.394459	-0.162701	0.13124	0.0426293	0.293663	-0.532	0.603134	0.665633	-0.451171	0.0710299	0.5054	0.799291	0.829851	0.948756	0.678771	0.344972	0.28139	0.230498	0.414153	0.91885	Bradi1g08142	7.43807	6.56879	8.35647	2.31503	5.75634	8.19102	5.35601	7.54498	3.99408	7.81773	8.54609	6.56185	5.26643	8.46712	9.42859	4.01581	3.49731	8.1378	3.35282	10.9303	8.46673	7.24001	9.03945	8.91607	4.83409
Bradi1g08145	AT3G02100.1	0	UDP-Glycosyltransferase superfamily protein	1.99301	2.66159	4.81145	1.47333	1.98159	1.67709	2.10546	3.74706	0.960859	1.00465	0.00338218	7.23761e-05	2.75311e-11	0.0264721	0.0119656	0.0107904	0.00144179	4.75319e-08	0.148776	0.138992	Bradi1g08145	5.12401	4.49917	3.91709	0.463005	2.23858	4.96983	20.8747	23.006	10.3073	12.4476	8.19	4.7284	3.33183	5.42425	5.65715	16.3402	28.1842	36.8023	1.26662	7.66248	7.08843	2.60188	0.993347	0.854966	16.3939
Bradi1g08150	AT3G02100.1	0	UDP-Glycosyltransferase superfamily protein	-1.47805	-1.64077	0.740442	0.0762771	-0.580281	-0.096294	-0.951521	-0.305964	-0.471872	0.0189799	0.178676	0.0867126	0.419651	0.947678	0.657501	0.940773	0.311179	0.766961	0.628105	0.995093	Bradi1g08150	0.495872	1.25977	0.26114	0.231503	0.106599	0.46017	0	0.371064	0.386524	0.910803	0.712174	0.0964979	0	0.926091	0.104762	0.276952	0.617172	0.728758	0.596057	2.70441	2.65816	1.3575	2.38403	1.58779	1.26107
Bradi1g08157	AT3G02100.1	0	UDP-Glycosyltransferase superfamily protein	-0.215429	-0.91212	-1.16071	-2.34988	-1.25415	-0.099373	-1.33435	-2.25926	-3.13384	-2.15434	0.745504	0.146362	0.0434875	5.53754e-05	0.0573224	0.892601	0.0352942	0.000133788	2.11067e-07	0.000628595	Bradi1g08157	8.42982	5.12905	5.74507	3.35679	7.03553	7.82289	5.63068	6.06072	4.89596	4.40222	3.67957	2.31595	4.19165	10.7162	6.49525	2.908	3.29159	3.52233	2.38423	6.98638	4.13492	4.75126	3.57605	6.22903	2.73231
Bradi1g08177	AT3G02100.1	0	UDP-Glycosyltransferase superfamily protein	-0.344394	-1.39609	-1.81606	-4.06267	-4.0887	-4.10444	-1.34336	-0.892319	-1.07594	-3.00356	0.815086	0.270883	0.114136	0.00958749	0.0164094	0.0331404	0.432032	0.533155	0.525544	0.142507	Bradi1g08177	0.165291	0.0899834	0.783419	0.231503	0.426396	0.92034	0	0.494753	0.128841	0.227701	0.237391	0.192996	0	0.264597	0.733335	0	0	0	0.0745071	0.901469	0.295351	0.678751	0	0.732828	0.210178
Bradi1g08183	AT3G02100.1	0	UDP-Glycosyltransferase superfamily protein	5.9563	0	0	0	-2.29968	4.92948	0	1.82052	0	0	0.509999	1	0.999845	1	0.64506	0.513107	1	0.677043	1	1	Bradi1g08183	0	0	0	0	0	0	1.236	1.11319	0.128841	0	0	0	0	0	0	0.138476	0.205724	0.850218	0	0	0	0	0	0	0
Bradi1g08190	AT3G02100.1	0	UDP-Glycosyltransferase superfamily protein	-1.89961	-2.86963	-0.445619	-1.96762	-1.55246	-3.07482	-4.24822	-1.07947	-2.83264	-2.76859	0.000106495	6.22564e-09	0.393978	4.78771e-05	0.00358131	1.07699e-09	3.01095e-16	0.0291539	6.61001e-09	2.7124e-08	Bradi1g08190	79.1742	52.2804	76.2528	20.3722	35.0711	52.1832	21.836	21.7691	11.9822	50.7773	51.3952	53.4598	43.5287	56.0946	56.362	4.98514	7.20034	6.31591	43.4377	175.674	139.898	67.8751	54.2367	46.2903	13.6616
Bradi1g08201	AT5G07960.1	0	0	0.181963	0.155146	0.812491	0.347985	-0.571503	-0.023716	-0.169402	0.167271	0.0873486	-0.197959	0.533526	0.604556	0.00118105	0.191858	0.0514705	0.946047	0.554905	0.568639	0.768818	0.490192	Bradi1g08201	29.2564	29.2446	32.1202	22.1085	25.3706	25.0332	30.7627	36.7354	35.0448	37.9501	36.3209	35.4147	31.7061	34.1331	41.0667	32.6804	30.0357	44.8186	22.6502	36.8475	33.3747	43.4401	47.3826	36.8857	31.7369
Bradi1g08210	AT5G07980.1	0	dentin sialophosphoprotein-related	0.725986	-0.56747	-0.350735	0.101361	-0.773052	0.791478	0.251375	-0.258044	0.0604588	-0.225086	0.00153083	0.0139252	0.131361	0.685437	0.00125053	0.000381617	0.296921	0.289548	0.818733	0.346248	Bradi1g08210	18.0167	21.596	13.8404	22.6873	18.2284	21.5359	24.9947	28.3246	36.8486	17.4571	12.9378	17.6591	17.4115	16.9342	14.3524	27.6952	31.2701	24.8992	35.6889	22.086	25.1049	16.1769	18.2776	16.3665	19.9669
Bradi1g08217	AT3G05010.1	0	Protein of unknown function, transmembrane-40	-0.324336	-0.385521	0.0880063	-0.0485703	0.256999	-0.456562	-0.455698	-0.223472	0.168603	0.0790325	0.0498049	0.0143994	0.597294	0.779124	0.146543	0.00336478	0.00218081	0.153584	0.28187	0.649358	Bradi1g08217	28.43	26.905	26.8974	24.192	25.6904	28.1624	19.9134	23.2534	22.4184	30.2083	29.4365	25.8614	27.8369	30.561	29.8572	23.8179	20.9839	17.7331	27.2696	30.0865	31.8979	35.5213	27.5157	28.9467	23.3298
Bradi1g08230	AT1G18650.1	PDCB3	plasmodesmata callose-binding protein 3	2.79407	2.50838	1.01177	-0.337392	-0.381417	3.27619	2.89098	2.12265	-0.405475	1.62339	5.15345e-15	8.42851e-12	0.00580169	0.446548	0.578175	1.49465e-22	1.33535e-15	2.99553e-07	0.37026	0.00136524	Bradi1g08230	1.65291	4.04925	2.87254	2.54653	3.41117	3.22119	18.128	28.0772	15.8475	3.18781	3.32348	4.14941	3.54678	3.70436	5.76192	31.5726	28.1842	43.4826	0.968593	2.25367	2.26436	4.97751	4.76806	4.03055	10.0885
Bradi1g08236	0	0	0	0.30152	0.577823	-0.117274	0.438752	0.717645	-1.05244	-0.265517	1.2992	-0.957031	-0.0626596	0.645902	0.351871	0.85811	0.48397	0.329585	0.0780688	0.690522	0.0253621	0.100413	0.938889	Bradi1g08236	5.12401	6.65877	6.00621	2.54653	5.86294	5.79814	8.37735	10.5135	3.09219	4.93352	8.07131	6.27236	3.65426	4.10126	4.29525	3.18495	2.05724	3.88671	1.63916	9.24005	8.66364	6.56126	6.25808	6.1069	10.0885
Bradi1g08240	AT3G02130.1	RPK2,TOAD2	receptor-like protein kinase 2	-0.410341	-0.18073	0.470476	0.657811	0.230512	-0.624943	-0.0956663	0.259289	0.756743	0.609151	0.0157987	0.310466	0.0029429	1.97684e-05	0.234976	0.000119805	0.600404	0.12289	6.82793e-07	9.24796e-05	Bradi1g08240	58.6781	62.4485	53.5336	67.8303	65.4518	63.5955	41.6121	45.5172	44.8367	59.354	54.0065	71.5049	61.585	61.9158	53.6382	36.6962	43.2021	40.3246	74.3581	79.2166	77.7758	62.4451	67.2496	67.0537	76.2946
Bradi1g08245	#N/A	#N/A	#N/A	-0.456577	-0.494375	1.37364	0.718473	1.21396	-1.13873	-0.109591	0.584554	0.786285	0.385192	0.282957	0.196002	2.60416e-05	0.0396782	0.00131326	0.00382207	0.796909	0.109501	0.0211331	0.30659	Bradi1g08245	3.14052	5.48899	3.65596	2.43078	2.55838	2.66898	3.98267	2.84483	2.44798	4.70582	6.05348	4.14941	5.37391	3.96896	5.44763	2.63105	1.64579	2.30773	10.8035	5.97223	3.24886	7.46626	6.65542	5.49621	4.20356
Bradi1g08260	AT5G48760.1	0	Ribosomal protein L13 family protein	-0.170507	0.499513	0.406304	-0.0583929	0.262948	-0.354932	0.242821	0.609337	-0.198884	0.151358	0.569465	0.0687139	0.136648	0.854827	0.430412	0.197594	0.398384	0.022938	0.486563	0.617541	Bradi1g08260	135.869	122.917	126.914	95.7264	118.964	143.021	116.322	131.233	95.0848	137.38	171.753	129.79	154.554	171.856	178.515	111.473	86.8156	144.294	69.0681	129.248	114.104	223.762	228.867	198.841	143.131
Bradi1g08270	AT3G29760.1	0	Haloacid dehalogenase-like hydrolase (HAD) superfamily protein	1.59244	0.510401	1.33334	1.83471	1.4267	1.37969	0.101703	1.34182	2.65349	2.91739	4.04361e-07	0.105719	9.47747e-06	4.42809e-11	1.36332e-05	6.93093e-06	0.777821	8.08753e-06	6.38721e-20	1.13774e-21	Bradi1g08270	4.29755	2.96945	3.65596	3.93555	3.41117	4.04949	8.24002	10.3898	13.6572	3.26371	2.8487	3.18443	5.26643	2.64597	3.56191	6.64685	8.64041	9.10948	7.52522	3.71856	4.72562	4.97751	4.56939	4.88552	4.62392
Bradi1g08280	AT5G39040.1	ALS1,ATTAP2,TAP2	transporter associated with antigen processing protein 2	0.688652	0.828023	0.422138	0.495462	0.14137	0.600135	0.935937	0.878298	0.534203	0.0962088	2.42246e-05	3.13244e-07	0.00923496	0.00187271	0.490404	0.000157047	2.64778e-09	1.97513e-08	0.000732397	0.608458	Bradi1g08280	42.1491	41.5723	36.0373	43.1753	49.1421	38.6543	64.6841	58.9992	70.4761	40.2271	38.8135	49.7929	46.5381	41.1449	43.8953	64.9453	61.923	68.2604	30.2499	23.3255	30.3227	24.7744	27.7144	26.9925	56.9582
Bradi1g08287	AT1G69220.2	SIK1	Protein kinase superfamily protein	0.220307	0.0288503	-0.158432	0.39402	-0.0889632	0.122765	0.326942	0.104461	0.429446	-0.0280365	0.167593	0.879275	0.304503	0.00449453	0.633888	0.443496	0.0246159	0.528345	0.00216141	0.879396	Bradi1g08287	29.4217	31.2242	31.0756	37.5034	31.9797	28.0704	35.4321	34.3853	37.1063	29.6011	35.3713	29.8178	30.7388	29.3703	27.4477	30.7417	32.2987	39.3529	30.3244	25.8045	24.908	31.9013	29.4031	29.8017	27.9537
Bradi1g08294	AT5G60940.1	0	Transducin/WD40 repeat-like superfamily protein	0.356835	-0.692007	-0.488771	0.411645	0.094191	0.182703	-0.547942	-0.764954	-0.457542	-0.0853122	0.171634	0.0052896	0.0474781	0.0883433	0.775683	0.488389	0.0292265	0.00131479	0.0624931	0.78176	Bradi1g08294	8.92569	14.9372	10.4456	11.3436	10.8731	14.2653	12.9094	10.7609	21.3876	11.6886	12.2257	14.4747	14.2946	14.2883	11	14.6785	14.4007	14.4537	18.5523	10.7049	13.8815	15.7244	10.8275	14.7787	6.7257
Bradi1g08301	AT5G15640.1	0	Mitochondrial substrate carrier family protein	0.260711	1.29619	1.01675	0.652266	0.585596	0.379884	1.00741	0.718989	0.777152	0.729706	0.0891823	4.40642e-24	3.35565e-15	1.93988e-07	4.40719e-05	0.00618404	5.85822e-15	3.1723e-08	4.89907e-10	5.56932e-09	Bradi1g08301	28.5953	29.0646	27.6808	29.1693	27.0761	24.1129	31.5867	35.0037	35.9467	31.7263	29.6739	32.3268	32.4584	32.4132	30.1715	41.5428	39.499	40.9319	29.2068	26.706	24.2188	25.2269	24.4363	25.5268	51.4936
Bradi1g08310	AT5G60920.1	COB	COBRA-like extracellular glycosyl-phosphatidyl inositol-anchored protein family	-0.586924	-0.967113	-1.06697	-0.997993	-2.13315	-0.972576	-1.3058	-1.63366	-1.59101	-2.02561	7.39467e-05	4.42679e-11	8.51962e-14	3.58915e-12	2.07391e-41	8.76548e-12	8.42905e-20	2.10324e-30	7.85752e-28	6.3061e-42	Bradi1g08310	141.819	173.668	165.563	265.649	232.066	230.545	98.3309	100.187	121.884	194.153	207.599	208.918	230.433	226.363	213.4	106.488	105.536	99.2326	120.404	113.923	125.82	202.494	256.085	215.329	75.4539
Bradi1g08320	AT1G26340.1	ATCB5-A,B5 #6,CB5-A	cytochrome B5 isoform A	-0.61913	0.956822	0.315778	0.77308	1.55523	-0.929915	-0.00669389	-0.0671396	0.54939	0.297413	0.0764399	0.000421527	0.2364	0.00733482	2.78508e-06	0.00252228	0.995606	0.851368	0.0795982	0.424741	Bradi1g08320	3.96697	4.22922	3.65596	5.44031	6.28934	5.24594	4.12001	1.85532	1.93262	4.25042	6.17217	5.78987	6.4487	6.08574	7.33335	2.07714	2.88014	3.40087	4.02339	3.83124	4.33182	7.12689	8.74145	7.69469	9.03765
Bradi1g08350	AT1G69060.1	0	Chaperone DnaJ-domain superfamily protein	-0.129808	0.0935537	-0.00252374	-0.0575566	-0.261177	-0.064466	0.218906	0.196178	0.205676	0.057262	0.436095	0.588158	0.990963	0.731727	0.123018	0.708921	0.156188	0.218099	0.169588	0.740826	Bradi1g08350	80.6618	71.7168	73.6414	68.8721	66.198	69.3016	71.5508	63.9468	70.9915	83.4903	64.2144	81.2512	69.1085	69.7214	61.7049	74.7771	79.821	65.3453	67.9505	72.7936	72.2626	48.8701	45.4953	51.9086	59.4804
Bradi1g08357	AT5G45890.1	SAG12	senescence-associated gene 12	-4.77901	-3.48519	-3.52997	-3.48699	-2.618	-6.0269	-4.69815	-3.38883	-4.85832	-4.03833	6.15303e-20	2.68835e-12	7.40693e-13	2.85265e-12	4.35804e-07	8.13451e-28	5.79597e-20	3.23083e-12	2.06048e-20	2.78675e-15	Bradi1g08357	176.365	126.877	116.468	48.8471	127.599	159.219	4.66934	6.06072	4.50944	193.242	216.738	242.017	218.503	232.978	272.591	2.49257	2.46869	4.85839	24.4383	109.641	110.068	14.2538	22.4496	19.4199	9.45801
Bradi1g08370	0	0	0	0.335634	0.302909	-0.391242	-1.003	-0.865187	0.304897	0.498133	0.0891492	-1.06932	-0.757556	0.0407912	0.07698	0.0191979	7.04429e-11	3.18591e-07	0.0545744	0.00136576	0.639997	3.55232e-12	1.4451e-06	Bradi1g08370	41.1573	39.3227	37.0818	35.3042	36.2437	41.4153	44.9081	47.6199	56.1748	46.0715	38.6948	40.6256	51.3746	43.1294	42.5334	44.4508	58.6314	52.7135	25.9285	25.6919	26.3847	18.3263	20.3636	17.2214	29.0046
Bradi1g08380	AT5G55630.1	ATKCO1,ATTPK1,KCO1,TPK1	Outward rectifying potassium channel protein	0.402673	0.366026	0.882656	0.986222	1.15756	0.479816	1.06565	0.486049	1.16434	0.879054	0.0523837	0.0757641	3.02884e-06	7.60391e-08	3.70218e-08	0.0142981	1.20693e-08	0.0126848	1.94104e-10	1.83865e-06	Bradi1g08380	24.463	31.8541	24.5471	36.3459	29.4213	29.5429	31.7241	35.6222	40.7138	33.1684	25.8757	33.4848	32.9958	28.8411	26.7143	45.4202	46.4936	37.774	32.4851	24.7904	27.5661	17.7607	17.6816	19.1757	34.0488
Bradi1g08390	AT3G13170.1	ATSPO11-1	Spo11/DNA topoisomerase VI, subunit A protein	0.377118	-0.134549	-0.304523	0.145414	0.0485393	0.391565	-0.0287459	-0.178611	0.123373	-0.275349	0.138333	0.630171	0.224245	0.579428	0.882352	0.102377	0.926914	0.506418	0.638133	0.270986	Bradi1g08390	10.9092	13.8574	11.229	12.0381	14.0711	13.0688	14.6947	12.1214	20.6146	15.7873	12.2257	11.0008	12.575	11.9069	11.8381	18.4173	16.8694	16.1541	16.1681	12.6206	12.1094	8.59751	8.14544	6.47331	13.2412
Bradi1g08400	AT5G35840.1	PHYC	phytochrome C	-0.700173	-1.28916	-1.0703	-0.684988	-0.869134	-0.528464	-1.01231	-0.956394	-0.470589	-0.471131	1.21843e-07	2.63021e-23	1.22004e-16	9.17154e-08	7.17259e-10	7.34307e-05	3.25492e-15	8.81109e-14	0.000311014	0.000365664	Bradi1g08400	185.125	183.836	172.091	176.521	170.025	168.606	101.352	108.103	123.816	145.121	139.23	149.379	146.493	145.661	144.048	99.8413	100.599	100.326	206.012	212.972	206.549	132.696	148.406	141.802	84.9119
Bradi1g08410	AT4G16380.1	0	Heavy metal transport/detoxification superfamily protein	-1.44044	-0.935037	-1.09242	-1.27491	-0.897441	-1.25304	-1.53876	-0.83562	-2.11529	-2.16439	0.00114037	0.0416862	0.0136873	0.00380466	0.0747438	0.00438894	0.000468098	0.0675427	1.24096e-06	1.01909e-06	Bradi1g08410	71.5708	67.6675	71.5523	30.0954	50.1015	55.9566	24.4454	35.2511	17.9089	56.6975	65.9948	50.3719	52.0195	57.153	74.4859	18.8328	21.1896	32.4297	18.5523	45.8622	38.9864	47.3995	50.9587	50.443	15.343
Bradi1g08421	AT4G16370.1	ATOPT3,OPT3	oligopeptide transporter	-0.186903	2.65534	1.39247	1.19341	1.04522	-0.745293	2.38444	1.84337	0.208305	0.660882	0.748827	1.23494e-07	0.00491719	0.0171641	0.0801446	0.148193	1.52974e-06	0.000190705	0.711222	0.20894	Bradi1g08421	41.9838	38.2429	51.1834	22.34	42.6396	46.5692	40.3761	42.1777	32.7257	40.303	50.6831	52.6878	46.968	64.4295	60.8668	20.6329	25.0983	39.8388	8.27029	35.0446	22.0529	59.5038	44.5019	61.8018	131.571
Bradi1g08430	AT5G55540.1	LOP1,TRN1	tornado 1	-1.73449	-0.369803	0.211585	0.577922	-0.0745938	-1.45841	-0.327682	0.17662	-0.00416515	-0.1086	6.56746e-09	0.201605	0.461039	0.0247236	0.837655	5.0684e-07	0.239464	0.546708	0.996667	0.725007	Bradi1g08430	11.405	9.17831	8.35647	10.8806	9.70051	10.5839	3.43334	2.59745	2.70566	11.1573	8.07131	8.10582	9.888	7.01183	9.21907	4.15428	2.67441	3.03649	12.8897	7.21175	10.2388	9.27627	8.34411	9.6489	10.0885
Bradi1g08440	AT2G04900.1	0	0	0.56411	0.849202	1.09612	0.431289	1.15301	0.818942	1.00762	0.766271	0.560325	0.549959	0.15915	0.0242071	0.0019923	0.254042	0.00460145	0.0238592	0.00527999	0.0402471	0.129682	0.14105	Bradi1g08440	5.95046	5.84892	7.31191	5.44031	2.87817	4.6017	10.5747	9.15292	8.24584	9.18393	7.59652	6.27236	5.37391	9.26091	9.00954	11.7705	11.7263	17.1258	5.88606	5.97223	5.31632	11.0863	10.1321	9.40462	5.67481
Bradi1g08460	AT4G17240.1	0	0	0.424885	-0.672594	-0.182194	-0.497165	-1.61393	0.532055	-0.374283	0.337118	-0.763117	-0.728808	0.246485	0.0561964	0.638401	0.164185	1.17204e-05	0.128121	0.314854	0.395529	0.0271536	0.045318	Bradi1g08460	12.5621	8.45844	9.92331	5.78757	6.71574	8.37509	11.124	18.4295	11.7245	7.96953	10.6826	7.71983	9.45809	12.0392	9.32383	12.1859	10.2862	15.3039	9.23889	17.466	14.5707	10.0681	8.94012	12.2138	6.51552
Bradi1g08470	AT4G16420.1	ADA2B,PRZ1	homolog of yeast ADA2 2B	0.0683574	-0.313875	-0.153479	-0.109126	-0.295107	0.180693	0.0726848	0.243627	0.341973	0.333241	0.738809	0.083589	0.417834	0.568619	0.142015	0.328633	0.716607	0.187958	0.0464498	0.0566062	Bradi1g08470	94.8768	93.9427	93.2269	111.584	86.9848	81.8182	94.6228	95.3636	105.779	98.215	84.1552	95.5329	79.104	75.6748	78.0478	109.95	100.393	104.698	118.839	90.5976	95.5953	62.5582	71.7196	69.2522	77.976
Bradi1g08480	AT1G08470.1	SSL3	strictosidine synthase-like 3	-0.477697	0.473119	0.349718	0.310212	0.237052	-0.824678	0.270905	0.386582	-0.177024	0.418681	0.0588243	0.0629909	0.16348	0.226209	0.447422	0.000561966	0.298005	0.128543	0.506949	0.10063	Bradi1g08480	51.2401	50.2107	48.0497	58.2229	57.4568	55.9566	33.6467	38.8381	34.916	55.4831	69.6744	56.5477	61.3701	67.34	64.5335	35.7268	33.3273	33.4014	19.5954	41.8056	34.6545	58.2595	53.5414	51.1758	56.9582
Bradi1g08490	AT2G27180.1	0	0	-0.331369	1.46351	1.06886	-0.453242	0.666698	0.543342	0.929267	1.19958	0.288247	0.561607	0.516599	0.000450042	0.00796642	0.286058	0.15635	0.219767	0.0237924	0.00396554	0.502322	0.18665	Bradi1g08490	2.14878	3.41937	4.70051	2.66228	1.59898	1.93271	3.70801	2.22639	2.06146	2.96011	4.03565	2.60544	4.72904	4.89505	7.54287	5.26209	3.08586	5.34423	1.71366	3.26782	2.16591	2.60188	2.48337	2.93131	5.25445
Bradi1g08500	AT3G44050.1	0	P-loop containing nucleoside triphosphate hydrolases superfamily protein	0.279449	-0.256601	-1.01907	-1.42927	-1.75712	0.393431	-0.528648	-1.81984	-1.9386	-1.39204	0.308453	0.3657	5.97319e-05	1.00321e-08	2.07117e-10	0.128869	0.0404045	1.93176e-12	4.88806e-14	2.52286e-07	Bradi1g08500	47.1078	40.4925	41.5212	70.0296	63.7462	46.3851	44.7708	44.8988	66.9974	36.4321	49.6148	45.6435	48.9026	49.612	45.5715	64.9453	58.2199	49.677	34.1243	32.6782	39.0848	54.4132	49.7667	55.9392	32.3674
Bradi1g08510	AT1G04130.1	0	Tetratricopeptide repeat (TPR)-like superfamily protein	0.0782687	0.350007	-0.146729	0.34414	-0.261383	0.447909	0.580493	0.430485	0.130746	-0.0511324	0.761107	0.102908	0.509635	0.0986305	0.282908	0.0365191	0.00421763	0.042046	0.572037	0.846129	Bradi1g08510	14.5456	13.3175	14.885	15.5107	11.8325	14.3573	14.6947	13.1109	17.007	11.385	13.4126	11.2902	14.7245	11.9069	15.0857	18.4173	14.195	16.1541	19.6699	14.3108	13.0939	13.8013	13.8075	16.2443	22.9094
Bradi1g08517	AT3G11930.1	0	Adenine nucleotide alpha hydrolases-like superfamily protein	0.162608	0.185129	-1.1701	-1.19265	-0.181021	1.60298	1.66634	2.25964	0.0591745	0.110208	0.811624	0.790643	0.0465007	0.0438066	0.824447	0.00508706	0.00355804	8.34083e-05	0.936389	0.882278	Bradi1g08517	17.0249	13.8574	20.63	4.0513	8.52792	12.9768	19.364	25.8508	12.2399	10.3224	13.4126	8.78131	6.66365	11.7746	12.3619	23.4025	25.3041	49.9199	5.73705	24.6777	13.6846	17.5344	14.8009	13.8016	12.8209
Bradi1g08530	AT3G58470.1	0	nucleic acid binding;methyltransferases	0.0482823	1.01713	0.926377	0.326311	0.826183	-0.397638	0.690663	1.10748	-0.513526	-0.275535	0.944213	0.0695394	0.0817109	0.599037	0.231914	0.496493	0.215105	0.0475418	0.396978	0.715518	Bradi1g08530	5.12401	2.42955	3.39482	3.00954	2.98477	3.22119	3.98267	3.0922	4.12292	3.94681	5.69739	3.37743	2.90191	5.82114	5.76192	2.07714	3.49731	4.25109	0.670564	3.26782	3.24886	6.44814	5.86074	4.76338	4.83409
Bradi1g08540	AT5G20930.1	TSL	Protein kinase superfamily protein	0.434903	0.0645686	-0.562505	0.481373	0.011129	0.508774	0.239374	-0.0313171	0.158069	0.27616	0.0551701	0.809393	0.00943984	0.022867	0.974679	0.0170318	0.298927	0.915063	0.499298	0.234898	Bradi1g08540	16.0332	16.377	14.3627	22.2243	18.335	15.6458	20.6	19.6664	23.4491	17.1535	15.193	16.4046	15.7993	18.5218	14.7715	25.2027	22.8354	21.4984	16.2426	16.1138	16.6381	17.8738	17.4829	14.6566	17.655
Bradi1g08550	AT5G20950.2	0	Glycosyl hydrolase family protein	-1.3549	-2.16013	-0.254079	-0.473841	0.455957	-0.984932	-1.86472	-0.0599299	-0.608575	-0.0229861	0.000649387	4.45685e-08	0.565243	0.258849	0.356677	0.0132231	1.80377e-06	0.911541	0.13361	0.971405	Bradi1g08550	378.019	229.368	260.879	77.9007	144.122	188.117	132.939	137.541	68.93	273.469	246.412	197.821	190.559	237.873	238.962	97.7641	101.422	163.242	184.703	540.656	422.844	180.095	160.028	187.848	61.5822
Bradi1g08560	AT5G20950.1	0	Glycosyl hydrolase family protein	-0.811584	-1.86002	-1.90192	-1.53893	-1.10833	-0.91012	-2.11156	-2.65012	-2.04078	-1.65033	3.08595e-05	1.20242e-19	4.74243e-23	1.38803e-16	5.28291e-08	3.23429e-06	1.52501e-26	3.31016e-40	9.93208e-26	7.52688e-16	Bradi1g08560	31.9011	27.085	25.8528	27.8961	32.8325	27.8863	15.3814	14.1004	18.9397	25.5025	19.4661	26.7299	26.3322	30.0318	25.562	13.4322	14.4007	10.8099	18.1052	27.4948	29.6336	28.2813	21.8536	29.9238	7.35623
Bradi1g08570	AT5G20950.2	0	Glycosyl hydrolase family protein	-1.40599	-0.957209	-1.61011	-0.941143	-0.804108	-1.93044	-1.86845	-2.19659	-1.43927	-1.25247	2.03604e-23	1.90124e-11	2.61567e-30	2.21497e-11	2.93256e-07	1.77043e-42	1.45754e-39	7.17242e-54	1.15798e-24	6.52526e-19	Bradi1g08570	484.301	488.16	473.185	653.069	654.837	594.631	179.083	180.832	185.66	539.803	573.656	569.627	616.925	615.453	545.706	155.37	131.663	153.889	251.909	295.682	334.731	644.587	624.219	607.27	170.454
Bradi1g08597	AT5G32450.1	0	RNA binding (RRM/RBD/RNP motifs) family protein	0.690825	0.845553	0.86344	0.809427	0.536937	0.549269	0.465454	0.74235	1.02087	0.660791	1.12596e-06	6.5105e-10	3.00612e-10	1.83917e-09	0.000586934	6.3432e-05	0.000833063	7.52221e-08	1.81391e-14	1.23324e-06	Bradi1g08597	44.1326	45.8016	41.5212	51.9724	48.1827	45.3727	62.8988	71.4918	78.722	56.0144	48.0717	49.5999	44.496	47.7598	42.3239	83.9165	65.0088	75.6694	47.8336	34.4812	34.4576	38.6888	34.0718	37.2521	64.3145
Bradi1g08607	AT5G04895.1	0	DEA(D/H)-box RNA helicase family protein	0.620854	0.686273	0.649727	0.852159	0.778005	0.530709	0.502415	0.389276	0.918863	0.642185	0.00348987	0.000814781	0.00121703	1.90653e-05	0.000889624	0.010944	0.015539	0.0710474	3.9305e-06	0.00206269	Bradi1g08607	29.9176	26.8151	26.8974	39.124	32.7259	28.6226	41.3374	38.7144	48.5731	24.7435	26.7065	31.5548	33.3183	23.9461	24.0953	47.6358	34.7674	37.1667	31.5165	28.9597	34.1623	32.8063	38.5418	35.1757	60.3211
Bradi1g08620	AT4G16440.1	0	ferredoxin hydrogenases	0.112208	0.467628	1.05092	0.286182	0.334883	0.540182	0.499351	0.317738	0.673541	0.501368	0.6673	0.0360365	6.55362e-07	0.194261	0.185387	0.0159999	0.0227934	0.171783	0.00120197	0.0188793	Bradi1g08620	23.6365	23.7556	17.2352	24.3078	22.2792	20.6156	26.9174	19.5427	24.351	18.8233	12.5817	18.2381	19.8835	18.6541	17.6	24.0948	26.5384	22.2271	32.7086	19.2689	19.0009	13.2356	14.6022	12.9466	26.6926
Bradi1g08627	AT5G37480.1	0	0	-1.12806	-1.01948	0.521108	0.722356	1.43616	-0.380839	-1.75036	0.314775	-0.00300048	-0.0224927	0.216036	0.259224	0.555802	0.426032	0.159062	0.694129	0.0408078	0.74746	1	0.992832	Bradi1g08627	2.14878	1.88965	2.6114	0.347254	1.06599	1.38051	1.37334	1.36057	0.257682	1.89751	1.54304	1.54397	1.5047	1.05839	1.04762	1.38476	1.64579	0.850218	1.11761	4.73271	1.96901	2.715	2.18536	2.44276	1.26107
Bradi1g08649	AT1G13570.1	0	F-box/RNI-like superfamily protein	0.129594	0.29075	1.91712	1.24495	0.474924	-2.44292	-2.20414	-1.14383	1.45184	4.56407	0.931898	0.811557	0.039951	0.175047	0.71039	0.254293	0.141105	0.458918	0.367794	0.00533551	Bradi1g08649	0.495872	0.179967	0	0.463005	0.106599	0.276102	0.549334	0.123688	0.128841	0.151801	0	0	0	0	0	0	0	0	0.447043	0.225367	0.393802	0.905001	0.496673	1.09924	0.210178
Bradi1g08660	AT3G53030.1	SRPK4	ser/arg-rich protein kinase 4	-0.0949066	-0.177056	-0.283867	0.0306406	-0.0583999	-0.226628	-0.026569	-0.134109	0.181926	0.321936	0.607838	0.299404	0.0715648	0.866493	0.782261	0.156994	0.892497	0.425606	0.241572	0.0335004	Bradi1g08660	28.9258	36.7132	35.7761	42.2492	38.6954	39.3905	30.7627	28.943	35.4313	46.7546	42.8491	43.81	45.7857	41.6741	41.0667	38.9118	39.499	35.9521	39.2653	38.5378	39.8724	38.0101	36.5552	38.7177	32.1572
Bradi1g08680	AT1G55370.2	NDF5	NDH-dependent cyclic electron flow 5	-0.283367	-0.704561	-0.663587	-0.261536	-0.00877067	0.044837	-0.714453	-1.09907	-0.632857	-0.228704	0.313499	0.00744969	0.00982414	0.346743	0.984375	0.891895	0.00587401	1.4243e-05	0.0145344	0.427164	Bradi1g08680	83.637	65.5979	66.3295	42.0177	58.3096	71.4183	58.2294	52.9385	65.9667	47.3618	55.4309	42.1696	49.9774	58.8729	60.1334	48.4666	52.8711	48.2195	51.3354	72.0048	68.2261	86.5408	84.7325	92.947	48.7613
Bradi1g08690	AT1G54390.3	ING2	PHD finger protein-related	0.194114	-0.372904	-0.183926	0.0834815	0.16618	0.466167	-0.471597	-0.662948	-0.0235936	0.103782	0.174003	0.00548178	0.180537	0.568822	0.304713	0.000300393	0.000264293	1.90209e-07	0.887415	0.48511	Bradi1g08690	64.6286	60.1089	61.3678	49.8888	65.7716	64.6078	64.8215	73.0997	74.7279	53.5097	59.7039	57.7057	58.4682	62.9742	60.8668	71.4537	77.7637	86.3579	70.5583	68.5116	69.1122	77.1514	72.2163	73.1606	55.9074
Bradi1g08710	AT2G31900.1	ATMYO5,ATXIF,XIF	myosin-like protein XIF	-0.619632	-1.83319	-2.0417	-1.18988	-1.73269	-0.869602	-2.48957	-2.2568	-1.94638	-1.95766	0.00492146	3.109e-15	5.16101e-21	1.3605e-08	2.20408e-13	2.37074e-05	7.03587e-32	3.29837e-28	7.44728e-20	3.9773e-19	Bradi1g08710	25.62	29.1546	20.63	42.7123	41.5736	35.8012	14.1454	15.8321	19.7127	32.713	33.2348	44.582	35.6828	37.8374	38.4477	19.3867	19.7495	21.2555	21.4581	18.3674	20.5761	26.0188	24.039	24.9161	6.51552
Bradi1g08718	AT1G05385.1	LPA19,Psb27-H1	photosystem II 11 kDa protein-related	-0.62192	-0.699881	-1.54841	-1.86791	-0.457426	-1.2005	-1.53734	-0.960733	-2.18837	-1.53313	0.189411	0.144349	0.000487024	3.56483e-05	0.410766	0.00739856	0.000554246	0.0364997	1.05911e-06	0.000924758	Bradi1g08718	24.463	18.2666	22.7191	4.74581	11.4061	16.4741	15.7934	16.4505	10.1785	20.2654	31.8104	15.9221	19.991	19.4479	25.3524	9.41638	7.81752	12.146	11.6231	19.945	14.4722	17.0819	16.3902	15.2672	9.24783
Bradi1g08727	AT1G05380.2	0	Acyl-CoA N-acyltransferase with RING/FYVE/PHD-type zinc finger protein	0.387265	-0.18038	-0.348133	0.019338	-0.100862	0.51903	0.306121	-0.181713	0.507497	0.281184	0.0884428	0.465078	0.123612	0.943941	0.732936	0.0172894	0.180418	0.460163	0.0184042	0.220457	Bradi1g08727	93.5544	102.221	101.322	121.192	118.645	99.2126	113.987	122.946	151.646	91.4598	85.5796	92.7344	100.815	97.901	79.2002	134.322	141.538	111.136	128.301	97.1332	103.471	81.4501	83.7391	89.8935	110.343
Bradi1g08760	AT5G47420.1	0	Tryptophan RNA-binding attenuator protein-like	0.196705	0.942579	1.03723	0.978006	0.818496	0.137934	0.895512	0.812548	1.03995	0.865343	0.25066	8.96725e-11	3.84792e-13	5.12859e-12	6.09415e-07	0.410726	4.5682e-10	1.55102e-08	1.91613e-13	1.19948e-09	Bradi1g08760	46.6119	45.9815	45.4383	59.7277	56.3909	43.9002	48.6161	49.7226	59.9111	55.7867	53.4131	61.0831	56.2111	57.9468	53.0096	68.4072	58.4256	60.3655	58.3391	47.1017	49.619	52.9426	46.6873	48.1223	110.343
Bradi1g08780	AT1G05410.1	0	Protein of unknown function (DUF1423)	0.393305	0.125145	0.331504	0.577874	0.0868229	0.305576	0.438721	0.379625	0.813461	0.234251	0.099382	0.627084	0.143862	0.00572949	0.765704	0.193222	0.0505264	0.105317	9.1972e-05	0.310471	Bradi1g08780	14.3803	17.4568	12.0124	21.9928	18.2284	16.8422	17.8534	15.2136	25.7682	17.533	13.2939	14.3782	14.4021	13.6268	13.7238	18.9712	21.8068	15.7898	22.8737	17.2406	17.7211	11.5388	11.7215	10.8703	22.2789
Bradi1g08790	AT1G05440.1	0	C-8 sterol isomerases	-0.709531	-1.88205	-2.43934	-2.9132	-3.50052	-1.92971	-2.24326	-2.22627	-4.92361	-3.636	0.240789	0.0019921	8.49376e-05	6.40252e-06	1.53737e-06	0.00119186	0.000196901	0.00064834	5.46645e-11	4.93724e-06	Bradi1g08790	9.75214	5.9389	4.96165	2.43078	4.90355	6.35034	4.39468	5.93703	2.31914	4.40222	6.17217	7.43034	4.51409	6.08574	8.90478	0.553904	1.23434	2.79357	2.23521	9.5781	4.82407	7.35314	7.05276	8.91607	1.47125
Bradi1g08810	AT1G03110.1	0	Transducin/WD40 repeat-like superfamily protein	0.956284	0.751877	0.989975	1.21865	0.92517	0.395503	0.972725	0.435149	0.463641	0.586566	8.18854e-06	0.000222781	2.03585e-07	1.90065e-10	4.4559e-05	0.0705631	1.56224e-06	0.043579	0.0285077	0.0077953	Bradi1g08810	11.9009	10.4381	12.7958	13.3114	14.1777	13.3449	24.1707	21.027	22.0318	10.2465	15.4304	12.7377	16.1217	14.156	11.9429	18.5558	12.7549	18.219	13.2623	12.3952	17.4257	19.3444	25.529	21.8627	30.686
Bradi1g08820	AT5G11460.1	0	Protein of unknown function (DUF581)	-0.20099	1.00781	0.407493	1.39035	1.55717	-0.827766	0.307877	1.36722	1.23836	1.04666	0.676896	0.0167477	0.356315	0.000651275	0.00115879	0.0492175	0.499651	0.00087252	0.00234859	0.0130238	Bradi1g08820	18.5125	22.1359	25.8528	15.8579	15.4569	22.1802	18.54	28.3246	10.8227	26.7169	33.2348	27.3089	20.3134	21.3001	34.362	15.0939	11.932	21.8627	10.5055	19.8323	20.3792	27.7157	29.3037	24.5497	29.6351
Bradi1g08830	AT5G50230.1	0	Transducin/WD40 repeat-like superfamily protein	0.424266	-0.562443	-0.167963	-0.137707	-0.320979	0.361606	-0.250633	-0.519068	0.0107586	0.00983816	0.0198369	0.00122866	0.383887	0.457633	0.108298	0.0398563	0.16247	0.00272712	0.964578	0.971739	Bradi1g08830	23.6365	25.7353	22.1969	32.8734	25.0508	27.058	30.0761	29.9325	36.8486	23.4532	24.8074	29.2389	23.9677	24.4753	25.8762	33.3727	35.1788	31.2151	40.8299	29.8611	32.6855	23.7563	21.4563	21.6184	22.6992
Bradi1g08840	AT3G22670.1	0	Pentatricopeptide repeat (PPR) superfamily protein	-3.01438	0.253587	-0.565504	-0.233546	-0.00028994	-3.18498	-0.391875	-0.425861	-0.627499	-0.397974	7.5829e-15	0.424308	0.0360903	0.445236	1	1.32639e-21	0.154353	0.109657	0.017265	0.15876	Bradi1g08840	6.44633	5.21904	6.78963	9.02861	9.06091	5.61407	0.137334	1.23688	0.773047	8.80443	11.2761	11.1938	11.3927	11.51	11.9429	1.52324	0.822896	0.971678	3.35282	7.88785	6.00547	7.69251	8.34411	8.0611	7.56641
Bradi1g08847	AT4G14790.1	ATSUV3,EDA15	ATP-dependent RNA helicase, mitochondrial (SUV3)	0.60115	0.127722	-0.121025	0.115684	-0.0380403	0.731955	-0.251955	-0.427239	0.0111445	-0.140309	0.0120185	0.642675	0.644499	0.657625	0.910892	0.00153379	0.32061	0.083032	0.9754	0.608378	Bradi1g08847	16.3638	20.5162	19.3243	25.118	21.9594	22.9165	23.484	27.4588	34.5294	16.8499	14.4809	16.5011	18.8087	15.8758	13.8286	26.5874	30.8586	22.5915	25.0344	19.1562	17.7211	17.7607	17.3836	20.6413	27.7435
Bradi1g08860	AT3G45980.1	H2B,HTB9	Histone superfamily protein	-1.12471	-0.663264	-0.610128	-1.28714	-0.863134	-1.10574	-1.22247	-1.66646	-1.74545	-1.23611	4.49123e-05	0.019187	0.0282215	1.91498e-06	0.00533194	4.41899e-05	5.52251e-06	5.09895e-10	9.79893e-11	7.45585e-06	Bradi1g08860	86.9428	84.4044	83.0424	71.4186	89.0101	94.3348	42.4361	36.3643	37.8793	109.448	108.25	108.657	117.474	135.209	132.21	46.251	48.5509	56.7217	55.7313	105.134	81.6154	161.543	154.664	165.619	46.6595
Bradi1g08870	AT1G03070.2	0	Bax inhibitor-1 family protein	1.72526	4.54385	4.96803	2.67365	3.05468	2.99829	3.7772	4.25692	1.95057	2.33472	0.0113262	7.4985e-11	1.64487e-12	7.02359e-05	0.000243199	4.56671e-06	3.08027e-08	8.32268e-10	0.00317461	0.00057163	Bradi1g08870	2.97523	1.88965	3.91709	1.04176	1.91878	1.65661	11.2614	11.7504	5.41133	3.18781	3.08609	3.28093	3.9767	5.02735	3.98096	12.6013	26.127	37.8954	0.447043	2.47904	1.96901	1.58375	1.39069	1.58779	25.8519
Bradi1g08872	0	0	0	-0.694604	-0.757081	-0.582081	0.209133	0.0415152	-1.22757	-0.134169	-0.0895678	0.0706981	0.0685271	0.112661	0.0575528	0.152578	0.606004	0.938554	0.0363186	0.79807	0.871683	0.901706	0.9003	Bradi1g08872	2.97523	3.95927	2.6114	2.77803	3.62437	2.39288	1.78534	1.48426	2.83451	1.51801	1.06826	1.25447	1.71965	2.38138	0.942859	0.138476	1.02862	0.607299	5.81156	3.49319	3.34731	2.48875	4.07272	2.80917	1.26107
Bradi1g08880	AT4G29250.1	0	HXXXD-type acyl-transferase family protein	-2.14592	-2.55363	-3.29442	-0.920265	1.01758	-2.21756	-3.03524	-1.26236	-1.24936	-0.228713	0.00625608	0.00207858	3.81892e-05	0.265271	0.303154	0.00516775	0.000193486	0.120636	0.121146	0.826333	Bradi1g08880	18.6778	10.3481	13.057	2.08352	7.67513	9.93967	3.84534	4.2054	1.41725	6.29972	13.7687	5.21088	6.77113	7.14413	8.27621	1.66171	1.23434	2.42919	2.01169	10.1415	8.36828	15.6113	13.5095	13.9237	2.31196
Bradi1g08891	AT2G26150.1	ATHSFA2,HSFA2	heat shock transcription factor A2	12.1705	6.51106	9.17744	5.89922	6.24408	10.3867	9.38009	8.95067	6.73306	6.55808	9.3739e-22	2.65834e-12	5.00274e-18	2.68748e-10	7.22481e-08	1.68317e-21	5.29334e-18	3.55053e-16	2.06641e-11	3.13525e-10	Bradi1g08891	0	0	0.26114	0.115751	0.319797	0.184068	249.947	400.873	253.559	0.303601	0.356087	0.482489	0.429913	0.396896	0.104762	426.922	568.004	581.306	0.372536	1.12684	5.02097	0.452501	0.298004	0.122138	140.399
Bradi1g08900	AT3G22845.1	0	emp24/gp25L/p24 family/GOLD family protein	0.021571	0.0596811	0.458712	0.603373	0.613145	-0.203456	0.231602	0.649427	0.530713	0.590815	0.93592	0.813111	0.0242219	0.00240939	0.00773254	0.363189	0.293327	0.00114566	0.008165	0.00355119	Bradi1g08900	36.8598	37.793	32.6425	29.7481	35.0711	37.918	35.9814	41.9303	31.4372	36.2803	42.9678	35.5112	30.2014	37.4405	38.3429	30.3263	27.9785	40.689	40.0103	46.8764	44.0073	37.5576	36.2571	38.8399	43.2967
Bradi1g08907	AT1G62250.1	0	0	-1.9157	-0.710798	2.24161	1.54134	-0.305619	-2.49342	-1.87843	0.225458	1.42295	0.0491782	5.8212e-16	0.00087821	1.3287e-25	3.47412e-11	0.269998	9.84403e-24	1.54802e-19	0.368786	3.08013e-08	0.877589	Bradi1g08907	23.1407	25.4653	38.1264	56.9497	49.3553	50.8948	8.78935	6.92654	6.95742	19.8859	26.7065	31.1688	41.4866	34.53	34.781	3.73886	4.11448	5.70861	101.479	76.5121	71.3765	94.007	92.1826	99.7867	60.1109
Bradi1g08917	AT1G03060.1	SPI	Beige/BEACH domain ;WD domain, G-beta repeat protein	0.0430416	-0.609067	-1.06044	-0.221308	-0.719158	0.0800963	-0.203429	-0.92265	-0.0211866	-0.314995	0.892474	0.0196514	2.16561e-05	0.425761	0.011521	0.792843	0.469589	0.000234902	0.950889	0.247068	Bradi1g08917	127.604	139.294	127.175	169.228	171.091	155.169	104.511	128.883	172.776	112.864	128.073	131.527	170.675	147.248	128.124	135.014	142.361	116.48	166.225	131.84	132.711	122.741	134.698	134.107	110.343
[truncated: 23,614 more rows]
[truncated: 94 more columns]
