# Supplementary material for: Submergence Stress Alters the Expression of Clock Genes and Configures New Zeniths and Expression of Outputs in Brachypodium distachyon
Source: Int J Mol Sci. 2023 May 10;24(10):8555. doi: 10.3390/ijms24108555 (PMC10218231; doi:10.3390/ijms24108555)
Supplement: Supplementary file 1 [file ijms-24-08555-s001.zip › supplemental_table_S6.xlsx]

## Sheet: Hoja1
Supplemental Table S6: Number of RNA-seq reads and alignment percent of libraries.
Time of collection	Sample	Library	1st seqencing	2nd sequencing	3rd sequencing	Total reads	% aligned reads
0h	Bd-21CN	1	18908144	-	-	18908144	99.52
		2	21144411	-	-	21144411	99.54
		3	12256318	2468032	9577553	24301903	99.63
	Bd-21C	4	4586808	3563109	5971629	14121546	96.87
		5	8532837	3328923	14123911	25985671	97.9
		6	17596883	-	-	17596883	97.18
	Bd-21S	7	18293988	-	-	18293988	93.89
		8	15348885	5418422	-	20767307	98.52
		9	13855806	5504882	-	19360688	99.13
	Bd21-3CN	10	14154087	6319332	-	20473419	99.49
		11	18323313	-	-	18323313	99.36
		12	23478709	-	-	23478709	99.32
	Bd21-3C	13	29706574	-	-	29706574	98.64
		14	13926187	5066331	-	18992518	99.07
		15	16248755	5987001	-	22235756	99.02
	Bd21-3S	16	19908558	-	-	19908558	96.83
		17	8497647	3074062	1676042	13247751	96.72
		18	21616130	-	-	21616130	98.96
8h	Bd-21CN	19	24237816	-	-	24237816	99.15
		20	23373975	-	-	23373975	99.39
		21	19357241	-	-	19357241	99.36
	Bd-21C	22	28190873	-	-	28190873	98.53
		23	15719223	4624800	-	20344023	99.18
		24	16715446	5708835	-	22424281	98.71
	Bd-21S	25	3912839	2280241	4675109	10868189	97.98
		26	19880070	-	-	19880070	98.37
		27	19422595	-	-	19422595	98.83
	Bd21-3CN	28	18449831	-	-	18449831	99.27
		29	20272192	-	-	20272192	99.16
		30	19574249	-	-	19574249	99.04
	Bd21-3C	31	12253805	5067353	-	17321158	97.88
		32	22474106	-	-	22474106	99.09
		33	15046415	4592268	-	19638683	98.71
	Bd21-3S	34	20593095	-	-	20593095	98.3
		35	21874193	-	-	21874193	98.26
		36	18175011	-	-	18175011	98.8
16h	Bd-21CN	37	17488798	-	-	17488798	99.52
		38	7366527	2565855	24141347	34073729	98.61
		39	13720910	5086361	-	18807271	99.38
	Bd-21C	40	16170833	5551801	-	21722634	99.32
		41	10,810,16	3096018	12925908	16021926	99.42
		42	25167849	-	-	25167849	99.43
	Bd-21S	43	19472029	-	-	19472029	97.13
		44	18767383	-	-	18767383	96.82
		45	19291887	-	-	19291887	95.07
	Bd21-3CN	46	13740049	7764419	-	21504468	99.44
		47	15094550	7611264	-	22705814	99.4
		48	13800952	7241340	-	21042292	99.3
	Bd21-3C	49	13356904	7818393	-	21175297	99.38
		50	13005366	6528729	-	19534095	99.58
		51	12189736	7393053	-	19582789	99.33
	Bd21-3S	52	11938417	4181550	7971947	24091914	97.43
		53	15884740	7032626	-	22917366	97.93
		54	14682110	7637666	-	22319776	97.31
20h	Bd-21CN	55	13565051	23643	10075019	23640070	96.71
		56	13596659	7731059	-	21327718	99.62
		57	3413619	10780082	-	14193701	99.31
	Bd-21C	58	14052271	7032544	-	21084815	99.69
		59	14758430	10113942	-	24872372	97.21
		60	14153261	7481	9798083	23951344	97.66
	Bd-21S	61	17023384	-	-	17023384	96.3
		62	9591746	16070151	-	25661897	95.34
		63	16548499	21349646	-	37898145	95.07
	Bd21-3CN	64	16251696	8692696	-	24944392	99.29
		65	18112689	-	-	18112689	99.16
		66	20476320	-	-	20476320	99.39
	Bd21-3C	67	13106356	9713794	-	22820150	98.24
		68	18089562	-	-	18089562	98.92
		69	19517299	-	-	19517299	99.3
	Bd21-3S	70	16053570	7294089	-	23347659	96.53
		71	15143889	7013013	-	22156902	95.48
		72	17126687	-	-	17126687	95.63
24h	Bd-21CN	73	7251243	4229601	8726619	20207463	99.36
		74	19905071	-	-	19905071	99.45
		75	19526550	-	-	19526550	98.93
	Bd-21C	76	18725568	-	-	18725568	99.47
		77	24104254	-	-	24104254	99.41
		78	96635	231461	159314	487410	40.78	Rejected
	Bd-21S	79	31106491	-	-	31106491	93.01
		80	24587619	-	-	24587619	91.86
		81	13532673	5984553	-	19517226	92.89
	Bd21-3CN	82	24259208	-	-	24259208	99.26
		83	19169616	-	-	19169616	99.13
		84	19180409	-	-	19180409	99.06
	Bd21-3C	85	17862912	-	-	17862912	99.28
		86	16254009	7933455	-	24187464	99.34
		87	17032635	8896774	-	25929409	99.34
	Bd21-3S	88	19193514	-	-	19193514	94.3
		89	13838727	9599411	-	23438138	92.79
		90	18329317	-	-	18329317	92.99
